# Supplementary material for: Tracking polar solvation dynamics of a photoexcited organic chromophore with ultrafast X-ray scattering
Source: Nat Commun. 2026 Apr 13;17:5080. doi: 10.1038/s41467-026-71635-1 (PMC13247046; doi:10.1038/s41467-026-71635-1)
Supplement: Supplementary file 3 — Source Data [file 41467_2026_71635_MOESM3_ESM.zip]

Archive with 7 entries (6 files):
- Source Data/
- Source Data/Source Data 1.xlsx
- Source Data/Source Data 2.xlsx
- Source Data/Source Data 3.xlsx
- Source Data/Source Data 4.xlsx
- Source Data/Source Data 5.xlsx
- Source Data/Source Data 6.xlsx
