# Supplementary material for: Tracking polar solvation dynamics of a photoexcited organic chromophore with ultrafast X-ray scattering
Source: Nat Commun. 2026 Apr 13;17:5080. doi: 10.1038/s41467-026-71635-1 (PMC13247046; doi:10.1038/s41467-026-71635-1)
Supplement: Supplementary file 3 — Source Data [file 41467_2026_71635_MOESM3_ESM.zip › Source Data/Source Data 1.xlsx]

## Sheet: Fig. 3a
Fig. 3a
Column A = times in ps
First row = wavelengths in nm
Values = difference absorption in mOD
time_ps	531	533	535	537	539	541	543	545	547	549	551	553	555	557	559	561	563	565	567	569	571	573	575	577	579	581	583	585	587	589	591	593	595	597	599	601	603	605	607	609	611	613	615	617	619	621	623	625	627
-5	-0.00816996	0.00153853	0.000436425	0.000334972	0.000428237	-0.00678387	-0.00352851	-0.00573628	-0.00483568	-0.000879089	-0.00141342	-0.000772285	-0.00278988	-0.00520392	-0.00230061	-0.00120637	-0.00181153	-0.00243059	0.00347598	0.00197935	-0.00112831	-0.00167467	-0.000854501	-0.00461635	-0.000505302	0.000330702	-6.12969e-05	-0.00134826	-0.00137804	-0.00226334	-0.00190639	0.000886324	0.00412713	0.00312525	0.000392501	0.0015365	-0.000553697	0.000420126	-0.00266525	-0.00156788	0.00139903	0.000106457	-0.00158736	-0.00295922	-0.000680099	-6.36195e-05	-0.00174914	-0.000590502	-0.00115433
-4.75	-0.00360209	-0.00365775	-0.00500488	-0.00477312	-0.00421512	-0.00522744	-0.00375002	-0.000466	-0.0040783	0.0010026	-0.00537409	-0.00142779	-0.00494951	-0.00432453	-0.00363858	-0.00234434	-0.00122068	-0.00346988	0.000304935	-0.00233065	-0.000578178	-0.00228872	-0.00143101	-0.00117916	-0.00182784	-0.000710864	-0.00122384	-0.00160485	-0.00238043	0.00059791	0.000738542	0.000587052	0.00287518	-0.000702142	0.00212279	0.00317336	0.00191482	0.00167445	0.00503479	0.00167977	0.000941619	0.000683288	0.0022191	0.00449312	0.00249452	0.00391754	0.00720095	0.00541329	0.0029887
-4.5	-0.0119651	-0.0115172	-0.00693216	-0.0100513	-0.00745137	-0.00214029	-0.00531227	-0.00336075	-0.00249308	-0.00321144	-0.00362355	0.000717993	-0.00334977	-0.00119586	-0.00111186	-0.0010379	-0.000901114	-0.00200858	0.000756597	0.000786723	0.00126152	0.000302977	0.000673054	0.00275803	0.000746933	0.00167342	-4.45492e-05	-0.00196656	0.00126754	0.000660284	-0.00341817	0.000316547	0.000671274	0.000542293	-0.00038224	0.0015092	0.00263903	0.00151227	-0.000535106	-0.000363398	-0.000512115	0.00280821	0.00210865	-0.00307892	0.00126286	0.00178918	0.00112865	0.00376538	0.00137495
-4.25	-0.000541229	-0.000492775	0.00539129	0.00113649	0.00131533	0.00121712	0.00178867	0.000664375	0.00322981	0.000502997	2.02036e-05	0.000553858	-0.00573335	0.00202856	0.00115229	-0.000600562	-0.000912074	-0.00264875	0.0004627	0.00193225	0.00423258	-0.000502012	0.00366495	0.00166398	0.00138584	0.0029271	0.00394975	-0.000859143	0.00231696	0.000932212	0.00169541	0.00323915	0.000879379	0.00318828	0.00287023	0.00382312	0.00182985	-0.000412252	0.00473772	0.00380417	0.00480592	0.00503269	0.00406501	0.00271325	0.00235442	0.00542304	0.00312649	0.00444261	0.00219649
-4	-0.00555197	-0.00792999	-0.00563894	-0.00176706	0.00154334	-0.00612325	-0.00162811	-0.0074254	0.000978939	0.000467745	0.000298725	-0.00105003	-0.00133248	0.0029969	0.00114253	0.000377846	-0.000281677	-0.000665703	5.94751e-05	0.00108488	0.00234076	0.00136053	-0.00057108	-0.000550512	-0.00228372	0.00406852	-0.000883217	-0.000793179	0.00111862	-0.00120589	0.00318553	0.00140165	0.00368346	-0.0030301	-0.00188039	-0.000380549	-0.00177083	-0.000347661	-0.00255496	-0.00252071	-0.0018114	-0.00410968	-0.0033647	-0.000287368	-0.00204339	-0.00423091	-0.00294995	-0.00108629	-0.00443205
-3.75	0.00386422	0.00858712	0.00114257	0.00750999	0.00365153	0.00296008	0.00308614	0.00208421	0.00320193	-0.000353218	0.00546632	0.00219439	0.00453702	0.00276831	0.00177385	0.00141104	0.00269374	0.000625957	0.000220157	-0.0004614	-0.00180112	0.00264983	-0.00358727	-0.00274158	-0.00315011	-6.2851e-05	-0.00575039	0.000181044	-0.00255346	-0.00354481	-0.00170916	-0.00221982	-0.000723872	-0.00386978	-0.00550177	-0.0026105	-0.00545795	-0.000609682	-0.00100659	-0.00275595	-0.00268392	-0.00331032	-0.00507041	-0.00331459	-0.000266934	-0.00128695	-0.00444713	-0.0012682	-0.00261107
-3.5	0.0129562	0.00598656	0.0105069	0.00660477	0.004771	0.00420899	-0.000238178	0.00489612	0.00392865	-0.0039539	0.000803325	0.00190473	0.00334563	-0.00110065	0.00135103	0.00282691	0.00106505	0.00119571	0.00123395	0.001342	0.0022372	0.00277666	-0.0013318	-0.00189444	0.000817467	-0.00194572	0.000250491	-5.8859e-06	-0.00177822	0.0010057	0.00320325	0.00190566	-0.000678554	0.00475918	0.00164922	-0.00129703	0.000669135	0.00099307	-0.000206588	0.000134578	0.00156569	0.0016409	0.00468244	0.00193516	0.00265635	0.00290291	0.0011144	0.00106112	-0.000775834
-3.25	0.00441678	-0.00265133	-0.0040242	-0.000805206	-0.0010396	0.00130754	-0.00106969	0.00285505	0.000732394	-0.00476739	-0.00135244	-0.00251446	0.00127011	-0.00274435	-0.00179864	0.00035667	-0.000928713	0.000137328	0.00050351	-0.00086657	-6.64273e-05	0.00104968	0.000668628	0.000248878	-0.00156512	-0.000388563	0.00402996	0.00236125	0.00287212	0.00376983	0.000313096	0.00022741	0.00108088	0.00205016	0.00354454	0.0014645	0.00240581	0.00455074	0.0027508	0.00252143	0.00222467	0.00501694	-0.000657515	0.000970689	0.00292335	0.00223934	0.00581377	0.000562133	0.0054242
-3	-0.00719647	-0.0122106	-0.00844526	-0.015105	-0.00837496	-0.00839228	-0.00397718	-0.00200398	-0.00484347	-0.00173094	-0.00467697	-0.00617486	-0.0029277	-0.000265472	-0.00224481	-0.00304122	0.00131027	0.00108467	-0.000634338	-0.00124546	-0.00221232	-0.000962829	0.000167919	2.71734e-05	-0.00302613	-0.00155536	0.000792669	-0.000291275	-0.00240634	0.000312343	-0.00111849	-0.0019099	0.000124672	0.00122637	-0.000650902	-0.00367523	-0.00221486	-0.00566278	-0.00303126	-0.0026575	-0.00427307	-0.00322427	-0.000814222	-0.000872885	-0.00431761	-0.00570922	-0.00180155	-0.00183008	-0.00212815
-2.75	0.0049925	0.00495176	0.00809085	0.00444156	0.00132422	0.00617347	0.00871982	-0.000364197	0.00355619	0.00403256	-0.00148198	0.000849669	0.0026267	0.00306339	-8.54695e-06	-0.00330717	0.00140755	-0.000203	-0.00126877	-0.000516141	-0.00168209	7.0994e-05	8.24424e-05	0.000631906	-0.000879153	0.00064107	-0.000712348	-0.00198653	-0.00240979	-0.000735312	-0.00443104	-0.00236968	-0.00160854	-0.00066579	-0.00214993	0.00156887	-0.00129223	-0.00479361	-0.00315047	-0.00310574	-0.00194226	-0.00518004	-0.00424996	-0.00339679	-0.00208949	-0.00250103	-0.00112983	-0.00181916	0.000408278
-2.5	0.00213034	0.00605236	-0.00229112	0.00438918	0.00491097	0.00597209	0.00265083	8.57134e-05	0.00254186	0.00376237	0.0018615	0.00342989	0.0041986	0.0024778	-0.00190775	-0.000307848	-0.000201034	0.00364451	0.00214443	0.000749758	0.00185022	0.00235572	0.00334346	0.00175118	0.00404084	0.00374015	0.00364506	0.0039157	0.00373316	0.00201843	0.00347544	-0.000216416	0.00629437	0.00116867	-0.000763518	-0.00135618	0.000688745	0.00319908	-0.00108133	0.00451081	0.000260883	-0.00038256	0.00220985	0.00231136	0.00267485	0.00517593	0.00373337	0.00235814	0.00109892
-2.25	-0.00331966	0.00694163	0.0047112	0.00310607	-0.000926792	0.00286264	0.00323989	0.0012685	0.000958937	0.000675856	0.00206798	0.00211711	0.00165731	0.00156305	-0.00158304	0.00114051	4.16904e-05	0.000387334	-0.000168399	-0.00145747	-0.000905061	0.000367772	-0.000558794	0.000508892	0.00164419	-0.000165954	-0.000697699	0.000305926	0.00176212	-0.00156512	-0.00154862	-0.00410462	-0.00368855	-0.00511845	-0.00618219	-0.000364222	-0.00135452	-0.00367528	-0.00663376	-0.00167458	-0.0019841	-0.00432877	0.000279653	0.000400481	-0.0030532	-0.00323996	-0.00256607	-0.00457788	-0.00616783
-2	-0.000951901	0.00237743	0.00134004	0.00335174	0.00113607	0.00446032	0.00144274	0.00282259	0.00186817	-0.000608681	0.00278805	0.00165825	0.00237508	0.00126909	0.000935415	-0.000532779	0.00105445	-4.26895e-05	-0.00208569	-0.00131011	-0.00258007	0.00037943	-0.00228125	0.000326486	-0.00180006	-0.00156509	-0.00147019	0.000405627	-0.00271904	-0.00347538	0.00165011	0.000397264	-0.00580502	-0.00488829	-0.00251369	-0.00446616	-0.00473903	-0.00671851	-0.000547081	-0.00146336	-0.00549137	0.000903182	-0.00372882	-0.00392051	-0.00395273	-0.00709886	-0.00321054	-0.00180953	-2.21985e-05
-1.75	0.013029	0.002707	0.00547324	0.00769424	0.00653573	-0.00161529	0.00574983	0.00977209	0.00384713	0.00186076	0.00281706	0.00100143	0.00136703	0.00136302	0.00448265	0.00171856	0.00029117	0.00156516	-0.0016199	-0.00204489	-0.00140895	-0.00259016	-0.00140705	0.00260684	0.0032792	-0.00230195	-8.02157e-05	-0.00211529	-0.000936295	-0.00142709	-0.000545195	0.00229892	-0.00254921	0.00067897	0.00360479	0.00135013	0.000758559	-0.00107379	0.000732991	-5.63765e-05	0.0038204	0.00173314	0.00269441	0.00282621	0.00191841	0.00117784	-0.00219115	0.000973678	0.00407304
-1.5	0.00256828	-0.00144705	-0.00405431	-0.00104992	0.000831922	0.00185467	0.00380637	-8.84032e-05	-0.00123876	0.00236518	0.00416066	-0.000877738	0.000138108	0.000366687	0.00244882	0.00295946	0.000569215	0.00195347	-0.000878149	0.000771097	0.000660265	-0.00201941	0.00199076	0.00196337	0.00162623	-0.000627603	0.000289618	0.00150149	0.00396739	0.00443859	0.00275388	-0.000239008	0.000311156	0.00553226	0.00373667	0.000216857	0.00468567	0.00526644	0.00270128	0.000264414	0.00439815	0.00382688	0.0019262	0.00220667	0.00258586	0.00289222	0.000311646	-0.00163517	0.0016369
-1.25	0.00274887	-0.00152497	-0.00245238	-0.00201159	0.000839437	0.000359105	0.000256687	-0.000831988	-0.000697575	0.00320429	0.00114838	0.00116651	0.0023709	0.000312024	-0.00239995	0.00141323	0.000902315	0.00292743	0.000475477	0.00256947	0.000934614	-0.000482488	0.00157379	0.00234319	0.00166442	-0.00147673	-0.00051945	0.00224186	-0.000107971	0.00281353	-0.00108139	0.000899917	-0.0052122	-0.00181468	0.000477887	-0.00235201	0.00278405	-9.34577e-05	0.00141768	-0.00148397	-0.00119369	-0.00282958	-0.00237657	-0.00341794	-0.00400413	-0.00207314	-0.003412	-0.00493341	-0.00639831
-1	-0.00540777	0.00228928	0.00175069	-0.00300574	-0.00527994	-0.0010936	-0.011237	-0.00417166	-0.00665713	-0.00236969	-0.00350976	-0.00277667	-0.00280378	-0.00337406	0.00370721	0.00017397	-0.00307862	-0.00205238	-0.00298197	-0.000982845	-0.00115463	-0.000793297	-0.000142258	-0.00384789	-0.000167695	-0.00258027	-0.00151435	5.80668e-05	-0.000368323	-0.00233188	-0.0012568	-0.00110044	0.000218449	-0.00218221	0.00162599	0.00185936	-0.000992544	0.00577085	0.00403712	0.00473428	0.000475587	0.00161353	0.00166424	0.00339127	0.00153696	0.000685679	0.00102807	0.00097388	0.00448828
-0.753	-0.0078743	-0.00771906	-0.0103884	-0.00215009	-0.00782501	0.000642306	-0.00062293	0.00026789	0.000477807	0.00379819	0.00189896	0.00726815	0.00524393	-0.000622769	-0.00640089	-0.0037454	-0.00112003	-0.00279016	-0.00209774	-0.000646333	-0.00187803	-0.000981624	-0.00308643	-0.00320005	-0.00557853	0.00124088	-0.00301606	-0.000206309	0.00098801	0.00277829	0.0041081	0.00284718	0.00456502	0.00525021	0.00975907	0.0104548	0.00934891	0.00966908	0.0094966	0.00674082	0.00724152	0.00691604	0.00549216	0.00513361	0.00302943	0.00288537	0.000722421	0.00251772	-0.00018079
-0.5	-0.0154237	-0.0116792	-0.0179474	-0.00847394	-0.00524647	-0.00236643	-0.0068168	-0.0123849	-0.0109634	-0.0112623	-0.0138408	-0.0134256	-0.00949506	-0.015533	-0.0157025	-0.0123156	-0.0144175	-0.0106852	-0.0134343	-0.0084579	-0.00790635	-0.00800203	-0.00571025	-0.00781268	-0.00703845	-0.00643568	-0.00530316	-0.00587565	-0.00223516	-0.00296449	-0.0017164	-0.00198267	-0.000452261	-0.00243318	-0.00278482	-0.00577792	-0.00218441	-0.0076981	-0.0135419	-0.0178461	-0.0133344	-0.0100492	-0.00849284	-0.00870198	-0.00318144	-0.00353706	-0.00835028	-0.00232298	-0.00215364
-0.253	-0.0193761	-0.0153849	-0.0150353	-0.0187484	-0.0269026	-0.0339106	-0.0509652	-0.0643137	-0.0779041	-0.0859634	-0.0939584	-0.0781895	-0.0686388	-0.0613068	-0.0508124	-0.0546234	-0.0497552	-0.029287	-0.051568	-0.0907276	-0.0843238	-0.067378	-0.0510483	-0.0425152	-0.0392585	-0.0354911	-0.041605	-0.0476518	-0.0267115	-0.0549361	-0.134748	-0.170866	-0.14779	-0.117438	-0.0854902	-0.0645241	-0.0574393	-0.0453392	-0.0428685	-0.040145	-0.0383451	-0.0377549	-0.0301407	-0.030271	-0.0311491	-0.0277239	-0.0289204	-0.0252161	-0.0251935
5.68e-14	0.0629768	0.0352628	0.00497499	-0.0298264	-0.0595534	-0.0600695	-0.0547813	-0.0366328	-0.0272378	-0.0202933	-0.01538	-0.0150488	-0.0285984	-0.031666	-0.0347848	-0.0239739	-0.00716725	0.00835273	0.0249744	0.0225849	0.0242067	0.0356851	0.00459572	-0.0354427	-0.0753062	-0.100874	-0.0916093	-0.0520648	-0.0178859	0.01016	0.0245163	0.0367061	0.041305	0.0460755	0.0529358	0.0513284	0.0567127	0.0564739	0.0571033	0.0591943	0.0515502	0.0581941	0.0518323	0.0494588	0.0438347	0.0357732	0.0356325	0.035169	0.0246545
0.0267	0.0613036	0.0284543	-0.00225734	-0.0330132	-0.0478011	-0.0357832	-0.0283202	-0.0152949	-0.00552683	0.00233844	0.00791773	0.00283088	-0.0190078	-0.0231353	-0.00875866	0.0100779	0.0193911	0.0290485	0.0377125	0.0426396	0.0511796	0.0536631	0.0170459	-0.0499012	-0.092868	-0.0875757	-0.048712	-0.00546032	0.0197779	0.0455442	0.06342	0.06924	0.0761396	0.0799489	0.0858211	0.0804053	0.0866395	0.0844999	0.0823755	0.0810736	0.0777058	0.0772654	0.0741268	0.0701246	0.0666231	0.0592514	0.0559601	0.0587985	0.0475453
0.0533	0.0597251	0.0239741	-0.0102502	-0.0293012	-0.0328484	-0.0124784	-0.00187385	0.00655427	0.0181552	0.0281174	0.0335254	0.0140919	-0.0139713	-0.0126518	0.00736686	0.023143	0.0346196	0.0463533	0.050403	0.0605546	0.0694406	0.0482193	-0.0197723	-0.0787278	-0.0823344	-0.0493267	-0.0020333	0.0386957	0.0558335	0.077074	0.0917224	0.0919071	0.0953718	0.0991554	0.0997329	0.0993977	0.105592	0.104592	0.10307	0.0986429	0.103033	0.0954813	0.0943178	0.0887826	0.0853967	0.0776733	0.0741332	0.0751543	0.0630759
0.08	0.0612915	0.0208769	-0.0112683	-0.0171348	-0.00650179	0.00899908	0.0246512	0.0284948	0.0346722	0.038493	0.0352142	0.00625884	-0.0137207	-0.00136774	0.023553	0.0368318	0.0497982	0.0630235	0.0653506	0.0641324	0.0687464	0.0242855	-0.07022	-0.100498	-0.0581603	-0.00797231	0.035175	0.0667349	0.0804331	0.0984473	0.105695	0.108434	0.110253	0.117649	0.115672	0.11881	0.124304	0.123044	0.122344	0.116065	0.117625	0.110003	0.108424	0.104224	0.0998815	0.0926253	0.0913696	0.0893943	0.0776719
0.107	0.061147	0.021412	0.00719245	0.00188805	0.0184907	0.0250105	0.0354509	0.0385674	0.0390035	0.040773	0.0348242	-3.12794e-05	-0.00356592	0.0229289	0.0480715	0.0598178	0.0654987	0.0789175	0.0810241	0.0726754	0.0695977	0.0129421	-0.0492706	-0.0473022	-0.00488029	0.0377315	0.0690103	0.0947765	0.108582	0.124769	0.130388	0.134948	0.137912	0.141649	0.139859	0.13936	0.142754	0.140744	0.141394	0.133727	0.132325	0.124688	0.122877	0.120545	0.115789	0.108989	0.107423	0.103381	0.0921829
0.133	0.058027	0.0222569	0.0205217	0.0145314	0.0271631	0.0308172	0.0392968	0.047783	0.0447333	0.0480835	0.0423271	0.0237411	0.0332726	0.056387	0.0731427	0.0832253	0.0868507	0.100674	0.100154	0.0954687	0.0726657	0.00670725	-0.0210007	0.00901229	0.0536843	0.0902823	0.116692	0.137368	0.148304	0.157269	0.162165	0.163982	0.16579	0.16476	0.163151	0.161151	0.164571	0.163744	0.165281	0.158307	0.155652	0.150251	0.145775	0.140334	0.135289	0.127044	0.121001	0.116662	0.106035
0.16	0.0496659	0.0262957	0.0270917	0.0256014	0.0360431	0.0396186	0.0544681	0.0673359	0.0679128	0.0642475	0.0530371	0.0501754	0.0694029	0.0891112	0.0997488	0.113087	0.115714	0.126774	0.121211	0.115759	0.0837506	0.0462861	0.0528292	0.0865651	0.123704	0.149742	0.168915	0.181633	0.189575	0.192872	0.198675	0.200605	0.202657	0.202362	0.201309	0.201351	0.200908	0.197344	0.195581	0.188119	0.182502	0.178301	0.169625	0.160884	0.155539	0.146913	0.137715	0.134307	0.125006
0.187	0.0380559	0.0305932	0.0362064	0.0458435	0.0639376	0.0718206	0.0838441	0.0908439	0.0875866	0.078252	0.0694656	0.0842494	0.102793	0.120121	0.127118	0.143925	0.147654	0.158504	0.153611	0.130609	0.100326	0.0977369	0.127439	0.163449	0.189911	0.20495	0.218327	0.229374	0.233837	0.238772	0.243975	0.244368	0.243907	0.243912	0.240347	0.241551	0.23729	0.232116	0.227676	0.221316	0.214247	0.209385	0.202249	0.194571	0.188844	0.179013	0.167415	0.162207	0.151556
0.22	0.043827	0.0555458	0.0714064	0.083183	0.0980649	0.0981223	0.101339	0.112659	0.0971896	0.092376	0.0928698	0.122274	0.138341	0.154192	0.167818	0.182792	0.189179	0.197921	0.190824	0.152732	0.136545	0.162572	0.197071	0.223556	0.252795	0.263983	0.276215	0.288957	0.287893	0.293131	0.297014	0.294616	0.292055	0.292697	0.289337	0.288371	0.284553	0.283083	0.273692	0.267928	0.258247	0.249535	0.245561	0.238571	0.229956	0.218135	0.204012	0.197046	0.185597
0.247	0.065985	0.076915	0.085042	0.0910159	0.100045	0.102262	0.107805	0.124878	0.107768	0.114197	0.122285	0.149916	0.164141	0.181979	0.199699	0.210485	0.2187	0.21951	0.197687	0.177482	0.182595	0.217134	0.250921	0.271674	0.299793	0.306343	0.315795	0.324908	0.32478	0.327444	0.334064	0.331291	0.329555	0.331697	0.329725	0.326471	0.323114	0.322855	0.310141	0.30326	0.292542	0.281835	0.278215	0.270441	0.260729	0.248606	0.235769	0.227614	0.216583
0.28	0.0649524	0.070711	0.081368	0.0948223	0.10121	0.110416	0.116241	0.123228	0.121793	0.142027	0.156033	0.177929	0.191804	0.207328	0.223349	0.235052	0.25115	0.24371	0.208429	0.213823	0.237075	0.273257	0.299594	0.316203	0.337376	0.34686	0.357595	0.364691	0.369494	0.36881	0.376771	0.373355	0.372704	0.372939	0.370468	0.367176	0.362106	0.357584	0.350212	0.341446	0.332614	0.320964	0.31699	0.308469	0.298208	0.285849	0.274583	0.264974	0.254436
0.313	0.057845	0.0697895	0.080571	0.0977098	0.10121	0.119949	0.124041	0.125673	0.139005	0.160789	0.175833	0.196079	0.217471	0.230394	0.246516	0.254838	0.259108	0.2472	0.241291	0.264973	0.289325	0.32372	0.344368	0.358107	0.372457	0.383376	0.391917	0.400255	0.403048	0.405228	0.411656	0.411069	0.413718	0.410339	0.408654	0.407247	0.400999	0.392295	0.3898	0.379526	0.37021	0.360162	0.35522	0.345797	0.335164	0.323342	0.312002	0.302394	0.28931
0.347	0.0572406	0.0735437	0.0818152	0.100268	0.110145	0.124737	0.127583	0.135495	0.159121	0.177455	0.193031	0.212666	0.233577	0.243092	0.269749	0.26995	0.25585	0.249536	0.274371	0.308584	0.329862	0.357063	0.375636	0.388586	0.404515	0.416567	0.423489	0.435875	0.437048	0.44255	0.446273	0.447597	0.450454	0.445461	0.444352	0.441821	0.43785	0.429251	0.425878	0.418201	0.403455	0.400584	0.394178	0.383763	0.372989	0.362064	0.349747	0.339998	0.32419
0.38	0.0579201	0.075562	0.0857935	0.102468	0.122978	0.128887	0.130466	0.147211	0.170209	0.189005	0.203847	0.227929	0.246009	0.255324	0.2821	0.27545	0.268244	0.278765	0.305485	0.342055	0.362076	0.38582	0.405808	0.417267	0.43313	0.444498	0.4498	0.462492	0.46427	0.469581	0.472306	0.477709	0.478871	0.476811	0.477077	0.473485	0.472125	0.462798	0.458098	0.450345	0.43532	0.432471	0.424801	0.413483	0.402935	0.388555	0.379919	0.370641	0.354362
0.413	0.0604501	0.0776465	0.0873281	0.102404	0.115928	0.121004	0.133628	0.159861	0.179611	0.198962	0.211189	0.235958	0.256521	0.267346	0.283986	0.276078	0.282033	0.307927	0.334988	0.369126	0.385124	0.408026	0.425347	0.438442	0.454947	0.465582	0.472762	0.486692	0.490169	0.495383	0.496761	0.503172	0.503183	0.503227	0.500051	0.496421	0.496285	0.487312	0.48387	0.47486	0.466749	0.459657	0.45238	0.441297	0.432046	0.414798	0.41009	0.401266	0.384231
0.447	0.0572521	0.0751364	0.0840603	0.100279	0.107102	0.117518	0.137662	0.167775	0.185561	0.204143	0.21637	0.242273	0.267369	0.277638	0.286967	0.284944	0.303054	0.334449	0.358363	0.386126	0.400991	0.428426	0.444445	0.45897	0.475867	0.484556	0.493934	0.506398	0.511541	0.517483	0.518456	0.52418	0.525687	0.528484	0.522151	0.519897	0.521103	0.512299	0.509577	0.498783	0.495066	0.485711	0.478362	0.465603	0.458439	0.442241	0.436711	0.426956	0.411808
0.487	0.0495451	0.0700656	0.081436	0.0976346	0.112573	0.13047	0.142091	0.175585	0.192278	0.209842	0.22438	0.249883	0.270607	0.276305	0.291189	0.30246	0.329691	0.361348	0.382348	0.405203	0.423147	0.445052	0.466159	0.47897	0.498152	0.505127	0.518219	0.528982	0.536366	0.542864	0.543889	0.55042	0.551303	0.552597	0.549982	0.547223	0.547275	0.539632	0.536243	0.524116	0.521955	0.513933	0.506771	0.490896	0.485457	0.471388	0.46269	0.451527	0.436737
0.52	0.0463866	0.0667774	0.0793146	0.0955721	0.115677	0.138116	0.147683	0.175415	0.196541	0.214792	0.231713	0.255367	0.271394	0.279067	0.30157	0.320677	0.348784	0.376119	0.399084	0.42076	0.442004	0.458647	0.483514	0.495429	0.514597	0.521205	0.535985	0.549331	0.554883	0.562389	0.564789	0.573382	0.571837	0.570046	0.570997	0.566936	0.564187	0.556694	0.551116	0.539115	0.535445	0.524859	0.517046	0.502996	0.495151	0.4861	0.473965	0.463696	0.448975
0.56	0.0424383	0.0617813	0.0716488	0.0948168	0.108566	0.140338	0.155254	0.175862	0.199834	0.218861	0.237192	0.255652	0.267965	0.286067	0.316618	0.342922	0.370311	0.393849	0.417816	0.441544	0.461842	0.480967	0.502181	0.515596	0.532597	0.540017	0.555255	0.569192	0.574356	0.57881	0.581652	0.58702	0.586274	0.584713	0.583372	0.582436	0.576062	0.571194	0.563616	0.554365	0.549611	0.536692	0.529421	0.517663	0.506901	0.503167	0.487215	0.477486	0.461984
0.6	0.0389494	0.055198	0.0628765	0.0909846	0.10757	0.133272	0.155972	0.177005	0.200834	0.221718	0.241799	0.257015	0.273491	0.300222	0.333352	0.35981	0.386144	0.411405	0.43485	0.45943	0.47706	0.496501	0.515118	0.527264	0.545896	0.554684	0.56863	0.580692	0.590689	0.590435	0.594985	0.59752	0.600107	0.599291	0.595156	0.595417	0.586899	0.584418	0.574557	0.566051	0.560716	0.545322	0.540551	0.529331	0.519936	0.508278	0.49766	0.48682	0.469539
0.64	0.0288889	0.0450186	0.0589908	0.0832846	0.111189	0.125488	0.157078	0.180478	0.207212	0.231864	0.242465	0.260348	0.287597	0.31572	0.347507	0.370182	0.398324	0.421422	0.44485	0.46643	0.48456	0.505876	0.525452	0.537014	0.559229	0.568566	0.581004	0.590627	0.601865	0.601106	0.606347	0.607468	0.609226	0.607736	0.602823	0.600528	0.595399	0.595973	0.58382	0.574392	0.568515	0.551866	0.547331	0.535865	0.526092	0.510923	0.501856	0.488873	0.474183
0.68	0.0152698	0.0360029	0.0602114	0.0819318	0.112485	0.133266	0.158911	0.186606	0.213241	0.236176	0.245488	0.269257	0.298312	0.32547	0.357174	0.375515	0.409324	0.430589	0.454258	0.473477	0.49176	0.513346	0.533689	0.544037	0.56491	0.574122	0.589837	0.597739	0.606744	0.61022	0.615407	0.61509	0.616094	0.612701	0.608062	0.602217	0.598354	0.593069	0.585885	0.575642	0.567181	0.555533	0.546331	0.535198	0.525092	0.51159	0.502023	0.487623	0.47785
0.72	0.0164555	0.0413863	0.0686558	0.0846504	0.11104	0.137109	0.161035	0.185812	0.211491	0.232843	0.249488	0.279132	0.308764	0.333529	0.362909	0.381705	0.410213	0.432003	0.458258	0.480589	0.498649	0.51951	0.540515	0.550046	0.56958	0.580828	0.596452	0.601516	0.611446	0.613345	0.619073	0.61809	0.620094	0.614534	0.611937	0.602717	0.600229	0.589069	0.587912	0.577606	0.568089	0.56021	0.548916	0.54019	0.529315	0.51741	0.507768	0.496557	0.483359
0.767	0.0151245	0.0406149	0.0635097	0.0861485	0.105949	0.13848	0.163441	0.183647	0.208804	0.232973	0.254405	0.287554	0.311004	0.335095	0.362725	0.38827	0.411494	0.434006	0.461568	0.48576	0.505799	0.523486	0.54639	0.556509	0.574476	0.589641	0.603208	0.605794	0.617725	0.619359	0.625605	0.625365	0.626739	0.620951	0.620543	0.613804	0.610925	0.602492	0.598132	0.587846	0.58107	0.568715	0.559995	0.55608	0.540729	0.529049	0.518351	0.510599	0.489046
0.807	0.0106412	0.0372399	0.0580795	0.0858837	0.103801	0.134826	0.160001	0.177424	0.204804	0.236265	0.2597	0.292384	0.314655	0.342035	0.368725	0.392103	0.419119	0.437673	0.463568	0.489426	0.511772	0.527269	0.552079	0.562353	0.58088	0.597113	0.609752	0.614181	0.625725	0.630788	0.634938	0.635794	0.633786	0.628951	0.628827	0.62353	0.617396	0.609969	0.602908	0.591431	0.583161	0.571499	0.560693	0.554984	0.540271	0.525591	0.516518	0.506974	0.486879
0.853	0.00881951	0.0301947	0.051665	0.0820011	0.105255	0.132254	0.159693	0.179945	0.210526	0.24029	0.269283	0.295402	0.320022	0.350107	0.374858	0.396339	0.424121	0.444274	0.467567	0.495407	0.516153	0.533348	0.559526	0.569582	0.589417	0.604465	0.615412	0.621214	0.6305	0.634708	0.637428	0.638969	0.634038	0.629634	0.628539	0.62123	0.612365	0.608053	0.601949	0.589994	0.578944	0.572458	0.558393	0.550191	0.53849	0.521553	0.514467	0.503552	0.485781
0.9	0.00806154	0.0272313	0.0536684	0.0820366	0.111717	0.135779	0.162484	0.186932	0.216552	0.242957	0.271075	0.296565	0.325045	0.347791	0.377096	0.401039	0.424786	0.451244	0.472285	0.499695	0.517961	0.539124	0.560603	0.573742	0.592158	0.605052	0.615265	0.624543	0.6305	0.632211	0.636057	0.639567	0.633271	0.629528	0.627636	0.61967	0.610054	0.605601	0.600095	0.589385	0.576823	0.568273	0.557913	0.549388	0.536476	0.51842	0.512901	0.502544	0.488243
0.947	0.00910337	0.0285531	0.0583995	0.0817471	0.11117	0.135155	0.162122	0.186116	0.218398	0.243853	0.26529	0.296967	0.328215	0.348775	0.38106	0.407074	0.428726	0.453594	0.477573	0.501457	0.517374	0.544705	0.559975	0.576104	0.593533	0.604977	0.615505	0.624598	0.627672	0.630424	0.633338	0.637553	0.630809	0.628409	0.625454	0.619222	0.610334	0.60294	0.597849	0.588002	0.574888	0.564921	0.557453	0.547712	0.533745	0.519142	0.511725	0.502008	0.485843
1	-0.000663906	0.0222872	0.0515852	0.07834	0.102907	0.134783	0.163791	0.190524	0.221801	0.252323	0.27059	0.299452	0.329319	0.352915	0.385719	0.411417	0.430688	0.454627	0.479694	0.49892	0.517146	0.541769	0.556694	0.572886	0.591766	0.603732	0.615815	0.623799	0.625933	0.629786	0.631651	0.63452	0.631231	0.628254	0.623565	0.61693	0.608993	0.600732	0.594978	0.581708	0.571796	0.564921	0.556791	0.544621	0.529936	0.522295	0.51004	0.500364	0.481223
1.05	-0.00666514	0.0239713	0.0524679	0.0861228	0.110199	0.144367	0.168009	0.198752	0.224764	0.25614	0.273844	0.301727	0.329972	0.353483	0.383576	0.406655	0.428014	0.454281	0.479919	0.499411	0.519925	0.542266	0.559169	0.575827	0.591287	0.603107	0.618002	0.625049	0.629058	0.63088	0.631651	0.631067	0.631977	0.627029	0.620074	0.61376	0.605272	0.598154	0.589319	0.576048	0.566222	0.560411	0.551548	0.540026	0.525774	0.516925	0.502448	0.490503	0.475297
1.1	0.00525278	0.0321901	0.0561514	0.0915242	0.113729	0.143105	0.165565	0.19444	0.224585	0.251854	0.275741	0.30634	0.334036	0.358567	0.387394	0.410534	0.43194	0.460531	0.481169	0.507327	0.525341	0.544551	0.56219	0.577976	0.590435	0.601727	0.614772	0.621853	0.625718	0.624043	0.627053	0.626345	0.627347	0.620547	0.612852	0.609315	0.598744	0.595006	0.581726	0.570493	0.55974	0.554641	0.545605	0.535513	0.522248	0.511844	0.497734	0.484752	0.472128
1.15	0.00107653	0.0253578	0.0603895	0.0877206	0.113975	0.140245	0.170744	0.19915	0.231458	0.256597	0.281991	0.315246	0.343828	0.367615	0.392651	0.413573	0.434301	0.461116	0.481097	0.504923	0.519832	0.540116	0.559967	0.574782	0.588954	0.599505	0.607411	0.616853	0.620352	0.616985	0.623059	0.622975	0.622634	0.616159	0.608872	0.606613	0.597382	0.590463	0.581681	0.570165	0.55906	0.551891	0.540449	0.533638	0.521466	0.507677	0.500026	0.487095	0.472961
1.21	0.00253405	0.0324733	0.072094	0.0995879	0.126225	0.153245	0.187852	0.209055	0.236878	0.259742	0.28386	0.314159	0.339401	0.363116	0.388207	0.408462	0.432968	0.455116	0.480098	0.500128	0.515679	0.537664	0.558581	0.572518	0.591238	0.599659	0.608914	0.620052	0.618492	0.621672	0.622809	0.622975	0.616884	0.614705	0.607221	0.603929	0.59646	0.583668	0.579692	0.568256	0.555069	0.547451	0.536126	0.528624	0.516072	0.502289	0.494456	0.481826	0.469017
1.26	0.0218507	0.0466298	0.0769949	0.102277	0.12486	0.152466	0.18064	0.204425	0.231044	0.259001	0.282193	0.31017	0.334874	0.362231	0.389012	0.408355	0.432904	0.458335	0.480879	0.50242	0.522971	0.540164	0.558373	0.571718	0.592905	0.597578	0.607448	0.616991	0.614819	0.61782	0.616648	0.619161	0.612444	0.610816	0.600971	0.597262	0.588405	0.576445	0.570989	0.563395	0.548402	0.542637	0.533765	0.522883	0.509683	0.497306	0.487304	0.475204	0.463701
1.31	0.0181033	0.0454631	0.0708467	0.0965409	0.118748	0.149764	0.176616	0.204505	0.232228	0.2584	0.282136	0.308139	0.337582	0.366449	0.394221	0.409826	0.432619	0.458927	0.478743	0.499966	0.518705	0.535278	0.551523	0.56644	0.585127	0.586837	0.598143	0.607362	0.609448	0.610181	0.608685	0.614643	0.607141	0.605708	0.594544	0.588605	0.579815	0.569685	0.562062	0.554159	0.539433	0.532279	0.522483	0.512567	0.499416	0.484598	0.478762	0.466142	0.453493
1.37	0.0124003	0.0425097	0.0689156	0.0985676	0.128312	0.155514	0.182616	0.212196	0.237593	0.256356	0.279214	0.305771	0.335555	0.361961	0.386673	0.405826	0.429119	0.450927	0.47191	0.492842	0.508706	0.528709	0.54413	0.560412	0.576197	0.58015	0.591327	0.601418	0.59924	0.602296	0.606459	0.603393	0.595141	0.594958	0.586482	0.574631	0.568851	0.561502	0.551303	0.541091	0.528698	0.518643	0.509533	0.50055	0.488166	0.47272	0.468531	0.45669	0.441991
1.43	0.0109828	0.0385079	0.0685832	0.0976436	0.127346	0.154059	0.176298	0.206589	0.228427	0.252356	0.272325	0.304227	0.332254	0.356946	0.381497	0.406697	0.425308	0.449229	0.471219	0.48843	0.509706	0.527584	0.53888	0.555085	0.567665	0.57744	0.585548	0.595901	0.590849	0.594137	0.597642	0.593317	0.584904	0.581165	0.577287	0.568361	0.560001	0.550502	0.542103	0.529391	0.520698	0.505643	0.500083	0.48935	0.477966	0.46372	0.458331	0.44814	0.43083
1.49	0.00870671	0.0309913	0.062961	0.0906936	0.11926	0.152357	0.17307	0.205392	0.231979	0.261224	0.283717	0.308915	0.334004	0.35639	0.380907	0.409755	0.422385	0.447471	0.469726	0.484087	0.505294	0.522799	0.536242	0.550735	0.561065	0.57144	0.576998	0.588301	0.585249	0.585587	0.584842	0.583937	0.576112	0.569861	0.56914	0.562018	0.552946	0.543499	0.536025	0.523648	0.517231	0.501898	0.496508	0.485747	0.476285	0.463901	0.456384	0.446005	0.431192
1.56	0.0151327	0.0358765	0.0728505	0.102678	0.122468	0.164287	0.179874	0.208988	0.238984	0.266798	0.287148	0.310495	0.332623	0.357059	0.384173	0.403922	0.422385	0.442337	0.466015	0.479273	0.498523	0.515749	0.532221	0.543224	0.553613	0.564243	0.571713	0.57913	0.58006	0.57854	0.579329	0.577715	0.574297	0.572454	0.563695	0.554237	0.547901	0.539974	0.531087	0.520844	0.513067	0.500232	0.491152	0.478934	0.470637	0.459007	0.449572	0.43962	0.425229
1.62	0.026211	0.045964	0.0804669	0.10924	0.129806	0.163687	0.186924	0.210788	0.239584	0.265998	0.283913	0.309335	0.32949	0.354658	0.382465	0.3975	0.418312	0.438697	0.458848	0.47594	0.494078	0.508249	0.526887	0.534643	0.548163	0.558716	0.568175	0.572969	0.575342	0.573515	0.574989	0.573393	0.568884	0.5644	0.556913	0.548633	0.539568	0.529974	0.520643	0.51351	0.501512	0.493121	0.480152	0.465601	0.45897	0.44848	0.439832	0.431869	0.417857
1.69	0.030411	0.056534	0.0846383	0.109383	0.131088	0.155609	0.184066	0.205197	0.230693	0.258	0.278209	0.301752	0.32262	0.349595	0.378795	0.393495	0.416239	0.439816	0.457067	0.476888	0.489167	0.508683	0.524382	0.53367	0.546867	0.555087	0.562546	0.569223	0.569511	0.569249	0.570202	0.56926	0.562378	0.557248	0.551388	0.545195	0.535044	0.526606	0.517361	0.50911	0.500224	0.491994	0.479476	0.468302	0.462535	0.446147	0.441232	0.430819	0.42089
1.75	0.0183058	0.0427422	0.0752605	0.0952167	0.119088	0.142132	0.177982	0.202703	0.230382	0.257443	0.278011	0.307822	0.328023	0.350595	0.379906	0.397273	0.418855	0.443889	0.457939	0.476915	0.486711	0.506936	0.523787	0.532697	0.546363	0.554845	0.559702	0.567423	0.567111	0.569699	0.566402	0.56626	0.558178	0.555648	0.548988	0.544163	0.533387	0.525467	0.515456	0.503802	0.4964	0.487416	0.474316	0.463884	0.456	0.439509	0.434107	0.421192	0.410974
1.83	0.0169506	0.0464159	0.0838659	0.107268	0.137172	0.16465	0.181967	0.210853	0.238541	0.259057	0.278681	0.309751	0.331112	0.355148	0.37599	0.393881	0.415164	0.432689	0.452339	0.469195	0.485958	0.501241	0.520839	0.52894	0.54159	0.549548	0.555242	0.557194	0.557296	0.557797	0.556164	0.551097	0.543149	0.540488	0.532442	0.526454	0.516187	0.506533	0.498656	0.485002	0.475067	0.469334	0.456328	0.445547	0.435662	0.425574	0.417704	0.404674	0.393352
1.89	0.0346761	0.0567983	0.0873844	0.109724	0.134423	0.161931	0.180019	0.209453	0.234491	0.256057	0.278681	0.30703	0.330637	0.357488	0.375023	0.392168	0.413251	0.429885	0.450553	0.469775	0.482558	0.498991	0.509039	0.52234	0.53239	0.540148	0.551309	0.545233	0.546709	0.544725	0.545707	0.539511	0.532829	0.529486	0.521252	0.514665	0.504558	0.494554	0.489349	0.4788	0.466989	0.46151	0.449128	0.437147	0.431162	0.415974	0.409304	0.401824	0.389152
1.97	0.0325428	0.0509783	0.0806159	0.105237	0.132933	0.16364	0.185854	0.2188	0.238397	0.261975	0.282601	0.30983	0.329303	0.35248	0.377063	0.390132	0.409091	0.425652	0.444123	0.46284	0.473469	0.489075	0.49445	0.505225	0.51829	0.525388	0.531658	0.536967	0.533376	0.530325	0.52784	0.528319	0.521728	0.51573	0.506743	0.499326	0.488459	0.479014	0.47448	0.464655	0.452214	0.444291	0.432679	0.420292	0.414076	0.398219	0.392194	0.383948	0.370654
2.04	0.0440725	0.0636745	0.0970193	0.123105	0.152066	0.175052	0.194703	0.22639	0.240413	0.259208	0.278197	0.304253	0.321515	0.341701	0.362363	0.381032	0.398941	0.416319	0.433202	0.450169	0.462747	0.477196	0.484217	0.492895	0.506083	0.512327	0.516977	0.521477	0.518211	0.516585	0.512329	0.512887	0.50391	0.498761	0.490516	0.483205	0.471437	0.464802	0.45645	0.443655	0.435033	0.423378	0.414123	0.403311	0.395155	0.383286	0.377867	0.367484	0.355891
2.12	0.0481434	0.0653646	0.0924101	0.117522	0.139253	0.168919	0.186103	0.215881	0.236422	0.251201	0.272128	0.298215	0.318012	0.338164	0.354416	0.378123	0.392882	0.408814	0.429202	0.440229	0.45305	0.464287	0.476459	0.484711	0.493369	0.499494	0.503994	0.505378	0.504915	0.504795	0.501548	0.501747	0.493231	0.488365	0.481443	0.473292	0.4623	0.455637	0.450263	0.439626	0.428772	0.421104	0.411578	0.401856	0.388973	0.381589	0.374958	0.362756	0.353709
2.19	0.0368331	0.0635564	0.0896653	0.117567	0.144899	0.174209	0.1953	0.218889	0.241831	0.256716	0.273825	0.296624	0.32014	0.339672	0.350979	0.37657	0.38898	0.404376	0.423298	0.434855	0.447038	0.460668	0.473441	0.478348	0.48849	0.498009	0.500335	0.499651	0.500885	0.499227	0.498791	0.496576	0.488675	0.482374	0.475388	0.465922	0.455205	0.447471	0.442625	0.431437	0.421532	0.41255	0.403203	0.394282	0.37998	0.372987	0.362803	0.355232	0.341218
2.27	0.0506998	0.0831927	0.105083	0.128648	0.159021	0.179438	0.198763	0.219458	0.239293	0.257621	0.275668	0.296482	0.312201	0.336218	0.347585	0.372206	0.385856	0.401129	0.414382	0.428955	0.440636	0.453825	0.463938	0.470773	0.480065	0.487257	0.488096	0.488972	0.488711	0.488538	0.486205	0.48094	0.474857	0.467828	0.461206	0.454044	0.443569	0.435592	0.427874	0.414927	0.411381	0.398069	0.390342	0.382415	0.369369	0.36064	0.350563	0.3462	0.329684
2.36	0.0484662	0.0786386	0.104034	0.127216	0.153293	0.173324	0.188283	0.216122	0.233027	0.254719	0.272327	0.291435	0.305926	0.325386	0.345789	0.361758	0.374337	0.393765	0.402723	0.417817	0.432482	0.44	0.44874	0.461882	0.469038	0.472803	0.474144	0.478162	0.476433	0.476236	0.473678	0.468969	0.463588	0.459504	0.448985	0.440947	0.434061	0.424853	0.416406	0.406336	0.402927	0.389887	0.381137	0.371233	0.362415	0.347778	0.348329	0.337274	0.325494
2.44	0.0471403	0.0731457	0.103485	0.123652	0.147288	0.173566	0.184465	0.21394	0.232256	0.250495	0.265514	0.284779	0.30345	0.320128	0.343935	0.355446	0.37014	0.386648	0.399525	0.415319	0.42424	0.433637	0.446074	0.453518	0.459826	0.463875	0.465137	0.469583	0.466687	0.465321	0.46405	0.460497	0.454432	0.45046	0.439458	0.431819	0.423563	0.417079	0.408397	0.40038	0.396109	0.383908	0.373134	0.365473	0.355286	0.344445	0.341218	0.331941	0.323271
2.53	0.0547669	0.0745064	0.105912	0.122606	0.144584	0.168617	0.185006	0.212824	0.230341	0.251859	0.263605	0.28183	0.302206	0.31846	0.336689	0.346798	0.362151	0.37571	0.388927	0.403422	0.410555	0.422038	0.429629	0.436834	0.443602	0.449375	0.4537	0.454083	0.452937	0.452384	0.45455	0.450907	0.442771	0.436664	0.428832	0.421555	0.410936	0.406912	0.398431	0.390474	0.383955	0.374299	0.362861	0.3546	0.343915	0.334144	0.327443	0.320554	0.312421
2.61	0.0581609	0.0866882	0.110352	0.122482	0.140711	0.160394	0.177636	0.204148	0.218263	0.24217	0.250946	0.27183	0.286429	0.30396	0.320467	0.333909	0.34907	0.364689	0.376296	0.391047	0.399637	0.412532	0.419181	0.426793	0.4318	0.440946	0.4429	0.444178	0.44224	0.443024	0.441602	0.437241	0.426327	0.424219	0.418498	0.406666	0.400936	0.393357	0.386653	0.376141	0.367288	0.362293	0.352429	0.341309	0.3317	0.32159	0.312682	0.307796	0.299699
2.71	0.0380732	0.0559968	0.0838801	0.105191	0.127857	0.149666	0.165202	0.192107	0.210517	0.236346	0.244854	0.268154	0.282947	0.299905	0.320054	0.331942	0.344993	0.359133	0.369838	0.384398	0.393105	0.404928	0.413838	0.41934	0.422457	0.431087	0.431682	0.432899	0.430763	0.43078	0.427342	0.424611	0.41425	0.410915	0.405007	0.394883	0.387381	0.380768	0.374719	0.362551	0.350521	0.346737	0.336595	0.328531	0.318992	0.311034	0.298516	0.292171	0.286134
2.8	0.0439868	0.0625426	0.0944606	0.117874	0.132857	0.152916	0.174014	0.192555	0.220508	0.239821	0.248523	0.271142	0.284988	0.299536	0.320096	0.330893	0.346346	0.356872	0.36888	0.379918	0.384355	0.402678	0.406588	0.412027	0.421957	0.418542	0.424595	0.422763	0.422403	0.419558	0.416113	0.41529	0.405791	0.401451	0.394604	0.387565	0.379876	0.373624	0.367028	0.356778	0.343931	0.338772	0.331972	0.324436	0.317925	0.30908	0.300079	0.291572	0.28611
2.89	0.0661003	0.080885	0.110902	0.130657	0.145126	0.166173	0.184916	0.206192	0.225945	0.241821	0.256023	0.275886	0.284358	0.2966	0.314788	0.32682	0.340529	0.348721	0.359876	0.370555	0.377942	0.389521	0.394144	0.399722	0.408187	0.413542	0.41297	0.415263	0.415153	0.409621	0.405613	0.405351	0.395912	0.393412	0.385697	0.380311	0.37299	0.366069	0.358956	0.351013	0.336951	0.33049	0.327063	0.318558	0.312836	0.301949	0.2952	0.286	0.278262
2.99	0.0840172	0.0916278	0.115878	0.133469	0.144164	0.161861	0.174326	0.197727	0.213583	0.228932	0.23404	0.258177	0.269358	0.281809	0.299386	0.316641	0.323535	0.334941	0.346002	0.356449	0.36789	0.374266	0.382513	0.386679	0.392038	0.39975	0.400051	0.403198	0.401012	0.396389	0.393799	0.394197	0.385656	0.378284	0.37339	0.367491	0.356451	0.35094	0.345853	0.339635	0.324053	0.318085	0.317143	0.307964	0.300494	0.288522	0.282748	0.274478	0.264848
3.09	0.0456561	0.0633986	0.0857118	0.117656	0.127471	0.147241	0.161424	0.18453	0.20178	0.223291	0.229874	0.251131	0.262149	0.271499	0.296053	0.303821	0.312381	0.326736	0.337365	0.341932	0.354444	0.361733	0.372416	0.373822	0.377326	0.384576	0.386978	0.388314	0.386616	0.382989	0.37892	0.376426	0.369979	0.362712	0.354516	0.348725	0.340459	0.336026	0.328939	0.32252	0.310463	0.302701	0.297912	0.29258	0.28184	0.271856	0.265312	0.257939	0.250783
3.19	0.0414028	0.0673269	0.0861733	0.107656	0.127984	0.151001	0.164452	0.180393	0.198178	0.222764	0.229511	0.249338	0.258411	0.271257	0.289233	0.296446	0.306567	0.316549	0.329096	0.340906	0.349059	0.350387	0.360877	0.360587	0.365857	0.373151	0.374469	0.374125	0.374492	0.371466	0.365632	0.361417	0.35782	0.351828	0.344816	0.338557	0.332297	0.324801	0.320702	0.310272	0.303188	0.296394	0.29084	0.281991	0.275093	0.26768	0.261492	0.254565	0.24578
3.3	0.0581703	0.0784923	0.100337	0.118353	0.140516	0.158334	0.167202	0.189884	0.204318	0.22183	0.225543	0.246147	0.254265	0.267687	0.280435	0.288112	0.298198	0.309564	0.319828	0.331983	0.337651	0.344933	0.353211	0.355284	0.359834	0.367651	0.364255	0.367054	0.366626	0.362188	0.356363	0.351964	0.348934	0.342894	0.339217	0.331371	0.323937	0.312973	0.310966	0.298517	0.293315	0.287663	0.280097	0.27089	0.265716	0.257917	0.250542	0.243515	0.235748
3.41	0.0680954	0.0795382	0.0973721	0.117914	0.13385	0.152446	0.161788	0.179358	0.194693	0.20664	0.219519	0.23385	0.246059	0.254463	0.271244	0.277964	0.290137	0.301845	0.310077	0.320089	0.325753	0.335535	0.340395	0.341883	0.34721	0.346734	0.34881	0.350007	0.35096	0.346867	0.342482	0.339785	0.33191	0.326132	0.320163	0.315926	0.305824	0.299138	0.294516	0.287553	0.280273	0.275261	0.266494	0.261274	0.255249	0.247005	0.239542	0.232584	0.227309
3.52	0.0558766	0.0727813	0.0887525	0.113229	0.128108	0.147366	0.157573	0.176601	0.191294	0.204878	0.214367	0.224618	0.240821	0.247785	0.261292	0.26745	0.285295	0.290768	0.300803	0.308914	0.315333	0.325276	0.328885	0.332631	0.338177	0.334091	0.338177	0.339595	0.341499	0.335011	0.332568	0.331129	0.320925	0.317301	0.314615	0.306193	0.305234	0.2939	0.294516	0.283428	0.277392	0.269499	0.264136	0.257869	0.250142	0.244633	0.238941	0.229931	0.22364
3.63	0.063498	0.0774367	0.0948184	0.110132	0.128112	0.142394	0.154378	0.174537	0.18356	0.198359	0.207596	0.216678	0.234956	0.242855	0.256996	0.270331	0.280581	0.284221	0.297071	0.302043	0.306703	0.316367	0.320149	0.32549	0.329178	0.325046	0.324421	0.326488	0.3248	0.319313	0.316777	0.311591	0.304286	0.302722	0.295765	0.286667	0.282491	0.273341	0.271405	0.260675	0.25435	0.24276	0.241427	0.230212	0.226702	0.217395	0.211179	0.206163	0.196926
3.75	0.0610708	0.0635643	0.0899327	0.0987962	0.122505	0.13421	0.150678	0.168629	0.174083	0.189401	0.199749	0.210335	0.225203	0.236834	0.244176	0.255168	0.261223	0.271008	0.275502	0.282924	0.28556	0.295581	0.301006	0.295684	0.306511	0.304851	0.299672	0.304018	0.298435	0.298445	0.295664	0.288635	0.285779	0.285483	0.274824	0.266393	0.260341	0.253566	0.251511	0.242506	0.237338	0.228942	0.225553	0.216815	0.212974	0.206253	0.198842	0.195907	0.187881
3.87	0.0569161	0.067355	0.0861943	0.103925	0.119362	0.138781	0.14383	0.15801	0.172369	0.1839	0.191484	0.202907	0.213898	0.226009	0.231304	0.240817	0.24544	0.255332	0.260277	0.265339	0.273077	0.28343	0.284914	0.282684	0.286511	0.287517	0.291272	0.287752	0.288301	0.282871	0.281305	0.279769	0.274386	0.272763	0.263714	0.253792	0.249582	0.242576	0.242061	0.233161	0.227931	0.222938	0.215645	0.211828	0.205654	0.199946	0.191963	0.190309	0.18235
3.99	0.0530593	0.0704673	0.0844387	0.0980238	0.114715	0.124545	0.14183	0.14681	0.163569	0.1791	0.181746	0.191979	0.203549	0.214773	0.224028	0.232319	0.237649	0.244658	0.253328	0.257093	0.267424	0.270755	0.274333	0.276824	0.278585	0.281435	0.282132	0.281461	0.277645	0.279871	0.275171	0.273769	0.267719	0.265297	0.259514	0.24792	0.244258	0.238763	0.237329	0.228516	0.221731	0.217159	0.21015	0.209152	0.202192	0.194874	0.187813	0.187015	0.178676
4.11	0.0520062	0.0707787	0.0866629	0.0969615	0.113059	0.122055	0.138566	0.149773	0.1628	0.175231	0.180946	0.190579	0.193949	0.216765	0.222044	0.227006	0.234639	0.239326	0.250207	0.254589	0.262917	0.260893	0.26731	0.272021	0.272908	0.278885	0.275185	0.27618	0.275072	0.274722	0.269351	0.266805	0.264729	0.259433	0.2518	0.246577	0.242383	0.237263	0.231579	0.228329	0.221981	0.218159	0.214838	0.209402	0.203504	0.194874	0.189313	0.187015	0.179391
4.24	0.0520416	0.0686637	0.0869275	0.096118	0.107012	0.123242	0.130513	0.148366	0.155308	0.167491	0.174507	0.183462	0.194038	0.203131	0.210399	0.219693	0.221029	0.23093	0.241193	0.24874	0.252748	0.253466	0.258466	0.262964	0.263299	0.270361	0.264518	0.264615	0.265259	0.261088	0.258145	0.252491	0.250568	0.246288	0.238022	0.234236	0.229427	0.225697	0.217946	0.214331	0.203521	0.202493	0.196316	0.191738	0.186292	0.177288	0.175656	0.165516	0.162643
4.37	0.0433478	0.0549528	0.0698976	0.0827802	0.0942455	0.119387	0.122185	0.139502	0.143772	0.161162	0.162909	0.174561	0.182362	0.191393	0.197702	0.205235	0.211912	0.217562	0.22474	0.230595	0.23081	0.23681	0.238695	0.245448	0.247516	0.24979	0.248452	0.248776	0.247111	0.244695	0.245545	0.238651	0.236148	0.234805	0.227059	0.224741	0.216837	0.216677	0.210106	0.205069	0.194567	0.197135	0.191601	0.185615	0.181902	0.172656	0.1731	0.165319	0.162732
4.51	0.0420742	0.0506565	0.0689351	0.0792146	0.0867896	0.105722	0.11788	0.12583	0.131247	0.15304	0.150367	0.165662	0.169738	0.180146	0.189404	0.194376	0.203138	0.207623	0.211285	0.219657	0.223817	0.232185	0.235978	0.241511	0.245183	0.24279	0.242537	0.25054	0.241451	0.240481	0.238997	0.234576	0.23131	0.230124	0.22182	0.220793	0.208906	0.209167	0.204905	0.197745	0.191801	0.192378	0.187002	0.180516	0.176384	0.166685	0.16691	0.162612	0.15692
4.65	0.0285094	0.0428834	0.0600644	0.0727343	0.0902896	0.0966507	0.102691	0.116482	0.123116	0.141056	0.14505	0.159107	0.165018	0.174748	0.185274	0.188261	0.195293	0.201001	0.204644	0.212589	0.214708	0.222043	0.222215	0.227635	0.23389	0.230935	0.231234	0.234344	0.229373	0.22504	0.225546	0.221811	0.212643	0.218327	0.212657	0.207659	0.201327	0.19443	0.192329	0.184387	0.183346	0.177798	0.172114	0.168147	0.164085	0.156717	0.153879	0.150876	0.144534
4.79	0.0277225	0.0456031	0.0590153	0.0742389	0.0851334	0.0962729	0.105776	0.118129	0.128469	0.139958	0.147227	0.154959	0.163289	0.174304	0.179172	0.18331	0.188002	0.196152	0.20064	0.206432	0.205403	0.212225	0.213217	0.21538	0.222171	0.216425	0.219945	0.220129	0.216621	0.213023	0.212055	0.209247	0.203699	0.205974	0.201334	0.195581	0.18815	0.18043	0.181348	0.173269	0.169346	0.165987	0.162362	0.154662	0.15526	0.152604	0.142853	0.139384	0.136622
4.93	0.0362823	0.0514495	0.0619967	0.0780424	0.0849004	0.097567	0.103641	0.111828	0.127295	0.13717	0.141737	0.158254	0.15725	0.164423	0.167499	0.177412	0.180744	0.191296	0.195299	0.200734	0.197119	0.204798	0.207775	0.208187	0.213185	0.208144	0.210109	0.212022	0.208401	0.206613	0.204965	0.204927	0.200472	0.197044	0.192631	0.18854	0.182474	0.176104	0.176902	0.17	0.168305	0.162843	0.158084	0.152328	0.150204	0.145604	0.140779	0.138411	0.135585
5.08	0.0430543	0.0528807	0.0636793	0.0769712	0.0839492	0.0955783	0.100021	0.109929	0.125476	0.133303	0.135258	0.149003	0.151746	0.154455	0.164444	0.173801	0.175535	0.181018	0.185822	0.195368	0.189177	0.197884	0.199955	0.201833	0.202809	0.201467	0.1983	0.202998	0.197683	0.195926	0.191442	0.194436	0.187732	0.181374	0.176161	0.169927	0.166711	0.162625	0.16109	0.155779	0.151758	0.147314	0.141854	0.13779	0.134895	0.127217	0.125872	0.120744	0.115208
5.23	0.0434293	0.0493867	0.0642269	0.0742248	0.0838481	0.0948485	0.100382	0.113286	0.124961	0.131084	0.132621	0.144253	0.148771	0.15241	0.16089	0.161637	0.169346	0.167996	0.173114	0.179257	0.181677	0.18705	0.185511	0.184137	0.183907	0.184242	0.18297	0.187953	0.182152	0.179873	0.172957	0.178366	0.170839	0.16707	0.161567	0.155828	0.154606	0.153142	0.150081	0.146451	0.140753	0.139437	0.134596	0.130387	0.128485	0.120418	0.120781	0.115666	0.109289
5.39	0.0608219	0.0711201	0.077067	0.0823368	0.0922887	0.0976285	0.100955	0.112379	0.120896	0.123301	0.127608	0.138232	0.139681	0.144576	0.153785	0.152188	0.161567	0.158496	0.164433	0.166727	0.169971	0.175695	0.177688	0.177915	0.18213	0.177723	0.176752	0.180731	0.177547	0.175455	0.170423	0.171426	0.166352	0.164443	0.15887	0.156445	0.15462	0.151222	0.148453	0.14461	0.13825	0.136414	0.132889	0.12712	0.12556	0.118406	0.117972	0.113461	0.107827
5.55	0.0395786	0.0504495	0.0519411	0.0586923	0.0767572	0.0828065	0.086929	0.0987262	0.109049	0.111846	0.118502	0.129834	0.128292	0.134634	0.144032	0.145656	0.151471	0.151456	0.15434	0.159275	0.160937	0.164613	0.167884	0.168138	0.170568	0.169515	0.168026	0.171397	0.166347	0.166455	0.16189	0.162626	0.158885	0.150843	0.15207	0.142585	0.149009	0.138959	0.140323	0.136729	0.13045	0.123867	0.123523	0.118239	0.116548	0.110838	0.107764	0.10498	0.100836
5.71	0.0330751	0.042537	0.0523193	0.0610915	0.0666772	0.0787265	0.090089	0.0954729	0.100833	0.111855	0.112122	0.122746	0.122067	0.128646	0.135319	0.139857	0.143198	0.145019	0.1466	0.15309	0.154734	0.157524	0.159684	0.1596	0.159026	0.159334	0.15963	0.160228	0.157653	0.15458	0.15149	0.152625	0.146431	0.142939	0.14018	0.138031	0.134062	0.127169	0.126288	0.12136	0.115573	0.115165	0.111944	0.108976	0.106653	0.10093	0.093011	0.0967747	0.0911655
5.88	0.0330028	0.0476598	0.059779	0.0644565	0.0708263	0.0811603	0.0891131	0.0986104	0.104011	0.108574	0.108543	0.11619	0.120564	0.124615	0.129527	0.132351	0.13753	0.13776	0.141106	0.146072	0.148534	0.149103	0.149557	0.149205	0.151262	0.151342	0.15081	0.149619	0.151272	0.146095	0.143135	0.144885	0.139369	0.140178	0.134224	0.131595	0.129772	0.125495	0.122553	0.118822	0.119398	0.111454	0.109437	0.105162	0.105784	0.10433	0.0960426	0.0971997	0.0922988
6.05	0.0307909	0.0441585	0.0560811	0.0568923	0.0619183	0.0760386	0.0777491	0.0854204	0.0939453	0.099494	0.100408	0.104927	0.108948	0.111652	0.120177	0.120094	0.125796	0.129751	0.132519	0.138974	0.141161	0.138024	0.138805	0.139725	0.145666	0.144764	0.143676	0.141859	0.144398	0.14147	0.139282	0.137814	0.136721	0.134155	0.130078	0.125695	0.124484	0.120465	0.119752	0.114846	0.113647	0.108152	0.104984	0.104191	0.102462	0.0992239	0.097813	0.096866	0.090907
6.23	0.0252791	0.0318071	0.0431838	0.0536254	0.0574342	0.0718589	0.0742804	0.0778706	0.0877329	0.0952455	0.0948166	0.106413	0.108088	0.110801	0.12028	0.122951	0.123225	0.126608	0.126091	0.128405	0.135558	0.135186	0.133999	0.137244	0.137018	0.135364	0.138046	0.136144	0.13567	0.136076	0.134948	0.130546	0.130676	0.124407	0.1231	0.11907	0.116628	0.112733	0.11566	0.108672	0.104512	0.101029	0.0976592	0.0954862	0.0961501	0.0927057	0.0890893	0.0899823	0.0838895
6.41	0.023636	0.0329067	0.0367984	0.0561745	0.0586009	0.0685047	0.0735421	0.0749816	0.084664	0.0906658	0.0893669	0.0990814	0.103327	0.102741	0.109565	0.112923	0.113336	0.113655	0.119761	0.123538	0.121458	0.131586	0.124399	0.129015	0.130458	0.126465	0.128891	0.129865	0.127776	0.125593	0.124179	0.12386	0.11765	0.11581	0.112333	0.110409	0.107748	0.103887	0.108479	0.100869	0.0972378	0.0920754	0.090016	0.0863329	0.088419	0.0858963	0.0799063	0.0797664	0.0770238
6.59	0.0261843	0.0335912	0.0430246	0.0440776	0.0481902	0.0611816	0.0643962	0.0687851	0.0774418	0.0814121	0.0825343	0.0905016	0.0948558	0.0940618	0.0992509	0.105108	0.105389	0.104796	0.110371	0.108292	0.112499	0.11546	0.116194	0.116129	0.119549	0.121829	0.120709	0.116501	0.114686	0.11557	0.116816	0.115258	0.107725	0.108826	0.102296	0.100666	0.0984977	0.0940891	0.0982134	0.0925457	0.0902594	0.0851596	0.0827848	0.0814058	0.0796618	0.0772928	0.0744727	0.0709536	0.070495
6.79	0.0110449	0.0250685	0.0427433	0.0348911	0.0432221	0.0556227	0.0542978	0.0631213	0.0700734	0.074684	0.078559	0.0892014	0.0890462	0.0914596	0.0950153	0.103019	0.102418	0.102527	0.106235	0.104215	0.110971	0.112091	0.112618	0.107946	0.110755	0.112939	0.11145	0.113119	0.1087	0.110355	0.103774	0.105258	0.100725	0.0982204	0.0982052	0.0951824	0.0903935	0.0883046	0.0883185	0.0866909	0.0781717	0.0799857	0.0724398	0.0724231	0.069074	0.0672455	0.0675193	0.065774	0.0613784
6.98	0.0257662	0.0358225	0.0486448	0.0557911	0.0522039	0.0614173	0.0651273	0.0708378	0.0755446	0.0770497	0.0793673	0.0874171	0.084701	0.0902256	0.0922706	0.0963754	0.0972024	0.0956424	0.100332	0.102265	0.10319	0.106068	0.107343	0.101724	0.106161	0.104542	0.103338	0.104425	0.101987	0.102036	0.101907	0.0973934	0.0999573	0.0959058	0.0927159	0.0932866	0.090538	0.0886901	0.0885387	0.0828909	0.0783644	0.0784437	0.0734518	0.0770491	0.0718413	0.0705499	0.0704106	0.0670751	0.0614328
7.18	0.0156018	0.024896	0.0289997	0.0418405	0.0438215	0.044084	0.0468447	0.0561711	0.0622435	0.0621604	0.0706737	0.0698931	0.0708962	0.0819407	0.0847758	0.0831444	0.0881996	0.0867021	0.0919776	0.0964761	0.0945224	0.0984459	0.100728	0.0954692	0.100649	0.0984308	0.0969703	0.100351	0.0980982	0.0967321	0.095422	0.0916433	0.0928296	0.0873401	0.0873728	0.0866346	0.0849105	0.082002	0.0814475	0.0783972	0.0736553	0.0728199	0.0716494	0.0734691	0.0681368	0.064967	0.0639535	0.0618262	0.061865
7.39	0.0154086	0.0171951	0.0221207	0.0355829	0.0372281	0.0399086	0.0428986	0.0525692	0.056009	0.0626778	0.0652563	0.069542	0.0687509	0.0789597	0.0807099	0.0842379	0.0863045	0.0886389	0.0883665	0.0892475	0.0919461	0.0948061	0.0942677	0.0909997	0.094246	0.0935949	0.0928962	0.0953411	0.0939294	0.0920912	0.0888462	0.0881636	0.0869714	0.0835091	0.0805849	0.0811562	0.0778825	0.0763615	0.0778433	0.0717174	0.0706412	0.0669064	0.065865	0.0636789	0.0620807	0.0597473	0.0573843	0.056449	0.0534607
7.59	0.0228413	0.0209294	0.0279799	0.0346903	0.0364789	0.0449467	0.0429659	0.0518874	0.0575382	0.0648861	0.0647276	0.0713753	0.0745009	0.0758139	0.0791821	0.0821545	0.0821209	0.0792612	0.0859193	0.0823432	0.0854466	0.0900762	0.0876308	0.0873234	0.0879376	0.0874291	0.0869462	0.084351	0.0848116	0.0840358	0.0800366	0.0816635	0.0796157	0.0791138	0.071876	0.0717809	0.0668053	0.0664251	0.0678391	0.0628568	0.0615899	0.057277	0.0547023	0.0550504	0.0538929	0.0510742	0.0506131	0.0481979	0.0452536
7.81	0.0246934	0.0245518	0.0323562	0.0371754	0.0352514	0.044917	0.0432463	0.0503715	0.0537259	0.0592118	0.0570101	0.0648486	0.0638007	0.0689206	0.0695869	0.0768168	0.0716986	0.0722029	0.0769818	0.0776205	0.0778054	0.0767339	0.0802393	0.0754452	0.077691	0.0785044	0.0745541	0.0724134	0.0715406	0.0740165	0.0673429	0.0707149	0.0693443	0.0692481	0.0634855	0.0617307	0.0572021	0.0559859	0.0570583	0.056534	0.0520318	0.0502164	0.0498464	0.0492736	0.0483756	0.044213	0.0441926	0.0422003	0.0407532
8.03	0.0200117	0.0215369	0.0310308	0.0392688	0.0387474	0.0460531	0.0461063	0.0509447	0.0542659	0.0582874	0.0585039	0.0633894	0.0665033	0.0685069	0.0691906	0.0711153	0.0718966	0.0689615	0.0754678	0.0747438	0.0746081	0.0734339	0.0773939	0.0785472	0.0724404	0.0772829	0.0744527	0.0726274	0.0722655	0.0748286	0.0693967	0.0675783	0.0676184	0.0635766	0.0613691	0.062534	0.0587603	0.0558309	0.0567508	0.0570543	0.0515884	0.0512768	0.0533074	0.0465578	0.0483039	0.0421527	0.0427423	0.0423702	0.0408029
8.26	0.0124058	0.0189936	0.02737	0.0320218	0.0393685	0.0421793	0.0418989	0.0452795	0.0492938	0.0538918	0.0548997	0.0559984	0.0599838	0.0624035	0.0630775	0.0634064	0.0634029	0.0631315	0.0664899	0.066421	0.0677513	0.068855	0.0670702	0.071586	0.0694206	0.064456	0.071246	0.0684107	0.0695527	0.0690343	0.0687775	0.0668228	0.0654012	0.0611835	0.0611465	0.0628483	0.0576553	0.0580945	0.0537425	0.0567979	0.0539493	0.0519694	0.0496695	0.0450441	0.0483119	0.0404807	0.0449586	0.0434261	0.0421478
8.49	0.00392723	0.0105619	0.0159143	0.0177403	0.0266848	0.0291179	0.031339	0.0367705	0.0381165	0.047305	0.0484201	0.0517386	0.0535009	0.056198	0.0565919	0.0575372	0.0588867	0.062602	0.0624989	0.0608107	0.063748	0.0656378	0.0636884	0.0626771	0.0637191	0.0643707	0.0647275	0.067376	0.0685816	0.0643378	0.0621478	0.0613603	0.0580588	0.0588835	0.0589792	0.0593098	0.0549573	0.0531996	0.0506174	0.0503365	0.0495667	0.0473367	0.0486595	0.0450196	0.044484	0.0407265	0.0402754	0.0389243	0.0423089
8.73	0.0111611	0.0148724	0.0149156	0.022253	0.0268881	0.0310788	0.029082	0.0341003	0.0316741	0.0431427	0.0429878	0.0486241	0.049761	0.05011	0.052697	0.0536999	0.0530327	0.0576656	0.0594508	0.0585231	0.0614213	0.0618234	0.0642156	0.061385	0.0620904	0.0645152	0.0646925	0.0639615	0.0647413	0.0678642	0.0615209	0.063885	0.0634122	0.0582988	0.0602624	0.0575324	0.0570651	0.0567954	0.0579794	0.055298	0.0522744	0.0545367	0.0535057	0.0460657	0.0526763	0.0471351	0.0491874	0.0459576	0.0445274
8.97	-0.018538	-0.00537989	0.00183254	0.00491567	0.0078108	0.0150371	0.0127096	0.0182797	0.0276674	0.03435	0.0332777	0.0385703	0.0428795	0.0443904	0.0481564	0.0493281	0.0459593	0.0479393	0.0533909	0.054005	0.0552658	0.0564523	0.0571246	0.0554508	0.0558745	0.0568313	0.0559527	0.0568271	0.0538298	0.0563615	0.0529962	0.0518398	0.048347	0.051682	0.0485375	0.0450141	0.0454451	0.0444216	0.0479933	0.0435919	0.0385133	0.0415702	0.0399041	0.038145	0.0366353	0.0364151	0.0379874	0.0363176	0.037354
9.22	-0.00905272	-0.000796437	0.000892836	0.0114407	0.0167275	0.017426	0.018293	0.0227797	0.0266319	0.0305865	0.0318467	0.0396206	0.0417215	0.0438064	0.0428264	0.0438411	0.0441941	0.0422567	0.0474431	0.0473216	0.0497157	0.0518729	0.0495255	0.0498419	0.0506644	0.0496503	0.0487081	0.0513951	0.0466812	0.0488791	0.0474196	0.0458105	0.0396342	0.0446085	0.0430023	0.0401152	0.0400038	0.0395367	0.0400211	0.0361598	0.0338705	0.0362387	0.0353149	0.0356357	0.0332139	0.0319506	0.0307494	0.0313738	0.0309966
9.48	0.00399589	0.00707141	0.00925478	0.0204825	0.0217892	0.0242939	0.0236473	0.0293934	0.03249	0.0408999	0.0392712	0.0441273	0.0417504	0.0427052	0.0474159	0.0413616	0.0487858	0.0462731	0.0476309	0.0446572	0.0525737	0.050809	0.0500799	0.0511603	0.0513685	0.0492721	0.0495259	0.0507412	0.0478338	0.0512783	0.0499274	0.0489529	0.0434942	0.0447962	0.0452792	0.0440049	0.0445298	0.0427263	0.0423412	0.0393403	0.0393754	0.0389682	0.0388628	0.0383963	0.0385732	0.0377165	0.0331079	0.0348009	0.0361627
9.74	0.000909735	0.00681396	0.00954738	0.0181478	0.0161019	0.0223201	0.0190558	0.0249512	0.0282304	0.035352	0.0314193	0.0326754	0.0418526	0.0434942	0.0376226	0.0455216	0.0504108	0.0435865	0.0470459	0.0490478	0.0530543	0.0515268	0.0493278	0.0503203	0.0512341	0.0516158	0.0509276	0.0521195	0.0509631	0.0531715	0.0536428	0.0505418	0.0491569	0.0496722	0.0464299	0.0459238	0.0476962	0.04436	0.0467362	0.0431813	0.0418264	0.0374625	0.0402131	0.0373201	0.0407388	0.0382271	0.0355639	0.0349145	0.0353484
10	-0.0031947	0.00621032	0.0130627	0.0173942	0.0188173	0.0246058	0.0236715	0.0259068	0.0292023	0.0345531	0.036454	0.0348969	0.0355586	0.0419436	0.041107	0.0426618	0.0500821	0.0456754	0.0437331	0.0465978	0.049241	0.0463052	0.04381	0.0480886	0.0496741	0.0486113	0.0425051	0.0449662	0.0438882	0.0439092	0.0434866	0.0425348	0.0420066	0.0432396	0.0389806	0.0370812	0.0371869	0.0376063	0.0405527	0.0366976	0.0333666	0.0276492	0.0334694	0.0306743	0.035962	0.028486	0.0310115	0.0288657	0.025305
10.3	0.00435664	0.0103786	0.0180213	0.0167803	0.0216878	0.0240193	0.0226643	0.0253687	0.031916	0.0330433	0.0336302	0.0368837	0.0322659	0.0359324	0.0386461	0.0355193	0.0414312	0.0429224	0.0414391	0.0441638	0.0417899	0.0424857	0.0471824	0.0428005	0.0414883	0.0438232	0.0444854	0.0457372	0.0392865	0.0442345	0.0453807	0.0445145	0.0350225	0.0405317	0.0394235	0.0396889	0.0354248	0.0357043	0.0406108	0.0366856	0.0330678	0.0343088	0.0295649	0.0329742	0.0352242	0.029633	0.0272509	0.0284639	0.0257247
10.6	0.00323802	0.00816504	0.0140209	0.0112036	0.0194977	0.021552	0.0209967	0.0227118	0.0280474	0.0299316	0.0264531	0.0336363	0.0331024	0.0332286	0.0355144	0.0355696	0.0381531	0.0332456	0.036454	0.0368853	0.0418591	0.0435362	0.0329226	0.0403126	0.0369419	0.0369871	0.0395168	0.03734	0.0410653	0.037923	0.0383592	0.0380562	0.0309273	0.0342975	0.0325148	0.0276631	0.0295754	0.0294063	0.030845	0.0281402	0.0261995	0.0327582	0.0273308	0.0258255	0.0283264	0.0260015	0.0239674	0.0207588	0.0177681
10.9	0.00395198	0.00706925	0.0136818	0.0121125	0.0230507	0.0243108	0.0191067	0.0218026	0.0247513	0.0264729	0.0234867	0.027717	0.0310777	0.0262873	0.0293144	0.0374565	0.0305665	0.0300003	0.0338526	0.0311598	0.0317132	0.033977	0.0264344	0.030852	0.0310865	0.0311219	0.0316048	0.0316633	0.0310052	0.0261409	0.0302692	0.0297869	0.0281892	0.0305101	0.0213456	0.0238998	0.0224608	0.0250225	0.0236809	0.0207822	0.019924	0.018265	0.0201333	0.0171128	0.0195631	0.0170031	0.0157858	0.0143271	0.0149193
11.2	0.00639532	0.0126776	0.0174749	0.0217484	0.0249789	0.0274293	0.0199743	0.0256561	0.0286514	0.0320348	0.0269427	0.0268243	0.0299994	0.0295296	0.0260683	0.0316472	0.0302973	0.0332694	0.033234	0.0311158	0.0302326	0.03518	0.0321399	0.0312497	0.0289867	0.0312696	0.027128	0.028722	0.0261041	0.0271297	0.0255729	0.0254843	0.0233841	0.0237244	0.0201874	0.024419	0.0173896	0.0219696	0.0197677	0.0178243	0.0174883	0.01601	0.0137707	0.017763	0.0147909	0.0144685	0.0128484	0.0106347	0.0126848
11.5	0.0132987	0.011665	0.0180999	0.0224014	0.0193437	0.0234449	0.0199478	0.0234494	0.0268099	0.0313188	0.0254397	0.0264691	0.0285884	0.0290092	0.0278649	0.0301357	0.0342341	0.0318259	0.0349083	0.0327469	0.0308543	0.0340149	0.0322785	0.0350595	0.0357984	0.0336457	0.0323578	0.033447	0.0327291	0.031611	0.0289479	0.032478	0.0300341	0.0332244	0.0284374	0.027994	0.0291834	0.0270196	0.0231427	0.027218	0.0287383	0.02636	0.0245519	0.022763	0.0237534	0.0223435	0.0227234	0.0225597	0.0212598
11.8	0.000248443	-0.00224006	0.00443745	0.00512879	0.00836088	0.0145987	0.0139415	0.0168407	0.0216193	0.0271276	0.0237575	0.0260696	0.0290868	0.0274911	0.0294043	0.0295008	0.0319253	0.0305536	0.035258	0.0316756	0.0319532	0.0309305	0.0309749	0.0338915	0.033842	0.0313052	0.030643	0.0322969	0.0310396	0.0313338	0.0242755	0.0276561	0.0306847	0.0278312	0.0250869	0.025996	0.0254824	0.0211786	0.0212996	0.0233477	0.0225853	0.0201547	0.0206604	0.0196243	0.0194898	0.0153009	0.0200235	0.017447	0.0150885
12.1	0.0104331	0.0042307	0.0142462	0.0112477	0.0157505	0.0194471	0.0174256	0.0194747	0.0236064	0.0276823	0.026362	0.0263565	0.0312006	0.0274046	0.0289464	0.0275918	0.0260938	0.0295335	0.0320968	0.0298838	0.0299998	0.0285556	0.0287377	0.0304433	0.0298446	0.0264061	0.0287737	0.0285713	0.0266589	0.0273103	0.0222696	0.0248073	0.0274032	0.026993	0.0223717	0.0227821	0.0236029	0.021687	0.0212851	0.0217441	0.0220174	0.0206186	0.019468	0.0227278	0.017832	0.0163074	0.0173165	0.0174205	0.0162597
12.4	0.00436806	-0.000512111	0.00442119	0.0073477	0.00975047	0.0157721	0.0127119	0.0146997	0.0237189	0.0192823	0.019762	0.024634	0.028693	0.0244991	0.0282862	0.0257566	0.025479	0.0266852	0.0273958	0.0292865	0.0266285	0.0282856	0.0264794	0.0281152	0.0269808	0.0248777	0.0282006	0.0272783	0.0229743	0.0239887	0.0229592	0.0237815	0.0234954	0.0270763	0.0223854	0.0209869	0.0220416	0.0219272	0.0219851	0.0212207	0.0193745	0.0215861	0.0186249	0.0210821	0.0160623	0.0157695	0.0168876	0.0180127	0.0151307
12.8	0.00508263	0.00527705	0.00573858	0.00493699	0.0118179	0.0201782	0.0170726	0.0173371	0.0194613	0.0221391	0.0205554	0.0225555	0.0288328	0.0222974	0.024699	0.024403	0.0237865	0.0237896	0.0244231	0.0256836	0.0274991	0.0293848	0.026181	0.0246833	0.0227953	0.0293307	0.0254197	0.0283456	0.023849	0.0257053	0.024078	0.0262443	0.0229373	0.0248307	0.0220939	0.0229797	0.0226186	0.0211104	0.0230916	0.0243724	0.0204333	0.0203499	0.0234794	0.0189287	0.0185938	0.0183807	0.0198505	0.0202189	0.0181151
13.1	-0.00837192	0.0022208	-0.00027392	0.00700512	0.00496789	0.0119532	0.00854132	0.0102371	0.0124806	0.0154141	0.00907789	0.0190018	0.0212249	0.0202807	0.021222	0.0241775	0.0194084	0.0266606	0.0239273	0.0239057	0.0253018	0.0275221	0.0268179	0.0206728	0.0208502	0.0271752	0.021553	0.0241511	0.0240616	0.0247741	0.021911	0.0250185	0.022892	0.0206131	0.0202445	0.0199857	0.0212994	0.0161283	0.0190751	0.0217651	0.0185917	0.0161089	0.0210206	0.0162088	0.0177933	0.0154724	0.0159051	0.0160546	0.0172091
13.5	-0.000677161	0.00639165	0.00585474	0.0134023	0.0130585	0.0161854	0.0147703	0.0230471	0.0159419	0.0208276	0.0163778	0.0195564	0.0236722	0.0248257	0.0181402	0.0152603	0.0215824	0.020638	0.0212124	0.023129	0.016343	0.0204208	0.023253	0.0177672	0.0184703	0.0186132	0.0156604	0.0163629	0.0184394	0.0189805	0.0171685	0.0165231	0.0190487	0.0156623	0.0172051	0.0136469	0.0167728	0.0110615	0.0137225	0.0153852	0.0114352	0.0119995	0.0132947	0.0120625	0.015105	0.0110941	0.0111066	0.0111029	0.012167
13.8	0.000445163	0.00126795	0.00582362	0.00880154	0.0120508	0.0150148	0.00575997	0.0155731	0.0148078	0.0164738	0.017836	0.0177377	0.0181472	0.0191238	0.0186152	0.0206453	0.0207387	0.0241455	0.0224124	0.018454	0.019018	0.0214389	0.019728	0.0202047	0.0220953	0.0213132	0.0183764	0.0214135	0.0209213	0.0225231	0.0188595	0.0174279	0.0175844	0.0197494	0.0150265	0.0171252	0.0167229	0.0175512	0.0170968	0.0167177	0.0108426	0.0142601	0.0135159	0.0129433	0.0166027	0.0136562	0.0135426	0.0126638	0.0103626
14.2	-0.00424294	-0.00781901	0.0077382	0.00139593	0.00542206	0.00831186	0.00447331	0.011096	0.0149867	0.0112692	0.014347	0.0131756	0.0178792	0.015266	0.0182572	0.0207711	0.0188598	0.0205526	0.0169338	0.0218981	0.0200384	0.0234258	0.0183813	0.0163371	0.0174073	0.0187969	0.0222522	0.0222048	0.0192989	0.0202741	0.0175505	0.0188608	0.0210855	0.0161078	0.0174761	0.0158772	0.014974	0.0180473	0.0172141	0.0163857	0.0158002	0.0159586	0.0155065	0.0167901	0.0186062	0.0149954	0.013666	0.0120376	0.0117785
14.6	-0.00669167	-0.0124096	-0.00140189	-0.00303467	0.000793847	0.00552275	-8.44022e-05	0.00263368	0.0052383	0.00641696	0.00815537	0.00833168	0.0120213	0.00787705	0.0150355	0.0124242	0.0121725	0.0184786	0.0133308	0.00901756	0.0139118	0.014301	0.0181984	0.0134901	0.0174011	0.0125071	0.0136777	0.0203015	0.0134483	0.0158881	0.0130605	0.0171386	0.0187986	0.0114724	0.0133006	0.0156877	0.0127868	0.0161078	0.0201596	0.0144443	0.0123323	0.014947	0.0151057	0.0170421	0.01626	0.0135103	0.0124162	0.0132166	0.0142807
15	-0.00844329	-0.00727514	-0.00344354	-0.00284823	-0.0036283	0.00669881	-0.00108089	0.00306565	0.00582779	0.0121985	0.0080699	0.0135201	0.00850175	0.0120985	0.0137468	0.0154919	0.0178273	0.0171073	0.0152599	0.0177461	0.0158752	0.024122	0.0188657	0.0201183	0.0206436	0.0227133	0.0166571	0.020848	0.0209515	0.0189533	0.0228644	0.0186015	0.0227331	0.0171088	0.0199623	0.0190376	0.0199514	0.0209324	0.0162261	0.0197461	0.0139549	0.0166387	0.0144401	0.0139904	0.016011	0.0108925	0.015369	0.0151646	0.0158707
15.4	0.00266415	0.000650021	0.00551317	0.00167075	0.00307167	0.00765086	0.00802686	0.00968716	0.0126091	0.017934	0.0168045	0.0145283	0.0162648	0.0161191	0.0188209	0.0145545	0.0154041	0.0152773	0.016669	0.0176396	0.0167462	0.0195588	0.0147237	0.016353	0.0165233	0.0136976	0.0172431	0.0170149	0.014398	0.0162258	0.0137651	0.00727778	0.0131254	0.014277	0.0103718	0.0118637	0.0114476	0.0114724	0.00794629	0.00946296	0.0108506	0.00849185	0.00920522	0.00683211	0.0102447	0.00748645	0.00913764	0.00761894	0.00510922
15.8	0.00822745	-0.00013421	0.00757135	0.00523288	0.0079114	0.00730736	0.00929124	0.0123771	0.012802	0.0166516	0.0170501	0.0142746	0.0157639	0.0164717	0.0197284	0.0187552	0.018171	0.0167639	0.0166964	0.0197723	0.0216437	0.0178113	0.0143859	0.018638	0.019687	0.0154467	0.0177359	0.0204282	0.017966	0.0175178	0.0172851	0.0138018	0.0147254	0.017637	0.0148118	0.0147437	0.0148676	0.0114857	0.0114636	0.011543	0.0118372	0.0135932	0.00956522	0.0127937	0.0130047	0.0156731	0.0147963	0.0137789	0.0113199
16.2	-0.00102719	-0.00268275	0.00580301	0.00789587	0.00717422	0.00739408	0.00689956	0.0114035	0.0114008	0.0144365	0.0133029	0.0131361	0.0136413	0.0151596	0.0152947	0.0184304	0.0158839	0.016479	0.0168036	0.0155316	0.0157913	0.0140001	0.0135919	0.014583	0.012863	0.00885997	0.0147376	0.0133029	0.0128509	0.0109438	0.0113541	0.0115327	0.00990017	0.00811837	0.00947068	0.00726054	0.00981997	0.0121267	0.0112029	0.00898533	0.00554102	0.00476475	0.00555329	0.00492919	0.00966415	0.00793324	0.00324476	0.002823	0.00979604
16.6	-0.00111426	0.00313019	0.00338564	0.00943135	0.0071956	0.00995455	0.00861834	0.0109001	0.0116492	0.0166077	0.0126306	0.0135959	0.0114203	0.015421	0.0148659	0.0147949	0.0135517	0.0138184	0.0178069	0.0111771	0.0132722	0.0141865	0.0143413	0.0138115	0.012462	0.00879238	0.00881651	0.0110536	0.00928877	0.00871768	0.0104976	0.00835147	0.00811964	0.0075583	0.00487348	0.00506676	0.00617022	0.00800329	0.00773859	0.00950402	0.00508119	0.00450425	0.00687109	0.00408251	0.00524212	0.00425865	0.00478655	0.0045692	0.00370192
17.1	0.00618727	0.0112944	0.00218584	0.0080697	0.00924954	0.014147	0.0128329	0.0136942	0.0127807	0.0209402	0.0159558	0.0164443	0.011787	0.0164686	0.0163204	0.0138208	0.0143989	0.0139744	0.0121982	0.0125277	0.0139298	0.0148168	0.0138075	0.0124676	0.012021	0.0115884	0.00888226	0.00907821	0.0082086	0.00930477	0.00870132	0.00528472	0.00600059	0.00776637	0.00455325	0.00266502	0.00255032	0.00332409	0.00663639	0.00895763	0.00373899	0.00465939	0.0014656	0.00440558	0.00254373	0.00249669	0.000430726	0.00178999	-0.00224546
17.5	0.0075983	0.00674934	0.0102804	0.0104534	0.0157342	0.0161047	0.0157896	0.0136595	0.0150338	0.0212083	0.0185334	0.0188561	0.018798	0.0172657	0.0151194	0.0165323	0.0153252	0.0177366	0.00865756	0.0167327	0.0143303	0.0161659	0.0130824	0.0115188	0.0105424	0.01092	0.00965401	0.00774594	0.0112929	0.00989649	0.00771949	0.00742896	0.00745362	0.00625501	0.00659549	0.00363814	0.00360407	0.00538913	0.00318515	0.00454726	0.000227285	0.00276362	0.00174656	0.00563647	0.001156	0.00224617	0.000126107	0.00082641	-0.00297472
18	0.0155518	0.00598139	0.0148986	0.0110292	0.0129646	0.0150868	0.0123349	0.0129701	0.0151806	0.0215031	0.0171314	0.0203317	0.0194723	0.0172165	0.0139821	0.0175769	0.0137806	0.0176425	0.0124132	0.0168033	0.0127968	0.014218	0.011019	0.0119125	0.0135681	0.0109442	0.0101955	0.0101804	0.0143282	0.0111389	0.00718218	0.00830631	0.0106251	0.00744354	0.00717042	0.00705434	0.0059331	0.0082541	0.0101288	0.00686125	0.00587313	0.00460721	0.0072395	0.00644554	0.00646978	0.00214474	0.00169999	0.0043209	-1.57277e-05
18.5	-0.000118818	-0.00441082	-0.00215983	-0.0007872	0.00361699	0.0034887	0.00379735	0.00604989	0.00861232	0.0131446	0.00928004	0.012803	0.00953999	0.0113874	0.00932316	0.0134227	0.0117065	0.0135435	0.0122503	0.0164843	0.0144016	0.0131816	0.0134363	0.0169717	0.0158632	0.0163486	0.0150647	0.0179919	0.0206554	0.0196374	0.0167198	0.0160145	0.0187127	0.0168469	0.017241	0.0173552	0.0168697	0.0176619	0.0222539	0.0206709	0.0199264	0.0172927	0.0186893	0.017937	0.0182419	0.0176023	0.0158863	0.0182252	0.0185244
18.9	-0.0132713	-0.00795082	-0.0154443	-0.00819812	-0.0117341	-0.0033353	-0.00229765	0.00254234	0.00509232	0.00615792	0.00339115	0.00691666	0.00930403	0.00954717	0.00950981	0.0113906	0.0122456	0.0120656	0.0134428	0.01874	0.019823	0.0164029	0.017807	0.0217069	0.0159542	0.0197503	0.016863	0.0223304	0.0239881	0.0232413	0.0217519	0.0202661	0.0204842	0.0187121	0.0207496	0.0197832	0.0201513	0.0186615	0.0213417	0.0231525	0.0209933	0.0195496	0.0203996	0.0182678	0.018952	0.0208682	0.0170125	0.0199246	0.0196558
19.4	0.00353454	0.00555365	0.00599799	0.00677915	0.00792561	0.0166403	0.0109201	0.0148125	0.0181149	0.0178585	0.0194984	0.0233724	0.0203463	0.0192788	0.0178516	0.0168538	0.0140841	0.0157354	0.0155353	0.0173269	0.0186479	0.0133895	0.0124097	0.0134149	0.0141476	0.0143227	0.00932372	0.0148929	0.0138895	0.0108251	0.0100133	0.010387	0.00852091	0.00646337	0.00907146	0.00826732	0.00972941	0.00687946	0.00668319	0.0100716	0.00795114	0.00903257	0.0105722	0.00654079	0.0100172	0.00994691	0.00682466	0.0098871	0.00592788
20	-0.0210261	-0.0197549	-0.0123697	-0.00965756	-0.00660251	-0.00550338	-0.0120236	-0.00623087	-0.00160928	0.00318259	-0.00455352	0.0065711	0.00344321	0.00254081	0.0039639	0.00646976	0.00830844	0.00723226	0.0063466	0.00637074	0.00924089	0.0101078	0.00919644	0.00920419	0.00953201	0.0111783	0.00851029	0.0108602	0.00952466	0.00996318	0.0103033	0.00938919	0.0112785	0.011273	0.0108499	0.00937013	0.0116113	0.0101626	0.00913515	0.0109738	0.00988142	0.00971328	0.0120967	0.00975306	0.0115401	0.00945435	0.0132265	0.0105757	0.0087936
[truncated: 61 more columns]

## Sheet: Fig. 3b
Fig. 3b
time_ps	dA_meas_data_mOD	dA_model_mOD
-5	-0.00134826	0
-4.75	-0.00160485	0
-4.5	-0.00196656	0
-4.25	-0.000859143	0
-4	-0.000793179	0
-3.75	0.000181044	0
-3.5	-5.8859e-06	0
-3.25	0.00236125	0
-3	-0.000291275	0
-2.75	-0.00198653	0
-2.5	0.0039157	0
-2.25	0.000305926	0
-2	0.000405627	0
-1.75	-0.00211529	0
-1.5	0.00150149	0
-1.25	0.00224186	0
-1	5.80668e-05	9.51174e-15
-0.753	-0.000206309	3.12638e-10
-0.5	-0.00587565	1.263e-06
-0.253	-0.0476518	0.000440337
5.68e-14	-0.0520648	0.0320764
0.0267	-0.00546032	0.0454697
0.0533	0.0386957	0.0624194
0.08	0.0667349	0.0833469
0.107	0.0947765	0.108607
0.133	0.137368	0.136711
0.16	0.181633	0.16945
0.187	0.229374	0.205183
0.22	0.288957	0.251674
0.247	0.324908	0.290811
0.28	0.364691	0.338322
0.313	0.400255	0.383749
0.347	0.435875	0.426756
0.38	0.462492	0.463727
0.413	0.486692	0.495457
0.447	0.506398	0.522624
0.487	0.528982	0.547941
0.52	0.549331	0.564152
0.56	0.569192	0.579235
0.6	0.580692	0.590472
0.64	0.590627	0.5989
0.68	0.597739	0.605297
0.72	0.601516	0.610205
0.767	0.605794	0.614536
0.807	0.614181	0.617245
0.853	0.621214	0.619431
0.9	0.624543	0.620764
0.947	0.624598	0.621287
1	0.623799	0.621003
1.05	0.625049	0.61997
1.1	0.621853	0.61827
1.15	0.616853	0.615967
1.21	0.620052	0.612493
1.26	0.616991	0.60907
1.31	0.607362	0.605219
1.37	0.601418	0.600094
1.43	0.595901	0.594488
1.49	0.588301	0.58846
1.56	0.57913	0.580972
1.62	0.572969	0.574219
1.69	0.569223	0.566013
1.75	0.567423	0.558743
1.83	0.557194	0.548773
1.89	0.545233	0.541128
1.97	0.536967	0.530765
2.04	0.521477	0.521576
2.12	0.505378	0.510983
2.19	0.499651	0.501665
2.27	0.488972	0.490994
2.36	0.478162	0.479
2.44	0.469583	0.46838
2.53	0.454083	0.45651
2.61	0.444178	0.446049
2.71	0.432899	0.433121
2.8	0.422763	0.421647
2.89	0.415263	0.410344
2.99	0.403198	0.398002
3.09	0.388314	0.385904
3.19	0.374125	0.374061
3.3	0.367054	0.361339
3.41	0.350007	0.348946
3.52	0.339595	0.336888
3.63	0.326488	0.325169
3.75	0.304018	0.312772
3.87	0.287752	0.300779
3.99	0.281461	0.289187
4.11	0.27618	0.277993
4.24	0.264615	0.266308
4.37	0.248776	0.255075
4.51	0.25054	0.243471
4.65	0.234344	0.232367
4.79	0.220129	0.221747
4.93	0.212022	0.211597
5.08	0.202998	0.201227
5.23	0.187953	0.19136
5.39	0.180731	0.181367
5.55	0.171397	0.171902
5.71	0.160228	0.16294
5.88	0.149619	0.153944
6.05	0.141859	0.145464
6.23	0.136144	0.137018
6.41	0.129865	0.129092
6.59	0.116501	0.121656
6.79	0.113119	0.113935
6.98	0.104425	0.107096
7.18	0.100351	0.100385
7.39	0.0953411	0.0938432
7.59	0.084351	0.0880606
7.81	0.0724134	0.0821691
8.03	0.0726274	0.0767341
8.26	0.0684107	0.071503
8.49	0.067376	0.0666975
8.73	0.0639615	0.0621004
8.97	0.0568271	0.0578948
9.22	0.0513951	0.0538951
9.48	0.0507412	0.0501123
9.74	0.0521195	0.0466792
10	0.0449662	0.0435642
10.3	0.0457372	0.0403271
10.6	0.03734	0.0374345
10.9	0.0316633	0.03485
11.2	0.028722	0.0325411
11.5	0.033447	0.0304786
11.8	0.0322969	0.0286364
12.1	0.0285713	0.0269912
12.4	0.0272783	0.0255219
12.8	0.0283456	0.0238046
13.1	0.0241511	0.0226764
13.5	0.0163629	0.021358
13.8	0.0214135	0.020492
14.2	0.0222048	0.01948
14.6	0.0203015	0.01861
15	0.020848	0.0178622
15.4	0.0170149	0.0172194
15.8	0.0204282	0.0166669
16.2	0.0133029	0.016192
16.6	0.0110536	0.0157838
17.1	0.00907821	0.0153532
17.5	0.00774594	0.0150628
18	0.0101804	0.0147566
18.5	0.0179919	0.0145032
18.9	0.0223304	0.0143323
19.4	0.0148929	0.014152
20	0.0108602	0.0139763

## Sheet: Fig. 4a
Fig. 4a
Column A = times in ps
First row = magnitude of scattering vector q in inverse Ångstrom
Values = difference scattering in e.u./LUC
time_ps	0.605959	0.652823	0.699688	0.746553	0.793418	0.840282	0.887147	0.934012	0.980877	1.02774	1.07461	1.12147	1.16834	1.2152	1.26207	1.30893	1.3558	1.40266	1.44952	1.49639	1.54325	1.59012	1.63698	1.68385	1.73071	1.77758	1.82444	1.87131	1.91817	1.96504	2.0119	2.05877	2.10563	2.1525	2.19936	2.24623	2.29309	2.33996	2.38682	2.43369	2.48055	2.52741	2.57428	2.62114	2.66801	2.71487	2.76174	2.8086	2.85547
-2.28798	-31.7843	-12.4021	-15.8037	-25.668	-28.5506	-14.5223	-20.9759	13.703	-21.1104	-8.91518	-0.943191	22.4486	-0.557103	-5.60277	-10.1437	-2.85807	34.31	-5.09591	34.3715	19.3856	13.9102	12.7626	36.7237	10.2168	33.268	18.7447	13.5792	10.6885	-21.78	-17.321	-8.11018	-10.564	7.72741	-21.5697	-5.03634	-20.5225	-8.47518	-37.1084	-15.5048	-13.7539	-19.105	-1.32932	-24.1109	-15.8189	-13.242	-4.70088	-14.5597	-20.4422	-6.13633
-1.53654	-15.1134	7.24843	-16.4423	-42.1519	-10.294	-7.48328	-15.9841	5.54564	-4.93206	14.5192	-19.5001	14.2605	-15.4675	-10.8855	0.448872	0.655209	8.64917	0.772701	8.8539	17.056	9.53179	-6.61323	26.4659	19.2954	-1.3275	4.36349	-15.4566	-8.25994	-16.4788	-0.608517	-15.5133	-18.8765	-6.75075	-16.0075	18.0481	-12.8164	0.883548	1.06897	16.0703	11.4437	-4.71628	-4.37797	12.6399	13.1342	11.8292	7.41123	8.85175	1.0599	16.9911
-1.24273	-16.2858	-3.98105	3.10035	-40.8628	-13.152	10.2934	-6.30568	2.98997	1.85837	5.19037	-6.06269	-17.6246	2.6021	-1.28993	-1.63621	-10.47	3.37751	-24.8471	42.5475	13.6062	11.1991	3.51532	8.63924	1.03569	-1.25783	3.13974	-11.6582	6.63765	-21.8011	-17.4901	12.4062	-24.636	-23.5703	-10.1998	-1.70638	42.855	-4.20863	2.02319	8.86362	9.58686	4.01982	4.15334	1.33744	14.6689	5.21448	1.9148	8.013	12.6748	13.4194
-1.17174	9.12664	-14.5511	1.55843	6.36145	3.23851	-18.1701	-4.60927	-9.73252	-0.989823	-15.266	19.1647	-12.3554	18.92	0.975623	4.02401	4.4097	0.251197	13.2806	-1.84879	23.787	2.36328	2.6753	-32.208	-6.95976	-18.5106	-3.57187	-14.4975	10.1471	-17.0374	9.61757	5.69889	2.16057	2.14681	-9.84055	16.1351	19.9158	1.82816	5.90274	17.5095	4.38917	2.62406	0.859619	4.40301	5.76505	9.52184	-3.16482	-2.59614	3.94635	10.4159
-1.09577	41.4758	6.27407	40.6011	27.3541	-16.0579	24.3009	20.5731	9.19362	8.68194	18.0024	-3.51187	3.8426	25.3973	9.30038	16.1	-11.5394	-3.68387	-13.1425	-27.9938	-37.4436	-32.838	-21.7431	-29.2904	-8.74512	-7.18279	-6.83621	-25.5469	-20.4358	14.2548	21.0336	1.0468	9.50076	10.2342	19.8445	11.6116	46.4909	36.5128	25.4543	22.4133	5.79376	-0.65149	-4.774	12.4853	3.85185	-0.594418	-0.0110668	11.5561	-14.1215	4.31934
-1.01003	-7.27632	18.3019	-3.89749	1.5054	3.46256	-22.1434	4.00844	-2.37784	5.68582	13.2364	17.6208	3.76582	-35.4408	-13.9779	10.3766	19.6202	3.46212	13.6868	-20.0871	-2.50648	-6.4296	7.97752	-16.3771	-8.71879	-6.76896	-17.1843	2.22776	0.246521	25.0226	-7.99131	2.24401	3.53718	9.50239	8.19248	-7.5874	7.93373	-3.12046	-6.05863	-3.13047	8.77041	5.69074	-6.83717	5.01299	-1.64096	3.15051	8.35271	12.7908	8.24082	12.363
-0.928247	22.7197	29.586	31.0835	12.494	1.36012	14.1677	0.917887	9.43763	-11.4013	22.3199	11.4489	22.9674	15.5448	-6.031	-48.1677	-5.48648	-15.4395	-10.6999	-13.5514	-2.02695	-21.4132	-33.3251	-15.1055	-22.4013	7.6257	11.389	10.0092	-1.29669	27.7546	0.365958	-2.08175	3.78555	9.64057	7.86588	-7.94749	12.06	-2.27114	9.0797	15.5666	-19.6341	2.94597	2.90994	0.577102	10.0544	-7.67506	11.009	2.65639	0.844918	10.844
-0.859693	-5.38964	-7.80911	-11.4732	-31.9434	-14.1575	-12.0526	-4.60809	-3.35148	-12.9928	0.919494	11.1357	8.4331	4.97966	-22.9219	-12.2826	-7.79913	5.8254	15.5168	27.1894	36.8053	-10.6865	26.4868	9.99255	2.97717	17.9156	-14.772	2.69533	13.5953	-21.1289	-4.0035	17.5722	-10.6276	-17.4241	-21.4905	-5.07788	24.0041	5.29254	-10.3531	-2.92135	-26.4563	-5.18782	1.68131	-7.5983	-11.1228	-3.74392	-4.24978	-16.6794	-14.9293	-8.77124
-0.80963	-1.31863	-11.4726	-14.9501	-15.9846	-26.9596	9.8757	-3.38075	-17.7716	-14.7765	-4.58079	-1.35272	-18.1332	6.44069	1.21428	4.99857	-4.60544	-3.86138	17.1928	8.34478	24.401	0.415485	8.36306	-0.0371089	21.9225	10.8665	17.742	-13.7272	-5.41635	14.5352	-18.3059	-5.71133	-32.7697	-17.6677	-24.4696	9.41095	28.961	-6.39299	2.74903	-6.98235	-3.70202	-9.13903	-1.43982	12.5037	-7.22031	13.3662	14.2555	9.00148	6.78076	-0.62426
-0.760869	-0.633688	-48.4924	-27.8173	5.01895	-11.7167	-13.7385	-6.96626	-18.5695	-34.5383	-9.11608	7.16378	2.11678	-7.9	3.35081	25.7477	8.5617	-9.38819	31.5086	18.3049	24.663	8.46483	25.598	13.8289	7.24298	24.3785	3.96242	-2.89142	-0.428107	-12.2872	-8.69644	-2.96564	-17.9453	-13.6387	1.64629	1.44649	-0.676792	-16.3632	4.17204	-3.99056	-17.4865	-13.8742	-0.251245	-22.2912	6.71126	-4.61563	-3.14737	-1.57714	3.72648	-1.64204
-0.695916	4.2825	-4.5178	5.31601	-8.68472	-3.88493	-27.4272	-0.328243	-14.8817	-7.14123	-14.2612	-6.99238	-9.13861	-14.7461	8.1583	2.9953	-2.62071	-18.1772	14.2719	25.2289	-9.38898	13.5724	1.18021	15.7458	32.3187	2.91794	16.4982	27.9836	1.78909	-23.3473	-26.2802	-6.59374	1.28412	-20.8546	-19.2146	-13.703	10.9371	-11.0061	9.7514	-13.6193	7.50384	-5.72484	2.09454	-0.351057	-1.21045	3.88112	-4.73786	6.30925	-1.14153	-7.47683
-0.614295	15.0394	-8.66604	0.20687	-20.2548	3.06221	16.2153	-2.75968	-3.53216	2.77652	-7.25033	-0.912256	-14.0352	3.59627	7.30088	-7.52498	-19.3727	43.8992	2.08079	-3.06694	-7.34765	-16.7975	15.1109	-27.7082	10.2208	2.62668	15.4558	5.35042	10.9612	-4.34062	11.0738	-2.18986	-6.58615	-3.11673	-8.28054	2.67171	8.68619	7.96831	-13.754	-18.4771	-11.9038	5.10792	-8.86163	-0.547591	-4.86645	-11.3881	-7.96918	-0.833529	0.120233	-0.260315
-0.529551	-39.146	-15.3885	-7.08134	-11.7777	2.99286	-4.42874	3.93661	-10.6845	-16.9148	-11.6902	-17.4593	-14.408	1.29492	17.7648	5.44845	-11.1741	8.30792	0.380276	17.1539	-17.2396	15.5987	44.0243	18.7324	12.4839	3.64419	11.2162	4.93546	10.7405	3.05151	-15.4137	-18.4268	-24.2489	-15.1289	-14.6658	-19.0884	-14.3128	-6.56849	2.5419	6.59897	-18.903	7.28252	-9.18151	5.95882	0.832432	11.4074	5.93833	0.489839	13.2385	8.38324
-0.448002	18.3337	20.435	22.6384	23.1524	6.14099	26.8909	15.2448	26.6503	-9.84964	19.1201	11.4765	12.943	-5.55136	21.6131	2.13424	-9.6846	-1.65912	13.0811	-38.9361	-29.9224	-41.883	-29.5479	-16.3332	-20.0276	-24.8566	2.85395	-9.50426	-11.8026	33.841	3.00624	3.16313	32.5692	10.6647	27.1223	-2.66133	24.7781	17.1782	26.4162	1.65749	-10.8416	12.6908	-4.0314	9.11927	1.14129	2.05514	4.8244	1.42787	-1.18214	1.42866
-0.366653	-10.0576	14.6412	15.1583	3.54286	-0.364084	12.8038	7.40581	20.583	7.78679	-1.38727	-21.2791	1.34193	7.23071	0.704042	-11.6662	13.1736	14.8852	-2.81125	-19.4776	-20.9647	-12.5386	-11.3944	-0.12569	-0.479705	-19.9853	-9.94721	10.4459	1.69853	11.1849	13.5713	-1.48633	-0.0937897	2.10517	10.4496	8.7248	10.1748	-9.19745	11.1621	5.17162	-13.0349	-9.84289	-5.30908	-2.60809	-0.336872	5.97125	2.68245	6.47811	-0.0567544	2.80597
-0.285017	67.2282	47.9955	14.6614	5.29281	-6.67851	23.1642	25.9276	35.1961	0.901253	-4.55336	-1.60494	-3.15382	-1.05909	0.368924	-16.4447	-8.06651	3.70133	-0.858998	-33.4202	-31.9682	-24.225	-21.9769	-16.4211	-1.5668	-19.5983	-21.9038	9.02436	-5.97994	12.4676	6.68497	19.5461	26.6099	4.2405	25.596	24.2693	31.5112	5.4214	6.80153	2.74397	1.32756	2.84223	-10.6639	-2.71938	-6.03247	-7.95511	-1.99358	-10.1801	-3.52354	2.4723
-0.2028	-15.7861	7.41598	-18.078	-20.1458	-36.6842	-14.6723	-15.2842	-14.2303	-10.7966	-14.8204	5.42501	13.7896	-7.26358	8.66028	21.5001	24.436	8.69657	9.25952	-1.66409	12.64	12.9628	4.56207	24.1446	-1.00783	-1.42977	-13.1289	2.0514	12.5307	19.3598	1.75296	-12.0998	-15.1458	-7.06166	-12.9703	-5.68437	-2.88694	-10.7311	-2.63389	-12.7984	-2.1858	-0.803196	-11.8284	-8.65295	-0.221998	3.07173	0.946979	5.53731	5.79327	-2.9174
-0.123161	-7.98808	0.465781	3.4441	2.99098	8.38941	-8.16045	4.01542	0.0249436	-0.48127	3.80934	-16.4293	35.0504	-1.19256	-20.8033	1.45156	13.152	-2.39932	3.57203	18.7222	-18.9312	-7.30511	-14.9026	-25.849	16.2884	-2.01574	0.197139	-7.71133	-10.1356	-16.6578	-5.948	5.16564	0.587178	8.97779	15.2974	11.7995	0.254616	6.65128	6.44513	-2.12126	2.27004	2.61644	13.588	5.05632	11.2255	-2.67615	5.26596	14.7954	0.987652	10.2508
-0.0448553	22.6633	-32.2508	-0.42655	6.19636	-10.0789	9.66392	-15.3141	-22.889	-14.5514	-15.3535	-12.5076	-2.66091	7.28922	15.5401	-4.55354	-28.1567	-5.4758	-4.97947	28.0518	32.9686	18.0305	-14.4074	-1.85334	2.37562	0.856397	0.183723	-3.04011	0.63932	-1.85987	-19.4337	-12.0757	-21.1623	-0.957595	-7.73938	-1.38016	-1.58614	-5.29754	10.9446	-11.2414	5.24468	0.15702	8.33585	12.6483	23.3977	5.29499	12.3229	20.6827	3.6615	9.76422
0.0347387	77.8041	46.5494	40.3716	31.7569	-9.51342	12.4045	-17.5001	-13.2067	-12.5437	-9.47686	-27.882	-0.342986	-22.1366	1.83761	-57.1482	-70.2115	-28.5047	-22.1222	32.0683	58.7067	52.7564	5.09712	25.9606	-18.348	-29.9414	-25.7801	-39.5043	-48.3713	-38.9112	-22.3409	2.24087	-13.5791	-33.2719	-13.8453	-19.0155	15.5336	42.9787	12.1117	7.21446	5.59295	9.34011	11.5805	14.6806	25.0076	20.8397	6.9198	14.4251	7.00176	16.8405
0.10911	92.2834	72.3448	20.4162	27.382	34.9087	15.7069	9.19535	-1.11412	-10.531	-20.8543	-39.9415	-15.1449	13.3924	-11.7819	-25.5468	-42.9242	-34.7546	-10.44	39.2616	49.1578	21.7845	7.11255	22.3067	-14.6401	-51.5855	-41.0746	-61.0286	-85.4114	-85.7751	-62.7579	-43.591	-38.3301	-30.8602	-19.5335	-12.0669	32.6485	26.8807	-0.889812	38.4378	17.4586	15.2642	35.7282	36.5321	42.6842	41.2235	43.0059	31.5922	36.4625	30.3881
0.17542	18.4009	1.54426	7.2457	0.645759	-9.57954	-31.0647	-19.7196	-7.49002	-12.2303	-20.1761	-24.1223	2.28124	-20.6772	14.8966	6.83252	-0.180631	17.0711	59.6009	77.8311	82.4569	75.6382	52.8762	37.8258	-11.5353	-35.6592	-65.0817	-81.6147	-98.6561	-123.957	-103.063	-93.1009	-62.4826	-45.2915	-37.7946	-25.5343	14.2854	15.9938	2.76346	17.3897	22.2137	24.9077	31.061	40.6953	39.2395	40.352	36.7414	22.6179	21.6284	28.6286
0.226657	28.3578	7.23283	8.81483	6.64162	-37.127	-18.412	-23.5272	-16.7137	-28.4505	-25.254	-28.9878	-20.8758	6.67239	27.7506	9.25244	7.97535	24.7261	87.4061	77.6899	95.0098	71.2891	40.2167	37.076	-4.85823	-30.4147	-72.7857	-98.9387	-121.031	-133.085	-98.4519	-90.4842	-65.6201	-49.6148	-31.2297	-58.2345	-0.492234	11.7312	7.63716	35.5211	16.0116	14.9096	42.5132	34.2781	33.208	33.5043	32.3101	31.8562	24.4907	18.7594
0.281178	15.5574	-14.5146	-6.71507	-5.65587	-5.68231	-25.4338	-18.1523	-18.6464	-31.2498	-32.3789	-15.2604	34.9983	30.4683	12.9421	30.6044	39.374	30.9695	67.4755	77.7284	73.1129	111.012	45.8543	-5.29702	-13.9029	-74.5772	-87.2484	-98.3575	-124.889	-137.596	-121.928	-97.3892	-60.3211	-52.318	-27.2303	-21.192	4.42018	14.1362	17.8136	18.1672	35.979	40.698	34.772	20.4113	33.9576	26.3964	33.0298	33.0559	22.2706	16.654
0.359283	28.4166	41.7903	13.699	-10.5529	-8.63377	3.84648	-30.3749	-11.7167	-36.1089	2.66004	-11.3041	24.4487	15.8695	15.3921	15.933	51.5632	42.3486	60.747	73.6098	83.5457	52.6323	54.0651	-23.0962	-42.2729	-49.7608	-116.413	-118.693	-139.233	-132.566	-133.665	-66.9743	-62.3063	-55.0869	-14.6266	-2.34872	-2.41727	39.2338	34.0784	27.4937	35.4595	40.7892	29.561	33.3972	32.3051	34.4897	22.962	21.0282	17.8849	12.1939
0.440206	9.94809	-16.7863	8.17123	10.7229	-2.84053	-3.04475	-30.0252	-13.7409	-1.49693	-14.0806	13.2571	3.97717	20.8486	16.8461	46.7297	65.2388	60.3366	45.1409	85.0318	61.7607	60.4219	47.9716	-6.20452	-63.2548	-78.223	-136.367	-131.28	-123.078	-140.036	-111.5	-81.3945	-65.0186	-50.2118	-19.1253	-12.2709	23.4819	6.9769	29.4658	34.8062	17.0834	47.4249	42.2466	40.6031	44.7195	27.9977	40.8698	35.8818	30.2544	25.5112
0.513782	76.5521	72.8034	43.0341	53.9909	37.4792	43.8254	12.8805	23.3152	15.2664	28.694	6.14529	24.0973	28.3937	25.5428	31.1718	54.2979	13.3927	40.527	41.7671	38.1603	-27.6479	-33.7568	-57.1937	-108.618	-121.262	-125.442	-139.22	-150.486	-131.232	-76.3658	-43.4464	-18.4474	11.1239	9.96019	20.5866	41.265	46.9691	43.3118	39.5858	43.3704	47.5278	52.6789	37.7587	23.9849	37.4075	21.4125	15.6404	12.2211	4.86284
0.591845	11.9156	19.6216	4.2627	-7.38718	9.61153	-2.34932	-12.7073	-9.36081	17.371	-5.86679	6.5382	34.1999	52.5554	35.9294	54.3181	54.0028	67.7102	71.4176	78.624	69.6924	4.32793	8.58125	-23.6643	-73.5857	-110.403	-149.441	-142.797	-147.364	-126.4	-110.943	-66.2805	-44.2011	-24.5707	9.65594	1.55027	18.0453	53.7147	32.0136	22.427	32.4401	55.9805	35.1638	44.9721	21.1963	17.342	32.6621	22.8343	11.9368	15.3865
0.674725	31.3123	80.2494	63.4595	53.9771	21.9728	19.7316	37.1406	31.8133	35.3553	6.40004	8.93209	26.8157	35.3861	49.433	31.4974	55.3127	58.1256	45.1049	16.6989	17.8084	-28.0886	-24.8561	-83.6288	-126.763	-137.705	-137.876	-134.41	-146.171	-120.376	-107.752	-44.0195	-26.7333	3.85339	36.7693	16.6355	68.4228	66.0786	42.1505	57.7426	57.2654	34.2169	47.0822	42.1239	34.6729	26.7361	28.4531	19.8712	23.45	22.6466
0.759139	71.2851	78.6496	59.1565	54.2824	49.1577	49.4416	40.1761	19.8939	15.1719	30.9775	28.1935	33.3428	53.8192	18.228	37.2926	56.4096	70.4889	48.7736	28.4505	-6.20479	-52.6984	-67.0415	-104.375	-144.174	-161.379	-166.001	-155.234	-150.115	-108.344	-84.398	-34.2264	-2.32095	23.3164	25.393	34.0035	70.9445	77.9967	68.5664	60.7097	78.5248	37.0086	65.8279	53.887	59.1891	40.9292	40.9866	23.062	25.023	16.9862
0.838487	36.3195	39.152	18.1618	24.7691	5.57727	21.0966	14.0477	5.81537	14.2565	9.5298	44.6765	13.3507	48.9921	24.4306	65.8191	78.9462	54.7925	56.9301	41.2444	46.3126	-19.5288	-36.8463	-69.2677	-105.165	-123.667	-139.608	-163.188	-129.071	-121.612	-78.1668	-47.1608	-36.7511	-22.2496	22.097	32.3532	13.3387	20.0787	38.1531	56.5182	25.3037	26.1021	52.8659	50.2932	45.5044	28.5025	19.2311	14.6496	17.1382	12.4893
0.911858	68.3164	97.1273	65.2891	46.5928	31.5521	17.2156	29.0065	8.66732	27.8315	23.6958	14.3929	34.6482	40.6121	39.1322	46.8341	53.9347	62.3356	41.1635	11.8038	-6.13476	-18.9114	-56.9833	-105.386	-156.637	-143.815	-168.751	-170.469	-136.356	-93.2468	-82.3693	-63.8639	-12.4486	-18.7781	37.6427	44.9056	81.7355	62.4788	70.2569	56.8047	51.9816	64.7635	64.0233	56.3331	46.7665	46.4481	33.3055	35.6981	20.4286	21.6314
0.991208	30.771	40.5132	17.3061	11.2859	5.11413	19.9555	8.08322	8.14425	-5.95156	-14.3118	24.6333	23.7651	11.5221	45.8543	57.0858	76.4598	85.3104	77.7239	61.8355	17.8451	-9.75627	-15.8981	-64.2348	-120.46	-124.847	-130.759	-141.144	-126.128	-111.352	-99.7279	-79.7044	-42.3967	-15.6138	-3.71637	12.2123	44.3577	48.2302	39.9323	31.2408	47.6617	37.0172	44.7993	24.7961	18.8308	20.7023	17.5026	14.6537	6.89944	17.3864
1.07376	58.1436	48.5827	31.3693	9.16277	37.0666	31.935	6.91962	-2.30507	11.0083	36.2365	11.3146	43.8516	36.5966	23.6483	61.6594	59.0391	93.5287	53.8553	66.1158	15.572	-30.1958	-71.5541	-85.1873	-109.759	-158.845	-157.227	-116.433	-138.759	-119.367	-68.3843	-70.3226	-27.4474	-16.3575	14.5646	18.5072	51.8144	52.7331	53.5847	49.6508	42.2423	44.3504	55.2282	45.8135	31.5589	25.323	30.5133	12.9231	12.5314	-3.1521
1.14509	17.6861	59.7391	31.2305	24.7171	45.7623	23.005	18.0149	3.91879	15.3504	22.8971	0.313093	46.8093	51.1515	40.9484	70.0088	94.3165	89.4293	73.2755	53.6451	-1.94645	-42.6085	-84.1499	-122.99	-126.665	-169.156	-177.597	-157.923	-143.645	-106.599	-43.4104	-38.6195	-2.95467	-11.9837	6.0179	39.5954	58.4158	37.7346	58.2283	46.3548	40.7217	43.8224	44.7811	51.2753	36.4692	33.6017	23.0786	25.6335	30.5463	24.7852
1.20052	70.997	64.9527	67.4333	25.7397	34.8638	20.6092	17.4512	5.10163	22.1197	25.3318	24.7625	34.1987	59.8774	34.3865	56.7454	66.5676	58.5275	79.1381	31.762	1.2784	-35.1865	-86.5958	-139.17	-166.373	-151.249	-164.942	-142.36	-131.952	-113.293	-75.3959	-42.6306	-13.3414	-5.81698	28.5613	30.4463	56.1078	53.0976	61.7718	59.491	63.6474	59.0623	67.3059	42.394	42.837	38.3177	32.6197	34.0661	32.5274	15.0223
1.24803	75.8841	66.7411	39.011	35.5862	42.7982	31.1987	2.47222	12.7839	21.7362	24.9105	14.5501	22.1088	60.052	50.1246	43.6229	86.512	69.535	58.2939	39.9693	3.63933	-50.3979	-70.7211	-125.468	-159.83	-138.166	-172.109	-142.996	-125.857	-132.465	-62.2371	-56.0851	-22.1559	12.7322	22.1017	37.587	45.3721	57.327	56.2274	68.4685	48.8903	67.2951	57.6054	43.0428	26.4598	30.9603	37.3554	16.5116	19.7538	17.446
1.31048	82.8789	97.9899	66.351	23.1861	53.0586	31.1107	18.9271	30.7416	15.8527	20.3119	1.27918	18.7017	48.216	26.0107	57.8264	68.2751	64.3677	73.1902	42.0155	2.75764	-41.1394	-90.8527	-157.924	-154.618	-165.066	-155.684	-147.034	-149.98	-113.719	-69.7845	-33.5342	-3.02208	13.6878	32.1245	45.8987	62.6114	64.4238	48.5757	55.2399	39.9984	65.4139	58.7074	45.5749	33.9161	21.3191	14.3028	9.81155	18.1139	14.4355
1.3902	91.6953	68.6678	62.1852	53.1459	72.0016	37.4703	31.7648	41.9441	45.7225	35.1798	10.4706	10.5035	46.5403	57.5484	53.5749	83.1634	47.8663	38.4362	34.6902	-6.77596	-76.4907	-126.662	-147.541	-169.895	-162.321	-180.235	-150.118	-139.156	-96.4496	-81.2805	-35.0565	-1.432	11.728	32.7913	54.0083	76.7671	54.2615	68.3598	65.4928	54.0034	65.8912	64.7379	55.6763	49.4394	40.9579	32.6385	29.1643	28.7573	28.7699
1.47561	98.9607	83.372	52.1589	67.713	60.5446	57.3506	42.5193	53.5196	36.7722	56.4543	30.851	44.7154	62.9961	60.539	67.2761	66.5198	62.4811	27.7457	20.9825	-45.892	-77.5524	-101.842	-174.115	-164.316	-206.309	-184.533	-159.573	-133.288	-106.58	-60.4357	-42.8178	24.4123	35.5211	51.0689	63.4445	66.5868	75.8768	83.9453	61.6417	57.3129	68.5826	57.7273	56.3942	42.3062	34.9371	22.5354	35.3183	10.2616	2.98728
1.55878	94.0075	73.3352	47.6564	47.7346	29.0783	47.3889	29.269	18.6462	46.5775	30.709	45.2265	31.8953	38.2958	56.2723	40.6814	107.268	104.665	49.9553	28.9495	-41.1234	-86.3184	-112.709	-154.454	-155.841	-181.242	-179.911	-136.61	-123.877	-143.779	-54.6499	-36.956	-8.65366	25.0675	26.9985	35.4594	34.6276	75.1863	75.4396	70.0824	76.7756	78.317	56.3325	59.7005	54.9448	39.2118	36.9155	30.5605	23.7388	21.7548
1.63939	58.6515	34.9535	32.0284	15.1937	7.13838	23.2305	3.57546	14.039	31.012	19.979	16.1463	17.5365	58.6264	39.7266	72.9641	98.7244	67.9441	65.8642	48.4548	22.6776	-36.5248	-76.2467	-121.436	-147.506	-158.333	-159.798	-161.466	-128.466	-119.168	-102.064	-66.1962	-14.5585	1.76767	0.15087	32.9665	27.8607	56.9283	65.5153	52.93	55.221	49.624	50.309	67.6707	44.3771	44.5521	31.994	23.4464	20.1173	18.706
1.71779	82.4495	86.5778	67.7065	67.7015	54.1176	28.6091	43.8185	22.134	42.9698	46.5111	33.2999	12.9377	70.7857	34.4208	74.5337	70.5797	82.3105	55.505	9.79134	-42.209	-67.4495	-139.138	-168.285	-180.158	-190.495	-171.281	-148.933	-140.094	-105.997	-65.5361	-47.5144	0.386772	14.6193	29.2938	69.1011	54.5363	74.4812	74.4705	53.0649	67.6899	77.619	64.6455	59.8668	54.0656	52.1651	49.9368	45.266	38.1166	28.5786
1.79776	78.7243	71.8919	60.5212	49.7331	59.7225	36.7331	36.2773	20.659	34.0216	24.6092	34.0309	24.9651	38.6438	46.1748	64.0238	62.0737	73.5088	70.0872	58.324	-32.2982	-79.0038	-104.345	-160.52	-199.635	-178.461	-183.239	-176.771	-129.985	-95.4819	-64.3439	-47.1992	-3.63335	6.34572	18.8967	39.8974	58.5808	69.405	78.5338	61.1181	70.6157	79.5633	68.707	56.9796	64.5775	52.0933	45.6676	35.3604	31.7511	38.0605
1.88824	68.6341	72.6309	59.8746	36.7392	36.756	23.9472	27.4688	25.7725	23.2684	12.7614	43.9935	45.6881	76.8843	50.0509	65.1376	82.3667	79.2465	75.984	48.0331	-48.6083	-87.8754	-120.688	-154.938	-164.876	-154.675	-187.01	-165.19	-143.083	-120.239	-81.749	-39.2526	-17.2959	-5.50996	24.8248	41.7327	41.2508	85.7899	80.4007	66.7144	54.2085	74.865	78.6151	80.3558	54.2323	54.2664	44.5466	42.4555	40.4213	29.757
1.97334	88.6831	38.7833	44.2763	54.611	10.3887	20.8603	25.8593	49.908	12.975	36.3323	31.438	30.8278	51.3203	59.8189	59.8563	83.5135	83.791	104.277	27.9818	13.5425	-91.565	-140.312	-114.103	-176.167	-189.238	-176.58	-171.374	-141.252	-141.159	-81.8736	-49.2935	-12.2869	12.0986	26.8789	56.3667	31.8447	97.017	62.0298	63.669	76.7213	72.4762	73.1168	68.9043	62.6527	41.3432	39.1621	37.0592	30.2259	32.2406
2.05402	81.4942	51.4972	34.9717	39.6838	30.5606	22.4726	31.9032	29.1021	14.2722	28.2388	25.6075	60.0596	55.5974	50.8958	79.7007	69.6396	78.054	76.4748	25.1953	11.9516	-71.907	-97.4341	-159.028	-166.239	-162.551	-174.86	-161.554	-139.787	-88.8413	-82.8662	-77.8795	-20.9474	-0.624157	4.76093	40.7259	56.9607	75.9395	70.8228	60.7469	62.4993	52.1602	57.3083	54.5929	33.8814	44.6054	34.3337	26.1253	15.6932	22.2717
2.12768	159.076	125.923	114.34	100.753	79.5349	80.9214	61.4871	79.3048	61.7546	59.7784	52.0869	44.3456	54.4378	58.5488	58.6499	46.1273	84.5839	21.1235	-33.236	-87.2771	-134.895	-189.287	-198.218	-201.56	-200.658	-206.45	-166.012	-136.051	-86.7788	-59.1622	-6.5736	9.06766	54.4784	70.0388	73.6721	65.6328	89.3492	86.2594	74.1533	73.2049	81.4104	78.5234	70.1095	51.85	50.8471	37.9212	28.981	28.8302	24.1386
2.18626	83.27	93.7365	80.0221	69.5489	60.9457	47.6438	35.9166	57.4207	35.752	43.4533	52.7977	58.5132	44.3392	67.5667	73.6661	55.165	62.6236	59.5264	-0.0853341	-58.6478	-72.2796	-145.403	-192.162	-186.275	-187.058	-183.708	-146.988	-124.875	-114.49	-70.934	-41.6472	-2.11393	20.0123	33.3953	27.1692	78.6354	74.9705	63.5577	67.1743	64.8761	59.4134	66.8035	69.6822	42.981	48.2102	42.2229	39.2506	33.6246	29.5432
2.23368	71.8351	49.9214	49.9267	46.9025	24.5706	54.4316	35.6672	53.6785	37.6173	27.5441	31.8647	43.2446	56.902	44.8574	74.038	75.7358	61.3822	95.3114	28.2077	-11.8824	-78.5437	-108.777	-153.566	-168.55	-174.509	-172.913	-173.995	-139.136	-108.3	-99.5007	-52.6148	-14.8432	12.4034	14.4796	42.5817	64.9779	73.6161	62.9497	63.6562	73.3594	58.9414	57.4379	46.7127	32.8763	40.0948	32.9035	28.0924	19.4262	8.99016
2.28754	60.5165	38.5223	48.0372	48.7619	35.3523	39.2155	22.3545	33.7955	22.1341	51.1687	40.2706	37.6403	50.3699	51.3768	82.1233	79.465	88.8927	80.6998	48.383	-9.23281	-75.3516	-131.905	-146.748	-148.447	-159.044	-182.345	-181.861	-133.992	-109.531	-91.5228	-36.4293	-21.8069	-3.47067	8.35143	36.0328	57.4122	72.8532	57.3987	58.8619	58.1321	55.7311	49.8597	43.8902	39.9732	34.7225	31.0899	19.2099	21.3279	7.67422
2.36469	94.7636	82.1996	76.2528	50.378	73.599	58.1448	37.5496	39.2586	42.7438	50.2628	48.647	41.6371	49.0342	60.5252	59.5547	78.2183	50.4828	75.9859	34.7706	-33.2447	-93.3931	-142.607	-161.812	-165.699	-157.124	-190.809	-185.607	-155.715	-113.693	-83.7803	-39.2281	-12.122	35.3761	43.1523	56.017	32.125	102.447	77.8537	79.67	69.0847	72.9912	47.3977	44.325	24.2397	34.18	19.7613	35.8842	6.7033	4.41892
2.4479	104.471	107.442	69.4052	72.0145	51.6774	55.3022	31.2008	44.117	42.6651	63.1335	44.3547	43.7212	74.6707	45.1861	64.6462	38.4356	60.1028	53.1094	32.905	-46.2364	-109.893	-125.568	-165.265	-176.881	-192.281	-199.03	-171.358	-132.711	-100.427	-82.9069	-45.1349	-9.96398	28.9121	38.7189	36.1716	41.4357	59.9505	76.9879	69.4043	84.9982	74.4756	73.5958	53.817	52.2969	39.0955	35.1927	36.8917	23.509	22.5291
2.52949	47.685	54.6257	51.6393	48.0217	26.4514	35.2479	16.8904	19.7508	35.0408	39.6382	32.4516	45.5246	62.8613	78.2926	73.7652	106.491	92.3151	84.6269	41.8739	-8.34924	-59.8372	-136.404	-139.731	-171.598	-182.557	-169.325	-177.356	-154.049	-113.888	-77.0552	-89.9227	-7.70705	6.96165	30.5938	21.4592	55.4802	52.8138	69.5946	78.0203	75.5479	64.8572	52.6144	56.3463	46.644	43.3515	39.2951	15.6746	25.4676	21.185
2.61075	93.5566	69.0333	78.2161	65.6274	54.1152	51.4378	51.1063	41.9106	25.9898	52.5535	53.3866	78.3572	44.9095	74.124	47.1203	91.2872	100.635	78.2408	5.67076	-38.0753	-97.7828	-183.774	-169.612	-189.598	-190.789	-193.088	-160.384	-152.864	-129.247	-71.4208	-65.9591	1.86865	35.9565	27.6705	48.6317	84.4062	84.9453	80.9037	73.7046	67.7192	55.8947	67.7889	72.7392	55.5912	52.8183	54.4596	39.6785	42.9465	27.389
2.68985	74.7551	63.6124	27.5298	39.8919	49.4425	45.8328	27.0287	43.9672	22.4422	27.0154	48.2331	47.7442	64.8484	71.2499	67.3022	101.919	92.3077	98.6921	45.2358	-5.29376	-87.9427	-144.466	-182.394	-177.018	-183.225	-177.78	-163.026	-147.171	-136.618	-77.2971	-61.4319	-26.6524	5.2144	7.85183	61.114	53.1882	66.3284	90.6551	79.863	83.1163	60.2975	56.0911	59.8149	48.1323	41.252	44.5052	32.2499	34.4296	18.4652
2.77335	62.7491	76.5295	43.7177	59.7107	12.8833	34.2479	14.1126	35.9793	36.7635	51.5066	31.0159	83.5114	91.5979	61.4602	87.4413	86.3162	84.2128	68.2601	47.4872	-6.48819	-73.197	-114.313	-171.008	-189.057	-217.651	-176.606	-188.817	-138.458	-139.539	-101.344	-43.3575	-10.8506	9.66524	32.6464	61.0588	42.1977	80.3358	66.3944	75.619	73.7567	73.1951	63.709	63.5779	49.4754	47.0899	41.2691	31.3369	23.9162	17.0206
2.85643	7.80056	59.1858	41.2994	7.04837	9.96377	46.9914	21.2951	48.4046	31.4464	30.2334	49.414	78.2693	50.1416	94.0162	74.3167	97.8054	93.782	101.079	79.2473	-1.89759	-84.0699	-101.682	-151.944	-179.014	-161.816	-186.145	-184.995	-154.191	-122.142	-96.6393	-61.3876	-40.5907	4.67594	18.823	38.0738	45.0841	45.4083	59.8825	77.2741	71.0006	68.1272	52.9228	50.0218	41.3399	48.3973	44.667	21.4633	31.6073	20.4401
2.93349	90.5561	67.029	59.3148	66.5151	45.2646	39.0982	26.6772	40.9335	26.3037	39.1432	21.1435	48.3051	61.3055	58.8945	79.6716	107.102	91.9266	78.6051	61.9419	-13.2988	-80.1511	-145.837	-159.688	-182.267	-176.683	-202.431	-187.468	-144.697	-141.839	-79.448	-37.7804	-40.2567	4.95736	48.6651	37.6775	78.0764	51.8441	70.9206	85.9024	87.7522	40.8037	68.9122	58.8457	53.5669	45.6604	31.6448	30.3216	23.2131	13.9007
3.01356	97.3059	58.5194	56.7483	38.3423	54.6753	38.6259	44.2522	32.0432	41.7121	45.4685	52.9577	61.2153	55.0895	75.3164	72.6264	115.559	89.0003	66.6479	47.6945	-10.7188	-70.7977	-150.658	-165.522	-212.443	-206.361	-173.439	-159.337	-169.002	-115.408	-105.854	-50.4311	-23.4082	30.7747	15.6894	59.1384	64.9636	66.5031	78.1239	75.5702	73.4685	65.1049	61.9276	61.2489	50.0351	52.5176	40.531	27.9969	28.2453	12.6722
3.09677	109.188	93.4295	92.7114	56.1547	58.7689	57.9955	48.3845	61.9868	46.514	47.5226	52.4257	80.0674	41.4684	73.3132	59.2055	91.4829	60.041	54.8655	31.6188	-28.4795	-101.729	-152.406	-161.701	-182.782	-201.998	-175.578	-184.038	-154.126	-134.594	-100.716	-58.3753	-14.503	18.5143	38.3211	72.1819	41.2537	80.6809	80.5599	85.4235	87.1626	91.8442	73.317	56.5847	53.1844	41.5639	37.4292	33.963	24.4351	23.7521
3.16557	69.4611	58.35	53.5429	47.0401	44.5933	25.5869	16.4702	58.1022	59.8989	38.9972	52.3188	56.8966	66.2701	73.4106	74.3093	95.5584	80.6594	90.8487	74.8066	-15.3058	-85.7099	-146.34	-178.694	-185.131	-182.84	-197.295	-200.494	-140.649	-146.332	-97.7966	-35.1519	-41.7997	11.4896	10.4034	40.6659	49.2696	83.0506	74.2712	82.2411	88.8975	71.5093	74.7012	70.8388	65.1786	56.0053	51.4056	42.4705	28.763	29.6521
3.21432	79.3529	91.4306	63.4595	39.0035	47.4926	58.1459	53.2395	56.8815	55.9705	48.0437	50.5233	75.7414	74.2043	82.9156	84.6233	76.3943	75.4829	91.3502	29.6323	-25.5809	-72.625	-151.226	-199.261	-200.936	-215.684	-203.643	-196.833	-143.288	-130.692	-87.7296	-51.9781	-10.8998	14.9668	45.856	74.5931	59.7131	70.619	80.0952	81.8857	82.3561	77.7625	68.6631	53.6425	59.045	48.6242	48.2048	36.8487	26.8777	25.9494
3.2634	58.2293	53.105	76.7734	48.5597	27.9064	42.5413	45.3796	32.1509	58.804	52.2369	77.0545	65.9883	71.7882	65.1433	92.255	97.3286	84.3627	96.9737	46.1845	-15.8388	-59.6908	-151.263	-179.159	-195.243	-195.329	-192.27	-181.603	-173.04	-145.402	-108.566	-49.2572	3.23286	15.3284	42.3808	37.7594	76.359	71.835	69.598	68.2331	70.7218	74.889	49.9365	56.0021	59.5775	49.281	32.9058	21.9457	16.3949	18.1167
3.32904	80.3481	68.0677	35.9138	50.9726	7.51932	20.2927	53.003	31.5704	23.6104	60.2224	66.2023	65.3393	55.0258	86.4157	80.5953	89.7039	100.571	91.5727	46.1397	-28.8025	-75.74	-115.199	-179.482	-176.817	-184.487	-209.182	-177.475	-177.33	-134.863	-87.2562	-59.9301	-41.9325	-3.26252	17.0003	38.5113	68.8447	79.2725	84.6692	67.6025	74.4302	62.1338	59.5669	63.4584	52.6925	43.3865	37.3445	40.0529	26.075	31.0479
3.40549	100.548	77.9386	65.4717	67.4546	36.2538	44.0452	54.4268	56.2614	54.4662	63.5283	46.3049	58.0448	64.4615	97.1179	102.803	95.3013	103.19	89.2502	20.5639	-39.0467	-93.6899	-153.538	-190.332	-236.633	-226.586	-187.617	-184.877	-184.894	-137.577	-86.8943	-43.0989	-26.0266	11.4062	58.5312	61.201	66.2045	94.1066	73.5084	96.4664	104.009	107.751	83.5664	71.0532	52.3535	58.2213	49.9415	49.5312	33.5189	40.1961
3.48039	48.0521	75.9579	53.9308	48.9221	47.9343	46.8763	39.6552	41.8192	58.1118	33.3406	51.4018	44.4341	61.0242	80.4966	81.7618	116.94	115.201	96.0569	68.7345	-5.43782	-92.3526	-144.57	-166.208	-181.365	-233.216	-204.266	-193.377	-172.16	-122.07	-94.3764	-46.8607	-21.6716	5.32426	17.8211	54.9252	58.482	92.4058	65.9304	96.6013	82.0275	56.8117	65.8071	56.6004	61.9262	57.8884	32.8387	38.6283	27.0401	24.1847
3.56327	74.612	46.4352	85.4771	48.0249	45.2119	41.7255	55.0702	35.9033	71.3041	57.4308	85.544	59.5182	79.1233	92.0587	68.7292	89.8876	85.9759	107.951	54.0679	-21.7177	-121.578	-142.489	-182.22	-195.894	-218.305	-189.315	-198.268	-148.089	-113.447	-84.608	-70.4844	-25.2615	-15.9304	23.8053	55.1959	79.83	89.025	78.2711	86.0551	70.5816	76.8487	41.8204	62.6543	62.8935	42.4252	35.0559	33.1905	31.0891	19.5717
3.6494	72.1786	63.8527	65.1841	55.7712	35.161	36.8061	44.2088	42.3181	41.2759	47.5215	62.2571	99.0415	83.5825	67.3766	87.4602	97.6938	101.509	76.7813	46.6575	-24.9768	-86.8307	-136.34	-199.392	-201.102	-221.297	-206.507	-196.053	-174.427	-142.819	-90.8308	-52.8251	-23.2527	-10.6084	18.6512	73.602	74.0537	76.3538	77.2943	89.3045	81.4534	82.0907	56.5579	58.9037	76.0793	60.5232	63.2495	55.041	31.7162	39.2211
3.72713	50.6217	54.7326	48.0405	36.1327	45.5723	51.6291	60.4338	48.308	59.0691	76.1457	59.134	65.6014	68.5385	79.5724	108.695	97.5089	101.046	110.586	57.9743	-19.5769	-78.7587	-162.23	-169.734	-217.013	-198.409	-199.351	-210.944	-152.308	-138.375	-102.28	-39.6014	-36.9146	-3.06849	25.0645	53.2292	85.1847	63.4638	68.2206	78.0568	76.9253	70.6268	71.9914	62.7605	53.9202	57.1111	29.1202	25.4114	20.0557	5.42198
3.80709	98.8324	88.6264	87.5441	86.5025	81.7533	69.5646	64.0611	62.0544	64.4891	68.1686	78.115	55.362	91.1526	88.0058	89.0971	87.3091	85.9331	90.6254	27.9926	-66.6399	-96.6227	-178.375	-220.86	-222.376	-265.746	-223.307	-213.627	-160.412	-132.308	-95.9274	-37.7392	-22.1358	17.4522	70.6734	88.7288	85.2953	97.9338	95.8369	117.563	99.4009	90.3504	92.3887	67.6415	66.316	73.5025	41.732	46.3421	39.3892	45.2629
3.88935	79.5652	80.2179	65.1813	63.7369	51.354	61.3623	65.8292	49.2756	62.7122	58.2308	70.2128	45.6264	80.2841	76.7615	108.393	93.2625	104.917	81.5188	36.9959	-17.1242	-111.465	-129.968	-175.392	-197.267	-208.225	-214.365	-212.573	-169.566	-155.675	-106.916	-52.0468	-4.34106	23.2279	23.6028	55.6717	88.4222	72.1467	78.6716	79.8102	82.4638	82.8022	70.6013	51.6331	59.9954	32.2737	40.9132	23.9773	19.221	16.9739
3.97343	41.5661	41.9879	62.6461	36.1853	33.6069	41.4774	56.6128	40.5912	37.8007	50.9612	64.6628	58.282	73.6057	90.7162	104.287	114.658	130.348	102.993	58.9711	3.135	-64.4459	-153.124	-201.065	-185.916	-198.239	-225.7	-210.628	-165.013	-128.304	-112.833	-72.5966	-40.0909	-6.43427	10.1939	59.507	66.81	77.2673	78.1079	80.1235	102.664	84.6224	78.448	70.6438	54.1818	55.7095	51.0376	49.9218	29.5669	22.5572
4.06104	56.2184	71.5891	45.3132	54.2195	34.1783	36.594	40.1741	47.9506	36.7804	50.6695	47.267	68.1825	92.3464	83.093	95.5797	123.661	124.554	103.585	49.4751	7.83737	-79.4759	-170.62	-188.912	-195.103	-219.16	-204.198	-181.009	-164.374	-157.702	-114.537	-74.5824	-24.0449	-5.91476	11.7669	47.1935	73.2399	80.6745	61.8463	98.1889	68.5339	86.1983	90.3206	70.0808	67.1093	64.3634	60.3235	40.0951	41.6019	31.9256
4.13786	73.9226	89.7706	76.619	46.4929	64.8579	55.3829	50.1993	45.8093	38.5621	82.864	73.5526	77.1475	63.6558	97.9937	86.471	95.2275	109.018	104.99	39.3847	-19.2846	-96.1641	-156.209	-191.154	-214.836	-223.271	-220.742	-193.984	-162.409	-145.55	-91.8745	-54.0092	-15.2664	-1.44639	27.5137	72.2848	74.068	79.7091	66.571	82.0576	69.5758	73.5708	66.1486	45.1516	54.2341	53.9423	38.7549	29.3394	30.3295	19.4013
4.19105	66.626	63.3025	93.8136	57.445	53.9621	57.1669	51.3917	60.6424	48.1182	61.9566	58.9548	81.4079	58.8607	100.393	124.138	104.304	101.022	106.836	27.4465	-36.3268	-116.621	-155.112	-209.197	-201.038	-210.038	-220.778	-192.525	-160.699	-130.199	-93.9903	-84.542	-43.3512	4.47979	43.0016	52.2112	87.5127	72.0737	85.9843	90.8002	50.831	66.2039	71.2578	62.4465	67.5012	59.2072	52.4582	24.4643	34.4462	25.0479
4.23722	50.277	51.5382	80.7773	66.334	68.2028	50.6293	41.4273	49.1667	43.9581	66.1785	60.8341	95.9212	73.2973	91.24	83.806	116.052	115.036	122.016	39.4453	-17.3502	-103.327	-143.3	-190.888	-191.512	-230.53	-206.762	-191.068	-170.331	-149.568	-106.121	-77.7102	-41.9957	16.9003	34.0204	62.9157	80.9841	65.1356	84.586	84.2922	78.15	80.5447	53.7237	59.0027	47.6977	34.866	44.1256	29.1853	19.431	15.0886
4.30009	95.4728	68.8458	35.0818	72.1202	83.3645	64.4918	52.3181	39.1904	70.2674	58.2799	81.2018	79.5373	72.542	86.5827	81.563	96.148	115.352	101.696	50.8186	-27.1044	-91.1062	-172.307	-199.684	-240.254	-213.522	-229.087	-235.997	-167.375	-166.793	-106.131	-77.6536	-29.0116	10.5549	47.1581	62.1572	73.8046	105.043	94.2251	107.215	112.826	121.337	100.241	84.0703	71.7155	81.9231	68.3287	54.4476	54.0817	52.0979
4.37853	134.855	119.274	123.453	103.803	81.5307	80.0077	76.1839	60.4735	72.5967	71.232	90.6473	83.2817	80.7323	99.1345	79.5519	113.626	100.237	65.3867	5.73431	-74.1633	-155.509	-209.948	-226.765	-242.115	-255.523	-234.509	-206.912	-169.204	-133.069	-98.8918	-65.1804	3.2179	30.6623	52.1996	85.8975	89.1871	90.5812	113.763	116.803	110.229	118.175	96.3667	88.1406	71.326	81.1744	69.6604	53.6021	53.2197	47.8491
4.46356	87.4564	84.6647	64.6362	57.0281	70.0407	67.6235	62.366	67.4129	50.6104	55.6025	78.7147	79.2576	71.6292	100.829	105.216	111.827	99.045	115.736	57.9472	-51.1877	-109.049	-187.613	-203.544	-230.887	-238.551	-233.679	-211.514	-185.771	-147.133	-115.7	-63.7706	-26.6	-7.00026	49.3006	65.4643	94.4694	91.691	115.032	117.294	109.014	90.496	80.712	90.5487	72.9248	76.1509	67.5057	58.0907	53.1245	36.724
4.54578	91.1915	67.7143	65.1312	65.6101	78.3354	82.0012	68.152	64.2152	40.328	88.8161	72.4014	91.2957	104.946	95.0994	89.2854	107.852	80.8937	124.044	29.611	-11.8765	-122.365	-186.409	-206.707	-255.153	-243.053	-217.916	-217.637	-181.491	-130.715	-121.464	-55.0173	-43.1393	8.54568	42.5823	56.9823	77.5621	93.4832	97.8159	121.357	125.957	99.6809	99.5676	92.8388	83.1999	68.882	61.8302	46.5629	46.0056	39.2886
4.62455	101.132	57.9037	67.4796	77.2346	43.017	42.5784	62.7921	78.3897	44.4024	71.2354	80.3527	55.3339	55.789	95.558	90.8957	111.466	110.652	101.215	36.9946	-31.0547	-84.0052	-150.084	-185.087	-210.227	-251.864	-220.276	-194.884	-200.925	-155.54	-118.765	-82.1388	-31.1387	-10.8733	32.0434	59.6292	79.7242	88.7196	95.7292	95.1238	87.0352	110.044	91.1939	81.3529	69.3333	67.7193	53.9178	51.907	50.8829	39.4343
4.70896	88.5693	52.0135	83.6443	55.9799	39.969	42.8964	50.1321	32.1593	36.43	61.7493	88.6355	93.7747	66.4426	110.514	102.101	119.902	115.41	87.7877	55.1607	0.213186	-90.87	-159.111	-167.104	-209.557	-194.496	-217.014	-224.779	-193.406	-165.186	-110.367	-76.4083	-23.9331	-8.6692	43.86	53.5001	65.5292	53.5276	67.0515	64.1775	84.5827	108.614	79.6023	77.606	54.5575	42.324	40.2471	33.4535	40.1934	15.8781
4.99475	79.8908	48.209	62.4791	53.3653	46.0436	54.252	57.6803	42.9817	54.6077	60.0769	57.6512	61.7123	91.5906	82.0474	107.622	140.929	141.845	93.203	64.5872	-21.2265	-96.5457	-148.374	-177.626	-216.616	-195.871	-220.586	-226.045	-178.299	-191.635	-121.186	-76.4807	-30.028	-23.7907	20.8046	57.2173	73.4248	67.8155	89.5446	86.5674	71.1257	81.1172	84.5575	83.8961	62.0904	65.0351	49.266	62.2048	48.5541	39.7959
5.73124	105.194	69.5697	87.5029	61.1601	40.637	66.5736	63.2383	64.0216	77.1672	85.0378	104.139	120.385	97.1621	100.892	110.35	107.119	151.29	108.22	46.0606	-28.1941	-119.22	-200.398	-203.16	-233.946	-248.091	-260.81	-225.883	-217.346	-182.619	-118.404	-74.2269	-34.5788	7.15454	33.5647	60.3892	105.489	98.9827	125.046	96.4074	104.372	99.6341	82.2527	84.6105	80.6594	80.3768	66.8588	64.9308	50.7868	51.9527
6.72649	112.225	96.1966	88.8198	82.2633	86.7843	86.4403	94.8245	101.793	82.7969	99.9236	106.753	141.172	86.4311	116.488	110.284	135.13	137.48	93.7967	67.6672	-24.076	-121.207	-204.658	-234.258	-265.053	-263.763	-268.21	-232.074	-196.77	-181.441	-118.774	-62.6493	-47.8758	-1.14187	51.6536	69.0024	94.7638	88.0516	112.036	88.9431	126.293	111.705	87.4933	82.1266	85.722	64.1679	46.5096	32.3687	28.4615	16.3476
7.72809	74.5289	79.0974	71.1786	38.4895	67.7043	62.6698	91.6813	70.4533	62.9686	82.764	96.4772	134.833	106.805	116.747	103.981	141.93	178.656	122.121	93.5816	19.5788	-92.1419	-157.166	-227.743	-232.984	-273.385	-251.45	-260.553	-227.879	-179.25	-169.692	-112.594	-68.0056	-22.4472	18.8716	71.8068	75.9151	76.2235	86.389	113.622	106.622	110.19	95.5534	93.953	69.5271	72.3575	63.2338	44.4381	48.5561	46.0284
8.72334	52.7056	50.3126	45.525	46.1828	46.5337	63.0654	71.3341	62.3639	69.1411	71.4149	81.4895	132.828	117.907	136.452	153.518	167.264	183.286	144.984	132.814	17.5216	-74.3698	-128.969	-206.854	-254.157	-273.696	-260.612	-254.123	-254.093	-225.334	-176.197	-142.812	-86.4951	-19.0589	1.18092	49.0679	90.4902	95.1854	89.7224	115.447	102.403	97.6528	95.2578	97.3495	72.8085	75.3457	72.5338	60.3479	47.7976	42.8732
9.71386	60.863	68.6681	63.4765	73.6355	54.7575	60.6217	79.628	89.7325	79.2218	84.064	134.473	144.297	125.225	137.026	169.695	174.739	201.817	182.513	105.77	21.067	-98.6468	-148.344	-244.568	-238.607	-306.421	-279.69	-262.094	-243.112	-216.447	-179.716	-98.9985	-72.1812	-7.01984	20.9638	42.6713	80.8918	73.7279	86.7367	109.562	117.348	87.0997	66.6827	67.2301	65.7628	53.7759	46.066	30.0926	22.4235	28.9129
10.7091	63.0184	30.205	52.159	43.2257	37.7986	52.7005	52.3323	102.758	91.2888	68.0597	114.945	124.718	133.397	143.865	159.929	184.537	227.648	176.379	145.65	39.0922	-69.3452	-114.777	-197.576	-230.336	-270.167	-287.115	-271.058	-269.761	-226.383	-195.502	-142.02	-100.145	-49.8497	9.53723	31.5849	56.7692	58.1706	77.587	93.042	119.316	91.9681	89.6631	82.7327	77.2617	60.6116	52.694	36.7878	36.3234	29.9023
11.7078	80.6648	57.4317	62.7171	41.5447	74.7354	97.5785	67.8187	85.1722	103.202	68.4051	139.19	116.851	148.944	141.332	156.238	187.428	214.916	184.424	116.882	46.9052	-82.9353	-150.314	-199.749	-249.059	-285.518	-289.678	-278.486	-282.67	-239.047	-180.762	-148.694	-76.193	-53.2499	-19.1794	37.4502	65.5762	69.9139	93.3556	103.787	115.733	82.3998	85.0122	97.6591	66.7641	55.7493	54.9732	44.5538	37.1596	28.608
12.7069	59.3208	60.5073	57.9176	67.0372	83.5215	75.258	87.6966	88.3236	102.025	110.601	131.297	146.056	165.032	188.081	194.993	199.547	222.64	187.382	105.619	49.8783	-102.718	-172.778	-257.586	-264.414	-313.136	-332.259	-317.3	-301.651	-247.99	-213.189	-143.478	-106.879	-32.773	27.7211	48.2445	94.4863	109.195	118.117	133.5	135.729	130.32	116.579	108.761	92.384	87.1337	74.6832	66.1999	55.6352	53.8178
13.7034	25.5819	54.9455	52.6172	61.2667	46.0568	79.8066	57.5475	71.9616	79.9856	106.97	119.48	151.239	180.092	182.599	197.763	215.002	215.758	223.852	158.964	28.1562	-62.2018	-156.14	-199.363	-261.717	-316.465	-296.406	-291.95	-307.967	-250.694	-227.021	-135.51	-110.71	-58.3047	-17.0568	19.0306	58.3918	75.1418	82.5893	106.052	77.2771	105.355	119.534	96.6832	82.8051	72.441	66.8315	70.2995	51.1685	45.0739
14.6907	71.7862	87.6995	94.2471	62.4501	70.9021	78.9154	99.1168	90.2423	107.509	116.247	147.87	156.019	165.899	174.514	194.713	229.18	235.111	206.218	151.747	22.4236	-107.682	-176.38	-243.088	-298.417	-329.078	-337.291	-351.384	-294.111	-270.796	-206.73	-149.255	-79.3852	-38.564	2.99046	61.507	101.2	113.091	110.813	114.702	119.192	119.483	121.746	102.547	87.0788	88.9543	65.741	59.9529	52.1432	49.6676
15.6723	57.0553	73.9713	97.0224	76.9268	91.2613	86.1802	114.767	92.393	112.576	127.776	108.528	136.069	153.893	191.291	199.387	221.583	247.527	202.991	138.312	13.959	-112.109	-186.234	-235.028	-300.297	-321.261	-312.163	-341.979	-319.697	-278.681	-235.979	-154.963	-98.2756	-76.1002	-7.67017	54.9407	65.1129	105.752	131.244	124.491	138.625	138.541	123.226	127.999	121.994	109.109	94.9282	96.2182	96.46	76.25
16.6561	61.6556	62.6576	79.1183	80.2196	84.2589	75.3888	95.2488	105.73	114.781	120.625	130.533	145.375	230.011	171.071	198.509	223.128	243.29	242.451	157.545	7.62842	-103.395	-167.529	-227.397	-302.674	-320.684	-316.422	-359.213	-316.747	-280.68	-229.767	-168.937	-112.477	-54.8385	-9.44607	38.4122	79.3025	121.366	106.801	115.64	109.072	135.354	123.167	119.553	93.5494	99.9923	88.4784	69.6506	63.6726	43.2931
17.2268	16.0106	45.9041	48.9266	39.1225	70.6642	66.6559	94.4608	99.9609	114.29	114.665	133.202	137.745	207.384	199.179	216.584	233.962	268.505	227.339	163.963	59.7507	-38.0273	-164.58	-217.99	-249.93	-315.004	-346.745	-352.517	-312.461	-329.568	-253.378	-182.522	-111.925	-59.2539	-34.3949	40.8549	91.1999	92.4109	96.7256	117.841	123.642	108.53	119.643	114.569	104.545	87.631	78.6321	56.4654	57.0736	49.097
17.7898	55.6039	66.0231	67.5445	68.9313	78.9543	79.7695	97.5802	102.08	83.8308	108.007	129.02	146.015	170.978	204.898	228.652	237.811	248.091	244.596	163.434	51.7752	-73.046	-161.323	-233.248	-271.773	-307.575	-336.698	-347.046	-325.406	-296.352	-242.927	-185.91	-134.72	-77.6695	-10.3739	40.7401	77.8264	99.648	122.162	122.965	117.803	126.532	111.615	113.331	103.049	86.6548	88.6112	68.216	49.9609	42.5897
18.7723	81.1208	84.7517	78.4874	56.8366	91.1963	95.0799	78.8075	111.294	114.906	138.93	134.457	178.013	173.627	219.654	216.422	211.583	244.064	227.222	142.98	41.9485	-87.9464	-143.394	-204.709	-288.78	-334.367	-359.9	-355.076	-331.194	-296.561	-270.375	-183.542	-110.308	-60.5775	-1.85213	47.5449	68.8733	121.797	114.367	147.513	117.974	111.243	109.891	109.042	95.3864	86.4585	55.1067	65.9971	63.1691	41.6169
19.7637	83.6531	50.1409	59.7112	89.4469	97.7158	105.102	101.633	101.101	125.167	145.013	128.193	165.726	170.825	201.233	217.8	225.561	269.133	237.192	176.518	39.7108	-64.9802	-190.873	-258.93	-311.269	-328.387	-364.376	-366.858	-331.706	-293.423	-276.589	-189.468	-113.244	-40.6176	-15.7501	52.2414	69.6502	117.147	113.955	145.614	126.371	145.171	108.287	123.121	104.421	91.0041	79.4854	70.9977	51.1276	51.6321
[truncated: 20 more columns]

## Sheet: Fig. 4b
Fig. 4b
Column A = times in ps
First row = magnitude of scattering vector q in inverse Ångstrom
Values = difference scattering in e.u./LUC
time_ps	0.605959	0.652823	0.699688	0.746553	0.793418	0.840282	0.887147	0.934012	0.980877	1.02774	1.07461	1.12147	1.16834	1.2152	1.26207	1.30893	1.3558	1.40266	1.44952	1.49639	1.54325	1.59012	1.63698	1.68385	1.73071	1.77758	1.82444	1.87131	1.91817	1.96504	2.0119	2.05877	2.10563	2.1525	2.19936	2.24623	2.29309	2.33996	2.38682	2.43369	2.48055	2.52741	2.57428	2.62114	2.66801	2.71487	2.76174	2.8086	2.85547
-2.28798	0	0	0	0	0	0	0	0	0	0	0	0	0	0	0	0	0	0	0	0	0	0	0	0	0	0	0	0	0	0	0	0	0	0	0	0	0	0	0	0	0	0	0	0	0	0	0	0	0
-1.53654	0	0	0	0	0	0	0	0	0	0	0	0	0	0	0	0	0	0	0	0	0	0	0	0	0	0	0	0	0	0	0	0	0	0	0	0	0	0	0	0	0	0	0	0	0	0	0	0	0
-1.24273	0	0	0	0	0	0	0	0	0	0	0	0	0	0	0	0	0	0	0	0	0	0	0	0	0	0	0	0	0	0	0	0	0	0	0	0	0	0	0	0	0	0	0	0	0	0	0	0	0
-1.17174	0	0	0	0	0	0	0	0	0	0	0	0	0	0	0	0	0	0	0	0	0	0	0	0	0	0	0	0	0	0	0	0	0	0	0	0	0	0	0	0	0	0	0	0	0	0	0	0	0
-1.09577	0	0	0	0	0	0	0	0	0	0	0	0	0	0	0	0	0	0	0	0	0	0	0	0	0	0	0	0	0	0	0	0	0	0	0	0	0	0	0	0	0	0	0	0	0	0	0	0	0
-1.01003	0	0	0	0	0	0	0	0	0	0	0	0	0	0	0	0	0	0	0	0	0	0	0	0	0	0	0	0	0	0	0	0	0	0	0	0	0	0	0	0	0	0	0	0	0	0	0	0	0
-0.928247	0	0	0	0	0	0	0	0	0	0	0	0	0	0	0	0	0	0	0	0	0	0	0	0	0	0	0	0	0	0	0	0	0	0	0	0	0	0	0	0	0	0	0	0	0	0	0	0	0
-0.859693	0	0	0	0	0	0	0	0	0	0	0	0	0	0	0	0	0	0	0	0	0	0	0	0	0	0	0	0	0	0	0	0	0	0	0	0	0	0	0	0	0	0	0	0	0	0	0	0	0
-0.80963	0	0	0	0	0	0	0	0	0	0	0	0	0	0	0	0	0	0	0	0	0	0	0	0	0	0	0	0	0	0	0	0	0	0	0	0	0	0	0	0	0	0	0	0	0	0	0	0	0
-0.760869	0	0	0	0	0	0	0	0	0	0	0	0	0	0	0	0	0	0	0	0	0	0	0	0	0	0	0	0	0	0	0	0	0	0	0	0	0	0	0	0	0	0	0	0	0	0	0	0	0
-0.695916	0	0	0	0	0	0	0	0	0	0	0	0	0	0	0	0	0	0	0	0	0	0	0	0	0	0	0	0	0	0	0	0	0	0	0	0	0	0	0	0	0	0	0	0	0	0	0	0	0
-0.614295	0	0	0	0	0	0	0	0	0	0	0	0	0	0	0	0	0	0	0	0	0	0	0	0	0	0	0	0	0	0	0	0	0	0	0	0	0	0	0	0	0	0	0	0	0	0	0	0	0
-0.529551	0	0	0	0	0	0	0	0	0	0	0	0	0	0	0	0	0	0	0	0	0	0	0	0	0	0	0	0	0	0	0	0	0	0	0	0	0	0	0	0	0	0	0	0	0	0	0	0	0
-0.448002	0	0	0	0	0	0	0	0	0	0	0	0	0	0	0	0	0	0	0	0	0	0	0	0	0	0	0	0	0	0	0	0	0	0	0	0	0	0	0	0	0	0	0	0	0	0	0	0	0
-0.366653	3.57406e-12	1.67371e-12	-9.85483e-14	-1.73688e-12	-3.22755e-12	-4.59986e-12	-6.05443e-12	-7.15166e-12	-7.77743e-12	-7.38998e-12	-7.21257e-12	-7.25284e-12	-7.87811e-12	-8.48812e-12	-8.52848e-12	-7.19202e-12	-4.59767e-12	-4.807e-13	4.66741e-12	9.84379e-12	1.32963e-11	1.4537e-11	1.36503e-11	1.05863e-11	6.29858e-12	1.72285e-12	-1.95278e-12	-4.69297e-12	-6.35163e-12	-7.00927e-12	-7.65724e-12	-7.15174e-12	-5.70185e-12	-4.79803e-12	-4.09404e-12	-3.59457e-12	-2.7433e-12	-1.86809e-12	-1.32511e-12	-6.08128e-13	-4.36073e-13	4.66473e-13	1.50624e-12	1.92133e-12	2.38229e-12	2.56431e-12	2.50068e-12	2.33666e-12	2.04624e-12
-0.285017	1.85853e-07	8.66954e-08	-5.86274e-09	-9.14099e-08	-1.68976e-07	-2.4063e-07	-3.16349e-07	-3.73341e-07	-4.05591e-07	-3.84002e-07	-3.73979e-07	-3.75804e-07	-4.08863e-07	-4.40729e-07	-4.42604e-07	-3.71677e-07	-2.34246e-07	-1.71359e-08	2.53172e-07	5.24642e-07	7.04168e-07	7.67406e-07	7.19199e-07	5.55597e-07	3.27949e-07	8.47758e-08	-1.10334e-07	-2.56176e-07	-3.44517e-07	-3.79131e-07	-4.13236e-07	-3.84909e-07	-3.06633e-07	-2.5717e-07	-2.18349e-07	-1.90317e-07	-1.43936e-07	-9.68764e-08	-6.76467e-08	-2.94912e-08	-2.0271e-08	2.78402e-08	8.28398e-08	1.04544e-07	1.28857e-07	1.38476e-07	1.35129e-07	1.26212e-07	1.10484e-07
-0.2028	0.000761475	0.000355512	-2.38838e-05	-0.000374437	-0.000690787	-0.00098437	-0.00129324	-0.00152511	-0.00165496	-0.00156082	-0.00151634	-0.00152166	-0.00165838	-0.00178791	-0.0017937	-0.00149763	-0.00092652	-2.95554e-05	0.00108086	0.00219277	0.00292015	0.00316924	0.00296155	0.00227438	0.0013255	0.000311893	-0.000499647	-0.00110671	-0.00147376	-0.00161408	-0.00175253	-0.00162611	-0.00129286	-0.00107876	-0.000909958	-0.000785777	-0.000587721	-0.000389223	-0.00026564	-0.000106536	-6.82401e-05	0.000132462	0.000360223	0.000448794	0.000548714	0.000588035	0.000573871	0.000535648	0.000468589
-0.123161	0.208724	0.0989986	-0.00375198	-0.098633	-0.183535	-0.262958	-0.345799	-0.407742	-0.441811	-0.41482	-0.401653	-0.401627	-0.438558	-0.472376	-0.47261	-0.390421	-0.233913	0.00943519	0.307744	0.603851	0.794066	0.855659	0.794815	0.60282	0.341351	0.0628745	-0.158956	-0.32401	-0.422817	-0.458089	-0.493087	-0.454121	-0.359021	-0.296318	-0.247048	-0.209911	-0.154224	-0.0989925	-0.0643973	-0.0208008	-0.0107084	0.0440829	0.105881	0.129337	0.155823	0.165941	0.161683	0.150711	0.131644
-0.0448553	5.73431	2.85375	0.145595	-2.3517	-4.54748	-6.63514	-8.77184	-10.3579	-11.1976	-10.451	-10.0626	-9.96723	-10.91	-11.7057	-11.6245	-9.3712	-5.21806	1.10888	8.70752	16.0693	20.6178	21.8881	20.0465	14.7462	7.72756	0.328148	-5.49389	-9.73729	-12.1988	-12.9076	-13.6268	-12.3536	-9.6278	-7.74852	-6.29933	-5.16737	-3.6553	-2.16568	-1.21881	-0.0719687	0.159611	1.5809	3.17868	3.75547	4.39664	4.61685	4.47419	4.15841	3.61975
0.0347387	25.7864	14.3177	3.43761	-6.56149	-14.9906	-23.3196	-31.4503	-37.3852	-40.2232	-37.1545	-35.3212	-33.9664	-37.3254	-39.4726	-38.2447	-28.506	-11.9707	11.999	39.2921	63.7505	77.1103	78.7106	69.1539	46.0759	17.3642	-12.0247	-34.3999	-49.6311	-57.5517	-57.9152	-58.5164	-51.1557	-38.4026	-28.9016	-21.9131	-16.1458	-10.0365	-3.99815	-0.0153407	4.40005	4.89817	10.129	16.044	17.9007	19.7964	20.1454	19.2445	17.7666	15.338
0.10911	39.6157	25.1377	11.196	-1.54341	-11.5104	-22.0544	-31.4877	-38.1668	-40.679	-36.9037	-34.1143	-30.228	-33.4614	-33.8076	-30.2365	-16.4792	3.87316	30.7129	57.8472	77.1206	83.0955	77.4552	60.7307	27.9653	-9.04985	-44.869	-70.3947	-85.0485	-90.2441	-84.9279	-80.3786	-66.2387	-46.3727	-30.2678	-19.1319	-9.41517	-1.95759	5.57929	10.8822	15.9196	15.5094	20.8801	27.1289	28.4341	29.2412	28.4306	26.5315	24.2337	20.6407
0.17542	46.05	31.7766	17.8449	5.18092	-4.03277	-14.4522	-22.9802	-28.8339	-30.3541	-26.9163	-23.8413	-18.0006	-20.1821	-18.2707	-12.8879	1.83722	21.0356	43.7877	63.1522	70.7637	66.2388	53.5465	32.9424	-2.174	-38.6705	-71.9737	-93.9078	-103.472	-103.684	-92.8488	-83.242	-64.9372	-42.1538	-22.7134	-9.85129	1.74069	8.57207	15.7081	21.0583	25.3797	23.9456	27.9117	32.7821	33.0482	32.2831	30.2682	27.676	25.0367	21.0612
0.226657	49.7377	35.7524	21.9886	9.51686	0.860627	-9.36323	-17.2397	-22.5393	-23.4606	-20.3689	-17.2243	-10.2761	-11.7596	-8.46711	-2.06246	12.9544	30.9971	50.6674	64.6998	64.7422	53.6668	36.8	14.2016	-21.6009	-56.9182	-87.8083	-106.864	-112.836	-109.742	-95.5277	-82.8405	-62.2748	-38.1433	-17.0412	-3.42661	9.0298	15.2498	21.9396	27.1813	30.9283	28.8506	31.8139	35.6955	35.2867	33.5213	30.7649	27.7745	24.9672	20.8298
0.281178	52.907	39.2071	25.629	13.3584	5.18969	-4.83852	-12.1435	-16.9778	-17.4157	-14.695	-11.5581	-3.72844	-4.60617	-0.155326	7.05679	22.1572	38.989	55.7552	64.9822	58.41	41.7328	21.4155	-2.66043	-38.6364	-72.4872	-100.861	-117.095	-119.745	-113.692	-96.596	-81.2991	-58.9607	-33.9128	-11.6103	2.46934	15.4916	21.0715	27.2762	32.3518	35.5363	32.9017	34.9435	37.9148	36.9105	34.2773	30.8883	27.5724	24.638	20.3949
0.359283	56.4587	43.1333	29.822	17.8274	10.2191	0.448552	-6.19789	-10.5255	-10.4644	-8.24144	-5.20244	3.50722	3.30396	9.00299	17.0102	31.9675	47.1505	60.3192	63.8578	49.7466	26.8303	2.83364	-22.5671	-58.1675	-89.7535	-114.718	-127.319	-125.951	-116.442	-96.1598	-78.0097	-53.9077	-28.1525	-4.81191	9.55077	22.9722	27.7035	33.2388	38.0352	40.499	37.2408	38.1829	40.0587	38.3642	34.7534	30.6667	27.0124	23.9534	19.6296
0.440206	59.2744	46.3018	33.2604	21.535	14.3896	4.86112	-1.24078	-5.17807	-4.75852	-2.98243	-0.098514	9.19832	9.5123	16.1452	24.6687	39.2861	52.8995	62.9038	61.646	41.4556	13.6154	-13.136	-39.2789	-74.0605	-103.277	-125.014	-134.309	-129.506	-117.149	-94.3935	-74.0648	-48.7529	-22.7132	1.17859	15.562	29.0963	33.0645	37.9696	42.4674	44.2808	40.5351	40.5595	41.5047	39.2387	34.8539	30.229	26.3341	23.1854	18.8224
0.513782	61.3093	48.6305	35.8234	24.3265	17.5306	8.20217	2.51139	-1.15017	-0.493796	0.9457	3.67253	13.3138	13.9786	21.2419	30.0549	44.2772	56.5975	64.1242	59.2188	34.5893	3.20003	-25.4449	-51.9255	-85.7904	-112.935	-132.025	-138.671	-131.249	-116.788	-92.29	-70.4567	-44.3761	-18.2904	5.83619	20.1188	33.6162	37.0021	41.4032	45.6435	46.9413	42.853	42.1998	42.4405	39.7439	34.806	29.8059	25.7578	22.5438	18.1597
0.591845	63.0863	50.6934	38.1197	26.8471	20.3687	11.2329	5.91537	2.48987	3.3375	4.49166	7.05302	16.9285	17.8715	25.6438	34.6391	48.4052	59.4927	64.7311	56.5183	28.0055	-6.47451	-36.7049	-63.3356	-96.1744	-121.258	-137.836	-141.996	-132.217	-115.906	-89.9333	-66.8535	-40.1661	-14.1397	10.0829	24.207	37.597	40.4776	44.4177	48.4109	49.2306	44.8557	43.615	43.2255	40.1393	34.7289	29.4156	25.2512	21.9743	17.5694
0.674725	64.6669	52.5501	40.2048	29.1494	22.9635	14.0111	9.03673	5.8168	6.82306	7.74847	10.146	20.1713	21.3288	29.5133	38.608	51.8832	61.8101	64.9375	53.7062	21.7658	-15.4507	-47.0412	-73.696	-105.466	-128.544	-142.766	-144.606	-132.708	-114.768	-87.5322	-63.4125	-36.2214	-10.3055	13.9306	27.8747	41.1239	43.5834	47.113	50.8778	51.2575	46.6429	44.898	43.9463	40.5028	34.6864	29.11	24.8581	21.5152	17.0823
0.759139	66.0447	54.1821	42.048	31.1922	25.2674	16.4812	11.8131	8.76816	9.90505	10.6661	12.9147	23.0234	24.3346	32.8418	41.9723	54.7632	63.6517	64.9096	51.0149	16.1393	-23.4452	-56.188	-82.7922	-113.543	-134.777	-146.899	-146.668	-132.94	-113.616	-85.3277	-60.365	-32.7466	-6.94778	17.2633	31.0391	44.1473	46.2842	49.4712	53.0396	53.0327	48.2249	46.0684	44.6353	40.8733	34.7193	28.9286	24.6134	21.201	16.7295
0.838487	67.1831	55.5365	43.5817	32.8944	27.1882	18.5408	14.1287	11.2248	12.4654	13.1255	15.252	25.3977	26.8077	35.5535	44.6786	57.0397	65.0706	64.7879	48.694	11.4537	-30.0693	-63.7459	-90.271	-120.148	-139.825	-150.22	-148.274	-133.072	-112.648	-83.5284	-57.9191	-29.9435	-4.23646	19.944	33.5874	46.5798	48.4967	51.4227	54.8377	54.5159	49.5618	47.0941	45.2768	41.2482	34.8299	28.8742	24.5159	21.0351	16.5176
0.911858	68.1327	56.6674	44.8626	34.3158	28.7927	20.26	16.0623	13.2732	14.5983	15.2038	17.2327	27.3888	28.86	37.7849	46.883	58.8731	66.2018	64.6535	46.7424	7.58522	-35.538	-69.9847	-96.4284	-125.575	-143.956	-152.941	-149.584	-133.195	-111.893	-82.1092	-55.9968	-27.7121	-2.06572	22.0933	35.6405	48.5457	50.3197	53.0499	56.3476	55.7704	50.7048	48.0024	45.8787	41.6265	34.9994	28.9153	24.527	20.9801	16.4121
0.991208	69.071	57.7843	46.1259	35.716	30.3735	21.9518	17.9656	15.2875	16.6952	17.2764	19.2155	29.3661	30.8778	39.9625	49.0164	60.6354	67.2916	64.522	44.8421	3.84806	-40.8404	-76.0443	-102.403	-130.845	-147.966	-155.604	-150.884	-133.372	-111.244	-80.8303	-54.2527	-25.6463	-0.03571	24.1146	37.5868	50.4213	52.0954	54.6561	57.8505	57.0307	51.8646	48.9555	46.5445	42.0711	35.249	29.0461	24.6331	21.0121	16.3819
1.07376	69.9674	58.8489	47.3272	37.045	31.8745	23.5554	19.7704	17.1962	18.6829	19.2704	21.1319	31.2653	32.7974	42.0197	51.0175	62.2837	68.3248	64.4243	43.0877	0.396174	-45.7728	-81.7007	-107.981	-135.779	-151.731	-158.142	-152.161	-133.629	-110.754	-79.7625	-52.7686	-23.8346	1.77172	25.9327	39.3574	52.1442	53.7646	56.1887	59.2984	58.2581	53.0049	49.9236	47.2545	42.5701	35.5724	29.2635	24.8306	21.1303	16.4284
1.14509	70.6868	59.7011	48.2861	38.1037	33.0705	24.8311	21.2068	18.7149	20.2659	20.88	22.6863	32.7991	34.335	43.6584	52.6035	63.5912	69.1614	64.383	41.7434	-2.26985	-49.618	-86.1306	-112.356	-139.666	-154.712	-160.186	-153.229	-133.92	-110.476	-79.0363	-51.7266	-22.5121	3.11636	27.3037	40.7107	53.4766	55.0845	57.4184	60.471	59.2628	53.946	50.7446	47.8807	43.0275	35.8963	29.5072	25.0606	21.2905	16.522
1.20052	71.2147	60.3251	48.9867	38.8758	33.9433	25.7608	22.2542	19.8224	21.4213	22.0675	23.8378	33.9326	35.4646	44.8575	53.7604	64.5478	69.7867	64.3817	40.8015	-4.15994	-52.37	-89.3155	-115.507	-142.477	-156.881	-161.699	-154.047	-134.191	-110.348	-78.5864	-51.054	-21.6223	4.03875	28.2575	41.6643	54.4261	56.0425	58.3216	61.3391	60.0131	54.6529	51.3739	48.374	43.3973	36.172	29.7266	25.2709	21.4461	16.6234
1.24803	71.6474	60.8358	49.559	39.5057	34.6558	26.5189	23.1088	20.7262	22.3653	23.0457	24.7894	34.8683	36.393	45.8403	54.707	65.3334	70.31	64.403	40.0614	-5.66433	-54.5797	-91.8836	-118.052	-144.759	-158.65	-162.95	-154.743	-134.454	-110.294	-78.274	-50.5641	-20.9464	4.75244	29.0053	42.4209	55.187	56.8217	59.0633	62.0563	60.6373	55.2436	51.9074	48.8005	43.7228	36.4226	29.9325	25.4699	21.5979	16.7275
1.31048	72.1905	61.4759	50.2752	40.293	35.5472	27.4664	24.1776	21.8572	23.5481	24.2815	25.9961	36.0537	37.5644	47.0773	55.8968	66.3258	70.9856	64.463	39.1774	-7.49329	-57.2942	-95.054	-121.202	-147.595	-160.865	-164.54	-155.655	-134.842	-110.299	-77.9577	-50.0308	-20.1685	5.59289	29.9006	43.339	56.1212	57.7933	59.9973	62.9652	61.4342	56.0007	52.6008	49.3652	44.1607	36.7694	30.2248	25.7541	21.82	16.8853
1.3902	72.8442	62.2457	51.135	41.2371	36.6176	28.6033	25.4614	23.2169	24.9727	25.7851	27.4712	37.5026	38.9896	48.5783	57.3396	67.5385	71.8352	64.5922	38.1851	-9.60518	-60.4761	-98.796	-124.932	-150.979	-163.531	-166.492	-156.82	-135.404	-110.417	-77.6955	-49.514	-19.3392	6.52125	30.9142	44.3987	57.2173	58.9559	61.1289	64.0754	62.4162	56.9381	53.4732	50.0904	44.7333	37.2359	30.6277	26.1478	22.1345	17.1159
1.47561	73.4989	63.0166	51.995	42.1806	37.69	29.7413	26.7486	24.5823	26.407	27.3153	28.9806	38.986	40.4425	50.1049	58.8074	68.7852	72.7382	64.7949	37.2778	-11.6199	-63.5719	-102.469	-128.611	-154.345	-166.214	-168.504	-158.072	-136.082	-110.67	-77.5712	-49.1399	-18.6301	7.35772	31.8596	45.4123	58.2877	60.1166	62.2743	65.2091	63.429	57.9094	54.3917	50.8697	45.3593	37.7588	31.0887	26.5997	22.5023	17.3921
1.55878	74.0938	63.7182	52.7776	43.0393	38.6689	30.78	27.9258	25.8336	27.7251	28.7358	30.3893	40.3725	41.7959	51.5248	60.1744	69.9599	73.6174	65.0539	36.5348	-13.3635	-66.3128	-105.754	-131.919	-157.401	-168.678	-170.396	-159.3	-136.812	-111.027	-77.5869	-48.9308	-18.0947	8.03541	32.659	46.2948	59.2411	61.1734	63.3311	66.2642	64.3805	58.8255	55.27	51.6279	45.9772	38.2851	31.5598	27.0626	22.8841	17.6839
1.63939	74.6327	64.3557	53.4894	43.821	39.5632	31.7292	29.0044	26.9828	28.9392	30.0558	31.7051	41.6703	43.0597	52.8493	61.4524	71.0712	74.4747	65.3608	35.9351	-14.871	-68.742	-108.695	-134.898	-160.18	-170.948	-172.177	-160.499	-137.577	-111.467	-77.7153	-48.8555	-17.7032	8.57973	33.3347	47.0645	60.093	62.1369	64.3065	67.2456	65.2731	59.6878	56.1063	52.3602	46.5809	38.8069	32.032	27.527	23.271	17.9834
1.71779	75.1229	64.9383	54.1411	44.5379	40.387	32.6043	30.0013	28.0479	30.0681	31.2924	32.9437	42.8951	44.2506	54.097	62.6596	72.1334	75.3167	65.7092	35.4557	-16.1829	-70.913	-111.352	-137.605	-162.73	-173.056	-173.865	-161.674	-138.372	-111.973	-77.9348	-48.8877	-17.4283	9.01545	33.9096	47.7422	60.8617	63.023	65.2137	68.1649	66.1156	60.5039	56.9052	53.0679	47.17	39.3219	32.5017	27.9893	23.6592	18.2866
1.79776	75.59	65.497	54.768	45.2293	41.1854	33.4536	30.9718	29.0879	31.1739	32.512	34.1711	44.1122	45.433	55.3358	63.862	73.2039	76.1865	66.1132	35.0634	-17.3805	-72.9541	-113.879	-140.196	-165.195	-175.119	-175.549	-162.881	-139.228	-112.56	-78.2439	-49.015	-17.2429	9.37576	34.4223	48.37	61.5928	63.8808	66.1011	69.0703	66.9512	61.3151	57.7059	53.7843	47.7712	39.8521	32.9884	28.4683	24.0639	18.6052
1.88824	76.0802	66.0884	55.4347	45.9673	42.0427	34.3673	32.0196	30.2148	32.3766	33.847	35.5209	45.4554	46.7376	56.7032	65.1943	74.4047	77.1862	66.626	34.7272	-18.5814	-75.0738	-116.538	-142.941	-167.837	-177.359	-177.414	-164.258	-140.247	-113.3	-78.6854	-49.2601	-17.1353	9.6926	34.9229	49.0119	62.3627	64.801	67.0632	70.0584	67.8698	62.2087	58.5943	54.5864	48.4495	40.455	33.5446	29.0156	24.529	18.9738
1.97334	76.5057	66.6077	56.0236	46.6224	42.8088	35.186	32.9623	31.2327	33.467	35.0644	36.7578	46.6908	47.9377	57.9621	66.4262	75.5286	78.143	67.1594	34.5065	-19.5767	-76.903	-118.864	-145.363	-170.193	-179.384	-179.133	-165.562	-141.248	-114.063	-79.1795	-49.5768	-17.1215	9.91266	35.3258	49.557	63.0381	65.6227	67.9311	70.9556	68.7097	63.0271	59.4132	55.3318	49.084	41.0225	34.0704	29.5327	24.9707	19.3258
2.05402	76.8787	67.0689	56.5504	47.2114	43.5027	35.9297	33.8221	32.1648	34.4692	36.1885	37.9049	47.8408	49.0556	59.1359	67.5796	76.5924	79.066	67.708	34.3755	-20.4121	-78.5052	-120.931	-147.531	-172.326	-181.239	-180.735	-166.807	-142.232	-114.838	-79.7106	-49.9452	-17.1776	10.0593	35.6537	50.0272	63.6397	66.3666	68.724	71.78	69.486	63.7846	60.175	56.0297	49.6814	41.5595	34.5693	30.0232	25.3913	19.6625
2.12768	77.1946	67.465	57.0062	47.7242	44.111	36.5836	34.5811	32.9908	35.3604	37.1921	38.9328	48.8749	50.0618	60.1936	68.6231	77.5643	79.9225	68.2434	34.3174	-21.0909	-79.8658	-122.711	-149.412	-174.195	-182.884	-182.177	-167.95	-143.158	-115.586	-80.2432	-50.3331	-17.2818	10.1457	35.9118	50.4209	64.1594	67.0184	69.4243	72.5119	70.1789	64.4613	60.8585	56.6591	50.2227	42.0478	35.024	30.4698	25.7756	19.9713
2.18626	77.4296	67.7637	57.3526	48.1159	44.5788	37.0879	35.1685	33.6324	36.0547	37.976	39.7383	49.6877	50.8536	61.0267	69.4478	78.3384	80.6131	68.6915	34.3103	-21.578	-80.8838	-124.059	-150.846	-175.632	-184.161	-183.31	-168.863	-143.91	-116.206	-80.6964	-50.6734	-17.3973	10.185	36.0913	50.7118	64.5544	67.5196	69.9663	73.0807	70.7196	64.9899	61.3939	57.1542	50.65	42.4342	35.3844	30.8237	26.0809	20.2172
2.23368	77.6096	67.9954	57.623	48.4232	44.9476	37.4866	35.6343	34.1425	36.6079	38.6021	40.3831	50.34	51.4895	61.6964	70.1125	78.9661	81.1782	69.0681	34.3285	-21.9401	-81.6689	-125.109	-151.969	-176.766	-185.176	-184.219	-169.604	-144.529	-116.722	-81.0809	-50.968	-17.5105	10.199	36.2212	50.9339	64.863	67.9149	70.3958	73.5329	71.1509	65.4117	61.8222	57.5513	50.9935	42.7455	35.6751	31.1089	26.3274	20.4162
2.28754	77.8034	68.2481	57.9198	48.7622	45.3567	37.9298	36.1535	34.7126	37.2276	39.3046	41.1083	51.0752	52.2069	62.4526	70.8651	79.6807	81.8268	69.5102	34.3739	-22.3186	-82.5208	-126.26	-153.206	-178.024	-186.31	-185.243	-170.448	-145.242	-117.324	-81.5357	-51.3218	-17.6589	10.1968	36.3531	51.1726	65.2024	68.3531	70.8742	74.0381	71.6341	65.8845	62.3031	57.9984	51.3813	43.0974	36.0038	31.4313	26.6065	20.642
2.36469	78.0617	68.5911	58.3266	49.2298	45.9251	38.5477	36.88	35.5133	38.1003	40.296	42.1345	52.1188	53.2266	63.5287	71.9394	80.7078	82.7678	70.169	34.4822	-22.8035	-83.6718	-127.836	-154.912	-179.773	-187.902	-186.695	-171.662	-146.281	-118.212	-82.2181	-51.8616	-17.9059	10.1626	36.5148	51.491	65.669	68.962	71.5428	74.7467	72.3145	66.5506	62.982	58.6315	51.9318	43.5978	36.4718	31.8899	27.0044	20.9646
2.4479	78.3161	68.9375	58.7424	49.7121	46.5165	39.1933	37.6427	36.3574	39.0235	41.3471	43.2261	53.2329	54.317	64.681	73.0944	81.8206	83.7983	70.9116	34.6527	-23.2562	-84.8282	-129.447	-156.671	-181.595	-189.578	-188.244	-172.976	-147.422	-119.201	-82.9914	-52.4836	-18.2137	10.0878	36.6563	51.8058	66.1487	69.5957	72.2433	75.4921	73.0335	67.2547	63.7014	59.3045	52.5189	44.1324	36.9721	32.3797	27.4304	21.3108
2.52949	78.5422	69.2545	59.1284	50.1641	47.0762	39.8071	38.3712	37.1672	39.9123	42.3611	44.2824	54.3149	55.3779	65.8038	74.2242	82.9173	84.8239	71.6698	34.8702	-23.6347	-85.883	-130.943	-158.319	-183.322	-191.184	-189.746	-174.269	-148.56	-120.199	-83.7839	-53.1296	-18.5536	9.97974	36.7647	52.0882	66.5972	70.1954	72.9106	76.2054	73.7242	67.9315	64.3943	59.9546	53.0878	44.651	37.4578	32.8549	27.8445	21.6481
2.61075	78.7457	69.5493	59.4928	50.5951	47.6151	40.4009	39.0793	37.9578	40.7827	43.3556	45.3216	55.3831	56.4273	66.9161	75.3476	84.0152	85.8597	72.4529	35.1328	-23.9521	-86.8618	-132.358	-159.892	-184.987	-192.75	-191.226	-175.56	-149.711	-121.219	-84.6036	-53.8053	-18.9261	9.84081	36.8454	52.3456	67.0243	70.7731	73.5572	76.8993	74.3989	68.5927	65.0724	60.5926	53.6475	45.1619	37.9364	33.3226	28.253	21.9816
2.68985	78.9239	69.8172	59.8294	50.9975	48.1231	40.9632	39.7529	38.713	41.617	44.3102	46.3217	56.4147	57.4424	67.9937	76.4398	85.0895	86.881	73.2402	35.4296	-24.2083	-87.7506	-133.669	-161.363	-186.559	-194.243	-192.653	-176.82	-150.845	-122.234	-85.4281	-54.491	-19.3184	9.6781	36.9	52.5752	67.4226	71.3177	74.1705	77.5598	75.0436	69.2246	65.7214	61.2046	54.1857	45.6536	38.3972	33.7724	28.6466	22.3036
2.77335	79.0919	70.0807	60.1663	51.4048	48.6426	41.541	40.4483	39.4962	42.4846	45.3041	47.3659	57.4952	58.5078	69.1263	77.5917	86.2292	87.9723	74.0962	35.7838	-24.4261	-88.6252	-134.985	-162.854	-188.171	-195.789	-194.145	-178.153	-152.057	-123.327	-86.3243	-55.242	-19.7616	9.47939	36.934	52.7969	67.826	71.875	74.8015	78.242	75.7117	69.8797	66.395	61.8411	54.7468	46.1665	38.8779	34.2411	29.0575	22.6403
2.85643	79.2397	70.3243	60.484	51.7935	49.1436	42.1009	41.1254	40.2618	43.3355	46.2798	48.3937	58.5622	59.5619	70.2485	78.7368	87.3687	89.0708	74.9716	36.1753	-24.5931	-89.435	-136.231	-164.279	-189.729	-197.298	-195.615	-179.481	-153.276	-124.434	-87.2398	-56.0142	-20.2296	9.25646	36.9458	52.9981	68.211	72.4126	75.4135	78.906	76.3644	70.5197	67.0538	62.4648	55.2978	46.6704	39.3501	34.7012	29.4616	22.972
2.93349	79.3604	70.5347	60.7639	52.14	49.5948	42.6078	41.741	40.9607	44.1145	47.1738	49.3376	59.5453	60.5348	71.2857	79.7985	88.4306	90.1003	75.8035	36.5708	-24.7066	-90.136	-137.334	-165.554	-191.135	-198.674	-196.968	-180.714	-154.417	-125.477	-88.1085	-56.7509	-20.6858	9.02896	36.9385	53.1686	68.5548	72.8972	75.9681	79.5097	76.9597	71.1034	67.6551	63.0352	55.8026	47.1323	39.7829	35.1224	29.8321	23.2766
3.01356	79.47	70.7383	61.0404	52.4867	50.0508	43.1223	42.3687	41.6761	44.914	48.0919	50.3092	60.5601	61.5408	72.3596	80.901	89.5385	91.1801	76.6867	37.0128	-24.7851	-90.8164	-138.43	-166.831	-192.56	-200.08	-198.361	-181.997	-155.612	-126.576	-89.0293	-57.5353	-21.1806	8.77311	36.9139	53.3306	68.8993	73.3872	76.5315	80.1248	77.5682	71.7	68.2702	63.6195	56.3207	47.6064	40.2271	35.5543	30.2125	23.5899
3.09677	79.5679	70.9345	61.3133	52.8332	50.5116	43.6447	43.0088	42.4085	45.7347	49.0349	51.3092	61.6077	62.5813	73.4719	82.0461	90.6945	92.3124	77.6236	37.5033	-24.8269	-91.475	-139.517	-168.113	-194.003	-201.517	-199.798	-183.332	-156.864	-127.733	-90.0041	-58.3692	-21.7153	8.48782	36.8712	53.4837	69.2446	73.8827	77.1039	80.7518	78.1903	72.3099	68.8994	64.218	56.8524	48.0929	40.6828	35.9969	30.603	23.9119
3.16557	79.6372	71.0855	61.5284	53.1097	50.8829	44.0676	43.529	43.0059	46.4057	49.8063	52.129	62.4687	63.4378	74.3886	82.9923	91.6536	93.2558	78.4117	37.9314	-24.8328	-91.9845	-140.379	-169.138	-195.17	-202.689	-200.977	-184.436	-157.905	-128.699	-90.8226	-59.0717	-22.172	8.2381	36.8236	53.5994	69.5207	74.2823	77.5675	81.2611	78.6971	72.8067	69.4121	64.7063	57.2868	48.4906	41.0551	36.3581	30.9221	24.1753
3.21432	79.6802	71.1867	61.6752	53.3004	51.1409	44.3624	43.8929	43.4248	46.8772	50.3485	52.7059	63.0759	64.0425	75.0364	83.6623	92.3347	93.9278	78.9771	38.2464	-24.822	-92.3271	-140.97	-169.847	-195.982	-203.509	-201.808	-185.218	-158.645	-129.389	-91.4089	-59.576	-22.503	8.05407	36.7836	53.6757	69.7116	74.5602	77.891	81.6172	79.052	73.1547	69.7714	65.0487	57.5919	48.7697	41.3164	36.6115	31.1461	24.3605
3.2634	79.7185	71.2839	61.8186	53.4881	51.3966	44.6555	44.2554	43.8431	47.3487	50.8907	53.2836	63.6849	64.6497	75.6874	84.3366	93.0217	94.6074	79.552	38.5728	-24.7993	-92.6575	-141.55	-170.547	-196.788	-204.328	-202.64	-186.005	-159.394	-130.088	-92.0042	-60.0891	-22.8421	7.86317	36.7384	53.7481	69.9	74.8357	78.2126	81.9718	79.4062	73.5018	70.1298	65.3906	57.8967	49.0487	41.5775	36.8644	31.37	24.5456
3.32904	79.7625	71.4068	62.0037	53.7329	51.7325	45.0416	44.7345	44.3973	47.9743	51.6104	54.0515	64.4959	65.4591	76.556	85.2378	93.9425	95.5206	80.3292	39.0235	-24.751	-93.0772	-142.302	-171.461	-197.849	-205.413	-203.748	-187.059	-160.399	-131.029	-92.8078	-60.783	-23.3044	7.59944	36.6704	53.8381	70.1462	75.1979	78.6365	82.4402	79.8748	73.9611	70.6042	65.8435	58.3009	49.4185	41.9235	37.1994	31.6667	24.7913
3.40549	79.8036	71.5402	62.2099	54.0091	52.1149	45.4832	45.2842	45.0351	48.6959	52.4406	54.9386	65.435	66.3978	77.5642	86.2862	95.017	96.5896	81.2453	39.5674	-24.6701	-93.5356	-143.145	-172.496	-199.061	-206.66	-205.03	-188.285	-161.573	-132.132	-93.7534	-61.6012	-23.8545	7.28102	36.5811	53.9337	70.425	75.6108	79.1215	82.9773	80.4134	74.4889	71.1494	66.3645	58.7665	49.8445	42.3219	37.5848	32.0084	25.0744
3.48039	79.834	71.6613	62.4027	54.2709	52.4812	45.9077	45.8147	45.6525	49.3959	53.2462	55.8008	66.3498	67.3135	78.5489	87.3122	96.072	97.6426	82.154	40.1192	-24.5667	-93.9546	-143.939	-173.48	-200.224	-207.866	-206.277	-189.486	-162.728	-133.22	-94.6895	-62.4128	-24.4049	6.95798	36.4837	54.0184	70.6903	76.0065	79.5882	83.4953	80.9342	74.999	71.6765	66.8687	59.2176	50.2571	42.7076	37.9576	32.3393	25.3489
3.56327	79.8567	71.7848	62.6061	54.551	52.8769	46.3685	46.3926	46.3272	50.1624	54.1284	56.7467	67.3558	68.3219	79.6345	88.4459	97.2412	98.8132	83.171	40.75	-24.4261	-94.3855	-144.782	-174.537	-201.485	-209.184	-207.648	-190.814	-164.011	-134.432	-95.735	-63.321	-25.0259	6.58878	36.3653	54.1023	70.9755	76.4348	80.095	84.0594	81.5025	75.5557	72.2517	67.4193	59.7109	50.7083	43.1291	38.3645	32.7009	25.6492
3.6494	79.8691	71.9021	62.8068	54.8319	53.2782	46.8378	46.9834	47.0192	50.9505	55.0355	57.7209	68.3943	69.3645	80.7582	89.622	98.4581	100.035	84.2398	41.4266	-24.2525	-94.7989	-145.622	-175.602	-202.768	-210.535	-209.062	-192.192	-165.348	-135.699	-96.8316	-64.2752	-25.6836	6.19299	36.2313	54.1795	71.2629	76.8696	80.6115	84.6357	82.0846	76.1257	72.8409	67.9837	60.2173	51.1712	43.5614	38.7813	33.0718	25.9575
3.72713	79.8711	71.999	62.9792	55.077	53.6319	47.2532	47.5083	47.636	51.6542	55.8457	58.5923	69.3255	70.3007	81.7683	90.6813	99.5574	101.142	85.2138	42.0545	-24.0733	-95.1434	-146.349	-176.534	-203.902	-211.739	-210.33	-193.435	-166.558	-136.849	-97.8289	-65.1445	-26.2869	5.82607	36.1015	54.2408	71.515	77.2534	81.0692	85.1476	82.6029	76.6331	73.3652	68.4864	60.6688	51.5839	43.9465	39.1523	33.4023	26.2325
3.80709	79.8646	72.0903	63.1484	55.3211	53.9879	47.6729	48.0404	48.2631	52.3711	56.6709	59.4812	70.2774	71.259	82.8033	91.7688	100.689	102.285	86.2243	42.7161	-23.8681	-95.4713	-147.068	-177.467	-205.047	-212.963	-211.625	-194.712	-167.806	-138.036	-98.8618	-66.0459	-26.9165	5.43975	35.9599	54.2962	71.7676	77.6403	81.532	85.6664	83.1292	77.1481	73.8974	68.9972	61.1281	52.0035	44.3379	39.529	33.7381	26.5122
3.88935	79.8496	72.1758	63.3143	55.5643	54.346	48.0969	48.5797	48.9004	53.1011	57.5113	60.3877	71.2503	72.2397	83.8636	92.885	101.853	103.463	87.272	43.4124	-23.6361	-95.7819	-147.778	-178.399	-206.204	-214.207	-212.949	-196.024	-169.091	-139.263	-99.931	-66.9801	-27.5727	5.03366	35.8062	54.3456	72.0205	78.0302	82	86.1921	83.6636	77.6711	74.4378	69.5161	61.5952	52.4301	44.7356	39.9113	34.0793	26.7966
3.97343	79.826	72.2551	63.4757	55.8049	54.704	48.5224	49.1228	49.5441	53.8397	58.3615	61.3062	72.2382	73.2368	84.9426	94.023	103.044	104.671	88.3508	44.1394	-23.3786	-96.073	-148.476	-179.326	-207.363	-215.465	-214.294	-197.362	-170.407	-140.521	-101.03	-67.9413	-28.2516	4.61024	35.6413	54.3888	72.2723	78.4206	82.4702	86.7214	84.2029	78.1985	74.9828	70.0398	62.0672	52.8609	45.137	40.2968	34.4236	27.0839
4.06104	79.7932	72.3294	63.6357	56.0475	55.0688	48.9577	49.6801	50.2064	54.6012	59.2382	62.2545	73.2602	74.2697	86.0616	95.2053	104.283	105.931	89.4823	44.9121	-23.0897	-96.3496	-149.174	-180.264	-208.549	-216.759	-215.685	-198.754	-171.779	-141.836	-102.181	-68.9489	-28.967	4.16085	35.4619	54.4263	72.5278	78.8191	82.9516	87.2646	84.7575	78.7408	75.543	70.5784	62.5532	53.3044	45.5498	40.6928	34.7777	27.3796
4.13786	79.7581	72.388	63.7695	56.2537	55.3819	49.3327	50.1618	50.7804	55.2622	59.9991	63.0787	74.1503	75.1703	87.0381	96.2389	105.37	107.038	90.4801	45.6013	-22.8202	-96.5708	-149.762	-181.065	-209.57	-217.881	-216.897	-199.973	-172.983	-142.992	-103.194	-69.8367	-29.6003	3.76054	35.2986	54.4533	72.7465	79.1619	83.367	87.7341	85.2378	79.2103	76.0279	71.045	62.9745	53.6887	45.9074	41.0355	35.0844	27.636
4.19105	79.7305	72.4252	63.8588	56.3931	55.5952	49.5889	50.4917	51.1742	55.7164	60.5218	63.6455	74.7633	75.7912	87.7118	96.9529	106.121	107.805	91.1738	46.0847	-22.6252	-96.7129	-150.157	-181.608	-210.268	-218.652	-217.732	-200.815	-173.817	-143.793	-103.897	-70.4536	-30.0418	3.48017	35.1824	54.4691	72.8951	79.3958	83.6511	88.0558	85.5673	79.5322	76.3604	71.365	63.2638	53.9524	46.1526	41.2703	35.2947	27.8118
4.23722	79.7045	72.4554	63.9341	56.5119	55.7781	49.8091	50.7756	51.5137	56.1083	60.9728	64.1349	75.2932	76.3282	88.2949	97.5714	106.773	108.472	91.7777	46.5081	-22.4506	-96.8292	-150.492	-182.072	-210.867	-219.317	-218.455	-201.545	-174.541	-144.49	-104.509	-70.9904	-30.4269	3.23481	35.0797	54.4808	73.0222	79.5966	83.8953	88.3326	85.8512	79.8096	76.6468	71.6408	63.5132	54.1797	46.3639	41.4725	35.4759	27.9634
4.30009	79.6661	72.4935	64.0336	56.6705	56.0239	50.1055	51.1586	51.9724	56.6383	61.5829	64.7974	76.0115	77.0567	89.0863	98.4117	107.66	109.379	92.6022	47.0899	-22.2053	-96.9773	-150.937	-182.693	-211.674	-220.215	-219.434	-202.537	-175.527	-145.439	-105.344	-71.723	-30.9538	2.89797	34.9372	54.4941	73.1928	79.8667	84.2245	88.7063	86.2348	80.1843	77.0337	72.0134	63.8504	54.487	46.6494	41.7455	35.7207	28.1683
4.37853	79.6139	72.5363	64.1529	56.8636	56.3253	50.4701	51.6309	52.5391	57.2941	62.3376	65.6177	76.9022	77.9609	90.0693	99.4569	108.766	110.511	93.6342	47.8239	-21.8875	-97.1463	-151.475	-183.452	-212.668	-221.327	-220.649	-203.773	-176.757	-146.625	-106.388	-72.6395	-31.615	2.47357	34.7553	54.5066	73.4016	80.1986	84.63	89.1671	86.7087	80.647	77.5113	72.4737	64.2672	54.8666	47.0019	42.0824	36.0229	28.4214
4.46356	79.552	72.5772	64.2765	57.0669	56.6457	50.8591	52.136	53.1466	57.9981	63.1476	66.4992	77.8611	78.9353	91.1296	100.586	109.962	111.739	94.7567	48.6292	-21.5292	-97.3107	-152.036	-184.254	-213.727	-222.52	-221.959	-205.11	-178.089	-147.911	-107.521	-73.6355	-32.336	2.00873	34.5533	54.5152	73.6231	80.5523	85.0631	89.6603	87.2167	81.1428	78.023	72.967	64.7143	55.2737	47.3797	42.443	36.3466	28.6928
4.54578	79.4875	72.6117	64.3907	57.258	56.9496	51.2291	52.6178	53.7273	58.672	63.923	67.3439	78.7816	79.8717	92.1493	101.673	111.116	112.925	95.845	49.4165	-21.17	-97.452	-152.56	-185.011	-214.735	-223.661	-223.217	-206.399	-179.377	-149.155	-108.619	-74.6005	-33.0368	1.55504	34.3537	54.519	73.8328	80.8885	85.4759	90.131	87.7023	81.6166	78.5119	73.4385	65.142	55.6629	47.7406	42.7872	36.6559	28.9522
4.62455	79.4217	72.6404	64.4955	57.4363	57.2355	51.5782	53.0734	54.2776	59.3115	64.6587	68.1463	79.6574	80.7634	93.1211	102.711	112.219	114.061	96.8901	50.1781	-20.8148	-97.5719	-153.043	-185.719	-215.687	-224.745	-224.416	-207.63	-180.609	-150.347	-109.673	-75.5265	-33.7112	1.11685	34.1589	54.5188	74.0297	81.2055	85.8659	90.5766	88.1626	82.0656	78.9749	73.8853	65.5477	56.0319	48.0825	43.113	36.9488	29.198
4.70896	79.3472	72.6666	64.603	57.6222	57.5364	51.9465	53.5553	54.8609	59.9903	65.4395	68.9985	80.5891	81.713	94.1569	103.818	113.399	115.277	98.0121	51.0015	-20.423	-97.6845	-153.543	-186.461	-216.692	-225.895	-225.692	-208.946	-181.929	-151.625	-110.802	-76.52	-34.4367	0.643893	33.9465	54.5146	74.2368	81.5398	86.2782	91.0483	88.6507	82.5414	79.4656	74.3589	65.978	56.4231	48.4448	43.4578	37.2591	29.4585
4.99475	79.0686	72.7254	64.9341	58.2163	58.5153	53.1523	55.1406	56.7876	62.2391	68.0253	71.8273	83.6927	84.8824	97.6196	107.53	117.367	119.38	101.82	53.8364	-19.0202	-97.9553	-155.109	-188.851	-219.987	-229.711	-229.958	-213.372	-186.379	-155.943	-114.628	-79.8868	-36.9086	-0.978409	33.2042	54.474	74.9094	82.6336	87.6333	92.6036	90.2651	84.1139	81.0859	75.9244	67.4027	57.7168	49.641	44.594	38.2829	30.3192
5.73124	78.2287	72.7207	65.6046	59.5403	60.7966	56	58.9276	61.4364	67.7019	74.3009	78.7275	91.3296	92.7185	106.217	116.808	127.369	129.793	111.611	61.3512	-15.0084	-98.0318	-158.402	-194.284	-227.825	-239.043	-240.564	-224.537	-197.687	-166.957	-124.419	-88.508	-43.3094	-5.23476	31.1866	54.2324	76.4808	85.2236	90.8753	96.3522	94.184	87.922	85.0008	79.7137	70.8648	60.8506	52.5268	47.3197	40.7472	32.3967
6.72649	76.9943	72.5239	66.2461	60.9957	63.4546	59.3685	63.4698	67.083	74.3981	81.9795	87.2279	100.854	102.554	117.072	128.628	140.253	143.322	124.529	71.6113	-9.11147	-97.2123	-161.666	-200.415	-237.258	-250.694	-254.076	-239.007	-212.445	-181.377	-137.275	-99.8164	-51.8013	-10.9507	28.3953	53.7409	78.3489	88.3287	94.8065	100.938	99.0212	92.603	89.7931	84.3621	75.1331	64.6944	56.0424	50.6122	43.7365	34.925
7.72809	75.7903	72.2542	66.7284	62.2114	65.7707	62.3292	67.5009	72.1436	80.4451	88.8992	94.9326	109.586	111.62	127.133	139.668	152.4	156.163	136.932	81.7037	-3.04503	-95.8134	-164.085	-205.632	-245.751	-261.497	-266.79	-252.789	-226.553	-195.175	-149.582	-110.615	-59.9644	-16.4769	25.6651	53.1883	80.0389	91.1226	98.3662	105.115	103.457	96.8766	94.1473	88.591	79.0318	68.1865	59.2138	53.5572	46.419	37.1989
8.72334	74.699	71.9895	67.1255	63.2565	67.806	64.9374	71.0709	76.6539	85.864	95.0882	101.853	117.499	119.87	136.328	149.817	163.642	168.104	148.555	91.3038	2.86936	-94.157	-165.954	-210.157	-253.416	-271.442	-278.6	-265.682	-239.769	-208.095	-161.097	-120.69	-67.6025	-21.6553	23.1044	52.6497	81.5874	93.6489	101.591	108.911	107.503	100.761	98.088	92.4207	82.5719	71.3426	62.0628	56.1843	48.8168	39.2338
9.71386	73.7319	71.756	67.476	64.1811	69.6239	67.2657	74.2661	80.7076	90.7541	100.664	108.107	124.702	127.402	144.752	159.156	174.039	179.185	159.398	100.35	8.5247	-92.4069	-167.463	-214.171	-260.41	-280.639	-289.583	-277.727	-252.119	-220.156	-171.832	-130.056	-74.7124	-26.4738	20.73	52.1501	83.0256	95.9605	104.541	112.389	111.22	104.318	101.682	95.9146	85.8074	74.2161	64.6437	58.5505	50.9792	41.0701
10.7091	72.8727	71.5568	67.7994	65.0199	71.2784	69.3805	77.1723	84.4056	95.2286	105.758	113.836	131.337	134.357	152.552	167.833	183.738	189.548	169.576	108.902	13.9215	-90.6337	-168.733	-217.813	-266.885	-289.235	-299.887	-289.059	-263.734	-231.487	-181.905	-138.823	-81.3707	-30.9817	18.5192	51.6913	84.3798	98.1065	107.277	115.617	114.674	107.615	105.004	99.1439	88.8019	76.8671	67.0149	60.7143	52.9584	42.7513
11.7078	72.1093	71.3893	68.1013	65.7864	72.7908	71.3094	79.825	87.7882	99.3314	110.423	119.092	137.453	140.779	159.772	175.887	192.768	199.215	179.098	116.943	19.0302	-88.8869	-169.822	-221.137	-272.886	-297.257	-309.528	-299.683	-274.621	-242.099	-191.327	-147.006	-87.5867	-35.1853	16.4672	51.2729	85.653	100.1	109.815	118.613	117.883	110.672	108.077	102.131	91.5743	79.3153	69.1972	62.6981	54.7742	44.2939
12.7069	71.4285	71.2479	68.383	66.4878	74.1746	73.0707	82.2484	90.8838	103.093	114.697	123.914	143.086	146.703	166.443	183.344	201.148	208.2	187.969	124.465	23.8323	-87.1968	-170.767	-224.175	-278.438	-304.72	-318.513	-309.601	-284.78	-251.993	-200.104	-154.617	-93.3678	-39.0912	14.5681	50.8918	86.8447	101.948	112.165	121.388	120.858	113.501	110.915	104.889	94.1366	81.5732	71.2045	64.5173	56.44	45.7094
13.7034	70.8178	71.1265	68.6442	67.1293	75.4408	74.6799	84.4635	93.7175	106.542	118.612	128.337	148.267	152.159	172.596	190.234	208.907	216.529	196.206	131.472	28.3231	-85.5807	-171.591	-226.952	-283.562	-311.638	-326.858	-318.822	-294.225	-261.185	-208.253	-161.674	-98.7289	-42.7108	12.8133	50.5437	87.9545	103.657	114.336	123.952	123.608	116.114	113.531	107.432	96.5004	83.6529	73.0493	66.185	57.9678	47.0076
14.6907	70.268	71.0202	68.8836	67.713	76.5943	76.1446	86.4808	96.3015	109.692	122.184	132.378	153.012	157.159	178.242	196.565	216.047	224.201	203.805	137.952	32.4906	-84.0533	-172.31	-229.478	-288.264	-318.01	-334.554	-327.336	-302.943	-269.668	-215.769	-168.177	-103.67	-46.0456	11.1995	50.2254	88.9795	105.227	116.33	126.307	126.136	118.513	115.93	109.764	98.6691	85.5584	74.7367	67.7074	59.363	48.1934
15.6723	69.7667	70.924	69.1026	68.2463	77.6508	77.4858	88.3294	98.672	112.584	125.464	136.09	157.38	161.767	183.448	202.41	222.646	231.297	210.842	143.966	36.37	-82.6092	-172.943	-231.788	-292.597	-323.9	-341.677	-335.223	-311.021	-277.525	-222.729	-174.195	-108.244	-49.132	9.70735	49.9312	89.9281	106.674	118.167	128.479	128.469	120.724	118.14	111.913	100.668	87.3128	76.2882	69.105	60.6442	49.2824
16.6561	69.3022	70.8339	69.3035	68.7377	78.6275	78.7258	90.04	100.868	115.266	128.504	139.534	161.438	166.05	188.292	207.852	228.798	237.917	217.413	149.593	40.0091	-81.2357	-173.504	-233.918	-296.621	-329.388	-348.321	-342.587	-318.564	-284.862	-229.226	-179.811	-112.513	-52.0135	8.3144	49.6556	90.8117	108.019	119.876	130.499	130.639	122.781	120.193	113.909	102.526	88.9424	77.7278	70.4001	61.832	50.2922
17.2268	69.0478	70.7836	69.4117	69.0042	79.1592	79.4011	90.9723	102.066	116.73	130.163	141.415	163.656	168.392	190.942	210.831	232.168	241.545	221.017	152.682	42.0117	-80.4722	-173.8	-235.076	-298.819	-332.392	-351.961	-346.624	-322.7	-288.884	-232.788	-182.889	-114.855	-53.5941	7.55	49.5034	91.2949	108.753	120.809	131.603	131.825	123.905	121.315	115	103.542	89.8328	78.5138	71.1066	62.4801	50.8433
17.7898	68.8066	70.735	69.5127	69.2546	79.6601	80.0376	91.8516	103.197	118.112	131.729	143.191	165.752	170.606	193.447	213.65	235.357	244.979	224.43	155.611	43.9127	-79.7422	-174.073	-236.164	-300.894	-335.232	-355.405	-350.446	-326.616	-292.694	-236.162	-185.804	-117.072	-55.0915	6.82543	49.3583	91.7513	109.447	121.69	132.646	132.947	124.967	122.375	116.03	104.501	90.6738	79.256	71.7733	63.0918	51.3635
18.7723	68.4065	70.6519	69.6756	69.6633	80.4814	81.0822	93.2959	105.055	120.386	134.305	146.113	169.204	174.254	197.576	218.296	240.616	250.645	230.064	160.453	47.061	-78.5224	-174.505	-237.945	-304.306	-339.91	-361.084	-356.753	-333.08	-298.981	-241.731	-190.615	-120.734	-57.5651	5.62727	49.1161	92.5016	110.587	123.14	134.362	134.794	126.716	124.118	117.726	106.081	92.0576	80.4765	72.8691	64.0974	52.2189
19.7637	68.0269	70.5693	69.8236	70.0418	81.2468	82.0571	94.6455	106.794	122.515	136.716	148.849	172.439	177.673	201.449	222.655	245.555	255.967	235.36	165.009	50.0313	-77.3586	-174.891	-239.599	-307.495	-344.295	-366.412	-362.674	-339.151	-304.888	-246.964	-195.137	-124.177	-59.8926	4.49803	48.8846	93.2024	111.653	124.496	135.968	136.523	128.352	125.75	119.313	107.56	93.3529	81.6184	73.8936	65.038	53.0191
[truncated: 20 more columns]

## Sheet: Fig. 4c
Fig. 4c
Column A = times in ps
First row = magnitude of scattering vector q in inverse Ångstrom
Values = difference scattering in e.u./LUC
time_ps	0.605959	0.652823	0.699688	0.746553	0.793418	0.840282	0.887147	0.934012	0.980877	1.02774	1.07461	1.12147	1.16834	1.2152	1.26207	1.30893	1.3558	1.40266	1.44952	1.49639	1.54325	1.59012	1.63698	1.68385	1.73071	1.77758	1.82444	1.87131	1.91817	1.96504	2.0119	2.05877	2.10563	2.1525	2.19936	2.24623	2.29309	2.33996	2.38682	2.43369	2.48055	2.52741	2.57428	2.62114	2.66801	2.71487	2.76174	2.8086	2.85547
-2.28798	0	0	0	0	0	0	0	0	0	0	0	0	0	0	0	0	0	0	0	0	0	0	0	0	0	0	0	0	0	0	0	0	0	0	0	0	0	0	0	0	0	0	0	0	0	0	0	0	0
-1.53654	0	0	0	0	0	0	0	0	0	0	0	0	0	0	0	0	0	0	0	0	0	0	0	0	0	0	0	0	0	0	0	0	0	0	0	0	0	0	0	0	0	0	0	0	0	0	0	0	0
-1.24273	0	0	0	0	0	0	0	0	0	0	0	0	0	0	0	0	0	0	0	0	0	0	0	0	0	0	0	0	0	0	0	0	0	0	0	0	0	0	0	0	0	0	0	0	0	0	0	0	0
-1.17174	0	0	0	0	0	0	0	0	0	0	0	0	0	0	0	0	0	0	0	0	0	0	0	0	0	0	0	0	0	0	0	0	0	0	0	0	0	0	0	0	0	0	0	0	0	0	0	0	0
-1.09577	0	0	0	0	0	0	0	0	0	0	0	0	0	0	0	0	0	0	0	0	0	0	0	0	0	0	0	0	0	0	0	0	0	0	0	0	0	0	0	0	0	0	0	0	0	0	0	0	0
-1.01003	0	0	0	0	0	0	0	0	0	0	0	0	0	0	0	0	0	0	0	0	0	0	0	0	0	0	0	0	0	0	0	0	0	0	0	0	0	0	0	0	0	0	0	0	0	0	0	0	0
-0.928247	0	0	0	0	0	0	0	0	0	0	0	0	0	0	0	0	0	0	0	0	0	0	0	0	0	0	0	0	0	0	0	0	0	0	0	0	0	0	0	0	0	0	0	0	0	0	0	0	0
-0.859693	0	0	0	0	0	0	0	0	0	0	0	0	0	0	0	0	0	0	0	0	0	0	0	0	0	0	0	0	0	0	0	0	0	0	0	0	0	0	0	0	0	0	0	0	0	0	0	0	0
-0.80963	0	0	0	0	0	0	0	0	0	0	0	0	0	0	0	0	0	0	0	0	0	0	0	0	0	0	0	0	0	0	0	0	0	0	0	0	0	0	0	0	0	0	0	0	0	0	0	0	0
-0.760869	0	0	0	0	0	0	0	0	0	0	0	0	0	0	0	0	0	0	0	0	0	0	0	0	0	0	0	0	0	0	0	0	0	0	0	0	0	0	0	0	0	0	0	0	0	0	0	0	0
-0.695916	0	0	0	0	0	0	0	0	0	0	0	0	0	0	0	0	0	0	0	0	0	0	0	0	0	0	0	0	0	0	0	0	0	0	0	0	0	0	0	0	0	0	0	0	0	0	0	0	0
-0.614295	0	0	0	0	0	0	0	0	0	0	0	0	0	0	0	0	0	0	0	0	0	0	0	0	0	0	0	0	0	0	0	0	0	0	0	0	0	0	0	0	0	0	0	0	0	0	0	0	0
-0.529551	0	0	0	0	0	0	0	0	0	0	0	0	0	0	0	0	0	0	0	0	0	0	0	0	0	0	0	0	0	0	0	0	0	0	0	0	0	0	0	0	0	0	0	0	0	0	0	0	0
-0.448002	0	0	0	0	0	0	0	0	0	0	0	0	0	0	0	0	0	0	0	0	0	0	0	0	0	0	0	0	0	0	0	0	0	0	0	0	0	0	0	0	0	0	0	0	0	0	0	0	0
-0.366653	6.94411e-14	7.71191e-14	8.00464e-14	8.40501e-14	1.02865e-13	1.0719e-13	1.27342e-13	1.47263e-13	1.7119e-13	1.91597e-13	2.10478e-13	2.45027e-13	2.53941e-13	2.87912e-13	3.19624e-13	3.54768e-13	3.72779e-13	3.49561e-13	2.59259e-13	1.05202e-13	-6.62712e-14	-2.00369e-13	-2.93407e-13	-3.94474e-13	-4.55378e-13	-4.9572e-13	-5.01523e-13	-4.77858e-13	-4.37017e-13	-3.61399e-13	-2.91915e-13	-1.95164e-13	-1.05184e-13	-1.3707e-14	5.05159e-14	1.15241e-13	1.41725e-13	1.60797e-13	1.77691e-13	1.80357e-13	1.69722e-13	1.6672e-13	1.58828e-13	1.43991e-13	1.25138e-13	1.09533e-13	9.89809e-14	8.77631e-14	7.20972e-14
-0.285017	4.90488e-09	5.44721e-09	5.65398e-09	5.93678e-09	7.26572e-09	7.57127e-09	8.99462e-09	1.04018e-08	1.20918e-08	1.35332e-08	1.48669e-08	1.73072e-08	1.79368e-08	2.03363e-08	2.25763e-08	2.50586e-08	2.63308e-08	2.46908e-08	1.83124e-08	7.43082e-09	-4.68098e-09	-1.41528e-08	-2.07245e-08	-2.78632e-08	-3.21651e-08	-3.50145e-08	-3.54245e-08	-3.37529e-08	-3.08681e-08	-2.5527e-08	-2.06191e-08	-1.37852e-08	-7.42957e-09	-9.68179e-10	3.56813e-09	8.13989e-09	1.00106e-08	1.13577e-08	1.2551e-08	1.27393e-08	1.19881e-08	1.17761e-08	1.12186e-08	1.01706e-08	8.83896e-09	7.73673e-09	6.99139e-09	6.19904e-09	5.09249e-09
-0.2028	2.71073e-05	3.01045e-05	3.12473e-05	3.28102e-05	4.01547e-05	4.18433e-05	4.97097e-05	5.74864e-05	6.68266e-05	7.47925e-05	8.21631e-05	9.56497e-05	9.91297e-05	0.00011239	0.00012477	0.000138489	0.00014552	0.000136456	0.000101205	4.10672e-05	-2.58699e-05	-7.8217e-05	-0.000114536	-0.000153989	-0.000177764	-0.000193511	-0.000195777	-0.000186539	-0.000170596	-0.000141077	-0.000113953	-7.6185e-05	-4.10602e-05	-5.35074e-06	1.97196e-05	4.49859e-05	5.53243e-05	6.27694e-05	6.93643e-05	7.04049e-05	6.62533e-05	6.50816e-05	6.20009e-05	5.62088e-05	4.88494e-05	4.27578e-05	3.86386e-05	3.42596e-05	2.81442e-05
-0.123161	0.0106645	0.0118437	0.0122932	0.0129081	0.0157976	0.0164619	0.0195567	0.0226162	0.0262908	0.0294247	0.0323245	0.0376303	0.0389994	0.0442164	0.0490868	0.0544841	0.0572501	0.0536844	0.039816	0.0161566	-0.0101777	-0.030772	-0.0450605	-0.060582	-0.0699354	-0.0761309	-0.0770222	-0.0733877	-0.0671154	-0.0555024	-0.0448313	-0.0299726	-0.0161538	-0.00210508	0.00775805	0.0176983	0.0217656	0.0246946	0.0272892	0.0276986	0.0260653	0.0256043	0.0243923	0.0221136	0.0192182	0.0168217	0.0152011	0.0134783	0.0110724
-0.0448553	0.458343	0.509021	0.528343	0.554769	0.678954	0.707506	0.840513	0.972005	1.12993	1.26463	1.38925	1.61729	1.67613	1.90035	2.10967	2.34163	2.46051	2.30726	1.71123	0.694382	-0.43742	-1.32253	-1.93662	-2.60371	-3.00571	-3.27198	-3.31028	-3.15408	-2.88451	-2.3854	-1.92677	-1.28817	-0.694265	-0.0904727	0.333428	0.760642	0.935448	1.06133	1.17284	1.19044	1.12024	1.10043	1.04834	0.950403	0.825967	0.722968	0.653319	0.579277	0.475874
0.0347387	3.48367	3.86886	4.01572	4.21657	5.16045	5.37746	6.38839	7.38781	8.58816	9.61189	10.5591	12.2923	12.7396	14.4438	16.0347	17.7978	18.7013	17.5366	13.0063	5.27771	-3.32465	-10.052	-14.7195	-19.7897	-22.8451	-24.8689	-25.1601	-23.9729	-21.9239	-18.1304	-14.6446	-9.79085	-5.27682	-0.687645	2.53425	5.78132	7.10995	8.06676	8.91429	9.04802	8.51448	8.3639	7.96799	7.22362	6.27783	5.49498	4.96561	4.40284	3.61692
0.10911	7.93831	8.81604	9.15069	9.60838	11.7592	12.2537	14.5573	16.8347	19.57	21.9028	24.0613	28.0108	29.0299	32.9133	36.5386	40.5561	42.6151	39.9609	29.6377	12.0264	-7.57593	-22.9057	-33.5415	-45.0952	-52.0576	-56.6693	-57.3328	-54.6274	-49.9585	-41.3142	-33.3709	-22.3106	-12.0244	-1.56695	5.77483	13.174	16.2016	18.3819	20.3132	20.6179	19.4021	19.059	18.1568	16.4606	14.3054	12.5215	11.3152	10.0328	8.24195
0.17542	11.035	12.2551	12.7203	13.3565	16.3464	17.0338	20.2361	23.4018	27.2041	30.4469	33.4474	38.9376	40.3542	45.7525	50.792	56.3768	59.2389	55.5493	41.1992	16.7178	-10.5313	-31.841	-46.6258	-62.6865	-72.3649	-78.7756	-79.6979	-75.9372	-69.447	-57.4305	-46.3887	-31.0138	-16.715	-2.17821	8.02756	18.3131	22.5217	25.5525	28.2372	28.6608	26.9707	26.4938	25.2396	22.8818	19.8858	17.4061	15.7292	13.9466	11.4571
0.226657	12.7581	14.1688	14.7066	15.4422	18.8989	19.6937	23.396	27.0561	31.4521	35.2013	38.6703	45.0178	46.6557	52.8969	58.7234	65.1802	68.4892	64.2235	47.6326	19.3284	-12.1757	-36.813	-53.9066	-72.4752	-83.6649	-91.0766	-92.1429	-87.795	-80.2913	-66.3985	-53.6325	-35.8567	-19.3251	-2.51834	9.28108	21.1727	26.0385	29.5426	32.6465	33.1363	31.1823	30.6309	29.1809	26.4548	22.9911	20.1241	18.1854	16.1244	13.2461
0.281178	14.129	15.6912	16.2868	17.1014	20.9296	21.8097	25.9098	29.9632	34.8316	38.9836	42.8253	49.8549	51.6687	58.5805	65.033	72.1837	75.8482	71.1242	52.7506	21.4052	-13.484	-40.7685	-59.6987	-80.2625	-92.6545	-100.863	-102.043	-97.2283	-88.9184	-73.5328	-59.3951	-39.7094	-21.4016	-2.78893	10.2783	23.4477	28.8363	32.7169	36.1543	36.6967	34.5328	33.9221	32.3163	29.2973	25.4614	22.2864	20.1393	17.8569	14.6694
0.359283	15.5206	17.2367	17.891	18.7859	22.9911	23.9579	28.4619	32.9145	38.2624	42.8234	47.0435	54.7654	56.758	64.3506	71.4386	79.2936	83.3191	78.1298	57.9464	23.5135	-14.8121	-44.7841	-65.5789	-88.1682	-101.781	-110.797	-112.094	-106.805	-97.6767	-80.7756	-65.2454	-43.6207	-23.5096	-3.06363	11.2907	25.7572	31.6766	35.9394	39.7154	40.3112	37.9342	37.2633	35.4994	32.183	27.9693	24.4815	22.123	19.6158	16.1143
0.440206	16.5023	18.3269	19.0226	19.974	24.4452	25.4732	30.262	34.9962	40.6824	45.5318	50.0188	58.2291	60.3477	68.4205	75.9568	84.3086	88.5887	83.0711	61.6112	25.0007	-15.7489	-47.6165	-69.7265	-93.7445	-108.218	-117.805	-119.184	-113.56	-103.854	-85.8843	-69.3719	-46.3795	-24.9964	-3.25739	12.0048	27.3863	33.68	38.2124	42.2272	42.8607	40.3333	39.62	37.7446	34.2185	29.7382	26.0299	23.5222	20.8564	17.1335
0.513782	17.1432	19.0387	19.7614	20.7498	25.3946	26.4626	31.4374	36.3555	42.2625	47.3002	51.9616	60.4908	62.6916	71.0779	78.907	87.5831	92.0295	86.2977	64.0043	25.9717	-16.3606	-49.466	-72.4347	-97.3855	-112.421	-122.38	-123.813	-117.971	-107.888	-89.2201	-72.0663	-48.1809	-25.9673	-3.38391	12.4711	28.45	34.9882	39.6966	43.8674	44.5255	41.8999	41.1589	39.2106	35.5475	30.8933	27.0409	24.4358	21.6664	17.7989
0.591845	17.6609	19.6137	20.3582	21.3765	26.1616	27.2617	32.3868	37.4535	43.5388	48.7287	53.5309	62.3176	64.5849	73.2246	81.2901	90.2282	94.8088	88.9039	65.9372	26.7561	-16.8547	-50.9599	-74.6223	-100.327	-115.816	-126.076	-127.552	-121.534	-111.146	-91.9146	-74.2428	-49.636	-26.7515	-3.48611	12.8477	29.3092	36.0448	40.8955	45.1922	45.8702	43.1653	42.4019	40.3948	36.6211	31.8263	27.8575	25.1738	22.3208	18.3365
0.674725	18.0972	20.0982	20.8611	21.9045	26.8078	27.9351	33.1868	38.3786	44.6143	49.9324	54.8531	63.8569	66.1802	75.0332	83.298	92.4569	97.1507	91.0999	67.5659	27.4169	-17.2711	-52.2186	-76.4655	-102.805	-118.677	-129.19	-130.703	-124.536	-113.892	-94.185	-76.0766	-50.862	-27.4123	-3.57222	13.165	30.0331	36.9352	41.9056	46.3085	47.0032	44.2315	43.4493	41.3925	37.5257	32.6124	28.5456	25.7956	22.8721	18.7894
0.759139	18.4684	20.5104	21.289	22.3538	27.3577	28.5082	33.8676	39.1659	45.5295	50.9567	55.9783	65.1669	67.5378	76.5724	85.0067	94.3535	99.1436	92.9687	68.9519	27.9794	-17.6254	-53.2898	-78.0341	-104.914	-121.112	-131.841	-133.384	-127.09	-116.228	-96.1171	-77.6372	-51.9054	-27.9746	-3.6455	13.4351	30.6492	37.6929	42.7653	47.2584	47.9674	45.1389	44.3406	42.2417	38.2955	33.2814	29.1312	26.3248	23.3413	19.1748
0.838487	18.7764	20.8525	21.6441	22.7266	27.814	28.9837	34.4324	39.8191	46.2889	51.8066	56.912	66.2538	68.6642	77.8496	86.4245	95.9272	100.797	94.5193	70.102	28.446	-17.9193	-54.1786	-79.3356	-106.663	-123.132	-134.04	-135.609	-129.21	-118.167	-97.7202	-78.9321	-52.7711	-28.4412	-3.7063	13.6592	31.1604	38.3215	43.4786	48.0466	48.7674	45.8917	45.0801	42.9462	38.9342	33.8365	29.6171	26.7638	23.7306	19.4946
0.911858	19.0392	21.1444	21.947	23.0447	28.2032	29.3893	34.9143	40.3764	46.9367	52.5316	57.7084	67.181	69.6252	78.9391	87.634	97.2697	102.208	95.8421	71.083	28.8441	-18.1701	-54.9368	-80.4459	-108.156	-124.855	-135.915	-137.507	-131.018	-119.82	-99.0877	-80.0368	-53.5097	-28.8393	-3.75817	13.8503	31.5965	38.8578	44.087	48.719	49.4499	46.534	45.711	43.5472	39.479	34.31	30.0316	27.1384	24.0627	19.7675
0.991208	19.3081	21.443	22.257	23.3702	28.6016	29.8044	35.4074	40.9466	47.5996	53.2735	58.5235	68.1298	70.6086	80.054	88.8718	98.6435	103.651	97.1957	72.087	29.2515	-18.4267	-55.7128	-81.5821	-109.684	-126.618	-137.835	-139.449	-132.869	-121.513	-100.487	-81.1672	-54.2654	-29.2466	-3.81125	14.046	32.0428	39.4066	44.7097	49.4071	50.1483	47.1912	46.3566	44.1623	40.0366	34.7946	30.4557	27.5217	24.4026	20.0467
1.07376	19.5769	21.7415	22.5668	23.6955	28.9997	30.2193	35.9003	41.5167	48.2622	54.0152	59.3382	69.0783	71.5915	81.1684	90.1089	100.017	105.094	98.5488	73.0905	29.6587	-18.6832	-56.4883	-82.7178	-111.211	-128.381	-139.754	-141.39	-134.718	-123.204	-101.886	-82.2971	-55.0208	-29.6537	-3.8643	14.2415	32.4888	39.9552	45.3321	50.0949	50.8464	47.8482	47.002	44.7771	40.594	35.279	30.8797	27.9048	24.7423	20.3257
1.14509	19.8032	21.9928	22.8276	23.9694	29.3349	30.5685	36.3152	41.9964	48.82	54.6394	60.024	69.8766	72.4188	82.1064	91.1503	101.173	106.309	99.6876	73.9352	30.0015	-18.8992	-57.1411	-83.6737	-112.496	-129.864	-141.369	-143.024	-136.275	-124.628	-103.064	-83.2482	-55.6567	-29.9964	-3.90896	14.4061	32.8643	40.417	45.856	50.6738	51.434	48.4011	47.5451	45.2945	41.0631	35.6867	31.2366	28.2273	25.0282	20.5606
1.20052	19.9762	22.1849	23.0271	24.1788	29.5912	30.8356	36.6325	42.3634	49.2465	55.1168	60.5484	70.4871	73.0516	82.8239	91.9467	102.057	107.238	100.559	74.5812	30.2636	-19.0643	-57.6404	-84.4048	-113.479	-130.999	-142.604	-144.274	-137.466	-125.717	-103.964	-83.9756	-56.143	-30.2585	-3.94312	14.532	33.1515	40.7701	46.2567	51.1166	51.8835	48.824	47.9606	45.6903	41.4219	35.9985	31.5095	28.4739	25.2469	20.7403
1.24803	20.123	22.3479	23.1963	24.3565	29.8086	31.0622	36.9017	42.6747	49.6084	55.5218	60.9934	71.0051	73.5884	83.4325	92.6224	102.807	108.026	101.298	75.1293	30.486	-19.2044	-58.064	-85.0251	-114.313	-131.962	-143.652	-145.334	-138.476	-126.641	-104.728	-84.5927	-56.5556	-30.4809	-3.97209	14.6387	33.3951	41.0697	46.5966	51.4923	52.2647	49.1828	48.313	46.026	41.7263	36.2631	31.741	28.6832	25.4324	20.8927
1.31048	20.3142	22.5603	23.4167	24.588	30.092	31.3574	37.2524	43.0803	50.0799	56.0495	61.5731	71.6799	74.2878	84.2255	93.5027	103.784	109.052	102.26	75.8433	30.7758	-19.3869	-58.6158	-85.8332	-115.399	-133.216	-145.017	-146.715	-139.792	-127.844	-105.723	-85.3967	-57.0931	-30.7706	-4.00984	14.7779	33.7125	41.4601	47.0394	51.9816	52.7615	49.6503	48.7722	46.4635	42.1229	36.6077	32.0427	28.9558	25.6741	21.0913
1.3902	20.5561	22.8289	23.6955	24.8807	30.4502	31.7307	37.6959	43.5931	50.6761	56.7168	62.3061	72.5333	75.1722	85.2281	94.6158	105.019	110.351	103.478	76.7462	31.1421	-19.6177	-59.3136	-86.855	-116.773	-134.802	-146.744	-148.462	-141.456	-129.366	-106.982	-86.4133	-57.7728	-31.1369	-4.05758	14.9538	34.1138	41.9536	47.5994	52.6005	53.3896	50.2413	49.3528	47.0166	42.6243	37.0435	32.4242	29.3005	25.9798	21.3423
1.47561	20.8127	23.114	23.9914	25.1913	30.8304	32.1269	38.1666	44.1375	51.3088	57.4249	63.084	73.4389	76.1108	86.2923	95.7972	106.33	111.729	104.77	77.7045	31.531	-19.8627	-60.0543	-87.9395	-118.231	-136.485	-148.576	-150.316	-143.223	-130.982	-108.318	-87.4923	-58.4941	-31.5257	-4.10824	15.1405	34.5397	42.4775	48.1938	53.2573	54.0562	50.8687	49.969	47.6037	43.1566	37.5061	32.829	29.6664	26.3042	21.6088
1.55878	21.0606	23.3893	24.2771	25.4914	31.1976	32.5096	38.6212	44.6632	51.9199	58.1089	63.8354	74.3136	77.0173	87.3201	96.9382	107.597	113.059	106.018	78.63	31.9065	-20.0992	-60.7695	-88.9869	-119.639	-138.111	-150.346	-152.106	-144.928	-132.542	-109.608	-88.5343	-59.1908	-31.9011	-4.15717	15.3208	34.9511	42.9834	48.7678	53.8916	54.7	51.4745	50.5642	48.1707	43.6706	37.9528	33.22	30.0197	26.6175	21.8662
1.63939	21.2992	23.6542	24.5521	25.7801	31.551	32.8778	39.0586	45.169	52.508	58.7671	64.5584	75.1554	77.8897	88.3091	98.0362	108.816	114.34	107.219	79.5206	32.2679	-20.3269	-61.4578	-89.9948	-120.994	-139.675	-152.049	-153.829	-146.57	-134.043	-110.849	-89.5371	-59.8613	-32.2625	-4.20426	15.4944	35.347	43.4702	49.3202	54.502	55.3196	52.0576	51.1369	48.7163	44.1652	38.3826	33.5963	30.3597	26.919	22.1139
1.71779	21.5296	23.9101	24.8177	26.059	31.8923	33.2335	39.4812	45.6578	53.0762	59.4029	65.257	75.9685	78.7325	89.2646	99.0969	109.993	115.577	108.379	80.381	32.6171	-20.5468	-62.1228	-90.9685	-122.304	-141.186	-153.694	-155.493	-148.156	-135.493	-112.049	-90.5059	-60.5089	-32.6115	-4.24975	15.662	35.7295	43.9406	49.8538	55.0917	55.9182	52.6208	51.6902	49.2434	44.6431	38.7979	33.9598	30.6882	27.2102	22.3531
1.79776	21.7633	24.1696	25.0871	26.3418	32.2384	33.5942	39.9097	46.1533	53.6522	60.0476	65.9651	76.7929	79.5869	90.2333	100.172	111.187	116.831	109.555	81.2533	32.971	-20.7698	-62.797	-91.9557	-123.631	-142.718	-155.362	-157.181	-149.764	-136.964	-113.265	-91.4881	-61.1656	-32.9655	-4.29587	15.832	36.1172	44.4174	50.3948	55.6895	56.525	53.1919	52.2512	49.7778	45.1275	39.219	34.3284	31.0212	27.5055	22.5957
1.88824	22.0259	24.4612	25.3897	26.6597	32.6274	33.9995	40.3912	46.7101	54.2995	60.7721	66.761	77.7195	80.5471	91.3221	101.381	112.528	118.241	110.877	82.2337	33.3688	-21.0204	-63.5546	-93.0652	-125.122	-144.44	-157.236	-159.077	-151.571	-138.616	-114.631	-92.5919	-61.9036	-33.3632	-4.3477	16.023	36.553	44.9534	51.0029	56.3615	57.207	53.8336	52.8816	50.3784	45.672	39.6922	34.7425	31.3955	27.8374	22.8683
1.97334	22.2712	24.7337	25.6725	26.9566	32.9908	34.3782	40.8411	47.2304	54.9043	61.449	67.5046	78.5851	81.4442	92.3392	102.51	113.781	119.558	112.111	83.1496	33.7405	-21.2545	-64.2625	-94.1018	-126.516	-146.049	-158.987	-160.849	-153.259	-140.16	-115.908	-93.6232	-62.5931	-33.7348	-4.39613	16.2015	36.9601	45.454	51.5709	56.9892	57.8442	54.4332	53.4706	50.9395	46.1807	40.1343	35.1295	31.7452	28.1474	23.123
2.05402	22.5023	24.9904	25.939	27.2364	33.3332	34.735	41.265	47.7206	55.4741	62.0867	68.2052	79.4008	82.2895	93.2976	103.574	114.962	120.799	113.275	84.0126	34.0907	-21.4751	-64.9295	-95.0784	-127.829	-147.565	-160.638	-162.518	-154.85	-141.615	-117.111	-94.5949	-63.2427	-34.0849	-4.44175	16.3696	37.3437	45.9258	52.1062	57.5807	58.4445	54.9982	54.0256	51.4682	46.66	40.5508	35.4941	32.0747	28.4396	23.363
2.12768	22.7122	25.2234	26.1809	27.4904	33.6441	35.0589	41.6498	48.1656	55.9914	62.6657	68.8412	80.1411	83.0569	94.1675	104.54	116.034	121.925	114.331	84.796	34.4086	-21.6754	-65.5349	-95.965	-129.021	-148.941	-162.136	-164.034	-156.293	-142.935	-118.203	-95.477	-63.8324	-34.4028	-4.48317	16.5223	37.6919	46.3541	52.592	58.1176	58.9895	55.511	54.5293	51.9481	47.0951	40.9289	35.8251	32.3738	28.7048	23.5809
2.18626	22.8782	25.4078	26.3723	27.6913	33.89	35.3152	41.9543	48.5177	56.4008	63.1238	69.3446	80.7271	83.6641	94.856	105.304	116.883	122.817	115.167	85.4159	34.6601	-21.8338	-66.0141	-96.6667	-129.964	-150.03	-163.321	-165.233	-157.436	-143.98	-119.067	-96.1751	-64.2991	-34.6543	-4.51595	16.6431	37.9675	46.693	52.9766	58.5425	59.4208	55.9169	54.928	52.3279	47.4394	41.2282	36.087	32.6105	28.9146	23.7533
2.23368	23.0121	25.5565	26.5266	27.8534	34.0883	35.5219	42.1998	48.8016	56.7308	63.4932	69.7503	81.1995	84.1537	95.4111	105.92	117.567	123.535	115.841	85.9158	34.863	-21.9616	-66.4004	-97.2323	-130.725	-150.908	-164.277	-166.2	-158.357	-144.823	-119.764	-96.7378	-64.6754	-34.8571	-4.54237	16.7405	38.1897	46.9662	53.2866	58.8851	59.7685	56.2441	55.2494	52.6341	47.717	41.4694	36.2982	32.8013	29.0838	23.8923
2.28754	23.1636	25.7247	26.7012	28.0368	34.3128	35.7557	42.4776	49.1229	57.1043	63.9112	70.2095	81.734	84.7077	96.0392	106.618	118.341	124.349	116.604	86.4814	35.0925	-22.1062	-66.8375	-97.8724	-131.586	-151.901	-165.358	-167.294	-159.4	-145.776	-120.553	-97.3747	-65.1012	-35.0865	-4.57228	16.8507	38.4411	47.2754	53.6374	59.2728	60.162	56.6144	55.6131	52.9806	48.0312	41.7424	36.5371	33.0172	29.2753	24.0496
2.36469	23.3795	25.9646	26.9502	28.2981	34.6326	36.0891	42.8736	49.5808	57.6367	64.507	70.8641	82.496	85.4974	96.9346	107.612	119.444	125.508	117.691	87.2876	35.4196	-22.3123	-67.4606	-98.7849	-132.812	-153.318	-166.9	-168.854	-160.886	-147.135	-121.676	-98.2825	-65.7081	-35.4136	-4.6149	17.0078	38.7995	47.7161	54.1374	59.8254	60.7228	57.1422	56.1316	53.4745	48.479	42.1316	36.8778	33.325	29.5482	24.2738
2.4479	23.6111	26.2217	27.2171	28.5784	34.9756	36.4464	43.2982	50.0719	58.2074	65.1459	71.5658	83.313	86.3441	97.8945	108.677	120.627	126.751	118.856	88.152	35.7704	-22.5332	-68.1287	-99.7631	-134.128	-154.836	-168.552	-170.526	-162.479	-148.592	-122.881	-99.2558	-66.3588	-35.7644	-4.66061	17.1762	39.1837	48.1887	54.6735	60.4178	61.3242	57.7081	56.6875	54.0041	48.9591	42.5488	37.243	33.6551	29.8408	24.5142
2.52949	23.8367	26.4723	27.4772	28.8515	35.3099	36.7948	43.712	50.5504	58.7637	65.7684	72.2498	84.1092	87.1693	98.8301	109.716	121.78	127.962	119.992	88.9945	36.1122	-22.7486	-68.7798	-100.717	-135.409	-156.316	-170.163	-172.155	-164.032	-150.013	-124.056	-100.204	-66.993	-36.1061	-4.70515	17.3403	39.5582	48.6492	55.196	60.9952	61.9102	58.2596	57.2292	54.5202	49.4269	42.9555	37.5989	33.9767	30.126	24.7485
2.61075	24.0601	26.7204	27.7347	29.1219	35.6408	37.1396	44.1216	51.0241	59.3144	66.3848	72.9269	84.8974	87.9862	99.7562	110.744	122.921	129.161	121.117	89.8285	36.4507	-22.9618	-69.4243	-101.66	-136.678	-157.78	-171.758	-173.769	-165.569	-151.418	-125.218	-101.143	-67.6208	-36.4445	-4.74924	17.5028	39.9289	49.1051	55.7133	61.5668	62.4904	58.8055	57.7656	55.0311	49.8901	43.358	37.9512	34.2951	30.4083	24.9804
2.68985	24.2763	26.9604	27.9838	29.3835	35.961	37.4733	44.518	51.4825	59.8473	66.9812	73.5821	85.6601	88.7767	100.652	111.739	124.025	130.322	122.205	90.6355	36.7781	-23.1681	-70.0481	-102.574	-137.906	-159.198	-173.301	-175.33	-167.057	-152.779	-126.343	-102.052	-68.2283	-36.7719	-4.79191	17.6601	40.2876	49.5463	56.2139	62.12	63.0519	59.3339	58.2846	55.5256	50.3384	43.7476	38.2922	34.6032	30.6815	25.2048
2.77335	24.5031	27.2123	28.2453	29.658	36.297	37.8234	44.9339	51.9635	60.4065	67.607	74.2695	86.4605	89.6061	101.593	112.783	125.184	131.539	123.347	91.4823	37.1218	-23.3845	-70.7025	-103.532	-139.195	-160.685	-174.92	-176.968	-168.618	-154.206	-127.524	-103.006	-68.8658	-37.1155	-4.83668	17.8251	40.664	50.0092	56.739	62.7003	63.641	59.8882	58.8291	56.0443	50.8087	44.1563	38.65	34.9265	30.9682	25.4403
2.85643	24.7273	27.4614	28.5038	29.9295	36.6292	38.1695	45.3452	52.4391	60.9593	68.2257	74.9492	87.2517	90.4262	102.523	113.815	126.33	132.743	124.476	92.3196	37.4615	-23.5985	-71.3496	-104.48	-140.469	-162.156	-176.521	-178.588	-170.161	-155.617	-128.691	-103.948	-69.496	-37.4552	-4.88094	17.9882	41.0362	50.4669	57.2583	63.2742	64.2234	60.4363	59.3675	56.5572	51.2737	44.5604	39.0037	35.2462	31.2516	25.6731
2.93349	24.9341	27.691	28.7422	30.1798	36.9355	38.4887	45.7244	52.8777	61.4691	68.7963	75.5761	87.9815	91.1824	103.38	114.767	127.386	133.853	125.517	93.0917	37.7748	-23.7959	-71.9463	-105.353	-141.643	-163.512	-177.997	-180.081	-171.584	-156.919	-129.767	-104.818	-70.0772	-37.7684	-4.92177	18.1387	41.3794	50.8889	57.7372	63.8034	64.7605	60.9418	59.864	57.0303	51.7025	44.9331	39.3299	35.5409	31.513	25.8878
3.01356	25.1477	27.9283	28.9884	30.4383	37.2519	38.8185	46.1162	53.3307	61.9958	69.3858	76.2236	88.7352	91.9637	104.266	115.75	128.478	135	126.592	93.8892	38.0984	-23.9998	-72.5627	-106.256	-142.857	-164.913	-179.522	-181.624	-173.054	-158.263	-130.879	-105.716	-70.6776	-38.092	-4.96393	18.2941	41.7339	51.3249	58.2319	64.35	65.3154	61.4639	60.3769	57.5189	52.1455	45.318	39.6669	35.8454	31.783	26.1096
3.09677	25.3684	28.1734	29.2428	30.7054	37.5788	39.1591	46.5208	53.7987	62.5398	69.9946	76.8924	89.5139	92.7706	105.181	116.766	129.605	136.185	127.703	94.7131	38.4328	-24.2104	-73.1995	-107.188	-144.111	-166.36	-181.098	-183.218	-174.572	-159.652	-132.027	-106.643	-71.2978	-38.4263	-5.00749	18.4546	42.1001	51.7753	58.7428	64.9147	65.8885	62.0032	60.9067	58.0236	52.603	45.7157	40.0149	36.16	32.0619	26.3387
3.16557	25.5498	28.3748	29.4519	30.925	37.8476	39.4392	46.8535	54.1834	62.987	70.4952	77.4423	90.1541	93.4341	105.933	117.601	130.532	137.159	128.616	95.3905	38.7076	-24.3835	-73.723	-107.955	-145.141	-167.55	-182.393	-184.528	-175.821	-160.794	-132.972	-107.406	-71.8077	-38.7011	-5.0433	18.5866	42.4012	52.1456	59.163	65.3789	66.3597	62.4467	61.3423	58.4386	52.9792	46.0427	40.3011	36.4186	32.2912	26.5271
3.21432	25.6778	28.517	29.5995	31.0799	38.0372	39.6368	47.0882	54.4548	63.3026	70.8483	77.8303	90.6057	93.9022	106.464	118.19	131.186	137.846	129.26	95.8683	38.9015	-24.5057	-74.0923	-108.496	-145.868	-168.389	-183.307	-185.453	-176.702	-161.599	-133.638	-107.944	-72.1674	-38.8949	-5.06857	18.6797	42.6136	52.4068	59.4593	65.7064	66.6921	62.7595	61.6496	58.7313	53.2446	46.2733	40.503	36.601	32.4529	26.66
3.2634	25.8062	28.6596	29.7475	31.2354	38.2274	39.8349	47.3237	54.7271	63.6191	71.2026	78.2194	91.0587	94.3717	106.996	118.781	131.842	138.535	129.907	96.3477	39.096	-24.6282	-74.4627	-109.038	-146.598	-169.231	-184.223	-186.38	-177.585	-162.407	-134.306	-108.484	-72.5283	-39.0894	-5.09391	18.7731	42.8267	52.6688	59.7566	66.035	67.0256	63.0733	61.9578	59.025	53.5109	46.5047	40.7055	36.784	32.6152	26.7933
3.32904	25.9772	28.8495	29.9446	31.4423	38.4807	40.0989	47.6373	55.0898	64.0407	71.6744	78.7378	91.6622	94.9971	107.705	119.568	132.715	139.453	130.768	96.9862	39.3551	-24.7914	-74.9562	-109.761	-147.569	-170.353	-185.444	-187.615	-178.762	-163.484	-135.196	-109.203	-73.0089	-39.3485	-5.12767	18.8975	43.1105	53.0179	60.1526	66.4726	67.4698	63.4913	62.3684	59.4161	53.8655	46.8129	40.9753	37.0278	32.8313	26.9709
3.40549	26.1753	29.0695	30.1729	31.6821	38.7741	40.4047	48.0005	55.5099	64.529	72.221	79.3382	92.3611	95.7214	108.526	120.48	133.727	140.516	131.765	97.7257	39.6552	-24.9804	-75.5277	-110.598	-148.694	-171.652	-186.858	-189.046	-180.125	-164.73	-136.227	-110.035	-73.5656	-39.6485	-5.16677	19.0416	43.4392	53.4221	60.6113	66.9794	67.9843	63.9754	62.844	59.8692	54.2762	47.1698	41.2877	37.3101	33.0817	27.1765
3.48039	26.3683	29.2838	30.3954	31.9157	39.06	40.7026	48.3545	55.9192	65.0048	72.7535	79.9232	93.0422	96.4273	109.327	121.369	134.714	141.553	132.736	98.4463	39.9476	-25.1646	-76.0847	-111.413	-149.791	-172.917	-188.236	-190.44	-181.453	-165.945	-137.231	-110.847	-74.1081	-39.9409	-5.20487	19.182	43.7595	53.8161	61.0583	67.4733	68.4856	64.4472	63.3074	60.3107	54.6764	47.5176	41.5922	37.5853	33.3256	27.3769
3.56327	26.5807	29.5196	30.6402	32.1727	39.3746	41.0304	48.7439	56.3695	65.5283	73.3393	80.5668	93.7914	97.2037	110.207	122.346	135.798	142.692	133.805	99.239	40.2693	-25.3673	-76.6973	-112.31	-150.997	-174.31	-189.752	-191.973	-182.914	-167.281	-138.336	-111.739	-74.7048	-40.2625	-5.24678	19.3365	44.1119	54.2494	61.5499	68.0166	69.037	64.9661	63.8172	60.7963	55.1167	47.9003	41.9271	37.8879	33.594	27.5974
3.6494	26.7999	29.7632	30.8929	32.4381	39.6994	41.3689	49.146	56.8345	66.0688	73.9444	81.2314	94.5651	98.0056	111.116	123.355	136.919	143.869	134.909	100.058	40.6015	-25.5765	-77.33	-113.237	-152.243	-175.748	-191.317	-193.557	-184.423	-168.661	-139.478	-112.661	-75.3211	-40.5946	-5.29006	19.496	44.4758	54.6969	62.0577	68.5778	69.6065	65.502	64.3436	61.2978	55.5714	48.2954	42.273	38.2005	33.8711	27.825
3.72713	26.9966	29.9816	31.1197	32.6762	39.9907	41.6725	49.5067	57.2516	66.5537	74.4871	81.8276	95.2591	98.7249	111.931	124.26	137.923	144.925	135.899	100.792	40.8995	-25.7643	-77.8976	-114.068	-153.36	-177.038	-192.721	-194.977	-185.777	-169.899	-140.501	-113.488	-75.8739	-40.8926	-5.32889	19.6391	44.8022	55.0984	62.5131	69.0811	70.1174	65.9828	64.8159	61.7477	55.9792	48.6499	42.5832	38.4808	34.1197	28.0292
3.80709	27.1978	30.205	31.3515	32.9197	40.2887	41.983	49.8755	57.6782	67.0496	75.0421	82.4373	95.9689	99.4605	112.765	125.186	138.951	146.005	136.912	101.543	41.2042	-25.9562	-78.478	-114.918	-154.503	-178.357	-194.157	-196.43	-187.161	-171.165	-141.548	-114.334	-76.4392	-41.1973	-5.36859	19.7854	45.136	55.5089	62.9789	69.5958	70.6398	66.4744	65.2988	62.2078	56.3963	49.0124	42.9005	38.7675	34.3739	28.2381
3.88935	27.4035	30.4334	31.5887	33.1686	40.5934	42.3005	50.2527	58.1144	67.5567	75.6096	83.0607	96.6947	100.213	113.618	126.133	140.002	147.109	137.947	102.311	41.5158	-26.1525	-79.0715	-115.787	-155.671	-179.706	-195.625	-197.916	-188.577	-172.459	-142.619	-115.198	-77.0174	-41.5088	-5.40919	19.935	45.4774	55.9287	63.4552	70.1221	71.1741	66.9771	65.7926	62.6783	56.8229	49.383	43.2249	39.0607	34.6339	28.4516
3.97343	27.6124	30.6655	31.8295	33.4216	40.9029	42.623	50.6359	58.5575	68.0719	76.1861	83.6941	97.432	100.977	114.485	127.095	141.07	148.231	138.999	103.091	41.8324	-26.3519	-79.6745	-116.67	-156.858	-181.076	-197.117	-199.425	-190.015	-173.775	-143.706	-116.077	-77.6046	-41.8253	-5.45044	20.087	45.8242	56.3552	63.9391	70.6568	71.7168	67.4879	66.2943	63.1562	57.2562	49.7596	43.5545	39.3586	34.898	28.6686
4.06104	27.8288	30.9058	32.0789	33.6834	41.2234	42.957	51.0327	59.0164	68.6052	76.7831	84.3499	98.1954	101.768	115.382	128.091	142.175	149.393	140.088	103.899	42.1602	-26.5584	-80.2987	-117.584	-158.087	-182.495	-198.662	-200.987	-191.503	-175.136	-144.832	-116.986	-78.2127	-42.1531	-5.49315	20.2444	46.1832	56.7968	64.44	71.2104	72.2787	68.0166	66.8138	63.651	57.7048	50.1495	43.8958	39.667	35.1714	28.8932
4.13786	28.0173	31.1152	32.2963	33.9116	41.5027	43.248	51.3784	59.4162	69.07	77.3033	84.9214	98.8607	102.458	116.163	128.959	143.138	150.405	141.037	104.603	42.4458	-26.7384	-80.8428	-118.381	-159.158	-183.731	-200.008	-202.349	-192.801	-176.323	-145.813	-117.779	-78.7426	-42.4386	-5.53036	20.3816	46.4961	57.1816	64.8766	71.6929	72.7684	68.4775	67.2664	64.0823	58.0957	50.4892	44.1932	39.9357	35.4097	29.089
4.19105	28.1473	31.2595	32.446	34.0689	41.6952	43.4486	51.6167	59.6917	69.3904	77.6618	85.3152	99.3192	102.933	116.702	129.557	143.802	151.102	141.691	105.088	42.6427	-26.8624	-81.2177	-118.93	-159.896	-184.583	-200.935	-203.288	-193.695	-177.14	-146.49	-118.325	-79.1078	-42.6355	-5.55601	20.4761	46.7117	57.4467	65.1775	72.0254	73.1059	68.795	67.5784	64.3795	58.3652	50.7234	44.3982	40.1209	35.5739	29.2239
4.23722	28.2596	31.3843	32.5756	34.2049	41.8617	43.6221	51.8228	59.9301	69.6674	77.9719	85.6558	99.7157	103.344	117.168	130.074	144.376	151.706	142.257	105.508	42.8129	-26.9696	-81.5419	-119.405	-160.535	-185.32	-201.737	-204.099	-194.468	-177.848	-147.074	-118.797	-79.4236	-42.8057	-5.57819	20.5579	46.8982	57.6761	65.4377	72.3129	73.3978	69.0697	67.8482	64.6365	58.5982	50.9259	44.5754	40.2811	35.7159	29.3406
4.30009	28.412	31.5535	32.7512	34.3894	42.0874	43.8573	52.1022	60.2532	70.0431	78.3923	86.1177	100.253	103.901	117.8	130.775	145.155	152.524	143.024	106.076	43.0438	-27.115	-81.9817	-120.049	-161.4	-186.319	-202.825	-205.2	-195.517	-178.807	-147.868	-119.438	-79.8519	-43.0365	-5.60827	20.6687	47.1511	57.9871	65.7906	72.7029	73.7936	69.4422	68.2141	64.9851	58.9142	51.2005	44.8158	40.4983	35.9085	29.4988
4.37853	28.6012	31.7635	32.9693	34.6183	42.3676	44.1493	52.4491	60.6543	70.5093	78.9142	86.691	100.921	104.593	118.584	131.646	146.121	153.539	143.976	106.783	43.3303	-27.2955	-82.5274	-120.848	-162.475	-187.56	-204.175	-206.566	-196.819	-179.997	-148.852	-120.233	-80.3835	-43.323	-5.64561	20.8063	47.465	58.3731	66.2286	73.1869	74.2848	69.9044	68.6682	65.4177	59.3063	51.5414	45.1141	40.7679	36.1476	29.6951
4.46356	28.805	31.9899	33.2042	34.865	42.6695	44.4638	52.8228	61.0865	71.0118	79.4765	87.3087	101.64	105.338	119.429	132.584	147.162	154.633	145.002	107.543	43.6391	-27.49	-83.1154	-121.709	-163.633	-188.896	-205.63	-208.038	-198.221	-181.279	-149.913	-121.09	-80.9562	-43.6317	-5.68583	20.9546	47.8032	58.7891	66.7005	73.7084	74.8141	70.4025	69.1575	65.8838	59.7289	51.9086	45.4356	41.0584	36.4051	29.9067
4.54578	29.0008	32.2074	33.4299	35.102	42.9596	44.7661	53.1819	61.5018	71.4945	80.0168	87.9023	102.331	106.054	120.241	133.485	148.163	155.684	145.988	108.275	43.9357	-27.6769	-83.6805	-122.536	-164.745	-190.18	-207.028	-209.452	-199.569	-182.512	-150.932	-121.913	-81.5066	-43.9283	-5.72449	21.097	48.1282	59.1887	67.1539	74.2095	75.3228	70.8812	69.6276	66.3317	60.135	52.2615	45.7445	41.3376	36.6527	30.1101
4.62455	29.1873	32.4145	33.6449	35.3277	43.2358	45.054	53.5239	61.8974	71.9543	80.5314	88.4676	102.989	106.736	121.014	134.344	149.115	156.686	146.927	108.971	44.2183	-27.8549	-84.2187	-123.324	-165.805	-191.404	-208.36	-210.799	-200.852	-183.686	-151.902	-122.697	-82.0308	-44.2108	-5.76131	21.2327	48.4377	59.5694	67.5858	74.6867	75.8072	71.337	70.0754	66.7583	60.5218	52.5976	46.0387	41.6034	36.8884	30.3037
4.70896	29.386	32.6351	33.8739	35.5682	43.5301	45.3607	53.8883	62.3187	72.4441	81.0795	89.0697	103.69	107.463	121.838	135.258	150.13	157.752	147.927	109.713	44.5193	-28.0445	-84.7919	-124.164	-166.933	-192.706	-209.778	-212.234	-202.219	-184.936	-152.936	-123.532	-82.5891	-44.5118	-5.80052	21.3772	48.7674	59.9749	68.0458	75.1951	76.3231	71.8226	70.5524	67.2127	60.9337	52.9556	46.352	41.8866	37.1394	30.51
4.99475	30.0494	33.372	34.6387	36.3713	44.5129	46.3848	55.1049	63.7257	74.0797	82.9101	91.0807	106.031	109.889	124.589	138.312	153.52	161.314	151.267	112.19	45.5244	-28.6777	-86.7063	-126.967	-170.702	-197.057	-214.514	-217.026	-206.785	-189.111	-156.389	-126.321	-84.4538	-45.5167	-5.93148	21.8599	49.8685	61.329	69.5822	76.8928	78.0464	73.4442	72.1453	68.7302	62.3094	54.1512	47.3986	42.8323	37.978	31.1988
5.73124	31.6958	35.2004	36.5365	38.364	46.9518	48.9262	58.1241	67.2171	78.1385	87.4527	96.071	111.84	115.91	131.415	145.89	161.931	170.152	159.554	118.337	48.0187	-30.2489	-91.4569	-133.923	-180.055	-207.854	-226.267	-228.916	-218.114	-199.473	-164.958	-133.242	-89.081	-48.0106	-6.25646	23.0576	52.6007	64.6891	73.3945	81.1057	82.3224	77.4681	76.0981	72.4959	65.7233	57.1181	49.9955	45.179	40.0588	32.9082
6.72649	33.7827	37.518	38.9421	40.8899	50.043	52.1475	61.951	71.6427	83.2831	93.2106	102.396	119.204	123.541	140.067	155.495	172.593	181.355	170.059	126.128	51.1802	-32.2405	-97.4784	-142.741	-191.909	-221.539	-241.165	-243.988	-232.475	-212.606	-175.819	-142.015	-94.946	-51.1716	-6.66839	24.5757	56.064	68.9482	78.2268	86.4457	87.7425	82.5686	81.1084	77.269	70.0505	60.8788	53.2872	48.1536	42.6962	35.0748
7.72809	35.7331	39.6841	41.1904	43.2507	52.9323	55.1582	65.5277	75.779	88.0914	98.5921	108.308	126.086	130.674	148.154	164.473	182.557	191.825	179.878	133.41	54.1351	-34.1019	-103.106	-150.982	-202.989	-234.329	-255.088	-258.075	-245.897	-224.881	-185.969	-150.214	-100.428	-54.126	-7.05339	25.9945	59.3008	72.929	82.7432	91.4366	92.8084	87.3357	85.7912	81.7301	74.0949	64.3936	56.3637	50.9337	45.1613	37.0999
8.72334	37.533	41.683	43.2652	45.4292	55.5985	57.9366	68.8284	79.5961	92.5287	103.558	113.764	132.437	137.256	155.617	172.758	191.753	201.488	188.938	140.13	56.8619	-35.8197	-108.3	-158.587	-213.214	-246.133	-267.937	-271.074	-258.283	-236.208	-195.337	-157.781	-105.486	-56.8523	-7.40867	27.3039	62.2879	76.6025	86.9111	96.0424	97.4832	91.7349	90.1125	85.8469	77.8271	67.6372	59.2028	53.4993	47.4361	38.9686
9.71386	39.1973	43.5313	45.1837	47.4437	58.0639	60.5057	71.8805	83.1256	96.6317	108.15	118.808	138.31	143.342	162.517	180.418	200.256	210.422	197.317	146.344	59.3834	-37.408	-113.102	-165.619	-222.669	-257.047	-279.818	-283.094	-269.736	-246.682	-203.999	-164.777	-110.164	-59.3733	-7.73719	28.5146	65.0499	79.9993	90.765	100.301	101.806	95.8027	94.1084	89.6536	81.2782	70.6364	61.828	55.8717	49.5396	40.6966
10.7091	40.751	45.2568	46.9747	49.3243	60.3655	62.904	74.7296	86.4205	100.462	112.437	123.518	143.792	149.024	168.959	187.57	208.194	218.763	205.138	152.144	61.7372	-38.8908	-117.585	-172.184	-231.495	-267.236	-290.91	-294.316	-280.428	-256.46	-212.085	-171.309	-114.531	-61.7268	-8.04388	29.6449	67.6283	83.1703	94.3627	104.277	105.841	99.6001	97.8387	93.2073	84.4999	73.4363	64.2788	58.0863	51.5032	42.3098
11.7078	42.1991	46.865	48.644	51.077	62.5106	65.1393	77.3852	89.4915	104.032	116.433	127.907	148.902	154.319	174.963	194.235	215.592	226.537	212.427	157.551	63.931	-40.2728	-121.764	-178.303	-239.721	-276.732	-301.247	-304.774	-290.393	-265.574	-219.621	-177.396	-118.6	-63.9202	-8.32972	30.6983	70.0315	86.1257	97.7159	107.982	109.602	103.139	101.315	96.5194	87.5026	76.0459	66.5629	60.1504	53.3334	43.8132
12.7069	43.5445	48.3591	50.1948	52.7054	64.5034	67.216	79.8522	92.3445	107.348	120.145	131.985	153.649	159.239	180.541	200.427	222.465	233.759	219.2	162.573	65.9692	-41.5567	-125.646	-183.987	-247.363	-285.554	-310.851	-314.49	-299.651	-274.04	-226.623	-183.051	-122.382	-65.958	-8.59527	31.677	72.2641	88.8714	100.831	111.425	113.096	106.427	104.545	99.5965	90.2922	78.4702	68.685	62.068	55.0337	45.21
13.7034	44.7908	49.7432	51.6314	54.2139	66.3496	69.1398	82.1377	94.9875	110.421	123.583	135.762	158.047	163.797	185.708	206.164	228.832	240.449	225.473	167.227	67.8573	-42.7461	-129.242	-189.253	-254.443	-293.727	-319.748	-323.492	-308.227	-281.884	-233.109	-188.291	-125.884	-67.8458	-8.84128	32.5837	74.3324	91.415	103.717	114.614	116.333	109.474	107.538	102.447	92.8765	80.7162	70.6508	63.8445	56.6088	46.504
14.6907	45.9381	51.0174	52.9539	55.6025	68.0491	70.9108	84.2416	97.4206	113.249	126.749	139.24	162.095	167.992	190.465	211.444	234.694	246.608	231.249	171.51	69.5954	-43.841	-132.552	-194.101	-260.961	-301.251	-327.938	-331.778	-316.122	-289.104	-239.08	-193.114	-129.109	-69.5837	-9.06775	33.4183	76.2364	93.7566	106.374	117.55	119.313	112.278	110.292	105.071	95.2555	82.7837	72.4605	65.4798	58.0588	47.6952
15.6723	46.9985	52.195	54.1763	56.886	69.6199	72.5477	86.1862	99.6694	115.864	129.675	142.454	165.837	171.87	194.862	216.325	240.111	252.301	236.587	175.469	71.202	-44.853	-135.612	-198.581	-266.985	-308.205	-335.508	-339.436	-323.419	-295.778	-244.599	-197.571	-132.089	-71.1899	-9.27707	34.1897	77.9962	95.9209	108.829	120.263	122.068	114.87	112.838	107.497	97.4544	84.6946	74.1332	66.9913	59.399	48.7962
16.6561	47.9866	53.2924	55.3154	58.0821	71.0837	74.073	87.9983	101.765	118.3	132.401	145.449	169.324	175.484	198.959	220.874	245.16	257.606	241.561	179.158	72.699	-45.7961	-138.463	-202.757	-272.598	-314.685	-342.563	-346.573	-330.219	-301.996	-249.742	-201.725	-134.866	-72.6867	-9.47212	34.9085	79.6361	97.9376	111.117	122.792	124.634	117.285	115.211	109.757	99.5034	86.4754	75.6919	68.3999	60.6479	49.8221
17.2268	48.5277	53.8933	55.9391	58.737	71.8852	74.9082	88.9906	102.912	119.634	133.894	147.089	171.233	177.463	201.202	223.364	247.924	260.51	244.285	181.178	73.5187	-46.3125	-140.025	-205.043	-275.672	-318.233	-346.425	-350.481	-333.943	-305.402	-252.558	-204	-136.387	-73.5063	-9.57892	35.3022	80.5341	99.0419	112.37	124.176	126.039	118.607	116.51	110.994	100.625	87.4504	76.5453	69.1711	61.3318	50.3839
17.7898	49.0396	54.4618	56.5291	59.3565	72.6434	75.6983	89.9292	103.998	120.895	135.306	148.64	173.039	179.334	203.324	225.72	250.539	263.258	246.862	183.089	74.2942	-46.8009	-141.501	-207.205	-278.579	-321.59	-350.079	-354.178	-337.465	-308.623	-255.222	-206.152	-137.825	-74.2816	-9.67996	35.6745	81.3835	100.087	113.556	125.486	127.369	119.858	117.738	112.165	101.687	88.3728	77.3527	69.9007	61.9786	50.9153
18.7723	49.8832	55.3987	57.5016	60.3777	73.8932	77.0006	91.4763	105.787	122.975	137.634	151.198	176.016	182.42	206.822	229.603	254.849	267.787	251.108	186.239	75.5723	-47.6061	-143.936	-210.77	-283.372	-327.123	-356.102	-360.271	-343.271	-313.932	-259.612	-209.698	-140.197	-75.5595	-9.84649	36.2882	82.7836	101.808	115.509	127.645	129.56	121.92	119.764	114.095	103.436	89.8931	78.6834	71.1032	63.0449	51.7912
19.7637	50.6745	56.2775	58.4138	61.3355	75.0654	78.2221	92.9274	107.465	124.926	139.817	153.596	178.808	185.313	210.103	233.245	258.892	272.035	255.092	189.194	76.7711	-48.3613	-146.219	-214.114	-287.867	-332.312	-361.751	-365.986	-348.716	-318.912	-263.731	-213.025	-142.421	-76.7582	-10.0027	36.8639	84.0968	103.423	117.341	129.67	131.615	123.854	121.664	115.905	105.077	91.3191	79.9316	72.2312	64.045	52.6128
[truncated: 20 more columns]

## Sheet: Fig. 4d
Fig. 4d
Column A = times in ps
First row = magnitude of scattering vector q in inverse Ångstrom
Values = difference scattering in e.u./LUC
time_ps	0.605959	0.652823	0.699688	0.746553	0.793418	0.840282	0.887147	0.934012	0.980877	1.02774	1.07461	1.12147	1.16834	1.2152	1.26207	1.30893	1.3558	1.40266	1.44952	1.49639	1.54325	1.59012	1.63698	1.68385	1.73071	1.77758	1.82444	1.87131	1.91817	1.96504	2.0119	2.05877	2.10563	2.1525	2.19936	2.24623	2.29309	2.33996	2.38682	2.43369	2.48055	2.52741	2.57428	2.62114	2.66801	2.71487	2.76174	2.8086	2.85547
-2.28798	-31.7843	-12.4021	-15.8037	-25.668	-28.5506	-14.5223	-20.9759	13.703	-21.1104	-8.91518	-0.943191	22.4486	-0.557103	-5.60277	-10.1437	-2.85807	34.31	-5.09591	34.3715	19.3856	13.9102	12.7626	36.7237	10.2168	33.268	18.7447	13.5792	10.6885	-21.78	-17.321	-8.11018	-10.564	7.72741	-21.5697	-5.03634	-20.5225	-8.47518	-37.1084	-15.5048	-13.7539	-19.105	-1.32932	-24.1109	-15.8189	-13.242	-4.70088	-14.5597	-20.4422	-6.13633
-1.53654	-15.1134	7.24843	-16.4423	-42.1519	-10.294	-7.48328	-15.9841	5.54564	-4.93206	14.5192	-19.5001	14.2605	-15.4675	-10.8855	0.448872	0.655209	8.64917	0.772701	8.8539	17.056	9.53179	-6.61323	26.4659	19.2954	-1.3275	4.36349	-15.4566	-8.25994	-16.4788	-0.608517	-15.5133	-18.8765	-6.75075	-16.0075	18.0481	-12.8164	0.883548	1.06897	16.0703	11.4437	-4.71628	-4.37797	12.6399	13.1342	11.8292	7.41123	8.85175	1.0599	16.9911
-1.24273	-16.2858	-3.98105	3.10035	-40.8628	-13.152	10.2934	-6.30568	2.98997	1.85837	5.19037	-6.06269	-17.6246	2.6021	-1.28993	-1.63621	-10.47	3.37751	-24.8471	42.5475	13.6062	11.1991	3.51532	8.63924	1.03569	-1.25783	3.13974	-11.6582	6.63765	-21.8011	-17.4901	12.4062	-24.636	-23.5703	-10.1998	-1.70638	42.855	-4.20863	2.02319	8.86362	9.58686	4.01982	4.15334	1.33744	14.6689	5.21448	1.9148	8.013	12.6748	13.4194
-1.17174	9.12664	-14.5511	1.55843	6.36145	3.23851	-18.1701	-4.60927	-9.73252	-0.989823	-15.266	19.1647	-12.3554	18.92	0.975623	4.02401	4.4097	0.251197	13.2806	-1.84879	23.787	2.36328	2.6753	-32.208	-6.95976	-18.5106	-3.57187	-14.4975	10.1471	-17.0374	9.61757	5.69889	2.16057	2.14681	-9.84055	16.1351	19.9158	1.82816	5.90274	17.5095	4.38917	2.62406	0.859619	4.40301	5.76505	9.52184	-3.16482	-2.59614	3.94635	10.4159
-1.09577	41.4758	6.27407	40.6011	27.3541	-16.0579	24.3009	20.5731	9.19362	8.68194	18.0024	-3.51187	3.8426	25.3973	9.30038	16.1	-11.5394	-3.68387	-13.1425	-27.9938	-37.4436	-32.838	-21.7431	-29.2904	-8.74512	-7.18279	-6.83621	-25.5469	-20.4358	14.2548	21.0336	1.0468	9.50076	10.2342	19.8445	11.6116	46.4909	36.5128	25.4543	22.4133	5.79376	-0.65149	-4.774	12.4853	3.85185	-0.594418	-0.0110668	11.5561	-14.1215	4.31934
-1.01003	-7.27632	18.3019	-3.89749	1.5054	3.46256	-22.1434	4.00844	-2.37784	5.68582	13.2364	17.6208	3.76582	-35.4408	-13.9779	10.3766	19.6202	3.46212	13.6868	-20.0871	-2.50648	-6.4296	7.97752	-16.3771	-8.71879	-6.76896	-17.1843	2.22776	0.246521	25.0226	-7.99131	2.24401	3.53718	9.50239	8.19248	-7.5874	7.93373	-3.12046	-6.05863	-3.13047	8.77041	5.69074	-6.83717	5.01299	-1.64096	3.15051	8.35271	12.7908	8.24082	12.363
-0.928247	22.7197	29.586	31.0835	12.494	1.36012	14.1677	0.917887	9.43763	-11.4013	22.3199	11.4489	22.9674	15.5448	-6.031	-48.1677	-5.48648	-15.4395	-10.6999	-13.5514	-2.02695	-21.4132	-33.3251	-15.1055	-22.4013	7.6257	11.389	10.0092	-1.29669	27.7546	0.365958	-2.08175	3.78555	9.64057	7.86588	-7.94749	12.06	-2.27114	9.0797	15.5666	-19.6341	2.94597	2.90994	0.577102	10.0544	-7.67506	11.009	2.65639	0.844918	10.844
-0.859693	-5.38964	-7.80911	-11.4732	-31.9434	-14.1575	-12.0526	-4.60809	-3.35148	-12.9928	0.919494	11.1357	8.4331	4.97966	-22.9219	-12.2826	-7.79913	5.8254	15.5168	27.1894	36.8053	-10.6865	26.4868	9.99255	2.97717	17.9156	-14.772	2.69533	13.5953	-21.1289	-4.0035	17.5722	-10.6276	-17.4241	-21.4905	-5.07788	24.0041	5.29254	-10.3531	-2.92135	-26.4563	-5.18782	1.68131	-7.5983	-11.1228	-3.74392	-4.24978	-16.6794	-14.9293	-8.77124
-0.80963	-1.31863	-11.4726	-14.9501	-15.9846	-26.9596	9.8757	-3.38075	-17.7716	-14.7765	-4.58079	-1.35272	-18.1332	6.44069	1.21428	4.99857	-4.60544	-3.86138	17.1928	8.34478	24.401	0.415485	8.36306	-0.0371089	21.9225	10.8665	17.742	-13.7272	-5.41635	14.5352	-18.3059	-5.71133	-32.7697	-17.6677	-24.4696	9.41095	28.961	-6.39299	2.74903	-6.98235	-3.70202	-9.13903	-1.43982	12.5037	-7.22031	13.3662	14.2555	9.00148	6.78076	-0.62426
-0.760869	-0.633688	-48.4924	-27.8173	5.01895	-11.7167	-13.7385	-6.96626	-18.5695	-34.5383	-9.11608	7.16378	2.11678	-7.9	3.35081	25.7477	8.5617	-9.38819	31.5086	18.3049	24.663	8.46483	25.598	13.8289	7.24298	24.3785	3.96242	-2.89142	-0.428107	-12.2872	-8.69644	-2.96564	-17.9453	-13.6387	1.64629	1.44649	-0.676792	-16.3632	4.17204	-3.99056	-17.4865	-13.8742	-0.251245	-22.2912	6.71126	-4.61563	-3.14737	-1.57714	3.72648	-1.64204
-0.695916	4.2825	-4.5178	5.31601	-8.68472	-3.88493	-27.4272	-0.328243	-14.8817	-7.14123	-14.2612	-6.99238	-9.13861	-14.7461	8.1583	2.9953	-2.62071	-18.1772	14.2719	25.2289	-9.38898	13.5724	1.18021	15.7458	32.3187	2.91794	16.4982	27.9836	1.78909	-23.3473	-26.2802	-6.59374	1.28412	-20.8546	-19.2146	-13.703	10.9371	-11.0061	9.7514	-13.6193	7.50384	-5.72484	2.09454	-0.351057	-1.21045	3.88112	-4.73786	6.30925	-1.14153	-7.47683
-0.614295	15.0394	-8.66604	0.20687	-20.2548	3.06221	16.2153	-2.75968	-3.53216	2.77652	-7.25033	-0.912256	-14.0352	3.59627	7.30088	-7.52498	-19.3727	43.8992	2.08079	-3.06694	-7.34765	-16.7975	15.1109	-27.7082	10.2208	2.62668	15.4558	5.35042	10.9612	-4.34062	11.0738	-2.18986	-6.58615	-3.11673	-8.28054	2.67171	8.68619	7.96831	-13.754	-18.4771	-11.9038	5.10792	-8.86163	-0.547591	-4.86645	-11.3881	-7.96918	-0.833529	0.120233	-0.260315
-0.529551	-39.146	-15.3885	-7.08134	-11.7777	2.99286	-4.42874	3.93661	-10.6845	-16.9148	-11.6902	-17.4593	-14.408	1.29492	17.7648	5.44845	-11.1741	8.30792	0.380276	17.1539	-17.2396	15.5987	44.0243	18.7324	12.4839	3.64419	11.2162	4.93546	10.7405	3.05151	-15.4137	-18.4268	-24.2489	-15.1289	-14.6658	-19.0884	-14.3128	-6.56849	2.5419	6.59897	-18.903	7.28252	-9.18151	5.95882	0.832432	11.4074	5.93833	0.489839	13.2385	8.38324
-0.448002	18.3337	20.435	22.6384	23.1524	6.14099	26.8909	15.2448	26.6503	-9.84964	19.1201	11.4765	12.943	-5.55136	21.6131	2.13424	-9.6846	-1.65912	13.0811	-38.9361	-29.9224	-41.883	-29.5479	-16.3332	-20.0276	-24.8566	2.85395	-9.50426	-11.8026	33.841	3.00624	3.16313	32.5692	10.6647	27.1223	-2.66133	24.7781	17.1782	26.4162	1.65749	-10.8416	12.6908	-4.0314	9.11927	1.14129	2.05514	4.8244	1.42787	-1.18214	1.42866
-0.366653	-10.0576	14.6412	15.1583	3.54286	-0.364084	12.8038	7.40581	20.583	7.78679	-1.38727	-21.2791	1.34193	7.23071	0.704042	-11.6662	13.1736	14.8852	-2.81125	-19.4776	-20.9647	-12.5386	-11.3944	-0.12569	-0.479705	-19.9853	-9.94721	10.4459	1.69853	11.1849	13.5713	-1.48633	-0.0937897	2.10517	10.4496	8.7248	10.1748	-9.19745	11.1621	5.17162	-13.0349	-9.84289	-5.30908	-2.60809	-0.336872	5.97125	2.68245	6.47811	-0.0567544	2.80597
-0.285017	67.2282	47.9955	14.6614	5.29281	-6.67851	23.1642	25.9276	35.1961	0.901253	-4.55336	-1.60494	-3.15382	-1.05909	0.368924	-16.4447	-8.06652	3.70133	-0.858998	-33.4202	-31.9682	-24.225	-21.9769	-16.4211	-1.5668	-19.5983	-21.9038	9.02436	-5.97994	12.4676	6.68497	19.5461	26.6099	4.2405	25.596	24.2693	31.5112	5.4214	6.80153	2.74397	1.32756	2.84223	-10.6639	-2.71938	-6.03247	-7.95511	-1.99358	-10.1801	-3.52354	2.4723
-0.2028	-15.7862	7.41595	-18.0781	-20.1458	-36.6843	-14.6724	-15.2842	-14.2304	-10.7966	-14.8204	5.42493	13.7895	-7.26368	8.66016	21.5	24.4358	8.69642	9.25939	-1.66419	12.6399	12.9628	4.56214	24.1448	-1.00767	-1.42959	-13.1287	2.0516	12.5308	19.36	1.7531	-12.0997	-15.1457	-7.06162	-12.9703	-5.68439	-2.88698	-10.7312	-2.63395	-12.7985	-2.18587	-0.803263	-11.8285	-8.65301	-0.222055	3.07169	0.946937	5.53727	5.79324	-2.91743
-0.123161	-7.99875	0.453937	3.43181	2.97807	8.37362	-8.17692	3.99587	0.00232747	-0.507561	3.77991	-16.4616	35.0128	-1.23156	-20.8475	1.40248	13.0975	-2.45657	3.51834	18.6823	-18.9473	-7.29494	-14.8719	-25.804	16.349	-1.94581	0.27327	-7.63431	-10.0622	-16.5907	-5.8925	5.21048	0.617151	8.99395	15.2995	11.7918	0.236917	6.62951	6.42043	-2.14854	2.24234	2.59038	13.5624	5.03192	11.2034	-2.69537	5.24914	14.7802	0.974174	10.2397
-0.0448553	22.205	-32.7598	-0.954893	5.64159	-10.7578	8.95641	-16.1546	-23.861	-15.6813	-16.6181	-13.8968	-4.2782	5.61309	13.6398	-6.66321	-30.4983	-7.93631	-7.28674	26.3405	32.2742	18.4679	-13.0849	0.0832792	4.97933	3.8621	3.4557	0.270169	3.7934	1.02464	-17.0483	-10.1489	-19.8742	-0.26333	-7.64891	-1.71358	-2.34678	-6.23299	9.88327	-12.4142	4.05424	-0.963221	7.23542	11.6	22.4473	4.46903	11.6	20.0294	3.08222	9.28835
0.0347387	74.3205	42.6805	36.3559	27.5403	-14.6739	7.02708	-23.8885	-20.5945	-21.1319	-19.0887	-38.4411	-12.6353	-34.8761	-12.6061	-73.1829	-88.0093	-47.206	-39.6588	19.062	53.4289	56.0811	15.1491	40.68	1.44174	-7.09627	-0.911214	-14.3442	-24.3985	-16.9872	-4.21052	16.8855	-3.78821	-27.9951	-13.1577	-21.5497	9.75225	35.8687	4.04495	-1.69983	-3.45507	0.825628	3.21656	6.71258	17.784	14.5619	1.42482	9.4595	2.59892	13.2236
0.10911	84.3451	63.5287	11.2655	17.7736	23.1495	3.45316	-5.362	-17.9489	-30.1011	-42.7571	-64.0028	-43.1557	-15.6375	-44.6952	-62.0854	-83.4803	-77.3697	-50.4009	9.62392	37.1314	29.3605	30.0182	55.8482	30.4551	0.472113	15.5947	-3.6958	-30.784	-35.8166	-21.4437	-10.2201	-16.0195	-18.8358	-17.9665	-17.8417	19.4745	10.6791	-19.2717	18.1246	-3.15934	-4.13793	16.6692	18.3753	26.2236	26.9181	30.4843	20.277	26.4297	22.1462
0.17542	7.36595	-10.7109	-5.47461	-12.7108	-25.9259	-48.0985	-39.9557	-30.8919	-39.4345	-50.623	-57.5697	-36.6564	-61.0314	-30.8559	-43.9595	-56.5574	-42.1678	4.05158	36.6319	65.7391	86.1694	84.7171	84.4516	51.1513	36.7057	13.6939	-1.9168	-22.7189	-54.5096	-45.6325	-46.7122	-31.4688	-28.5765	-35.6164	-33.5618	-4.02775	-6.52787	-22.789	-10.8475	-6.4471	-2.06302	4.5672	15.4557	16.3578	20.4662	19.3353	6.88871	7.68178	17.1716
0.226657	15.5997	-6.93596	-5.89179	-8.80059	-56.026	-38.1057	-46.9232	-43.7699	-59.9026	-60.4553	-67.6581	-65.8937	-39.9833	-25.1462	-49.4709	-57.2049	-43.7631	23.1826	30.0574	75.6814	83.4648	77.0297	90.9826	67.617	53.2502	18.2909	-6.79575	-33.236	-52.7936	-32.0534	-36.8517	-29.7634	-30.2897	-28.7114	-67.5155	-21.665	-14.3073	-21.9055	2.87459	-17.1247	-16.2727	11.8824	5.09721	6.7532	10.5132	12.1861	13.6708	8.36637	5.51324
0.281178	1.42844	-30.2057	-23.0019	-22.7573	-26.6119	-47.2435	-44.0622	-48.6096	-66.0814	-71.3625	-58.0857	-14.8566	-21.2005	-45.6385	-34.4287	-32.8097	-44.8788	-3.64871	24.9778	51.7077	124.496	86.6228	54.4017	66.3596	18.0773	13.6142	3.68599	-27.6611	-48.6774	-48.3947	-37.994	-20.6117	-30.9165	-24.4413	-31.4703	-19.0275	-14.7002	-14.9033	-17.9871	-0.717724	6.16519	0.849988	-11.905	4.66024	0.935006	10.7435	12.9165	4.41374	1.98457
0.359283	12.8959	24.5535	-4.19204	-29.3388	-31.6249	-20.1114	-58.8368	-44.6312	-74.3714	-40.1633	-58.3476	-30.3167	-40.8885	-48.9585	-55.5056	-27.7304	-40.9705	-17.3827	15.6635	60.0322	67.4445	98.8492	42.4827	45.8953	52.0199	-5.61619	-6.59845	-32.4277	-34.8893	-52.8891	-1.72893	-18.6856	-31.5774	-11.563	-13.6394	-28.1745	7.55716	-1.86102	-12.2217	-4.85174	2.85506	-7.70227	-2.1022	0.122016	6.52045	-1.51948	-1.09479	-1.73086	-3.92042
0.440206	-6.55416	-35.1132	-10.8513	-9.2511	-27.2857	-28.5179	-60.2872	-48.7371	-42.1793	-59.6124	-36.7618	-54.252	-39.4991	-51.5744	-29.2271	-19.0698	-28.2521	-37.9302	23.4205	36.76	76.1709	95.5882	63.522	30.4896	29.9949	-18.5625	-12.0958	-9.51756	-36.1817	-25.6155	-12.0226	-18.6391	-25.2153	-15.8679	-24.2757	-3.90435	-26.7031	-8.74666	-7.421	-25.7773	7.09155	2.62653	2.85851	10.501	-1.74059	14.8399	12.3596	9.398	8.37779
0.513782	59.4089	53.7647	23.2727	33.2411	12.0846	17.3628	-18.5569	-13.0403	-26.9961	-18.6062	-45.8163	-36.3934	-34.2979	-45.5352	-47.7353	-33.2852	-78.6368	-45.7707	-22.2371	12.1886	-11.2873	15.7092	15.241	-11.2325	-8.84071	-3.06212	-15.4065	-32.515	-23.3439	12.8543	28.6199	29.7335	37.0912	13.3441	8.11552	12.8151	11.9809	3.61519	-4.28155	-1.15504	5.62791	11.52	-1.45189	-11.5626	6.51423	-5.62837	-8.79541	-9.44538	-12.9361
0.591845	-5.74535	0.0079213	-16.0955	-28.7636	-16.55	-29.6111	-45.0941	-46.8143	-26.1678	-54.5955	-46.9927	-28.1177	-12.0295	-37.2951	-26.972	-36.2254	-27.0987	-17.4863	12.6868	42.9364	21.1827	59.5411	50.9579	26.741	5.41362	-23.3644	-15.245	-25.8309	-15.2538	-19.0288	7.96232	5.43488	2.18083	13.142	-11.2974	-11.2639	17.6698	-8.88186	-22.7651	-13.4301	12.8152	-7.2381	4.57731	-15.4248	-14.4843	4.80452	-2.33949	-10.384	-2.95001
0.674725	13.2151	60.1513	42.5984	32.0727	-4.835	-8.20355	3.95388	-6.56528	-9.25899	-43.5323	-45.921	-37.0412	-30.794	-25.6003	-51.8006	-37.1442	-39.0251	-45.995	-50.867	-9.60856	-10.8175	27.3625	-7.16335	-23.9586	-19.028	-8.68532	-3.70716	-21.6354	-6.4846	-13.5669	32.0571	24.1287	31.2657	40.3415	3.47045	38.3896	29.1435	0.244904	11.4342	10.2622	-10.0146	3.6329	0.731362	-2.8528	-5.87629	-0.0924991	-5.92445	0.577927	3.85726
0.759139	52.8167	58.1392	37.8675	31.9285	21.8	20.9334	6.30856	-19.272	-30.3575	-19.9792	-27.7848	-31.8241	-13.7186	-58.3444	-47.7141	-37.9439	-28.6547	-44.195	-40.5014	-34.1842	-35.0731	-13.7517	-26.341	-39.26	-40.2678	-34.1599	-21.8501	-23.0243	7.88432	11.719	43.4109	49.5845	51.291	29.0385	20.5683	40.2953	40.3038	25.8011	13.4513	30.5574	-8.13029	21.4874	11.6454	20.8936	7.64782	11.8554	-3.26281	1.68172	-2.18865
0.838487	17.543	18.2994	-3.48229	2.04249	-22.2367	-7.88706	-20.3847	-34.0037	-32.0323	-42.2768	-12.2355	-52.903	-19.6721	-53.419	-20.6054	-16.981	-46.0047	-37.5892	-28.8575	17.8666	-1.60947	17.3323	10.0679	1.49851	-0.535498	-5.56825	-27.5787	0.138676	-3.4449	19.5534	31.7714	16.0201	6.19159	25.8033	18.694	-17.8217	-18.2429	-5.32544	8.47158	-23.4637	-19.7896	7.7858	7.34698	6.57021	-5.33397	-10.3859	-12.1142	-6.59238	-7.00532
0.911858	49.2772	75.9829	43.3422	23.5481	3.34883	-12.1737	-5.90784	-31.7091	-19.1052	-28.8358	-43.3156	-32.5328	-29.0131	-39.8068	-40.8	-43.335	-39.8722	-54.6785	-59.2793	-34.9789	-0.741304	-2.04651	-24.9401	-48.4804	-18.9606	-32.8353	-32.9626	-5.33753	26.5735	16.7184	16.1729	41.061	10.0611	41.4009	31.0553	50.139	23.6209	26.1699	8.08566	2.53167	18.2295	18.3123	12.7859	7.28741	12.1381	3.27391	8.55971	-3.6341	1.86398
0.991208	11.4629	19.0703	-4.95088	-12.0842	-23.4875	-9.84889	-27.3242	-32.8024	-53.5511	-67.5853	-33.8902	-44.3647	-59.0865	-34.1997	-31.786	-22.1838	-18.341	-19.4718	-10.2515	-11.4064	8.67046	39.8146	17.3473	-10.7763	1.77145	7.07612	-1.69472	6.74032	10.1606	0.759327	1.46282	11.8687	13.6328	0.0948733	-1.83367	12.315	8.82354	-4.77741	-18.1664	-2.48667	-10.174	-1.5573	-19.3662	-21.2058	-14.0924	-12.9531	-12.8679	-17.5031	-2.66023
1.07376	38.5667	26.8412	8.80255	-14.5328	8.0669	1.7157	-28.9807	-43.8217	-37.2539	-17.7787	-48.0236	-25.2267	-34.9949	-57.5202	-28.4495	-40.9777	-11.5656	-44.6935	-6.97476	-14.0867	-11.5126	-15.0657	-2.46954	1.45133	-30.4639	-17.4732	24.9566	-4.04114	3.83689	33.5019	11.9745	27.5734	13.2962	18.4289	4.26572	19.3255	12.7779	8.25254	-0.444132	-8.60412	-3.49779	8.2262	1.03646	-9.0351	-9.956	-0.366352	-14.9817	-12.2109	-23.4778
1.14509	-2.11703	37.7464	8.40296	0.7477	16.4274	-7.56353	-18.3003	-38.0777	-33.4696	-31.7423	-59.7109	-23.0672	-21.2674	-41.158	-21.1415	-6.85605	-16.8795	-26.4122	-20.2901	-31.9479	-23.7094	-27.0088	-39.3161	-14.1688	-39.2912	-36.2281	-14.8988	-7.36986	18.0288	59.6532	44.6287	52.702	18.0127	9.92686	25.1893	25.5515	-2.68239	12.3723	-4.31908	-10.7124	-4.57875	-2.76408	5.98079	-4.59389	-2.085	-8.15794	-2.59382	5.51806	4.2246
1.20052	51.0208	42.7678	44.4062	1.5609	5.27259	-10.2264	-19.1813	-37.2618	-27.1268	-29.785	-35.7859	-36.2884	-13.1742	-48.4374	-35.2014	-35.489	-48.7102	-21.4206	-42.8192	-28.9852	-16.1222	-28.9554	-54.7652	-52.8937	-20.2494	-22.3377	1.91348	5.51382	12.4239	28.5682	41.345	42.8017	24.4415	32.5044	15.9143	22.9563	12.3275	15.5151	8.37439	11.7639	10.2382	19.3453	-3.29632	1.41511	2.31912	1.11024	5.59216	7.28052	-5.71801
1.24803	55.7611	44.3932	15.8147	11.2298	12.9896	0.136519	-34.4295	-29.8908	-27.8722	-30.6114	-46.4433	-48.8963	-13.5365	-33.3079	-48.9994	-16.2946	-38.4907	-43.0037	-35.16	-26.8467	-31.1935	-12.6571	-40.4429	-45.517	-6.20391	-28.4572	2.33781	12.6186	-5.82396	42.491	28.5076	34.3997	43.2131	26.0738	22.9483	11.977	16.2573	9.63081	16.9763	-3.37445	18.1122	9.29235	-2.98328	-15.2665	-5.3028	5.61437	-12.1716	-5.6786	-3.44665
1.31048	62.5647	75.4295	42.9343	-1.40185	22.9666	-0.246745	-18.3253	-12.3387	-34.2272	-35.7376	-60.2939	-52.9783	-26.0718	-58.2147	-35.6763	-35.5086	-44.6848	-29.0702	-33.8278	-28.0181	-21.7525	-32.2368	-72.0906	-39.2183	-31.8495	-10.6665	-0.31841	-10.1883	14.1255	35.939	51.8624	54.071	44.4584	36.1343	31.1209	28.8989	22.9638	1.53628	3.25829	-12.763	15.7636	9.93525	-0.888615	-8.20674	-15.2887	-17.7399	-19.1442	-7.56027	-6.65578
1.3902	71.1393	45.8389	38.4897	28.2652	41.5514	5.73957	-5.93114	-1.64909	-4.95362	-21.5369	-51.8355	-62.0297	-28.6319	-27.6797	-41.0409	-21.8558	-62.4844	-65.0416	-42.056	-37.9181	-56.873	-67.3486	-60.6861	-53.1224	-27.5192	-33.4909	-1.65595	2.30048	32.9168	25.7016	51.3568	56.3407	42.8648	36.8489	39.0545	42.6533	12.3079	20.7604	12.8924	0.613885	15.6499	15.3851	8.65972	6.81506	3.91439	0.214324	-0.136211	2.77748	7.42757
1.47561	78.148	60.258	28.1676	42.5217	29.7142	25.2237	4.35273	9.38214	-14.5367	-0.970658	-32.233	-28.7235	-13.1148	-25.7533	-28.5212	-39.8107	-49.2475	-77.0242	-56.722	-77.423	-57.6898	-41.7875	-86.1757	-46.0848	-69.824	-35.9567	-9.25783	9.93471	24.4016	47.8821	44.6745	82.9065	67.0468	55.1772	48.304	32.0471	33.3993	35.7515	8.38449	3.25667	17.714	7.75823	8.79054	-0.850394	-2.56895	-10.2936	5.65198	-16.0426	-18.6215
1.55878	72.9469	49.946	23.3793	22.2433	-2.11929	14.8794	-9.35222	-26.0169	-5.34243	-27.3999	-18.6088	-42.4183	-38.7215	-31.0478	-56.2568	-0.3292	-8.3946	-56.0624	-49.6804	-73.0299	-66.2191	-51.9397	-65.4667	-36.2022	-43.1312	-29.5656	15.4955	21.0511	-11.237	54.9581	51.5783	50.5371	56.9686	31.1556	20.1386	-0.323533	32.203	26.6719	16.1908	22.0756	26.8425	5.76831	11.5298	11.2742	1.25906	3.69546	0.540787	-2.87863	-0.111391
1.63939	37.3523	11.2993	7.47634	-10.5864	-24.4126	-9.64729	-35.4832	-31.13	-21.496	-38.7881	-48.4122	-57.6188	-19.2633	-48.5825	-25.0721	-10.0912	-46.3958	-41.3543	-31.0658	-9.59033	-16.1979	-14.7888	-31.4416	-26.512	-18.6584	-7.74907	-7.63721	18.1041	14.8751	8.78565	23.3409	45.3028	34.0301	4.35513	17.4721	-7.48636	13.4581	16.1952	-1.57197	-0.0985982	-2.43357	-0.82792	18.9544	0.211917	6.16946	-1.6023	-6.91327	-6.80168	-3.40788
1.71779	60.9199	62.6676	42.8888	41.6425	22.2253	-4.6244	4.33731	-23.5238	-10.1064	-12.8918	-31.957	-63.0308	-7.94679	-54.8439	-24.5632	-39.4133	-33.2666	-52.8736	-70.5897	-74.8261	-46.9027	-77.0148	-77.3166	-57.8544	-49.3082	-17.5873	6.5598	8.06231	29.4964	46.5127	42.9915	60.8957	47.2308	33.5436	53.4391	18.8068	30.5406	24.6167	-2.02679	11.7717	24.9981	12.9553	10.6234	9.42254	13.3671	15.9769	14.5778	10.9064	6.22545
1.79776	56.961	47.7223	35.4342	23.3913	27.484	3.13889	-3.6324	-25.4942	-19.6306	-35.4384	-31.9342	-51.8278	-40.9431	-44.0585	-36.1486	-49.1129	-43.3225	-39.4676	-22.9293	-65.2692	-58.234	-41.5479	-68.5646	-76.0045	-35.7421	-27.8778	-19.5907	19.7786	41.4818	48.9209	44.2889	57.5322	39.3112	23.1925	24.0655	22.4636	24.9876	28.139	5.42853	14.0907	26.3715	16.4558	7.20185	19.45	12.8743	11.3392	4.33912	4.24563	15.4648
1.88824	46.6082	48.1697	34.4849	10.0795	4.12854	-10.0523	-12.9224	-20.9376	-31.0311	-48.0106	-22.7675	-32.0314	-3.66287	-41.2711	-36.2433	-30.1615	-38.9944	-34.8926	-34.2006	-81.9771	-66.855	-57.1335	-61.8729	-39.7538	-10.2349	-29.7736	-6.11292	8.48772	18.3776	32.8824	53.3394	44.6077	27.8532	29.1725	25.7096	4.69782	40.8366	29.3978	10.3529	-2.9985	21.0313	25.7335	29.9775	8.56027	14.5742	9.80406	11.0599	12.5839	6.88862
1.97334	66.4119	14.0496	18.6038	27.6544	-22.6021	-13.5179	-14.9818	2.67761	-41.9293	-25.1166	-36.0666	-47.7573	-30.1239	-32.5202	-42.6539	-30.268	-35.7669	-7.83493	-55.1678	-20.1979	-70.3105	-76.0494	-20.0015	-49.6509	-43.1883	-17.5928	-10.5247	12.0069	-0.99915	34.0345	44.3297	50.3062	45.8334	31.2751	40.1652	-5.1154	51.563	10.4589	6.67979	18.8772	18.043	19.6462	17.9648	16.472	1.20896	4.03258	5.31397	2.07849	9.11755
2.05402	58.9919	26.5069	9.03275	12.4474	-2.77264	-12.2624	-9.36175	-18.6185	-41.2019	-33.8479	-42.5977	-19.3412	-26.6922	-42.4017	-23.8733	-45.3228	-42.7447	-36.8003	-58.8173	-22.1391	-50.4319	-32.5046	-63.9494	-38.4096	-14.986	-14.2226	0.964718	15.0625	52.7736	34.2449	16.7155	42.2953	33.4608	9.20269	24.3563	19.617	30.0137	18.7166	3.16616	4.05477	-2.83801	3.28276	3.1247	-12.7786	4.05463	-1.16044	-5.94934	-12.7464	-1.09133
2.12768	136.364	100.699	88.1596	73.2629	45.8908	45.8625	19.8373	31.1392	5.76324	-2.88725	-16.7543	-35.7956	-28.619	-35.6187	-45.8899	-69.9071	-37.3413	-93.2079	-118.032	-121.686	-113.219	-123.752	-102.253	-72.5391	-51.717	-44.3142	-1.97861	20.2423	56.1566	59.041	88.9034	72.9001	88.8811	74.522	57.1498	27.9409	42.9952	33.6674	16.0356	14.2154	25.8993	23.9941	18.1614	4.75492	9.91816	2.09612	-3.39282	0.125481	0.557672
2.18626	60.3918	68.3287	53.6498	41.8576	27.0556	12.3286	-6.0377	8.90303	-20.6488	-19.6706	-16.5469	-22.2139	-39.3249	-27.2893	-31.6381	-61.7178	-60.193	-55.6408	-85.5013	-93.308	-50.4458	-79.3885	-95.4951	-56.311	-37.0281	-20.3866	18.2445	32.5612	29.49	48.1334	54.5279	62.1852	54.6666	37.9112	10.5261	40.6679	28.2775	10.5812	8.6318	5.45532	3.49646	11.8755	17.3543	-4.4584	6.98197	6.13586	6.64014	4.70997	5.78992
2.23368	48.823	24.3649	23.4001	19.0491	-9.51777	18.9097	-6.53261	4.87686	-19.1135	-35.9491	-37.8856	-37.9548	-27.2517	-50.5537	-31.8825	-41.8309	-62.1531	-20.5298	-57.7081	-46.7453	-56.5821	-42.3763	-56.3333	-37.8249	-23.6013	-8.63592	-7.79509	19.2214	36.5232	20.2635	44.1231	49.8322	47.2604	19.022	25.8412	26.7883	26.6499	9.66319	4.77104	13.5909	2.69729	2.18852	-5.92142	-14.8408	-1.37461	-3.39467	-4.70889	-9.65761	-14.9021
2.28754	37.3529	12.7975	21.3359	20.7252	1.03959	3.45982	-20.1231	-15.3273	-34.9702	-12.7425	-29.9389	-44.0937	-34.3378	-44.6624	-24.4944	-38.8757	-35.4559	-35.904	-38.0983	-44.3253	-53.2455	-65.0675	-48.876	-16.8619	-7.14287	-16.9866	-14.567	25.4079	36.2454	29.0298	60.9454	43.2943	31.6159	12.9237	19.1821	18.9711	25.5779	3.76138	-0.410823	-2.02989	-0.88323	-5.75341	-9.09039	-8.05799	-7.01993	-5.4472	-13.8073	-7.94742	-16.3754
2.36469	71.3841	56.2351	49.3027	22.0798	38.9664	22.0557	-5.32402	-10.3222	-14.8928	-14.2442	-22.2171	-40.8589	-36.4632	-36.4094	-48.057	-41.2257	-75.025	-41.705	-52.517	-68.6644	-71.0808	-75.1462	-63.027	-32.8869	-3.80648	-23.9089	-16.7536	5.17083	33.4423	37.8962	59.0544	53.5861	70.7898	47.7672	39.0092	-6.67442	54.7314	23.7163	19.8446	8.36186	15.849	-8.73389	-9.1495	-24.2393	-7.95156	-17.1165	2.55915	-22.8449	-19.8549
2.4479	80.86	81.2203	42.1881	43.4362	16.7018	18.8558	-12.0974	-5.95485	-15.5423	-2.01232	-27.2111	-39.5918	-11.6734	-52.7084	-44.0311	-82.1913	-66.6479	-65.747	-55.247	-82.0067	-87.3597	-57.4398	-65.5014	-42.7531	-37.4452	-30.4776	-0.831814	29.7684	48.1653	39.9745	54.1209	56.3948	64.6764	43.3795	18.9954	2.25203	11.7618	22.3144	8.98644	23.6741	16.7675	16.9083	-0.187134	3.3379	-3.45335	-2.05031	3.23666	-6.33184	-1.98511
2.52949	23.8483	28.1534	24.1621	19.1702	-8.8585	-1.54683	-26.8215	-30.7996	-23.723	-26.1302	-39.7982	-38.5846	-24.308	-20.5374	-35.9508	-15.2881	-35.6469	-35.3653	-47.1205	-44.4615	-37.0886	-67.6243	-39.0146	-36.1884	-26.2419	0.838581	-5.20024	9.98276	36.1245	47.0006	10.2817	59.2859	43.0678	35.299	4.11889	15.922	4.16466	14.3986	17.0251	13.6377	6.59762	-4.61482	1.82606	-2.78293	0.396049	1.69623	-18.3021	-4.65842	-3.56348
2.61075	69.4965	42.3129	50.4815	36.5056	18.4744	14.2982	6.98464	-9.11352	-33.3246	-13.8313	-19.5402	-6.54021	-43.0766	-25.6322	-63.6238	-31.6336	-28.5265	-42.876	-84.1577	-74.5259	-74.821	-114.349	-67.9515	-52.92	-33.0084	-21.3298	13.3846	12.7054	22.1711	53.7976	35.1843	69.4894	72.401	32.4197	31.1289	44.4773	35.8402	25.1904	12.1378	5.22881	-2.91082	10.0233	17.7081	5.70105	9.46026	16.5084	5.38336	12.5381	2.40862
2.68985	50.4789	36.652	-0.454002	10.5084	13.4815	8.35959	-17.4894	-7.51537	-37.4051	-39.9658	-25.349	-37.9159	-23.9282	-29.4026	-44.4369	-22.1066	-38.014	-23.5128	-45.3997	-42.0719	-64.7747	-74.4175	-79.8202	-39.1118	-24.0273	-4.47935	12.3041	19.886	16.1611	49.0462	40.6202	41.5759	41.9863	12.6437	43.4539	12.9006	16.7822	34.4413	17.7431	20.0644	0.963666	-2.19347	4.28934	-2.20607	-2.49555	6.21295	-2.35333	3.74808	-6.7396
2.77335	38.246	49.3172	15.4724	30.0527	-23.4137	-3.57543	-30.8213	-15.9842	-23.6429	-16.1004	-43.2536	-2.94905	1.99181	-40.1326	-25.3418	-38.8678	-47.3265	-55.0865	-43.9951	-43.6099	-49.8125	-43.6107	-67.4764	-49.8623	-56.9657	-1.68543	-11.8484	30.1592	14.6672	26.1798	59.6481	58.0152	46.7807	37.4831	43.2337	1.53364	30.3267	9.65531	12.9187	10.1158	13.3069	4.8799	7.53361	-1.33327	2.93357	2.61916	-3.58958	-7.05203	-8.41972
2.85643	-16.9268	31.7244	12.7956	-22.8811	-26.6654	8.82191	-24.0501	-4.03447	-29.5129	-37.9923	-25.5352	-8.98248	-40.2846	-8.50647	-39.4986	-28.5243	-38.9611	-23.397	-13.0722	-39.3591	-60.4714	-30.332	-47.4648	-38.5453	0.340282	-9.62427	-6.40766	15.9699	33.4758	32.0515	42.5607	28.9053	42.1311	23.704	20.0856	4.04793	-5.05851	2.62422	13.9999	6.77717	7.69088	-6.44473	-6.53543	-9.93379	3.83685	5.66329	-13.7829	0.355633	-5.23305
2.93349	65.6219	39.3379	30.5726	36.3354	8.32911	0.609445	-19.0473	-11.9442	-35.1654	-29.6532	-54.4326	-39.6764	-29.8769	-44.4855	-35.0956	-20.2846	-41.9266	-46.9115	-31.1498	-51.0736	-56.3552	-73.8911	-54.3343	-40.6239	-13.1711	-24.4337	-7.38647	26.8868	15.08	50.3192	67.0372	29.8205	42.7258	53.5868	19.5389	36.697	0.955208	13.1834	22.0991	22.9917	-20.138	9.04815	1.81547	1.86442	0.727324	-7.68509	-5.21937	-8.29993	-11.9871
3.01356	72.1582	30.5911	27.7598	7.90396	17.4233	-0.192601	-1.86401	-21.2875	-20.2837	-23.9172	-23.2659	-27.52	-36.8742	-28.9494	-43.124	-12.9186	-45.9997	-59.944	-46.1947	-48.8172	-46.7979	-78.0952	-59.2659	-69.5864	-41.4484	6.08386	22.2869	4.05232	42.8556	25.0254	55.2846	47.2694	68.8667	20.6533	40.8443	23.2297	15.1782	19.8921	11.2202	8.15314	3.64106	1.55075	3.73005	-2.11038	7.1996	0.864108	-7.84854	-3.53769	-13.4374
3.09677	83.82	65.2561	63.4686	25.4493	21.1901	18.8364	1.86364	8.18817	-16.0258	-22.472	-24.4667	-9.44653	-51.3022	-31.8676	-57.5606	-38.1221	-76.1437	-72.8373	-63.0943	-66.9122	-77.5187	-79.207	-54.5122	-38.6718	-35.6382	5.52022	-0.820286	20.446	25.0581	31.3117	48.2681	56.7949	56.9405	43.3286	53.7273	-0.846394	28.9056	21.817	20.5089	21.2741	29.841	12.4103	-1.43889	0.581316	-4.15176	-2.58579	-2.19696	-7.62679	-2.58665
3.16557	43.9112	29.9751	24.0909	16.115	6.74572	-13.8523	-30.3833	3.91879	-3.08813	-31.498	-25.1235	-33.2574	-27.164	-32.5223	-43.2919	-34.9736	-56.4993	-37.7674	-20.5839	-54.0134	-61.3264	-72.6173	-70.7387	-39.9899	-15.2905	-14.9018	-15.9661	35.1718	14.4621	35.175	72.2541	30.0081	50.1907	15.4467	22.0793	6.86835	30.905	15.1082	16.8622	22.5378	9.06266	13.3589	12.4002	12.1993	9.96262	11.1044	6.05191	-3.52817	3.12503
3.21432	53.6751	62.9136	33.86	7.92357	9.45538	18.5091	6.15126	2.42664	-7.33209	-22.8046	-27.3069	-14.8643	-19.6978	-23.548	-33.567	-54.7915	-62.3629	-37.9101	-66.236	-64.4824	-48.1193	-77.134	-90.7649	-55.0674	-47.295	-20.336	-11.38	33.4134	30.907	45.9081	55.966	61.2676	53.8618	50.9246	55.9135	17.0995	18.2122	20.6358	16.1793	15.6639	15.0031	7.0135	-5.08877	5.80039	2.35091	7.70181	0.247667	-5.57518	-0.710567
3.2634	32.423	24.4454	47.026	17.3243	-10.321	2.70633	-1.94405	-22.5762	-4.81512	-18.9657	-1.16498	-25.0704	-22.5835	-41.8527	-26.5263	-34.5132	-54.1723	-32.9329	-50.1632	-54.9349	-35.0626	-76.8002	-70.1209	-48.6458	-26.0978	-8.04714	4.7766	4.54503	17.0057	25.7396	59.2266	75.7612	54.4178	47.4747	18.9863	33.5323	19.1662	9.84137	2.19811	3.69616	11.8157	-12.0214	-3.02282	6.0666	2.77633	-7.79977	-14.8383	-16.2203	-8.67662
3.32904	54.3709	39.2182	5.9692	19.5303	-30.9614	-19.8063	5.36566	-23.5193	-40.4302	-11.452	-12.5354	-26.3229	-39.9713	-21.2893	-38.9731	-43.0116	-38.8822	-39.1948	-50.8465	-68.1576	-50.9486	-40.2424	-69.7213	-29.2482	-14.1343	-23.7383	10.1398	1.43164	28.6209	47.9398	49.2726	31.0764	36.0859	22.128	19.6138	25.7342	26.2546	24.5165	1.12996	6.9604	-1.35747	-2.80157	4.04229	-1.17295	-3.42638	-3.6308	3.0251	-6.75632	4.077
3.40549	74.3732	48.8692	35.2988	35.7725	-2.52029	3.64053	6.42625	0.751566	-10.0628	-8.69266	-33.0333	-34.3163	-31.2599	-11.4083	-17.6769	-38.4261	-37.3261	-42.5144	-77.1618	-78.7019	-68.7094	-78.0101	-79.7347	-87.939	-54.934	-0.759122	4.16846	-4.76837	27.1534	49.3326	66.9365	47.5391	51.0547	63.698	42.1594	22.7653	40.6845	12.8971	29.4869	36.0249	43.776	20.7224	11.184	-1.92267	11.0515	8.65377	12.2211	0.437226	13.0196
3.48039	21.6837	46.6741	23.5353	17.0064	8.87426	6.17371	-8.69933	-14.1	-6.89307	-39.413	-28.5215	-48.6081	-35.4031	-28.83	-39.6068	-17.7738	-26.3517	-36.6794	-29.7118	-45.3854	-67.188	-68.4857	-54.7949	-31.5741	-60.2982	-16.0297	-2.93685	9.29326	43.8752	42.855	63.9861	52.4365	45.2651	23.026	35.7432	14.7225	38.5898	4.87217	29.128	13.5419	-7.63541	2.49974	-3.71023	7.24971	10.3708	-8.75343	1.04308	-6.28548	-3.19226
3.56327	48.0313	16.9156	54.8369	15.8522	5.83733	0.695096	6.3263	-20.4661	5.77579	-15.9086	4.97724	-34.2732	-18.0805	-18.1481	-53.6167	-45.9107	-56.7165	-25.8541	-45.1712	-61.987	-96.2104	-65.7918	-69.9099	-44.8967	-43.9954	0.43661	-6.29536	34.8255	53.8338	53.7285	41.255	49.4433	24.3321	29.0521	35.8594	35.7181	34.7755	16.7212	18.0384	1.54453	11.8827	-21.9968	1.85805	7.77678	-5.47509	-6.87117	-4.69745	-2.50487	-8.02567
3.6494	45.3786	34.0895	34.2912	23.3331	-4.53838	-4.56274	-4.93722	-14.5164	-24.7929	-26.4229	-18.9743	4.47642	-14.4231	-43.7394	-35.895	-39.2247	-42.3601	-58.1277	-53.4002	-65.5783	-61.2542	-59.0103	-86.1553	-48.859	-45.5491	-15.1902	-2.49594	9.99691	25.8426	48.6468	59.836	52.0684	29.9862	23.9412	54.106	29.5779	21.6568	15.2367	20.7268	11.8469	16.5887	-7.78577	-2.39411	20.5079	12.2278	20.9766	16.8405	-2.15489	11.396
3.72713	23.625	24.751	16.9208	3.45647	5.58157	9.95664	10.9271	-8.94361	-7.48465	1.65861	-22.6936	-29.6578	-30.1864	-32.3591	-15.566	-40.4145	-43.8797	-25.3131	-42.8178	-60.4764	-52.9944	-84.3323	-55.6655	-63.6528	-21.3717	-6.62973	-15.9669	33.4688	31.5242	38.221	73.8866	38.9593	37.8241	30.3934	33.5902	40.3825	8.36547	5.70746	8.97573	6.80786	4.644	7.1755	1.01285	-2.05905	8.46124	-13.463	-13.0694	-14.064	-22.6073
3.80709	71.6346	58.4214	56.1926	53.5829	41.4646	27.5816	14.1856	4.37621	-2.56051	-6.87342	-4.32226	-40.6069	-8.30793	-24.7597	-36.0893	-51.642	-60.0721	-46.2863	-73.5504	-107.844	-70.6665	-99.8969	-105.942	-67.8734	-87.389	-29.1497	-17.1968	26.7494	38.8574	45.6208	76.5943	54.3034	58.6495	76.0419	68.9434	40.1593	42.4249	32.858	47.9668	28.7611	23.876	27.0899	5.43373	9.91963	24.4901	-1.16852	7.57453	5.0153	17.0248
3.88935	52.1618	49.7845	33.5926	30.5682	10.7606	19.0618	15.5765	-8.83879	-4.84454	-17.3788	-12.8479	-51.0683	-19.9286	-36.8569	-17.7403	-46.7395	-42.1928	-56.4283	-65.3151	-58.6401	-85.3127	-50.8968	-59.6053	-41.5956	-28.5191	-18.7396	-14.6575	19.0103	16.7845	35.7028	63.1515	72.6763	64.7367	29.012	35.7367	42.9448	16.218	15.2164	9.68803	11.2897	15.8251	4.80863	-11.0451	3.17251	-17.1093	-2.31172	-15.0835	-15.4128	-11.4777
3.97343	13.9537	11.3224	30.8165	2.76373	-7.29605	-1.14564	5.97682	-17.9663	-30.2711	-25.225	-19.0313	-39.1501	-27.3712	-23.7685	-22.8078	-26.4118	-17.8828	-36.0064	-44.1201	-38.6974	-38.0939	-73.4494	-84.3949	-29.0577	-17.1626	-28.5826	-11.2031	25.0012	45.4706	30.8736	43.4801	37.5137	35.3911	15.6443	39.4199	20.9859	20.9121	14.1688	9.46668	30.947	17.1345	12.1536	7.4876	-3.07439	5.94993	7.48307	10.5633	-5.33108	-6.11143
4.06104	28.3896	40.6834	13.2343	20.5361	-7.04515	-6.36299	-10.8585	-11.0658	-31.8248	-26.1136	-37.0829	-30.013	-9.42162	-32.2887	-32.5111	-18.5136	-24.8391	-36.5034	-54.4239	-34.3228	-52.9175	-90.3211	-71.3283	-37.0157	-36.6649	-5.53669	19.9787	27.1292	17.434	30.2947	42.4038	54.1678	36.2383	17.2601	26.9491	27.0567	23.8777	-2.59372	26.9784	-3.74479	18.1816	23.5069	6.42973	9.40449	14.2139	16.4277	0.428082	6.43053	3.03242
4.13786	45.9053	58.6555	44.3227	12.5813	23.3552	12.1348	-1.17915	-13.6069	-30.5079	5.56069	-11.3687	-21.7132	-38.8017	-18.1697	-42.4876	-47.9106	-41.3872	-36.0469	-65.2181	-61.7304	-69.4258	-75.3666	-72.773	-55.6779	-39.5394	-20.7346	8.36534	30.3919	30.773	53.939	63.7695	63.4762	40.9923	33.0441	51.9032	27.5719	22.5276	1.69438	10.3647	-3.19266	5.09333	-1.11788	-18.9307	-3.86161	3.45302	-5.43826	-10.5964	-5.08023	-9.68772
4.19105	38.4787	32.043	61.3676	23.3761	12.2669	13.7183	-0.225047	0.950662	-21.2722	-15.7052	-26.3604	-17.9113	-44.072	-16.3092	-5.4187	-39.498	-50.0804	-34.8549	-77.6414	-78.9694	-89.7585	-73.8941	-90.2673	-41.1412	-25.4545	-19.8428	10.7624	32.9962	46.9416	52.4994	33.783	35.7566	47.1152	48.5576	31.7351	40.801	14.627	20.8068	18.7748	-22.2749	-2.59109	3.67945	-1.93295	9.13606	8.48383	8.06001	-15.6566	-1.12767	-4.17603
4.23722	22.0174	20.1539	48.2017	32.1291	26.3411	7.00727	-10.3955	-10.7633	-25.7092	-11.7934	-24.8217	-3.7945	-30.0463	-25.9281	-46.2679	-28.3244	-36.6697	-20.2408	-66.0622	-60.1632	-76.3575	-61.7583	-71.4832	-30.9773	-45.2095	-5.02469	13.0311	24.1376	28.2796	40.9539	41.0872	37.4279	59.706	39.5985	42.3578	34.0859	7.45947	19.1483	11.9793	4.75224	11.475	-14.1245	-5.63378	-10.9004	-16.0599	-0.449802	-11.0958	-16.285	-14.252
4.30009	67.0608	37.2923	2.33052	37.7308	41.2771	20.6345	0.215892	-21.0629	0.224286	-20.1124	-4.91594	-20.7161	-31.3589	-31.2172	-49.2123	-49.0066	-37.1719	-41.3284	-55.2579	-70.1482	-63.9911	-90.325	-79.6359	-78.8536	-27.2027	-26.2621	-30.7972	28.1421	12.0133	41.737	41.7844	50.8403	53.5914	52.7664	41.4885	26.6535	47.0555	28.4345	34.5121	39.0324	51.895	32.0265	19.0852	12.8013	30.7226	23.5129	13.9493	18.1732	22.5991
4.37853	106.254	87.5106	90.4833	69.1842	39.1631	35.8584	23.7348	-0.180811	2.08735	-7.68218	3.9563	-17.6392	-23.8603	-19.4496	-52.094	-32.4952	-53.3018	-78.5895	-101.048	-117.494	-128.213	-127.421	-105.918	-79.6404	-67.9631	-30.3335	-0.345939	27.6144	46.9283	49.9601	55.0527	83.6014	73.9853	57.8452	65.0912	41.7221	32.208	47.5346	43.6163	35.9438	48.2703	27.6985	22.7229	12.0196	29.633	24.5462	12.8342	17.0722	18.154
4.46356	58.6514	52.6748	31.432	22.1631	27.3712	23.1596	9.54318	6.32635	-20.4014	-23.8739	-8.59401	-22.3824	-33.7087	-18.5997	-27.3682	-35.3347	-55.588	-29.2657	-49.5963	-94.8268	-81.5588	-104.498	-81.8355	-67.2543	-49.6552	-28.0488	-3.47682	12.4499	34.146	34.2128	57.3192	54.3562	36.6314	54.9865	44.5098	46.6661	32.9019	48.3313	43.586	34.1998	20.0934	11.5545	24.6649	13.1959	24.2423	22.0701	17.0323	16.7193	6.81728
4.54578	62.1907	35.5069	31.7013	30.5081	35.3759	37.235	14.9701	2.71333	-31.1666	8.79928	-15.5008	-11.0353	-1.10791	-25.1417	-44.1999	-40.3103	-74.7906	-21.9434	-78.6636	-55.8122	-94.6879	-102.728	-84.171	-90.4078	-52.8722	-10.8881	-8.18535	18.0779	51.7966	29.4677	66.8957	38.3674	52.474	48.3068	35.8852	29.4339	34.2944	30.6619	47.148	50.6346	28.7997	29.9399	26.5071	23.0649	16.6204	16.0857	5.22536	9.35299	9.17858
4.62455	71.9452	25.4892	33.8347	41.9069	-0.218847	-2.47559	9.26815	16.4923	-27.5519	-9.29601	-8.11489	-47.6552	-50.9471	-25.4563	-43.4481	-37.6498	-46.0333	-45.7114	-71.9764	-75.273	-56.1502	-65.8656	-61.7623	-44.4222	-60.4603	-11.9166	15.9149	-0.0733934	28.1457	33.1379	40.5583	50.8921	33.3376	37.8047	38.3964	31.2865	29.1501	28.1434	20.4371	11.2281	38.7072	21.1185	14.5946	8.81152	15.1216	7.87915	10.3036	13.9945	9.13061
4.70896	59.1834	19.3784	49.7704	20.4117	-3.56112	-2.46424	-3.75615	-30.1594	-36.0141	-19.3302	-0.434257	-9.91537	-41.02	-11.3239	-33.1576	-30.2281	-42.3421	-60.1391	-54.552	-44.3061	-62.8255	-74.3193	-42.9399	-42.6242	-1.78934	-7.23634	-12.5452	8.81316	19.75	42.5689	47.1239	58.6561	35.8426	49.6605	32.1229	16.7617	-6.44726	-0.994375	-11.0175	8.25956	36.791	9.04993	10.3933	-6.37621	-10.6317	-6.10495	-8.43311	3.05396	-14.6319
4.99475	49.8414	14.8371	27.8404	16.9941	1.53063	7.86719	2.57541	-20.7439	-19.472	-22.8332	-33.4295	-44.3188	-18.2982	-42.5415	-30.6902	-12.5913	-19.4684	-58.0637	-47.6026	-66.751	-67.868	-61.6672	-50.6592	-45.9141	1.18585	-6.07141	-9.01947	28.4861	-2.52331	35.2031	49.8406	54.4258	21.7261	26.7361	35.3574	23.5563	6.48652	19.9624	9.67461	-6.92062	7.67305	12.4122	15.1659	-0.219052	10.8838	1.86748	19.3726	10.5761	8.59709
5.73124	73.4979	34.3693	50.9663	22.7961	-6.31479	17.6474	5.11423	-3.19553	-0.971291	-2.4149	8.06796	8.54463	-18.7474	-30.5227	-35.5395	-54.8125	-18.8622	-51.3348	-72.2759	-76.2128	-88.9708	-108.941	-69.2368	-53.8915	-40.2368	-34.5423	3.03371	0.768831	16.8533	46.5541	59.0155	54.5021	55.1651	39.8212	37.3316	52.8878	34.2935	51.651	15.3017	22.0499	22.166	6.15459	12.1146	14.936	23.2587	16.8633	19.7518	10.7281	19.0445
6.72649	78.4426	58.6787	49.8777	41.3734	36.7412	34.2928	32.8735	30.1499	-0.486201	6.713	4.35696	21.9681	-37.1099	-23.5797	-45.211	-37.4631	-43.8743	-76.2628	-58.4606	-75.2562	-88.9664	-107.18	-91.5171	-73.1438	-42.2243	-27.0455	11.9142	35.7053	31.1645	57.0447	79.3657	47.0703	50.0297	58.322	44.4267	38.6998	19.1034	33.8091	2.49746	38.5503	29.1363	6.38491	4.85765	15.6715	3.28914	-6.77758	-15.7849	-14.2347	-18.7272
7.72809	38.7958	39.4133	29.9882	-4.76121	14.772	7.51152	26.1536	-5.32574	-25.1229	-15.8281	-11.8309	8.74685	-23.8688	-31.4076	-60.4922	-40.6276	-13.1691	-57.7572	-39.8282	-34.5563	-58.04	-54.0599	-76.7614	-29.9949	-39.0556	3.63778	-2.47808	18.0175	45.631	16.2777	37.62	32.4221	31.6788	25.925	45.8123	16.6143	3.29453	3.6458	22.1849	13.8133	22.8541	9.76229	12.2229	-4.56778	7.96386	6.87013	-6.49564	3.39479	8.92849
8.72334	15.1726	8.62965	2.25976	0.753528	-9.06482	5.12878	2.50572	-17.2322	-23.3875	-32.1434	-32.2742	0.39034	-19.3489	-19.165	-19.24	-24.4888	-18.2017	-43.9543	-7.31587	-39.3404	-38.5502	-20.6691	-48.2669	-40.9429	-27.5636	7.32514	16.9515	4.18967	10.8739	19.1396	14.9686	18.9913	37.7934	8.58959	21.764	28.2023	18.5829	2.81135	19.4043	4.92005	5.91797	5.14527	11.5026	-5.01857	7.70853	13.331	6.84854	0.36147	3.90452
9.71386	21.6657	25.1368	18.2928	26.1918	-3.30644	0.115965	7.74757	6.60694	-17.4099	-24.0863	15.6642	5.98718	-18.1171	-25.4911	-10.7229	-25.5172	-8.60526	-14.8038	-40.5732	-38.3164	-61.2388	-35.2423	-78.9484	-15.9379	-49.3738	0.127977	21.0005	26.6239	30.2356	24.2826	65.7787	37.9827	52.3535	28.701	14.1566	15.8419	-6.27135	-4.02824	9.26067	15.5423	-8.70298	-27.4257	-22.4236	-15.5154	-16.8605	-15.762	-25.7791	-27.1161	-11.7838
10.7091	22.2674	-15.0518	5.1843	-6.09856	-22.5669	-10.2035	-22.3973	16.3373	-9.17314	-44.3775	-8.5722	-19.0743	-15.6267	-25.0938	-27.6402	-23.6561	8.88487	-28.7586	-6.49392	-22.645	-30.4544	2.80872	-25.3922	1.15907	-2.93063	3.79498	23.2573	10.667	30.0768	16.5824	29.2883	14.3856	11.877	17.5811	1.94003	-10.8591	-24.9996	-16.7757	-11.2349	13.4751	-7.632	-8.17558	-10.4746	-7.23826	-12.8247	-11.5848	-21.2985	-15.1798	-12.4074
11.7078	38.4657	10.5667	14.0731	-9.53227	12.2248	32.4392	-9.56644	-4.3193	-0.83005	-48.0276	11.2831	-32.0511	-5.3752	-33.6307	-37.9965	-28.1641	-11.6211	-28.0031	-40.6683	-17.0258	-42.6626	-28.5504	-21.4462	-9.33786	-8.78575	11.5691	26.2882	7.72324	26.5264	38.8589	28.7015	42.4075	10.6703	-10.8497	6.75184	-4.45529	-16.2118	-4.36024	-4.19529	6.13033	-20.7396	-16.3032	1.13964	-20.7385	-20.2966	-11.5897	-15.5966	-16.1737	-15.2052
12.7069	15.7763	12.1482	7.7228	14.3319	19.0181	8.04206	7.84436	-4.02087	-5.32298	-9.54397	-0.687102	-7.593	5.79307	7.53966	-5.43397	-22.9173	-11.1185	-31.8176	-56.9547	-16.0908	-61.1611	-47.1323	-73.5991	-17.0511	-27.5821	-21.4076	-2.80923	-2.00074	26.0503	13.4343	39.5733	15.5022	33.1851	36.3164	16.5675	22.2222	20.3234	17.2857	22.0748	22.6326	23.8927	12.0341	9.16416	2.09181	8.66343	5.99821	4.13196	0.601578	8.60778
13.7034	-19.2089	5.20234	0.985829	7.05282	-20.2928	10.6668	-24.5902	-23.0259	-30.4353	-16.6135	-16.2819	-6.80758	16.2956	-3.1097	-8.4006	-13.8298	-24.6916	-1.6216	-8.26221	-39.7011	-19.4557	-26.8985	-10.1099	-7.27432	-22.7376	23.3419	31.5419	0.260375	31.1895	6.08781	52.7802	15.1738	9.54116	-8.2155	-13.5531	-15.9406	-16.2732	-21.1277	-8.56163	-39.0564	-4.11886	11.9969	-5.76391	-10.0714	-8.27512	-3.81934	6.45508	-5.44029	-1.43007
14.6907	25.8482	36.6821	41.2932	6.84752	2.85297	8.00456	14.8752	-7.17834	-5.74042	-10.5019	8.62996	-6.07575	-2.09332	-15.9509	-16.7317	-5.51312	-11.4976	-25.0311	-19.763	-47.1719	-63.8412	-43.8282	-48.9871	-37.4563	-27.827	-9.35245	-19.6061	22.0113	18.3076	32.3499	43.8591	49.7235	31.0197	12.0582	28.0888	24.9636	19.3346	4.43896	-2.84808	-0.120939	7.20552	11.4536	-2.52393	-8.17669	6.17056	-6.7195	-5.52697	-5.91561	1.97241
15.6723	10.0568	21.7763	42.8461	20.0407	21.6413	13.6325	28.5809	-7.27642	-3.28728	-1.89834	-33.9261	-29.7683	-17.9777	-3.57028	-16.9387	-18.5282	-4.77401	-33.5956	-37.157	-57.243	-67.2563	-50.6217	-36.4464	-33.312	-13.0556	23.3452	-2.54213	3.72216	17.0966	8.61952	42.6086	33.8135	-4.91024	1.6069	20.751	-12.8833	9.83162	22.4148	4.22805	16.5579	23.6712	10.3884	20.5027	24.5395	24.4139	20.7951	29.2269	37.061	27.4539
16.6561	13.669	9.36516	23.8029	22.1375	13.1752	1.31573	7.25048	3.96521	-3.51821	-11.776	-14.9159	-23.9485	54.5265	-27.8876	-22.3647	-22.0316	-14.3155	0.889586	-21.6131	-65.0706	-57.5989	-29.0661	-24.6402	-30.0756	-5.99918	26.141	-12.6396	13.4727	21.3159	19.9743	32.7888	22.3896	17.8483	0.0260488	3.5037	-0.333659	23.4281	-4.31639	-7.15146	-15.5619	18.0692	7.95639	9.79657	-5.95395	13.5169	12.7866	1.25078	3.0247	-6.52899
17.2268	-32.5171	-7.98926	-7.01245	-19.6145	-1.22099	-8.25236	5.47027	-2.95161	-5.34312	-19.2293	-13.8875	-33.4882	29.9209	-2.02299	-6.7803	-13.9621	7.99499	-16.9462	-17.2158	-13.768	8.2852	-24.555	-12.9472	25.7419	3.22923	-0.319885	-2.03642	21.4823	-24.1666	-0.819995	21.4778	24.462	14.2524	-24.816	5.55277	10.6658	-6.63109	-15.6447	-6.3354	-2.39743	-10.0776	3.13317	3.57455	3.91927	0.180567	2.08673	-12.7057	-4.25816	-1.28688
17.7898	6.56434	11.5614	11.0154	9.57478	6.31089	4.07114	7.65104	-1.91811	-37.0645	-27.299	-19.6208	-27.0235	-8.35653	1.57396	2.93215	-12.728	-15.1671	-2.26531	-19.6557	-22.5189	-26.2451	-19.8217	-26.043	6.80632	14.0155	13.3816	7.13146	12.0593	12.2706	12.2949	20.2412	3.10522	-3.38789	-0.693913	5.0656	-3.55711	-0.438614	8.60627	-2.52126	-9.56605	6.67423	-6.12373	1.16603	1.36191	-1.71797	11.2585	-1.68469	-12.0177	-8.32562
18.7723	31.2376	29.353	20.9858	-3.54107	17.3031	18.0792	-12.6688	5.50701	-8.0694	1.29567	-16.7408	1.9977	-8.79235	12.8322	-13.1812	-43.2663	-23.7225	-23.8867	-43.2591	-33.6238	-40.3403	0.541364	6.06158	-5.40762	-7.24462	-3.79847	5.19449	12.0768	17.3711	-10.763	26.1561	29.8891	14.982	7.99436	11.2567	-13.9103	19.9884	-1.14206	19.8677	-11.5854	-10.6771	-9.87266	-5.05303	-8.04962	-3.43468	-23.5767	-5.1061	0.124202	-10.1743
19.7637	32.9786	-6.13661	1.29743	28.1115	22.6505	26.8799	8.70567	-6.36442	0.240607	5.19543	-25.4033	-13.0815	-14.4886	-8.86972	-15.4451	-33.3304	-2.90204	-17.9002	-12.6752	-37.0603	-16.619	-44.6541	-44.8159	-23.4023	3.9247	-2.62568	-0.872405	17.0096	25.4887	-12.8588	23.5563	29.1765	36.1406	-5.74737	15.3775	-14.4466	13.7231	-3.38621	15.9439	-5.24444	21.3164	-13.3765	7.21597	-0.655561	-0.314991	-0.446237	-1.23344	-12.9174	-0.980703
[truncated: 20 more columns]

## Sheet: Fig. 4e
Fig. 4e
Column A = times in ps
First row = magnitude of scattering vector q in inverse Ångstrom
Values = difference scattering in e.u./LUC
time_ps	0.605959	0.652823	0.699688	0.746553	0.793418	0.840282	0.887147	0.934012	0.980877	1.02774	1.07461	1.12147	1.16834	1.2152	1.26207	1.30893	1.3558	1.40266	1.44952	1.49639	1.54325	1.59012	1.63698	1.68385	1.73071	1.77758	1.82444	1.87131	1.91817	1.96504	2.0119	2.05877	2.10563	2.1525	2.19936	2.24623	2.29309	2.33996	2.38682	2.43369	2.48055	2.52741	2.57428	2.62114	2.66801	2.71487	2.76174	2.8086	2.85547
-2.28798	0	0	0	0	0	0	0	0	0	0	0	0	0	0	0	0	0	0	0	0	0	0	0	0	0	0	0	0	0	0	0	0	0	0	0	0	0	0	0	0	0	0	0	0	0	0	0	0	0
-1.53654	0	0	0	0	0	0	0	0	0	0	0	0	0	0	0	0	0	0	0	0	0	0	0	0	0	0	0	0	0	0	0	0	0	0	0	0	0	0	0	0	0	0	0	0	0	0	0	0	0
-1.24273	0	0	0	0	0	0	0	0	0	0	0	0	0	0	0	0	0	0	0	0	0	0	0	0	0	0	0	0	0	0	0	0	0	0	0	0	0	0	0	0	0	0	0	0	0	0	0	0	0
-1.17174	0	0	0	0	0	0	0	0	0	0	0	0	0	0	0	0	0	0	0	0	0	0	0	0	0	0	0	0	0	0	0	0	0	0	0	0	0	0	0	0	0	0	0	0	0	0	0	0	0
-1.09577	0	0	0	0	0	0	0	0	0	0	0	0	0	0	0	0	0	0	0	0	0	0	0	0	0	0	0	0	0	0	0	0	0	0	0	0	0	0	0	0	0	0	0	0	0	0	0	0	0
-1.01003	0	0	0	0	0	0	0	0	0	0	0	0	0	0	0	0	0	0	0	0	0	0	0	0	0	0	0	0	0	0	0	0	0	0	0	0	0	0	0	0	0	0	0	0	0	0	0	0	0
-0.928247	0	0	0	0	0	0	0	0	0	0	0	0	0	0	0	0	0	0	0	0	0	0	0	0	0	0	0	0	0	0	0	0	0	0	0	0	0	0	0	0	0	0	0	0	0	0	0	0	0
-0.859693	0	0	0	0	0	0	0	0	0	0	0	0	0	0	0	0	0	0	0	0	0	0	0	0	0	0	0	0	0	0	0	0	0	0	0	0	0	0	0	0	0	0	0	0	0	0	0	0	0
-0.80963	0	0	0	0	0	0	0	0	0	0	0	0	0	0	0	0	0	0	0	0	0	0	0	0	0	0	0	0	0	0	0	0	0	0	0	0	0	0	0	0	0	0	0	0	0	0	0	0	0
-0.760869	0	0	0	0	0	0	0	0	0	0	0	0	0	0	0	0	0	0	0	0	0	0	0	0	0	0	0	0	0	0	0	0	0	0	0	0	0	0	0	0	0	0	0	0	0	0	0	0	0
-0.695916	0	0	0	0	0	0	0	0	0	0	0	0	0	0	0	0	0	0	0	0	0	0	0	0	0	0	0	0	0	0	0	0	0	0	0	0	0	0	0	0	0	0	0	0	0	0	0	0	0
-0.614295	0	0	0	0	0	0	0	0	0	0	0	0	0	0	0	0	0	0	0	0	0	0	0	0	0	0	0	0	0	0	0	0	0	0	0	0	0	0	0	0	0	0	0	0	0	0	0	0	0
-0.529551	0	0	0	0	0	0	0	0	0	0	0	0	0	0	0	0	0	0	0	0	0	0	0	0	0	0	0	0	0	0	0	0	0	0	0	0	0	0	0	0	0	0	0	0	0	0	0	0	0
-0.448002	0	0	0	0	0	0	0	0	0	0	0	0	0	0	0	0	0	0	0	0	0	0	0	0	0	0	0	0	0	0	0	0	0	0	0	0	0	0	0	0	0	0	0	0	0	0	0	0	0
-0.366653	3.50462e-12	1.59659e-12	-1.78595e-13	-1.82093e-12	-3.33041e-12	-4.70705e-12	-6.18177e-12	-7.29892e-12	-7.94862e-12	-7.58158e-12	-7.42305e-12	-7.49786e-12	-8.13206e-12	-8.77603e-12	-8.8481e-12	-7.54679e-12	-4.97045e-12	-8.30261e-13	4.40815e-12	9.73859e-12	1.33626e-11	1.47373e-11	1.39437e-11	1.09808e-11	6.75396e-12	2.21857e-12	-1.45126e-12	-4.21511e-12	-5.91461e-12	-6.64787e-12	-7.36533e-12	-6.95657e-12	-5.59666e-12	-4.78432e-12	-4.14456e-12	-3.70981e-12	-2.88502e-12	-2.02888e-12	-1.5028e-12	-7.88485e-13	-6.05795e-13	2.99753e-13	1.34741e-12	1.77734e-12	2.25715e-12	2.45478e-12	2.4017e-12	2.24889e-12	1.97414e-12
-0.285017	1.80948e-07	8.12482e-08	-1.15167e-08	-9.73466e-08	-1.76242e-07	-2.48201e-07	-3.25343e-07	-3.83743e-07	-4.17683e-07	-3.97535e-07	-3.88846e-07	-3.93111e-07	-4.268e-07	-4.61065e-07	-4.6518e-07	-3.96736e-07	-2.60577e-07	-4.18268e-08	2.34859e-07	5.17211e-07	7.08849e-07	7.81559e-07	7.39923e-07	5.8346e-07	3.60114e-07	1.1979e-07	-7.49093e-08	-2.22423e-07	-3.13649e-07	-3.53604e-07	-3.92616e-07	-3.71124e-07	-2.99204e-07	-2.56201e-07	-2.21917e-07	-1.98457e-07	-1.53946e-07	-1.08234e-07	-8.01977e-08	-4.22304e-08	-3.22591e-08	1.60642e-08	7.16211e-08	9.4373e-08	1.20018e-07	1.3074e-07	1.28138e-07	1.20013e-07	1.05391e-07
-0.2028	0.000734368	0.000325407	-5.5131e-05	-0.000407247	-0.000730942	-0.00102621	-0.00134295	-0.00158259	-0.00172179	-0.00163562	-0.00159851	-0.00161731	-0.00175751	-0.0019003	-0.00191847	-0.00163612	-0.00107204	-0.000166012	0.000979657	0.0021517	0.00294602	0.00324746	0.00307608	0.00242837	0.00150327	0.000505404	-0.00030387	-0.000920174	-0.00130316	-0.001473	-0.00163857	-0.00154993	-0.0012518	-0.00107341	-0.000929678	-0.000830763	-0.000643045	-0.000451992	-0.000335005	-0.000176941	-0.000134493	6.73799e-05	0.000298222	0.000392585	0.000499864	0.000545277	0.000535232	0.000501388	0.000440445
-0.123161	0.198059	0.0871549	-0.0160452	-0.111541	-0.199333	-0.27942	-0.365356	-0.430358	-0.468101	-0.444245	-0.433977	-0.439258	-0.477557	-0.516592	-0.521696	-0.444905	-0.291163	-0.0442492	0.267928	0.587694	0.804244	0.886431	0.839876	0.663402	0.411286	0.139005	-0.0819336	-0.250622	-0.355701	-0.402587	-0.448256	-0.424148	-0.342867	-0.294213	-0.254806	-0.227609	-0.17599	-0.123687	-0.0916865	-0.0484994	-0.0367737	0.0184786	0.0814892	0.107223	0.136605	0.149119	0.146482	0.137233	0.120572
-0.0448553	5.27597	2.34473	-0.382748	-2.90647	-5.22644	-7.34265	-9.61236	-11.3299	-12.3276	-11.7156	-11.4519	-11.5845	-12.5862	-13.6061	-13.7341	-11.7128	-7.67857	-1.19838	6.99629	15.375	21.0552	23.2107	21.9832	17.3499	10.7333	3.60012	-2.18361	-6.58321	-9.31431	-10.5222	-11.7001	-11.0655	-8.93353	-7.65805	-6.63275	-5.92801	-4.59075	-3.22701	-2.39165	-1.26241	-0.96063	0.480468	2.13034	2.80507	3.57067	3.89388	3.82087	3.57913	3.14388
0.0347387	22.3027	10.4488	-0.578103	-10.7781	-20.151	-28.697	-37.8387	-44.773	-48.8114	-46.7664	-45.8803	-46.2587	-50.065	-53.9164	-54.2795	-46.3038	-30.6721	-5.53758	26.2858	58.4728	80.435	88.7625	83.8734	65.8656	40.2093	12.8443	-9.23981	-25.6582	-35.6278	-39.7848	-43.8718	-41.3649	-33.1258	-28.214	-24.4474	-21.9272	-17.1464	-12.0649	-8.92963	-4.64797	-3.61632	1.7651	8.07603	10.6771	13.5185	14.6504	14.2789	13.3638	11.7211
0.10911	31.6774	16.3217	2.04531	-11.1518	-23.2696	-34.3081	-46.0451	-55.0015	-60.249	-58.8065	-58.1756	-58.2388	-62.4913	-66.7209	-66.7751	-57.0353	-38.7419	-9.248	28.2095	65.0942	90.6715	100.361	94.2722	73.0606	43.0078	11.8003	-13.0619	-30.4211	-40.2856	-43.6137	-47.0076	-43.9281	-34.3483	-28.7009	-24.9067	-22.5892	-18.1592	-12.8026	-9.43095	-4.69828	-3.89275	1.82109	8.97207	11.9735	14.9358	15.9091	15.2163	14.2009	12.3988
0.17542	35.015	19.5215	5.12459	-8.17562	-20.3792	-31.486	-43.2163	-52.2358	-57.5582	-57.3632	-57.2886	-56.9382	-60.5363	-64.0232	-63.6799	-54.5396	-38.2033	-11.7617	21.953	54.0458	76.77	85.3874	79.5682	60.5125	33.6944	6.8019	-14.2099	-27.5347	-34.2372	-35.4183	-36.8533	-33.9234	-25.4388	-20.5352	-17.8788	-16.5724	-13.9496	-9.84439	-7.17887	-3.2811	-3.02516	1.41794	7.54245	10.1665	12.3972	12.8621	11.9468	11.0901	9.60412
0.226657	36.9796	21.5836	7.28196	-5.92534	-18.0383	-29.0569	-40.6357	-49.5954	-54.9127	-55.5702	-55.8946	-55.2939	-58.4153	-61.364	-60.7858	-52.2258	-37.4922	-13.5562	17.0672	45.4138	65.8426	73.613	68.1082	50.8743	26.7467	3.26838	-14.7214	-25.0406	-29.4502	-29.1293	-29.208	-26.4181	-18.8182	-14.5228	-12.7077	-12.1429	-10.7888	-7.60304	-5.46522	-2.208	-2.33171	1.18309	6.5146	8.83183	10.5302	10.6409	9.58912	8.84278	7.5837
0.281178	38.778	23.5159	9.34217	-3.74308	-15.7399	-26.6482	-38.0534	-46.941	-52.2473	-53.6786	-54.3834	-53.5833	-56.2749	-58.7359	-57.9762	-50.0264	-36.8592	-15.369	12.2316	37.0048	55.2168	62.184	57.0383	41.6262	20.1672	0.001472	-15.0516	-22.5168	-24.7736	-23.0631	-21.904	-19.2512	-12.5112	-8.82139	-7.80898	-7.95614	-7.76478	-5.44072	-3.80249	-1.1604	-1.6311	1.02146	5.5985	7.61318	8.81587	8.60197	7.43308	6.78111	5.72554
0.359283	40.9381	25.8965	11.931	-0.958492	-12.772	-23.5094	-34.6598	-43.44	-48.7269	-51.0648	-52.246	-51.2582	-53.454	-55.3476	-54.4284	-47.3261	-36.1686	-17.8105	5.9114	26.2331	41.6425	47.6178	43.0118	30.0007	12.0273	-3.92075	-15.225	-19.1461	-18.7654	-15.3842	-12.7643	-10.287	-4.64297	-1.74828	-1.73993	-2.78507	-3.97313	-2.70066	-1.68022	0.187751	-0.693344	0.919569	4.55931	6.18119	6.78411	6.18517	4.88941	4.33768	3.5153
0.440206	42.7721	27.9749	14.2379	1.56102	-10.0556	-20.612	-31.5028	-40.1743	-45.4409	-48.5142	-50.1173	-49.0308	-50.8354	-52.2753	-51.2881	-45.0224	-35.6892	-20.1674	0.0347036	16.4549	29.3644	34.4805	30.4476	19.684	4.94044	-7.20917	-15.1255	-15.9456	-13.295	-8.50917	-4.69292	-2.37336	2.28324	4.43598	3.55724	1.71003	-0.615522	-0.242823	0.240141	1.42012	0.201739	0.939429	3.76015	5.02026	5.11569	4.19908	2.81194	2.32907	1.68891
0.513782	44.1661	29.5918	16.062	3.57674	-7.86407	-18.2604	-28.926	-37.5057	-42.7563	-46.3545	-48.289	-47.1769	-48.713	-49.8361	-48.8521	-43.3059	-35.4319	-22.1735	-4.78546	8.61764	19.5607	24.0211	20.5092	11.5951	-0.513723	-9.64439	-14.8577	-13.2783	-8.89986	-3.0699	1.60966	3.80478	7.67692	9.2201	7.64777	5.16618	2.01397	1.70652	1.77618	2.41589	0.953097	1.04088	3.22989	4.19639	3.91273	2.765	1.32196	0.877343	0.360784
0.591845	45.4254	31.0797	17.7615	5.4706	-5.79284	-16.0289	-26.4714	-34.9636	-40.2013	-44.2371	-46.4778	-45.3891	-46.7135	-47.5807	-46.6509	-41.823	-35.3162	-24.1728	-9.41892	1.24943	10.3802	14.255	11.2867	4.15224	-5.44205	-11.7593	-14.4433	-10.6835	-4.75982	1.98138	7.38926	9.46992	12.6119	13.569	11.3593	8.28776	4.4328	3.52215	3.21874	3.36048	1.69043	1.21304	2.83077	3.5182	2.9026	1.55803	0.0773892	-0.346532	-0.76707
0.674725	46.5697	32.4519	19.3437	7.24494	-3.84431	-13.9241	-24.15	-32.5618	-37.7912	-42.1839	-44.7071	-43.6857	-44.8514	-45.5199	-44.69	-40.5737	-35.3406	-26.1624	-13.8598	-5.65116	1.8204	5.17744	2.76951	-2.66129	-9.86721	-13.5755	-13.9029	-8.17235	-0.876121	6.65275	12.6641	14.6407	17.1068	17.5028	14.7097	11.0908	6.64825	5.20734	4.56934	4.25438	2.41139	1.44874	2.55377	2.97712	2.07401	0.564406	-0.937505	-1.3569	-1.70712
0.759139	47.5762	33.6717	20.759	8.83841	-2.09025	-12.0269	-22.0545	-30.3977	-35.6244	-40.2906	-43.0637	-42.1435	-43.2032	-43.7307	-43.0345	-39.5904	-35.4919	-28.0591	-17.937	-11.84	-5.81988	-2.89822	-4.75813	-8.62925	-13.6654	-15.0587	-13.2842	-5.84965	2.61175	10.7894	17.2722	19.1588	21.0269	20.9088	17.604	13.4981	8.59135	6.70596	5.78118	5.06537	3.086	1.72784	2.39362	2.57784	1.43785	-0.202657	-1.71142	-2.14032	-2.4453
0.838487	48.4067	34.684	21.9376	10.1677	-0.625801	-10.4429	-20.3037	-28.5943	-33.8234	-38.6811	-41.66	-40.8561	-41.8565	-42.2961	-41.7459	-38.8875	-35.7266	-29.7314	-21.408	-16.9924	-12.15	-9.56724	-10.9354	-13.4842	-16.6935	-16.1803	-12.6655	-3.86195	5.51849	14.1918	21.013	22.8277	24.2048	23.6503	19.9282	15.4194	10.1752	7.94416	6.79111	5.7485	3.67011	2.01397	2.33065	2.31408	0.993354	-0.742841	-2.24789	-2.6955	-2.97701
0.911858	49.0934	35.5231	22.9156	11.2711	0.58944	-9.1293	-18.852	-27.1031	-32.3383	-37.3278	-40.4757	-39.7921	-40.7652	-41.1541	-40.751	-38.3966	-36.006	-31.1885	-24.3406	-21.2589	-17.3679	-15.0478	-15.9825	-17.4191	-19.1014	-17.0256	-12.0772	-2.17657	7.92735	16.9785	24.04	25.7975	26.7735	25.8514	21.7901	16.9492	11.4619	8.96283	7.62854	6.32052	4.17083	2.29134	2.33148	2.14743	0.689322	-1.1163	-2.61137	-3.08261	-3.35536
0.991208	49.7629	36.3413	23.8689	12.3458	1.77197	-7.8526	-17.4418	-25.6591	-30.9044	-35.9972	-39.308	-38.7637	-39.7307	-40.0915	-39.8554	-38.0082	-36.3598	-32.6738	-27.2449	-25.4035	-22.4137	-20.3316	-20.8207	-21.1612	-21.3473	-17.7692	-11.4352	-0.503085	10.2688	19.657	26.9145	28.6191	29.2109	27.9259	23.5408	18.3785	12.6888	9.94638	8.44335	6.88239	4.67335	2.59883	2.38224	2.03442	0.454334	-1.4096	-2.88862	-3.39048	-3.66476
1.07376	50.3905	37.1074	24.7604	13.3495	2.87473	-6.66391	-16.1299	-24.3205	-29.5793	-34.7448	-38.2063	-37.813	-38.7941	-39.1487	-39.0914	-37.733	-36.7695	-34.1245	-30.0029	-29.2625	-27.0896	-25.2123	-25.2633	-24.5685	-23.3497	-18.3879	-10.7707	1.0894	12.4502	22.1236	29.5285	31.1862	31.4254	29.797	25.1159	19.6554	13.8094	10.8566	9.20345	7.41165	5.15677	2.9216	2.47744	1.9761	0.29339	-1.61618	-3.07422	-3.61195	-3.89729
1.14509	50.8836	37.7083	25.4585	14.1343	3.73565	-5.73743	-15.1084	-23.2815	-28.5541	-33.7593	-37.3376	-37.0775	-38.0838	-38.448	-38.5468	-37.5814	-37.1474	-35.3047	-32.1918	-32.2713	-30.7189	-28.9894	-28.682	-27.1696	-24.847	-18.8175	-10.2049	2.35548	14.1517	24.0272	31.5216	33.1446	33.1128	31.2127	26.3046	20.6123	14.6675	11.5624	9.79714	7.82873	5.54485	3.1995	2.58617	1.96443	0.209574	-1.72937	-3.16673	-3.73772	-4.03863
1.20052	51.2385	38.1402	25.9596	14.697	4.35214	-5.07485	-14.3783	-22.541	-27.8252	-33.0493	-36.7107	-36.5545	-37.587	-37.9664	-38.1863	-37.5088	-37.4511	-36.177	-33.7798	-34.4236	-33.3057	-31.6751	-31.1017	-28.9985	-25.8816	-19.0945	-9.77273	3.27516	15.3693	25.3777	32.9216	34.5208	34.2973	32.2006	27.1324	21.2746	15.2724	12.065	10.2224	8.12961	5.82885	3.41331	2.68369	1.97542	0.173456	-1.78294	-3.20304	-3.80086	-4.11687
1.24803	51.5244	38.4878	26.3627	15.1492	4.84719	-4.54329	-13.7929	-21.9485	-27.2431	-32.4761	-36.2039	-36.1368	-37.1955	-37.5922	-37.9154	-37.4732	-37.7157	-36.8946	-35.0678	-36.1503	-35.3753	-33.8196	-33.0269	-30.4458	-26.6885	-19.2976	-9.40862	4.02195	16.3465	26.4541	34.0286	35.6092	35.2333	32.9774	27.7822	21.792	15.752	12.4668	10.564	8.3726	6.06076	3.59437	2.77444	1.99647	0.159574	-1.80857	-3.21324	-3.83451	-4.16514
1.31048	51.8762	38.9155	26.8585	15.705	5.45521	-3.89097	-13.0749	-21.2231	-26.5318	-31.768	-35.577	-35.6262	-36.7234	-37.1481	-37.6059	-37.4579	-38.0668	-37.7974	-36.6659	-38.269	-37.9073	-36.4381	-35.3683	-32.196	-27.649	-19.5222	-8.93959	4.94972	17.546	27.7657	35.3659	36.9246	36.3635	33.9105	28.5611	22.4087	16.3332	12.9578	10.9836	8.67273	6.35043	3.82861	2.90167	2.03784	0.161728	-1.81794	-3.20168	-3.85415	-4.20592
1.3902	52.2881	39.4168	27.4395	16.3564	6.16745	-3.1274	-12.2346	-20.3763	-25.7033	-30.9316	-34.8348	-35.0307	-36.1826	-36.6498	-37.2762	-37.4806	-38.5155	-38.8856	-38.5611	-40.7473	-40.8584	-39.4824	-38.0771	-34.2058	-28.7289	-19.7485	-8.35787	6.05202	18.9497	29.2865	36.8993	38.4336	37.6581	34.9718	29.4449	23.1035	17.0023	13.5294	11.4749	9.02664	6.69676	4.12035	3.07378	2.109	0.192378	-1.79648	-3.15274	-3.84528	-4.22647
1.47561	52.6861	39.9026	28.0036	16.9893	6.85957	-2.38558	-11.418	-19.5551	-24.9019	-30.1096	-34.1035	-34.453	-35.6684	-36.1874	-36.9898	-37.5453	-38.9904	-39.975	-40.4267	-43.1508	-43.7093	-42.4151	-40.6719	-36.1142	-29.7284	-19.9278	-7.75693	7.1402	20.3121	30.7467	38.3524	39.8641	38.8834	35.9678	30.2718	23.7479	17.6392	14.0805	11.9519	9.37283	7.04076	4.42262	3.26599	2.20272	0.252693	-1.74036	-3.06662	-3.80191	-4.21673
1.55878	53.0332	40.3289	28.5005	17.548	7.47127	-1.72958	-10.6953	-18.8295	-24.1949	-29.3731	-33.4461	-33.9411	-35.2214	-35.7953	-36.7638	-37.637	-39.4419	-40.9637	-42.0952	-45.27	-46.2136	-44.9844	-42.932	-37.7615	-30.5678	-20.0502	-7.19438	8.11678	21.5143	32.0211	39.6035	41.0961	39.9365	36.8162	30.9739	24.29	18.19	14.5633	12.3726	9.68042	7.351	4.70584	3.45729	2.30662	0.332307	-1.66025	-2.95709	-3.73342	-4.18229
1.63939	53.3336	40.7015	28.9373	18.0409	8.01227	-1.14853	-10.0542	-18.1862	-23.5688	-28.7113	-32.8534	-33.4851	-34.83	-35.4598	-36.5837	-37.7444	-39.8651	-41.8578	-43.5855	-47.1389	-48.4151	-47.2374	-44.903	-39.1853	-31.273	-20.128	-6.67037	8.99283	22.5758	33.1341	40.6816	42.1581	40.8422	37.539	31.5701	24.7459	18.6667	14.9864	12.7437	9.95347	7.63026	4.96938	3.6439	2.41567	0.424232	-1.56436	-2.83269	-3.64797	-4.1305
1.71779	53.5933	41.0281	29.3233	18.4788	8.49465	-0.629199	-9.47993	-17.6099	-23.0081	-28.1105	-32.3133	-33.0735	-34.4818	-35.1676	-36.4374	-37.8596	-40.2603	-42.6694	-44.9253	-48.8	-50.3662	-49.2297	-46.6366	-40.4267	-31.8701	-20.1713	-6.18061	9.7843	23.5203	34.1141	41.6182	43.0806	41.627	38.1593	32.0802	25.1323	19.0824	15.3599	13.0732	10.1974	7.88306	5.21502	3.82455	2.52694	0.523913	-1.45812	-2.69891	-3.55107	-4.06652
1.79776	53.8268	41.3274	29.6809	18.8875	8.94698	-0.140552	-8.9379	-17.0654	-22.4783	-27.5355	-31.7941	-32.6808	-34.1538	-34.8975	-36.3103	-37.9828	-40.6447	-43.4415	-46.1899	-50.3516	-52.1843	-51.0823	-48.2402	-41.5647	-32.4009	-20.1877	-5.70059	10.5358	24.4038	35.021	42.4731	43.9227	42.3412	38.7181	32.538	25.4756	19.4634	15.7063	13.3807	10.4263	8.12327	5.45472	4.00651	2.64365	0.633112	-1.33998	-2.55297	-3.44161	-3.9905
1.88824	54.0543	41.6272	30.045	19.3077	9.41528	0.367835	-8.37158	-16.4953	-21.9229	-26.9251	-31.2401	-32.2641	-33.8095	-34.6189	-36.1866	-38.1235	-41.0547	-44.2505	-47.5065	-51.9503	-54.0534	-52.983	-49.8762	-42.7141	-32.9182	-20.1779	-5.18071	11.3241	25.3159	35.946	43.3318	44.7683	43.0558	39.2706	32.9889	25.8098	19.8476	16.0603	13.6969	10.6628	8.37503	5.71266	4.20803	2.77743	0.762774	-1.19797	-2.37997	-3.30836	-3.89457
1.97334	54.2345	41.874	30.3511	19.6658	9.81801	0.807847	-7.87878	-15.9977	-21.4373	-26.3846	-30.7468	-31.8943	-33.5065	-34.3771	-36.0839	-38.2529	-41.4148	-44.9521	-48.6431	-53.3172	-55.6485	-54.602	-51.2616	-43.6773	-33.3344	-20.1456	-4.71334	12.0108	26.0974	36.7286	44.0464	45.4716	43.6475	39.7219	33.3555	26.078	20.1687	16.3602	13.9664	10.8655	8.59385	5.94259	4.39229	2.90326	0.888262	-1.05913	-2.2125	-3.17672	-3.79729
2.05402	54.3764	42.0785	30.6114	19.9751	10.1695	1.19469	-7.44291	-15.5558	-21.0049	-25.8982	-30.3003	-31.56	-33.2339	-34.1617	-35.9944	-38.37	-41.7327	-45.5671	-49.6371	-54.5028	-57.0301	-56.0019	-52.4529	-44.4969	-33.6741	-20.0975	-4.28873	12.6172	26.7768	37.4006	44.6498	46.0651	44.1442	40.0955	33.6576	26.296	20.4408	16.6178	14.1993	11.0415	8.78638	6.14948	4.56154	3.02141	1.00871	-0.924766	-2.0515	-3.04824	-3.70057
2.12768	54.4824	42.2416	30.8253	20.2338	10.4669	1.52469	-7.06871	-15.1747	-20.631	-25.4736	-29.9084	-31.2663	-32.995	-33.974	-35.9168	-38.4702	-42.0027	-46.0879	-50.4786	-55.4995	-58.1904	-57.176	-53.4469	-45.1739	-33.9428	-20.0411	-3.91616	13.1359	27.3495	37.96	45.1439	46.5507	44.5485	40.3949	33.8986	26.4675	20.6644	16.8323	14.3943	11.1894	8.95028	6.32916	4.71102	3.12758	1.11885	-0.801049	-1.90393	-2.92911	-3.60963
2.18626	54.5514	42.3559	30.9803	20.4246	10.6887	1.7727	-6.78574	-14.8853	-20.3461	-25.1478	-29.6063	-31.0394	-32.8106	-33.8294	-35.8564	-38.5444	-42.2035	-46.4757	-51.1057	-56.2381	-59.05	-58.0448	-54.179	-45.6681	-34.1311	-19.9887	-3.62975	13.5262	27.7749	38.371	45.5016	46.9018	44.8392	40.6073	34.0688	26.5869	20.8267	16.9897	14.5382	11.2988	9.073	6.46592	4.8263	3.2105	1.20603	-0.702573	-1.7868	-2.83375	-3.5361
2.23368	54.5975	42.439	31.0964	20.5699	10.8593	1.96475	-6.56547	-14.6591	-20.1229	-24.8911	-29.3672	-30.8595	-32.6642	-33.7147	-35.8079	-38.6007	-42.357	-46.7731	-51.5873	-56.8031	-59.7073	-58.7087	-54.7364	-46.0414	-34.2684	-19.942	-3.40415	13.8285	28.1009	38.6832	45.7699	47.1649	45.056	40.7636	34.1935	26.6734	20.9487	17.1093	14.6478	11.3824	9.1676	6.57274	4.9172	3.27649	1.27609	-0.623097	-1.69244	-2.75646	-3.47607
2.28754	54.6398	42.5233	31.2185	20.7254	11.0439	2.17406	-6.32412	-14.4103	-19.8767	-24.6066	-29.1012	-30.6588	-32.5008	-33.5866	-35.7526	-38.66	-42.5218	-47.0936	-52.1075	-57.411	-60.4146	-59.4226	-55.3337	-46.4385	-34.409	-19.8847	-3.15444	14.1579	28.4526	39.0169	46.0529	47.4422	45.2834	40.9253	34.322	26.7613	21.0777	17.2369	14.7653	11.4722	9.27016	6.68994	5.0178	3.3501	1.35494	-0.533302	-1.58597	-2.66879	-3.40756
2.36469	54.6822	42.6266	31.3764	20.9317	11.2924	2.4586	-5.99359	-14.0676	-19.5364	-24.211	-28.7296	-30.3772	-32.2708	-33.4059	-35.6723	-38.7362	-42.74	-47.5218	-52.8054	-58.2231	-61.3595	-60.3756	-56.1272	-46.9607	-34.5844	-19.7956	-2.80847	14.6052	28.9237	39.4584	46.4209	47.8022	45.5763	41.1297	34.4833	26.8696	21.2459	17.4054	14.9213	11.5917	9.40838	6.85037	5.15692	3.45285	1.4662	-0.405965	-1.43517	-2.54383	-3.30921
2.4479	54.705	42.7158	31.5253	21.1337	11.5409	2.74688	-5.65547	-13.7145	-19.1839	-23.7987	-28.3397	-30.08	-32.0271	-33.2135	-35.5829	-38.8063	-42.9524	-47.9448	-53.4993	-59.0266	-62.2949	-61.3182	-56.9074	-47.4674	-34.7423	-19.6915	-2.45021	15.0571	29.3918	39.89	46.7722	48.1451	45.8522	41.3169	34.6297	26.965	21.407	17.5697	15.0743	11.7093	9.54662	7.0139	5.30037	3.55989	1.58355	-0.270847	-1.27532	-2.41044	-3.20336
2.52949	54.7055	42.7822	31.6513	21.3126	11.7663	3.01239	-5.34074	-13.3831	-18.8514	-23.4074	-27.9674	-29.7943	-31.7913	-33.0263	-35.4917	-38.8624	-43.1381	-48.3224	-54.1243	-59.7469	-63.1344	-62.1635	-57.6026	-47.9122	-34.8686	-19.5824	-2.11323	15.4717	29.8135	40.2719	47.0747	48.4394	46.0859	41.4698	34.7478	27.0391	21.5463	17.7145	15.2102	11.814	9.67189	7.16502	5.4344	3.66086	1.69558	-0.141055	-1.12184	-2.28152	-3.1003
2.61075	54.6856	42.8289	31.7581	21.4733	11.9743	3.26132	-5.04236	-13.0663	-18.5317	-23.0291	-27.6053	-29.5143	-31.5589	-32.8402	-35.3966	-38.9057	-43.3015	-48.6639	-54.6957	-60.4028	-63.9	-62.9339	-58.2319	-48.3085	-34.9691	-19.4679	-1.79107	15.8584	30.1994	40.6148	47.3381	48.6947	46.2853	41.5946	34.8427	27.0954	21.668	17.8439	15.3325	11.9085	9.78716	7.30682	5.56144	3.75737	1.80391	-0.0147958	-0.972544	-2.15535	-2.99875
2.68985	54.6476	42.8567	31.8455	21.614	12.1621	3.48993	-4.76516	-12.7695	-18.2303	-22.671	-27.2603	-29.2455	-31.3342	-32.6588	-35.2993	-38.9358	-43.4406	-48.9647	-55.206	-60.9864	-64.5825	-63.6205	-58.7888	-48.6532	-35.0449	-19.3516	-1.48981	16.2113	30.5448	40.9153	47.5611	48.9099	46.45	41.6919	34.9151	27.135	21.7715	17.9566	15.4399	11.9917	9.89078	7.43685	5.67903	3.84737	1.90605	0.104983	-0.83086	-2.03494	-2.90124
2.77335	54.5888	42.8684	31.921	21.7468	12.3457	3.71767	-4.48562	-12.4674	-17.9218	-22.3029	-26.9036	-28.9652	-31.0983	-32.4666	-35.1914	-38.9548	-43.5669	-49.2505	-55.6985	-61.5479	-65.2407	-64.2823	-59.3216	-48.9765	-35.1036	-19.2245	-1.18443	16.5602	30.8793	41.1995	47.7636	49.1042	46.5949	41.7707	34.9718	27.1619	21.8658	18.0624	15.5416	12.0708	9.99149	7.56589	5.79678	3.93813	2.01021	0.227881	-0.685389	-1.91065	-2.79998
2.85643	54.5123	42.863	31.9802	21.864	12.5144	3.9314	-4.21981	-12.1773	-17.6238	-21.946	-26.5556	-28.6895	-30.8643	-32.2742	-35.0785	-38.961	-43.6723	-49.5039	-56.1443	-62.0546	-65.8365	-64.8813	-59.7997	-49.2601	-35.1422	-19.0941	-0.892925	16.8847	31.1834	41.4511	47.9341	49.2664	46.7116	41.8267	35.0098	27.1748	21.9457	18.1552	15.6318	12.141	10.0834	7.68625	5.9076	4.02413	2.11002	0.346415	-0.544948	-1.79003	-2.70113
2.93349	54.4262	42.8437	32.0217	21.9602	12.6594	4.11901	-3.98341	-11.9169	-17.3546	-21.6225	-26.2385	-28.4362	-30.6477	-32.0944	-34.9687	-38.9557	-43.753	-49.713	-56.5208	-62.4814	-66.3401	-65.3876	-60.2001	-49.4919	-35.1617	-18.9702	-0.633018	17.1668	31.4417	41.6586	48.0667	49.3914	46.7974	41.8603	35.0299	27.1755	22.0083	18.2309	15.7063	12.1992	10.1616	7.79108	6.00491	4.10012	2.19919	0.452977	-0.418542	-1.68093	-2.61124
3.01356	54.3223	42.81	32.052	22.0483	12.7989	4.30379	-3.74747	-11.6546	-17.0817	-21.2938	-25.9144	-28.1752	-30.4228	-31.9061	-34.8494	-38.9391	-43.82	-49.9052	-56.8765	-62.8835	-66.8166	-65.8668	-60.5755	-49.7031	-35.1669	-18.839	-0.373238	17.4417	31.6873	41.8497	48.1803	49.497	46.8651	41.8778	35.0365	27.1654	22.0623	18.2996	15.7748	12.2529	10.2361	7.89333	6.1006	4.17527	2.28834	0.5602	-0.29118	-1.57049	-2.51978
3.09677	54.1995	42.7611	32.0705	22.1277	12.9327	4.48554	-3.51206	-11.3902	-16.8051	-20.9597	-25.5832	-27.9062	-30.1893	-31.7088	-34.72	-38.9105	-43.8723	-50.0792	-57.2098	-63.2597	-67.2647	-66.3174	-60.9244	-49.8929	-35.1573	-18.7003	-0.113889	17.7089	31.9194	42.0234	48.2742	49.5825	46.9141	41.8787	35.0291	27.1444	22.1074	18.361	15.8372	12.3018	10.3067	7.99273	6.19439	4.24936	2.37724	0.667854	-0.163105	-1.4589	-2.4269
3.16557	54.0873	42.7107	32.0765	22.1847	13.0353	4.62837	-3.32452	-11.1775	-16.5813	-20.6889	-25.3134	-27.6854	-29.9963	-31.5444	-34.6089	-38.8783	-43.9029	-50.2044	-57.4591	-63.5404	-67.601	-66.6557	-61.1834	-50.0285	-35.1388	-18.5842	0.0926806	17.9163	32.0947	42.1491	48.3343	49.6358	46.9392	41.8669	35.0128	27.1195	22.1367	18.4046	15.8822	12.3373	10.36	8.06984	6.26772	4.3076	2.44789	0.753967	-0.0604875	-1.3691	-2.3518
3.21432	54.0023	42.6697	32.0758	22.2204	13.1037	4.72568	-3.19534	-11.03	-16.4253	-20.4999	-25.1244	-27.5298	-29.8596	-31.4272	-34.528	-38.8511	-43.9179	-50.2832	-57.622	-63.7236	-67.8215	-66.8776	-61.3515	-50.1135	-35.1202	-18.5012	0.234876	18.0562	32.2102	42.2289	48.368	49.6645	46.949	41.8522	34.996	27.098	22.1534	18.4317	15.9108	12.3599	10.3952	8.1218	6.31744	4.34724	2.49641	0.813406	0.0104398	-1.30682	-2.29953
3.2634	53.9123	42.6243	32.0711	22.2528	13.1693	4.82054	-3.06826	-10.884	-16.2704	-20.3119	-24.9358	-27.3738	-29.722	-31.3086	-34.4447	-38.82	-43.9276	-50.3547	-57.7748	-63.8953	-68.0293	-67.0869	-61.5085	-50.1903	-35.0971	-18.4172	0.374654	18.1914	32.3194	42.3018	48.3947	49.6862	46.9526	41.8323	34.975	27.0733	22.1669	18.4559	15.9368	12.3805	10.4285	8.17195	6.36566	4.38583	2.54398	0.871947	0.0803779	-1.24524	-2.24769
3.32904	53.7853	42.5573	32.0591	22.2906	13.2518	4.94272	-2.90278	-10.6925	-16.0663	-20.064	-24.6863	-27.1663	-29.5379	-31.149	-34.3306	-38.7729	-43.9324	-50.4384	-57.9626	-64.1061	-68.2858	-67.3453	-61.7001	-50.2799	-35.0599	-18.3041	0.556447	18.3635	32.4551	42.3882	48.4197	49.7045	46.9479	41.798	34.9406	27.0357	22.18	18.4839	15.9676	12.405	10.4698	8.23574	6.42738	4.43541	2.60565	0.948225	0.17164	-1.16463	-2.1796
3.40549	53.6283	42.4707	32.037	22.327	13.3408	5.0785	-2.71631	-10.4748	-15.8331	-19.7803	-24.3996	-26.9261	-29.3237	-30.9621	-34.194	-38.7104	-43.9267	-50.5193	-58.1583	-64.3253	-68.5551	-67.6169	-61.8979	-50.3662	-35.008	-18.1716	0.760901	18.5521	32.5987	42.4734	48.4342	49.7111	46.9295	41.7478	34.8921	26.9858	22.1886	18.5102	15.9979	12.4292	10.5135	8.30543	6.49535	4.49028	2.67468	1.03417	0.274659	-1.07327	-2.1021
3.48039	53.4656	42.3774	32.0073	22.3552	13.4211	5.2051	-2.53978	-10.2667	-15.609	-19.5074	-24.1224	-26.6924	-29.1138	-30.7776	-34.0564	-38.6416	-43.91	-50.5823	-58.3271	-64.5144	-68.79	-67.854	-62.0669	-50.4331	-34.9486	-18.0412	0.953973	18.725	32.725	42.5419	48.434	49.7032	46.8989	41.6885	34.8364	26.9308	22.1905	18.5299	16.022	12.4486	10.5519	8.36914	6.55801	4.54114	2.73948	1.11544	0.372285	-0.986323	-2.02802
3.56327	53.2761	42.2651	31.9659	22.3783	13.5024	5.33812	-2.35128	-10.0423	-15.3658	-19.2109	-23.8201	-26.4356	-28.8818	-30.5724	-33.9	-38.557	-43.8791	-50.6341	-58.489	-64.6954	-69.0182	-68.0848	-62.2268	-50.488	-34.874	-17.8962	1.15952	18.9034	32.8493	42.6014	48.4183	49.6789	46.8513	41.6121	34.7659	26.8636	22.1853	18.5451	16.0427	12.4655	10.5896	8.43458	6.623	4.5942	2.80799	1.20203	0.476557	-0.893044	-1.94817
3.6494	53.0692	42.139	31.9139	22.3938	13.5788	5.46891	-2.1626	-9.81524	-15.1184	-18.9088	-23.5106	-26.1708	-28.6411	-30.3578	-33.7332	-38.4604	-43.8342	-50.6691	-58.6311	-64.8539	-69.2223	-68.2916	-62.3648	-50.5251	-34.7872	-17.7452	1.36449	19.0751	32.962	42.646	48.3859	49.6375	46.7876	41.5214	34.6835	26.7872	22.1726	18.5539	16.058	12.4781	10.6237	8.49723	6.68589	4.64587	2.87576	1.28843	0.580857	-0.799292	-1.86752
3.72713	52.8745	42.0174	31.8595	22.4008	13.6412	5.58075	-1.99837	-9.61555	-14.8995	-18.6414	-23.2353	-25.9336	-28.4242	-30.1632	-33.5792	-38.366	-43.7829	-50.6853	-58.7376	-64.9727	-69.3792	-68.451	-62.4662	-50.5423	-34.7014	-17.6087	1.5422	19.2186	33.0503	42.6723	48.3435	49.587	46.7186	41.4304	34.6017	26.7128	22.1551	18.5561	16.0666	12.4855	10.6503	8.5493	6.73875	4.68958	2.934	1.36333	0.671522	-0.717414	-1.79675
3.80709	52.6668	41.8853	31.7969	22.4015	13.6992	5.68996	-1.83514	-9.4151	-14.6786	-18.3712	-22.9561	-25.6915	-28.2015	-29.9622	-33.4175	-38.2621	-43.7203	-50.6874	-58.8269	-65.0723	-69.5151	-68.5896	-62.5488	-50.5449	-34.6063	-17.4683	1.71809	19.3556	33.1285	42.6863	48.2877	49.5228	46.637	41.3285	34.5108	26.6315	22.1314	18.5531	16.0706	12.4893	10.6738	8.59865	6.78944	4.73178	2.99113	1.43744	0.76146	-0.635825	-1.7259
3.88935	52.4461	41.7424	31.7256	22.3957	13.7526	5.79644	-1.67302	-9.21395	-14.4556	-18.0983	-22.673	-25.4444	-27.973	-29.7548	-33.2481	-38.1485	-43.646	-50.6751	-58.8986	-65.152	-69.6294	-68.7069	-62.6123	-50.5325	-34.5018	-17.3239	1.89198	19.4857	33.1964	42.6877	48.2182	49.4447	46.5425	41.2154	34.4106	26.5431	22.1014	18.5448	16.0699	12.4895	10.6939	8.64515	6.83784	4.77237	3.04704	1.51065	0.850563	-0.554612	-1.65505
3.97343	52.2135	41.5896	31.6462	22.3834	13.8011	5.89941	-1.51313	-9.01348	-14.2322	-17.8246	-22.3879	-25.1939	-27.7401	-29.5421	-33.0719	-38.0258	-43.5603	-50.6482	-58.9518	-65.211	-69.7211	-68.8016	-62.6559	-50.5051	-34.3886	-17.1766	2.06262	19.608	33.2532	42.6763	48.1354	49.353	46.4356	41.0918	34.3017	26.4481	22.0654	18.5311	16.0645	12.4861	10.7107	8.68845	6.88357	4.81103	3.10132	1.58241	0.938165	-0.474377	-1.5847
4.06104	51.9644	41.4236	31.5568	22.3641	13.8454	6.00069	-1.35254	-8.80993	-14.004	-17.5449	-22.0954	-24.9352	-27.4984	-29.3202	-32.8854	-37.8914	-43.4612	-50.6057	-58.9868	-65.2499	-69.7912	-68.875	-62.68	-50.4617	-34.2642	-17.0234	2.23307	19.7244	33.2999	42.6516	48.0373	49.2457	46.3139	40.955	34.1818	26.3446	22.0224	18.5116	16.0541	12.4787	10.7241	8.72921	6.92737	4.84839	3.15488	1.65398	1.02582	-0.393678	-1.51359
4.13786	51.7407	41.2728	31.4733	22.3421	13.8792	6.08468	-1.21658	-8.63579	-13.8078	-17.3042	-21.8426	-24.7105	-27.2872	-29.1253	-32.7197	-37.7684	-43.3665	-50.5571	-59.0015	-65.266	-69.8325	-68.9193	-62.6841	-50.412	-34.1502	-16.8896	2.37658	19.8178	33.3307	42.6197	47.9421	49.1423	46.1992	40.8289	34.0717	26.2504	21.9804	18.4904	16.0412	12.4694	10.7328	8.76148	6.96269	4.8788	3.19943	1.71415	1.09974	-0.325289	-1.45303
4.19105	51.5832	41.1658	31.4128	22.3242	13.9	6.14032	-1.125	-8.51752	-13.674	-17.14	-21.6697	-24.5559	-27.1415	-28.9903	-32.6038	-37.6806	-43.2969	-50.5174	-59.0033	-65.2678	-69.8506	-68.9395	-62.6782	-50.3716	-34.0688	-16.7972	2.47281	19.8779	33.3469	42.5924	47.8714	49.066	46.1156	40.7384	33.9929	26.1833	21.949	18.4735	16.0304	12.4614	10.7372	8.782	6.98553	4.89862	3.229	1.75443	1.14937	-0.279196	-1.41205
4.23722	51.4448	41.0712	31.3586	22.307	13.9165	6.18699	-1.04716	-8.41636	-13.5591	-16.999	-21.5209	-24.4225	-27.0154	-28.8731	-32.5025	-37.6026	-43.234	-50.4793	-58.9995	-65.2635	-69.8596	-68.9504	-62.6674	-50.3326	-33.9965	-16.7173	2.55431	19.9271	33.3575	42.5653	47.807	48.9967	46.0405	40.6579	33.923	26.124	21.9205	18.4576	16.0197	12.4534	10.7399	8.79865	7.00431	4.91502	3.25384	1.7885	1.19143	-0.240005	-1.37711
4.30009	51.2541	40.94	31.2824	22.2812	13.9365	6.24819	-0.943589	-8.28081	-13.4047	-16.8094	-21.3203	-24.242	-26.8443	-28.7136	-32.3636	-37.4942	-43.1447	-50.4219	-58.9866	-65.2491	-69.8623	-68.9557	-62.6447	-50.2741	-33.8959	-16.6087	2.66233	19.9899	33.3673	42.5237	47.715	48.8981	45.9345	40.5454	33.8254	26.0417	21.8796	18.4339	16.0034	12.4412	10.7421	8.81963	7.02837	4.93621	3.28647	1.8336	1.24722	-0.187845	-1.33045
4.37853	51.0127	40.7728	31.1836	22.2453	13.9577	6.32087	-0.818161	-8.11519	-13.2152	-16.5766	-21.0733	-24.0186	-26.6317	-28.5148	-32.189	-37.3552	-43.0278	-50.342	-58.9587	-65.2178	-69.8508	-68.9475	-62.6041	-50.1927	-33.767	-16.4739	2.79244	20.0617	33.3721	42.4643	47.5936	48.7685	45.7966	40.4009	33.7003	25.9365	21.8255	18.4014	15.9802	12.4239	10.7426	8.84318	7.05604	4.96084	3.32529	1.88781	1.31449	-0.124669	-1.2737
4.46356	50.7471	40.5874	31.0723	22.202	13.9763	6.39523	-0.68679	-7.93991	-13.0137	-16.3289	-20.8095	-23.7788	-26.4025	-28.2995	-31.9981	-37.2003	-42.8944	-50.2454	-58.9142	-65.1683	-69.8207	-68.921	-62.5453	-50.0945	-33.6233	-16.3285	2.92786	20.1315	33.3685	42.3912	47.4544	48.6202	45.6404	40.2391	33.5606	25.8199	21.7632	18.3627	15.9519	12.4025	10.7403	8.86556	7.08319	4.98536	3.36508	1.94408	1.38458	-0.0584974	-1.21396
4.54578	50.4867	40.4044	30.9608	22.1561	13.9901	6.46294	-0.564159	-7.77452	-12.8225	-16.0938	-20.5584	-23.5494	-26.1823	-28.0917	-31.8122	-37.0467	-42.7594	-50.1429	-58.8581	-65.1057	-69.775	-68.879	-62.4747	-49.9903	-33.4809	-16.1888	3.05341	20.1916	33.3567	42.3124	47.3126	48.4698	45.4834	40.0782	33.422	25.7045	21.6997	18.3219	15.9216	12.3795	10.7354	8.88423	7.10677	5.00702	3.40139	1.99611	1.44963	0.00326211	-1.15791
4.62455	50.2344	40.2259	30.8506	22.1085	13.9997	6.52412	-0.450576	-7.61975	-12.6428	-15.8727	-20.3213	-23.3317	-25.9727	-27.8932	-31.6331	-36.8962	-42.6249	-50.0367	-58.7928	-65.0331	-69.717	-68.8245	-62.3951	-49.8824	-33.3415	-16.0559	3.16893	20.2427	33.3382	42.2299	47.1706	48.3196	45.3277	39.9202	33.2861	25.592	21.6361	18.2801	15.8898	12.3554	10.7285	8.89952	7.12701	5.02595	3.43425	2.04384	1.50955	0.0604478	-1.10575
4.70896	49.9612	40.0315	30.7291	22.054	14.0063	6.58583	-0.332963	-7.4578	-12.4538	-15.6401	-20.0712	-23.1009	-25.7495	-27.6811	-31.4401	-36.7316	-42.4754	-49.9148	-58.7112	-64.9422	-69.64	-68.7514	-62.2977	-49.7588	-33.1891	-15.9144	3.28772	20.2906	33.3111	42.1342	47.0122	48.1524	45.1557	39.747	33.1374	25.4693	21.5649	18.2323	15.8532	12.3275	10.7188	8.9132	7.14626	5.04435	3.46745	2.09277	1.57121	0.119636	-1.05149
4.99475	49.0192	39.3534	30.2954	21.845	14.0024	6.76745	0.0356458	-6.93803	-11.8407	-14.8848	-19.2535	-22.3384	-25.0064	-26.9692	-30.7818	-36.153	-41.9339	-49.4464	-58.3533	-64.5446	-69.2776	-68.4027	-61.884	-49.2848	-32.6541	-15.4438	3.65392	20.4054	33.168	41.7615	46.4346	47.5452	44.5383	39.1356	32.6141	25.0409	21.3046	18.0511	15.7108	12.2187	10.6698	8.9406	7.19419	5.0933	3.56551	2.24248	1.76169	0.304874	-0.879659
5.73124	46.5329	37.5203	29.0681	21.1763	13.8448	7.07377	0.803506	-5.78076	-10.4365	-13.1518	-17.3434	-20.5109	-23.191	-25.1983	-29.0819	-34.5621	-40.3588	-47.9434	-56.9854	-63.027	-67.7828	-66.9455	-60.3607	-47.77	-31.1896	-14.2971	4.37892	20.4272	32.5159	40.5385	44.7343	45.7716	42.7758	37.443	31.1749	23.88	20.5345	17.4808	15.2464	11.8616	10.4539	8.90271	7.21786	5.14149	3.73249	2.53131	2.14071	0.688427	-0.511516
6.72649	43.2116	35.0059	27.304	20.1059	13.4115	7.22101	1.51884	-4.55967	-8.885	-11.2311	-15.1684	-18.3498	-20.9867	-22.9955	-26.8676	-32.3396	-38.0328	-45.5308	-54.5165	-60.2917	-64.9718	-64.1872	-57.674	-45.3489	-29.1554	-12.9114	4.98072	20.0304	31.2293	38.5437	42.1986	43.1448	40.2208	35.0637	29.1653	22.285	19.3805	16.5797	14.4921	11.2787	10.0344	8.68473	7.09309	5.08255	3.81565	2.75522	2.45859	1.04029	-0.149856
7.72809	40.0572	32.5702	25.538	18.9608	12.8384	7.17091	1.9732	-3.6354	-7.64634	-9.69288	-13.3755	-16.5003	-19.0531	-21.0212	-24.8049	-30.1576	-35.6621	-42.9455	-51.7061	-57.1801	-61.7115	-60.9791	-54.6499	-42.7614	-27.1674	-11.7017	5.28604	19.3444	29.7061	36.3874	39.5988	40.4633	37.649	32.7184	27.1938	20.7381	18.1936	15.623	13.6783	10.6482	9.54087	8.35616	6.86092	4.9369	3.79287	2.85011	2.62349	1.25775	0.0989915
8.72334	37.166	30.3065	23.8603	17.8272	12.2074	7.00083	2.2425	-2.94221	-6.66465	-8.47002	-11.9107	-14.9379	-17.3854	-19.2885	-22.9408	-28.1112	-33.3837	-40.3837	-48.8259	-53.9926	-58.3374	-57.6541	-51.5694	-40.2017	-25.3088	-10.6624	5.39177	18.5137	28.1132	34.2399	37.0908	37.8839	35.197	30.5131	25.3458	19.2995	17.0465	14.68	12.869	10.0202	9.02633	7.97551	6.57379	4.74475	3.70543	2.86004	2.68499	1.3807	0.265152
9.71386	34.5345	28.2247	22.2923	16.7374	11.5599	6.75996	2.38565	-2.41798	-5.87758	-7.48659	-10.7011	-13.6079	-15.94	-17.7649	-21.2623	-26.2164	-31.2367	-37.9189	-45.9935	-50.8587	-54.9989	-54.3613	-48.5517	-37.7415	-23.5918	-9.76473	5.36734	17.6175	26.5268	32.1667	34.7214	35.4516	32.8996	28.4672	23.6354	17.9758	15.9613	13.7761	12.0883	9.41377	8.51489	7.57396	6.26092	4.5292	3.5797	2.81567	2.67885	1.43968	0.373467
10.7091	32.1216	26.3	20.8247	15.6956	10.9129	6.47644	2.44267	-2.01497	-5.2334	-6.67921	-9.68213	-12.4553	-14.6673	-16.4067	-19.7367	-24.4555	-29.2148	-35.5618	-43.2427	-47.8156	-51.7429	-51.1479	-45.6288	-35.3906	-21.999	-8.97672	5.25706	16.6938	24.9728	30.1794	32.4857	33.1599	30.7451	26.5631	22.0464	16.7514	14.9363	12.9139	11.3403	8.83238	8.01454	7.16565	5.93652	4.30195	3.43082	2.7361	2.62798	1.45521	0.441532
11.7078	29.9101	24.5243	19.4574	14.7093	10.2802	6.17006	2.43979	-1.70329	-4.70053	-6.00928	-8.81504	-11.4486	-13.5401	-15.1906	-18.3482	-22.824	-27.3221	-33.3293	-40.6075	-44.9008	-48.6141	-48.0585	-42.8342	-33.1655	-20.5254	-8.28053	5.09075	15.7715	23.4747	28.2938	30.3897	31.0138	28.7349	24.7969	20.5746	15.6215	13.9746	12.0989	10.631	8.2807	7.53264	6.76162	5.61134	4.07168	3.26941	2.6343	2.54776	1.44083	0.480712
12.7069	27.8841	22.8888	18.1883	13.7824	9.67123	5.85477	2.39616	-1.46065	-4.25515	-5.44764	-8.07039	-10.5634	-12.5365	-14.098	-17.0835	-21.3165	-25.5587	-31.2306	-38.1085	-42.1369	-45.6402	-45.1211	-40.1879	-31.0745	-19.1652	-7.66211	4.88986	14.8702	22.0474	26.5187	28.4346	29.0138	26.8668	23.1634	19.2148	14.5805	13.077	11.3339	9.96339	7.7613	7.07382	6.36933	5.29271	3.84437	3.10299	2.51956	2.44929	1.40637	0.499348
13.7034	26.027	21.3833	17.0128	12.9154	9.0912	5.54013	2.32578	-1.27003	-3.87864	-4.97146	-7.42471	-9.77939	-11.6382	-13.1124	-15.9298	-19.925	-23.9205	-29.2672	-35.755	-39.5342	-42.8346	-42.3493	-37.6986	-29.119	-17.911	-7.10965	4.66977	14.0024	20.6985	24.8563	26.6167	27.1553	25.135	21.6545	17.96	13.6221	12.2421	10.6191	9.33838	7.27485	6.64043	5.99334	4.9853	3.62391	2.9367	2.39848	2.34052	1.35901	0.503641
14.6907	24.33	20.0028	15.9296	12.1104	8.54514	5.23381	2.2392	-1.11914	-3.55782	-4.56461	-6.86167	-9.08303	-10.8331	-12.2234	-14.8794	-18.6464	-22.4075	-27.4439	-33.5582	-37.1048	-40.2123	-39.758	-35.3771	-27.3036	-16.7593	-6.61531	4.44229	13.1787	19.4359	23.3112	24.9365	25.4386	23.5381	20.2673	16.8071	12.7431	11.4701	9.95589	8.75759	6.82271	6.23495	5.6377	4.69312	3.41356	2.77466	2.27617	2.22755	1.30418	0.498188
15.6723	22.7682	18.729	14.9263	11.3603	8.03088	4.9381	2.14315	-0.997408	-3.27966	-4.21101	-6.36338	-8.45698	-10.1039	-11.4139	-13.9158	-17.4646	-21.0034	-25.7446	-31.5028	-34.8319	-37.7562	-37.3306	-33.2063	-25.612	-15.6954	-6.16813	4.21358	12.3983	18.2522	21.8704	23.3764	23.8452	22.0579	18.9844	15.7415	11.9319	10.753	9.33822	8.21605	6.40104	5.8549	5.30159	4.41597	3.21347	2.61814	2.15504	2.11362	1.24522	0.486282
16.6561	21.3156	17.5415	13.9881	10.6556	7.54378	4.65277	2.04164	-0.896915	-3.03364	-3.89757	-5.91466	-7.88562	-9.43418	-10.6672	-13.0216	-16.3615	-19.6887	-24.148	-29.5657	-32.6899	-35.4396	-35.0409	-31.1616	-24.0229	-14.7027	-5.75793	3.98643	11.6556	17.1348	20.5159	21.9149	22.353	20.6733	17.7865	14.747	11.1756	10.0812	8.75821	7.70707	6.00466	5.49624	4.98237	4.15202	3.02248	2.46703	2.03599	2.00023	1.18405	0.470083
17.2268	20.5201	16.8903	13.4727	10.2672	7.27393	4.49284	1.98169	-0.846449	-2.90348	-3.73148	-5.67424	-7.57669	-9.07058	-10.2606	-12.5327	-15.7561	-18.9656	-23.2681	-28.496	-31.5071	-34.1597	-33.7757	-30.0328	-23.1472	-14.1581	-5.53538	3.85688	11.243	16.5171	19.7692	21.1109	21.5323	19.9123	17.1289	14.2012	10.7608	9.71151	8.43866	7.42647	5.78612	5.29799	4.80521	4.00528	2.91617	2.38232	1.96852	1.93548	1.1483	0.459377
17.7898	19.767	16.2733	12.9836	9.89806	7.01662	4.33929	1.9224	-0.801328	-2.78289	-3.57746	-5.4497	-7.28651	-8.72814	-9.87704	-12.0704	-15.1821	-18.2792	-22.4317	-27.478	-30.3814	-32.9413	-32.5713	-28.9588	-22.3149	-13.6418	-5.32588	3.73123	10.8488	15.9289	19.0593	20.3476	20.7532	19.1901	16.5054	13.6838	10.3678	9.36052	8.13499	7.15972	5.57835	5.10924	4.63612	3.86508	2.8145	2.30097	1.90331	1.87264	1.11313	0.448173
18.7723	18.5233	15.2532	12.174	9.28565	6.5882	4.08162	1.81964	-0.73186	-2.58879	-3.32923	-5.08472	-6.81161	-8.16603	-9.24604	-11.3076	-14.2325	-17.1421	-21.0441	-25.7867	-28.5113	-30.9163	-30.5694	-27.1748	-20.9341	-12.788	-4.98216	3.518	10.1912	14.951	17.8812	19.0827	19.4624	17.9944	15.4738	12.8279	9.71802	8.77888	7.63129	6.71709	5.23357	4.79546	4.35425	3.63108	2.64467	2.16442	1.79308	1.7659	1.05254	0.427636
19.7637	17.3523	14.2918	11.4098	8.70637	6.18142	3.835	1.71811	-0.671471	-2.41105	-3.10161	-4.74691	-6.36884	-7.64022	-8.6545	-10.5904	-13.3371	-16.0682	-19.7314	-24.1845	-26.7398	-28.9974	-28.6723	-25.4853	-19.628	-11.9829	-4.66084	3.31159	9.5655	14.024	16.7666	17.8879	18.2433	16.8656	14.5007	12.0207	9.10561	8.22937	7.15494	6.2983	4.90734	4.49802	4.08629	3.40837	2.48287	2.03371	1.6868	1.66249	0.993013	0.406285
[truncated: 20 more columns]

## Sheet: Fig. 4f
Fig. 4f
Column A = times in ps
First row = magnitude of scattering vector q in inverse Ångstrom
Values = difference scattering in e.u./LUC
time_ps	0.605959	0.652823	0.699688	0.746553	0.793418	0.840282	0.887147	0.934012	0.980877	1.02774	1.07461	1.12147	1.16834	1.2152	1.26207	1.30893	1.3558	1.40266	1.44952	1.49639	1.54325	1.59012	1.63698	1.68385	1.73071	1.77758	1.82444	1.87131	1.91817	1.96504	2.0119	2.05877	2.10563	2.1525	2.19936	2.24623	2.29309	2.33996	2.38682	2.43369	2.48055	2.52741	2.57428	2.62114	2.66801	2.71487	2.76174	2.8086	2.85547
-2.28798	-31.7843	-12.4021	-15.8037	-25.668	-28.5506	-14.5223	-20.9759	13.703	-21.1104	-8.91518	-0.943191	22.4486	-0.557103	-5.60277	-10.1437	-2.85807	34.31	-5.09591	34.3715	19.3856	13.9102	12.7626	36.7237	10.2168	33.268	18.7447	13.5792	10.6885	-21.78	-17.321	-8.11018	-10.564	7.72741	-21.5697	-5.03634	-20.5225	-8.47518	-37.1084	-15.5048	-13.7539	-19.105	-1.32932	-24.1109	-15.8189	-13.242	-4.70088	-14.5597	-20.4422	-6.13633
-1.53654	-15.1134	7.24843	-16.4423	-42.1519	-10.294	-7.48328	-15.9841	5.54564	-4.93206	14.5192	-19.5001	14.2605	-15.4675	-10.8855	0.448872	0.655209	8.64917	0.772701	8.8539	17.056	9.53179	-6.61323	26.4659	19.2954	-1.3275	4.36349	-15.4566	-8.25994	-16.4788	-0.608517	-15.5133	-18.8765	-6.75075	-16.0075	18.0481	-12.8164	0.883548	1.06897	16.0703	11.4437	-4.71628	-4.37797	12.6399	13.1342	11.8292	7.41123	8.85175	1.0599	16.9911
-1.24273	-16.2858	-3.98105	3.10035	-40.8628	-13.152	10.2934	-6.30568	2.98997	1.85837	5.19037	-6.06269	-17.6246	2.6021	-1.28993	-1.63621	-10.47	3.37751	-24.8471	42.5475	13.6062	11.1991	3.51532	8.63924	1.03569	-1.25783	3.13974	-11.6582	6.63765	-21.8011	-17.4901	12.4062	-24.636	-23.5703	-10.1998	-1.70638	42.855	-4.20863	2.02319	8.86362	9.58686	4.01982	4.15334	1.33744	14.6689	5.21448	1.9148	8.013	12.6748	13.4194
-1.17174	9.12664	-14.5511	1.55843	6.36145	3.23851	-18.1701	-4.60927	-9.73252	-0.989823	-15.266	19.1647	-12.3554	18.92	0.975623	4.02401	4.4097	0.251197	13.2806	-1.84879	23.787	2.36328	2.6753	-32.208	-6.95976	-18.5106	-3.57187	-14.4975	10.1471	-17.0374	9.61757	5.69889	2.16057	2.14681	-9.84055	16.1351	19.9158	1.82816	5.90274	17.5095	4.38917	2.62406	0.859619	4.40301	5.76505	9.52184	-3.16482	-2.59614	3.94635	10.4159
-1.09577	41.4758	6.27407	40.6011	27.3541	-16.0579	24.3009	20.5731	9.19362	8.68194	18.0024	-3.51187	3.8426	25.3973	9.30038	16.1	-11.5394	-3.68387	-13.1425	-27.9938	-37.4436	-32.838	-21.7431	-29.2904	-8.74512	-7.18279	-6.83621	-25.5469	-20.4358	14.2548	21.0336	1.0468	9.50076	10.2342	19.8445	11.6116	46.4909	36.5128	25.4543	22.4133	5.79376	-0.65149	-4.774	12.4853	3.85185	-0.594418	-0.0110668	11.5561	-14.1215	4.31934
-1.01003	-7.27632	18.3019	-3.89749	1.5054	3.46256	-22.1434	4.00844	-2.37784	5.68582	13.2364	17.6208	3.76582	-35.4408	-13.9779	10.3766	19.6202	3.46212	13.6868	-20.0871	-2.50648	-6.4296	7.97752	-16.3771	-8.71879	-6.76896	-17.1843	2.22776	0.246521	25.0226	-7.99131	2.24401	3.53718	9.50239	8.19248	-7.5874	7.93373	-3.12046	-6.05863	-3.13047	8.77041	5.69074	-6.83717	5.01299	-1.64096	3.15051	8.35271	12.7908	8.24082	12.363
-0.928247	22.7197	29.586	31.0835	12.494	1.36012	14.1677	0.917887	9.43763	-11.4013	22.3199	11.4489	22.9674	15.5448	-6.031	-48.1677	-5.48648	-15.4395	-10.6999	-13.5514	-2.02695	-21.4132	-33.3251	-15.1055	-22.4013	7.6257	11.389	10.0092	-1.29669	27.7546	0.365958	-2.08175	3.78555	9.64057	7.86588	-7.94749	12.06	-2.27114	9.0797	15.5666	-19.6341	2.94597	2.90994	0.577102	10.0544	-7.67506	11.009	2.65639	0.844918	10.844
-0.859693	-5.38964	-7.80911	-11.4732	-31.9434	-14.1575	-12.0526	-4.60809	-3.35148	-12.9928	0.919494	11.1357	8.4331	4.97966	-22.9219	-12.2826	-7.79913	5.8254	15.5168	27.1894	36.8053	-10.6865	26.4868	9.99255	2.97717	17.9156	-14.772	2.69533	13.5953	-21.1289	-4.0035	17.5722	-10.6276	-17.4241	-21.4905	-5.07788	24.0041	5.29254	-10.3531	-2.92135	-26.4563	-5.18782	1.68131	-7.5983	-11.1228	-3.74392	-4.24978	-16.6794	-14.9293	-8.77124
-0.80963	-1.31863	-11.4726	-14.9501	-15.9846	-26.9596	9.8757	-3.38075	-17.7716	-14.7765	-4.58079	-1.35272	-18.1332	6.44069	1.21428	4.99857	-4.60544	-3.86138	17.1928	8.34478	24.401	0.415485	8.36306	-0.0371089	21.9225	10.8665	17.742	-13.7272	-5.41635	14.5352	-18.3059	-5.71133	-32.7697	-17.6677	-24.4696	9.41095	28.961	-6.39299	2.74903	-6.98235	-3.70202	-9.13903	-1.43982	12.5037	-7.22031	13.3662	14.2555	9.00148	6.78076	-0.62426
-0.760869	-0.633688	-48.4924	-27.8173	5.01895	-11.7167	-13.7385	-6.96626	-18.5695	-34.5383	-9.11608	7.16378	2.11678	-7.9	3.35081	25.7477	8.5617	-9.38819	31.5086	18.3049	24.663	8.46483	25.598	13.8289	7.24298	24.3785	3.96242	-2.89142	-0.428107	-12.2872	-8.69644	-2.96564	-17.9453	-13.6387	1.64629	1.44649	-0.676792	-16.3632	4.17204	-3.99056	-17.4865	-13.8742	-0.251245	-22.2912	6.71126	-4.61563	-3.14737	-1.57714	3.72648	-1.64204
-0.695916	4.2825	-4.5178	5.31601	-8.68472	-3.88493	-27.4272	-0.328243	-14.8817	-7.14123	-14.2612	-6.99238	-9.13861	-14.7461	8.1583	2.9953	-2.62071	-18.1772	14.2719	25.2289	-9.38898	13.5724	1.18021	15.7458	32.3187	2.91794	16.4982	27.9836	1.78909	-23.3473	-26.2802	-6.59374	1.28412	-20.8546	-19.2146	-13.703	10.9371	-11.0061	9.7514	-13.6193	7.50384	-5.72484	2.09454	-0.351057	-1.21045	3.88112	-4.73786	6.30925	-1.14153	-7.47683
-0.614295	15.0394	-8.66604	0.20687	-20.2548	3.06221	16.2153	-2.75968	-3.53216	2.77652	-7.25033	-0.912256	-14.0352	3.59627	7.30088	-7.52498	-19.3727	43.8992	2.08079	-3.06694	-7.34765	-16.7975	15.1109	-27.7082	10.2208	2.62668	15.4558	5.35042	10.9612	-4.34062	11.0738	-2.18986	-6.58615	-3.11673	-8.28054	2.67171	8.68619	7.96831	-13.754	-18.4771	-11.9038	5.10792	-8.86163	-0.547591	-4.86645	-11.3881	-7.96918	-0.833529	0.120233	-0.260315
-0.529551	-39.146	-15.3885	-7.08134	-11.7777	2.99286	-4.42874	3.93661	-10.6845	-16.9148	-11.6902	-17.4593	-14.408	1.29492	17.7648	5.44845	-11.1741	8.30792	0.380276	17.1539	-17.2396	15.5987	44.0243	18.7324	12.4839	3.64419	11.2162	4.93546	10.7405	3.05151	-15.4137	-18.4268	-24.2489	-15.1289	-14.6658	-19.0884	-14.3128	-6.56849	2.5419	6.59897	-18.903	7.28252	-9.18151	5.95882	0.832432	11.4074	5.93833	0.489839	13.2385	8.38324
-0.448002	18.3337	20.435	22.6384	23.1524	6.14099	26.8909	15.2448	26.6503	-9.84964	19.1201	11.4765	12.943	-5.55136	21.6131	2.13424	-9.6846	-1.65912	13.0811	-38.9361	-29.9224	-41.883	-29.5479	-16.3332	-20.0276	-24.8566	2.85395	-9.50426	-11.8026	33.841	3.00624	3.16313	32.5692	10.6647	27.1223	-2.66133	24.7781	17.1782	26.4162	1.65749	-10.8416	12.6908	-4.0314	9.11927	1.14129	2.05514	4.8244	1.42787	-1.18214	1.42866
-0.366653	-10.0576	14.6412	15.1583	3.54286	-0.364084	12.8038	7.40581	20.583	7.78679	-1.38727	-21.2791	1.34193	7.23071	0.704042	-11.6662	13.1736	14.8852	-2.81125	-19.4776	-20.9647	-12.5386	-11.3944	-0.12569	-0.479705	-19.9853	-9.94721	10.4459	1.69853	11.1849	13.5713	-1.48633	-0.0937897	2.10517	10.4496	8.7248	10.1748	-9.19745	11.1621	5.17162	-13.0349	-9.84289	-5.30908	-2.60809	-0.336872	5.97125	2.68245	6.47811	-0.0567544	2.80597
-0.285017	67.2282	47.9955	14.6614	5.29281	-6.67851	23.1642	25.9276	35.1961	0.901254	-4.55336	-1.60494	-3.15382	-1.05909	0.368924	-16.4447	-8.06651	3.70133	-0.858998	-33.4202	-31.9682	-24.225	-21.9769	-16.4211	-1.5668	-19.5983	-21.9038	9.02436	-5.97994	12.4676	6.68498	19.5461	26.6099	4.2405	25.596	24.2693	31.5112	5.4214	6.80153	2.74397	1.32756	2.84223	-10.6639	-2.71938	-6.03247	-7.95511	-1.99358	-10.1801	-3.52354	2.4723
-0.2028	-15.7869	7.41562	-18.078	-20.1454	-36.6835	-14.6713	-15.2829	-14.2288	-10.7949	-14.8188	5.42653	13.7911	-7.26192	8.66206	21.5019	24.4375	8.69749	9.25955	-1.66517	12.6378	12.9598	4.5589	24.1417	-1.0101	-1.43109	-13.1292	2.0519	12.5318	19.3613	1.75458	-12.0981	-15.1442	-7.06037	-12.9693	-5.68346	-2.88615	-10.7305	-2.6335	-12.7982	-2.1857	-0.803128	-11.8286	-8.65331	-0.222447	3.07119	0.946391	5.53673	5.79273	-2.91787
-0.123161	-8.19681	0.366782	3.44786	3.08961	8.57295	-7.89749	4.36122	0.432685	-0.0394593	4.22416	-16.0276	35.452	-0.753998	-20.331	1.92417	13.5424	-2.1654	3.56259	18.4144	-19.535	-8.09918	-15.7583	-26.6439	15.6856	-2.3571	0.134265	-7.55237	-9.81161	-16.235	-5.48991	5.65873	1.0413	9.33681	15.5937	12.0466	0.464526	6.8055	6.54412	-2.05686	2.29084	2.62715	13.5439	4.95043	11.0962	-2.83198	5.10002	14.6337	0.836941	10.1191
-0.0448553	16.929	-35.1045	-0.572145	8.54806	-5.53138	16.2991	-6.54221	-12.5311	-3.35375	-4.90256	-2.44493	7.30633	18.1993	27.2458	7.07094	-18.7855	-0.257737	-6.08835	19.3442	16.8993	-2.58727	-36.2956	-21.8999	-12.3706	-6.87116	-0.144425	2.45378	10.3766	10.339	-6.52614	1.55114	-8.80871	8.6702	0.00913449	4.91917	3.58123	-1.64224	13.1103	-10.0226	5.31665	-0.00259082	6.75495	9.46963	19.6423	0.898355	7.7061	16.2085	-0.49691	6.14447
0.0347387	52.0177	32.2317	36.934	38.3184	5.47716	35.7241	13.9502	24.1785	27.6795	27.6777	7.43921	33.6234	15.1888	41.3102	-18.9034	-41.7055	-16.5339	-34.1212	-7.22378	-5.04386	-24.3539	-73.6134	-43.1934	-64.4239	-47.3056	-13.7555	-5.10442	1.25976	18.6405	35.5743	60.7572	37.5767	5.13069	15.0563	2.89768	31.6794	53.0152	16.1099	7.2298	1.19291	4.44194	1.45145	-1.36345	7.10693	1.04338	-13.2256	-4.81944	-10.7648	1.50252
0.10911	52.6677	47.207	9.22019	28.9254	46.4191	37.7612	40.6831	37.0526	30.1479	16.0494	-5.82723	15.0832	46.8538	22.0257	4.68963	-26.445	-38.6278	-41.1529	-18.5856	-27.9628	-61.311	-70.3426	-38.424	-42.6054	-42.5356	3.79436	9.36615	-0.362887	4.46899	22.1701	36.7876	27.9085	15.5126	10.7343	7.06497	42.0637	28.8383	-6.46911	27.5556	1.53894	-0.245183	14.8482	9.40322	14.2501	11.9824	14.5753	5.06065	12.2288	9.74741
0.17542	-27.649	-30.2323	-10.5992	-4.53516	-5.54677	-16.6125	3.26054	21.3439	18.1238	6.74027	-0.281003	20.2818	-0.495137	33.1673	19.7204	-2.01785	-3.9645	15.8133	14.6789	11.6932	9.39944	-0.670302	4.88337	-9.36128	3.01127	6.89201	12.2931	4.81575	-20.2724	-10.2142	-9.85887	2.4546	-3.13775	-15.0812	-15.683	12.5447	7.42177	-12.9447	-3.66859	-3.166	0.962145	3.14927	7.91322	6.19129	8.06891	6.47323	-5.05805	-3.40834	7.56743
0.226657	-21.3799	-28.5196	-13.1737	-2.87524	-37.9877	-9.04875	-6.28755	5.82556	-4.98988	-4.88508	-11.7635	-10.5997	18.432	36.2178	11.3149	-4.97903	-6.27096	36.7387	12.9901	30.2676	17.6223	3.41673	22.8745	16.7427	26.5035	15.0226	7.92564	-8.1954	-23.3434	-2.92414	-7.64372	-3.34534	-11.4715	-14.1886	-54.8078	-9.52204	-3.51854	-14.3024	8.33981	-14.9167	-13.941	10.6993	-1.41739	-2.07863	-0.017006	1.5452	4.08169	-0.476409	-2.07046
0.281178	-37.3496	-53.7216	-32.3441	-19.0142	-10.872	-20.5953	-6.00879	-1.66858	-13.8341	-17.6839	-3.70225	38.7268	35.0744	13.0974	23.5476	17.2167	-8.01954	11.7203	12.7462	14.7029	69.2788	24.4388	-2.63659	24.7335	-2.08992	13.6127	18.7376	-5.14431	-23.9038	-25.3316	-16.09	-1.36044	-18.4053	-15.6199	-23.6614	-11.0714	-6.93538	-9.4626	-14.1846	0.442674	7.79629	-0.171476	-17.5035	-2.95294	-7.88086	2.14152	5.48346	-2.36737	-3.74097
0.359283	-28.0422	-1.343	-16.123	-28.3803	-18.8529	3.39793	-24.177	-1.19121	-25.6445	10.9015	-6.10169	20.9415	12.5655	6.38911	-1.07723	19.5957	-4.8019	0.427781	9.75207	33.7991	25.802	51.2314	-0.529063	15.8946	39.9926	-1.69544	8.62656	-13.2816	-16.1239	-37.5049	11.0354	-8.39861	-26.9344	-9.81472	-11.8995	-25.3894	11.5303	0.839641	-10.5414	-5.03949	3.5484	-8.62183	-6.6615	-6.05918	-0.263659	-7.70465	-5.98419	-6.06854	-7.43571
0.440206	-49.3263	-63.0881	-25.0892	-10.8121	-17.2301	-7.90587	-28.7844	-8.56283	3.26159	-11.0982	13.3556	-5.22115	11.3363	0.700847	22.061	25.9526	7.4371	-17.7628	23.3858	20.3051	46.8065	61.1077	33.0743	10.8057	25.0545	-11.3533	3.02973	6.42799	-22.8868	-17.1063	-7.32967	-16.2657	-27.4986	-20.3039	-27.833	-5.61438	-26.0876	-8.50384	-7.66114	-27.1974	6.88982	1.6871	-0.901632	5.48073	-6.85628	10.6408	9.54766	7.06894	6.68888
0.513782	15.2428	24.1728	7.21069	29.6644	19.9486	35.6232	10.3691	24.4654	15.7602	27.7483	2.47276	10.7835	14.4151	4.3009	1.11684	10.0207	-43.2048	-23.5972	-17.4517	3.57095	-30.8479	-8.31194	-5.26821	-22.8276	-8.32699	6.58226	-0.548761	-19.2366	-14.444	15.9242	27.0103	25.9287	29.4142	4.124	0.467751	7.64888	9.96696	1.90867	-6.05774	-3.57093	4.67482	10.4791	-4.68178	-15.759	2.60149	-8.39336	-10.1174	-10.3227	-13.2969
0.591845	-51.1707	-31.0718	-33.857	-34.2342	-10.7572	-13.5822	-18.6227	-11.8507	14.0335	-10.3585	-0.514823	17.2714	34.684	10.2856	19.679	5.59759	8.21748	6.68653	22.1057	41.687	10.8024	45.2862	39.6712	22.5887	10.8557	-11.6051	-0.80169	-15.1474	-10.494	-21.0102	0.573067	-4.03504	-10.4311	-0.426969	-22.6568	-19.5516	13.237	-12.404	-25.9839	-16.7905	11.1248	-8.45114	1.74653	-18.943	-17.3869	3.24649	-2.41688	-10.0374	-2.18294
0.674725	-33.3546	27.6994	23.2547	24.8277	-0.990697	5.7205	28.1039	25.9965	28.5322	-1.34842	-1.21393	6.64444	14.0574	19.9197	-7.11057	3.42953	-3.68449	-19.8326	-37.0073	-3.9574	-12.6379	22.185	-9.93286	-21.2973	-9.16076	4.8902	10.1958	-13.4631	-5.60848	-20.2196	19.393	9.4881	14.1589	22.8387	-11.2392	27.2989	22.4952	-4.96244	6.86482	6.00783	-12.426	2.18416	-1.82241	-5.82992	-7.9503	-0.656905	-4.98694	1.93483	5.56437
0.759139	5.2404	24.4675	17.1084	23.0901	23.8903	32.9603	28.363	11.1258	5.26688	20.3114	15.2788	10.3194	29.4846	-14.6138	-4.67968	1.64646	6.83722	-16.136	-22.5644	-22.3441	-29.2532	-10.8534	-21.5829	-30.6307	-26.6025	-19.1012	-8.56593	-17.1746	5.27257	0.929658	26.1387	30.4257	30.2642	8.12968	2.96438	26.7972	31.7125	19.0951	7.67015	25.492	-11.2163	19.7595	9.25175	18.3158	6.20997	12.058	-1.55139	3.82204	0.256648
0.838487	-30.8637	-16.3845	-25.4199	-8.12521	-21.6109	2.55583	-0.0810061	-5.40945	1.7911	-3.59571	29.4245	-12.0469	22.1844	-11.123	21.1405	21.9065	-10.2781	-7.85782	-7.44953	34.8589	10.5405	26.8996	21.0033	14.9827	16.158	10.6121	-14.9131	4.00062	-8.9634	5.36162	10.7584	-6.8076	-18.0132	2.15297	-1.23414	-33.2411	-28.418	-13.2696	1.68047	-29.2122	-23.4597	5.77182	5.01633	4.25613	-6.32733	-9.64309	-9.86632	-3.89688	-4.02831
0.911858	0.183777	40.4598	20.4265	12.277	2.75939	-3.04442	12.9441	-4.6059	13.2332	8.49204	-2.83986	7.25936	11.7521	1.34731	-0.0489866	-4.93843	-3.86625	-23.49	-34.9387	-13.72	16.6266	13.0013	-8.95758	-31.0613	0.140821	-15.8096	-20.8854	-3.16096	18.6462	-0.260121	-7.8671	15.2635	-16.7124	15.5494	9.26518	33.1898	12.1591	17.207	0.457114	-3.78886	14.0587	16.021	10.4544	5.13998	11.4488	4.39021	11.1711	-0.551488	5.21934
0.991208	-38.3	-17.271	-28.8198	-24.43	-25.2594	-1.99628	-9.88242	-7.14325	-22.6468	-31.5881	5.41782	-5.60102	-19.3558	5.89177	8.06942	15.8244	18.0188	13.2019	16.9934	13.997	31.0842	60.1462	38.168	10.3849	23.1187	24.8453	9.7405	7.24341	-0.108191	-18.8976	-25.4517	-16.7504	-15.5781	-27.831	-25.3745	-6.06352	-3.86523	-14.7238	-26.6097	-9.36906	-14.8474	-4.15613	-21.7485	-23.2403	-14.5467	-11.5435	-9.97933	-14.1127	1.00454
1.07376	-11.8238	-10.2662	-15.9578	-27.8823	5.19217	8.37961	-12.8508	-19.5013	-7.67463	16.9661	-9.8173	12.5863	3.79926	-18.3714	10.6419	-3.24464	25.204	-10.569	23.0281	15.1758	15.577	10.1466	22.7937	26.0198	-7.11422	0.914718	35.7273	-5.13054	-8.61327	11.3782	-17.554	-3.61282	-18.1292	-11.3681	-20.8502	-0.329876	-1.03148	-2.60409	-9.64758	-16.0158	-8.65456	5.30459	-1.44097	-11.0112	-10.2494	1.24983	-11.9075	-8.59892	-19.5805
1.14509	-53.0007	0.0380894	-17.0556	-13.3866	12.6918	-1.8261	-3.1919	-14.7961	-4.91549	2.01708	-22.3732	14.0102	16.8164	-2.71002	17.4053	30.7253	20.2679	8.8925	11.9017	0.323396	7.00949	1.98065	-10.6341	13.0008	-14.4441	-17.4107	-4.6939	-9.72534	3.87711	35.626	13.1071	19.5574	-15.1001	-21.2858	-1.11533	4.9392	-17.3499	0.809916	-14.1162	-18.5411	-10.1236	-5.96359	3.39462	-6.55832	-2.29457	-6.42857	0.57291	9.25578	8.26323
1.20052	-0.217713	4.62763	18.4465	-13.1361	0.920451	-5.15153	-4.80297	-14.7207	0.698394	3.2643	0.924738	0.266142	24.4128	-10.471	2.98495	2.01979	-11.2591	14.7564	-9.03944	5.43834	17.1835	2.71969	-23.6634	-23.8952	5.63227	-3.24322	11.6862	2.23866	-2.9454	3.19056	8.42334	8.28089	-9.85573	0.30386	-11.2181	1.68168	-2.94489	3.45015	-1.84804	3.63432	4.40938	15.932	-5.98001	-0.560301	2.14566	2.89319	8.7952	11.0814	-1.60114
1.24803	4.23664	5.90536	-10.548	-3.91942	8.1424	4.67981	-20.6366	-7.94232	-0.629178	1.86476	-10.2393	-12.7595	23.659	4.28429	-11.084	21.1786	-0.774974	-6.10908	-0.0921639	9.30366	4.18185	21.1625	-7.41607	-15.0712	20.4846	-9.1596	11.7464	8.59663	-22.1705	16.0369	-5.52094	-1.20955	7.97979	-6.90362	-4.83389	-9.81495	0.505281	-2.83594	6.41227	-11.747	12.0515	5.69799	-5.75772	-17.263	-5.46238	7.42293	-8.95838	-1.84409	0.718493
1.31048	10.6885	36.514	16.0758	-17.1069	17.5114	3.64422	-5.25043	8.8844	-7.69536	-3.96961	-24.7169	-17.3521	10.6516	-21.0666	1.92959	1.94929	-6.61795	8.72718	2.83811	10.2509	16.1548	4.20129	-36.7223	-7.02229	-4.20052	8.85569	8.62118	-15.138	-3.42047	8.17329	16.4966	17.1464	8.09492	2.22385	2.55977	6.49018	6.63051	-11.4216	-7.72528	-21.4358	9.41321	6.10664	-3.79029	-10.2446	-15.4504	-15.9219	-15.9426	-3.70612	-2.44986
1.3902	18.8511	6.42213	11.0502	11.9088	35.384	8.86697	6.30341	18.7272	20.7497	9.39471	-17.0006	-26.9991	7.55068	8.97005	-3.7647	15.6248	-23.9689	-26.156	-3.49499	2.82922	-16.0146	-27.8663	-22.609	-18.9166	1.20973	-13.7424	6.70192	-3.75154	13.9671	-3.58493	14.4576	17.9072	5.20673	1.87708	9.60958	19.5498	-4.69441	7.23095	1.41746	-8.41275	8.95311	11.2648	5.58594	4.70606	3.72201	2.01081	3.01653	6.62276	11.654
1.47561	25.4619	20.3554	0.163936	25.5324	22.8546	27.6093	15.7707	28.9373	10.3652	29.1389	1.87046	5.72947	22.5536	10.4341	8.46861	-2.26543	-10.2571	-37.0492	-16.2952	-34.2721	-13.9805	0.627651	-45.5038	-9.97057	-40.0955	-16.029	-1.5009	2.79451	4.08947	17.1355	6.32213	43.0424	28.1634	19.2094	18.0322	8.29917	15.7601	21.671	-3.56737	-6.11616	10.6732	3.33561	5.52456	-3.05311	-2.82164	-8.55323	8.71859	-12.2407	-14.4048
1.55878	19.9137	9.61704	-5.12123	4.69531	-9.59056	16.609	1.34312	-7.18743	18.8525	1.97312	14.8373	-8.47723	-3.50008	4.7475	-19.493	37.3078	31.0473	-15.0987	-7.58528	-27.7599	-20.0055	-6.95532	-22.5347	1.5593	-12.5635	-9.51544	22.6899	12.9344	-32.7513	22.937	11.9748	9.441	17.0321	-5.66055	-10.8353	-24.6135	14.013	12.1085	3.81818	12.3951	19.4915	1.06247	8.07251	8.9676	0.92675	5.35571	3.49787	0.854789	4.0709
1.63939	-15.9812	-29.4022	-21.461	-28.6273	-32.4249	-8.49876	-25.4289	-12.9437	2.07279	-10.0768	-15.5588	-24.1338	15.5667	-13.1227	11.5116	27.6531	-6.53066	0.503489	12.5197	37.5486	32.2172	32.4486	13.4614	12.6734	12.6146	12.3789	-0.966843	9.1113	-7.70068	-24.3485	-17.3407	3.14474	-6.81206	-33.1838	-14.098	-32.2323	-5.20855	1.2088	-14.3156	-10.0521	-10.0638	-5.79729	15.3105	-2.20375	5.74523	-0.0379387	-4.08058	-3.15371	0.72262
1.71779	7.32664	21.6395	13.5654	23.1636	13.7306	-3.9952	13.8172	-5.91388	12.9017	15.2187	0.356246	-29.9573	26.5351	-19.6762	11.8741	-1.55375	6.99377	-10.2043	-25.6644	-26.0261	3.46351	-27.7851	-30.6801	-17.4277	-17.4381	2.58395	12.7404	-1.72199	5.97613	12.3987	1.37338	17.8151	5.60381	-4.61573	21.3589	-6.32548	11.4582	9.25679	-15.1	1.5743	17.1151	7.74028	6.79884	6.8956	12.8432	17.4351	17.2767	14.4574	10.292
1.79776	3.13429	6.39495	5.75323	4.50378	18.5371	3.27944	5.3055	-8.42883	2.84766	-7.90286	-0.140111	-19.1471	-6.78926	-9.16099	0.161765	-11.1302	-2.67776	3.97397	23.2607	-14.9177	-6.04975	9.53443	-20.3244	-34.4399	-3.34123	-7.6901	-13.8901	9.2428	17.078	13.8999	1.81581	13.6096	-3.03003	-15.5256	-8.47257	-3.01199	5.5242	12.4327	-7.95218	3.66449	18.2482	11.0011	3.19535	16.8063	12.2412	12.6792	6.89209	7.68724	19.4553
1.88824	-7.44608	6.54253	4.43992	-9.22813	-5.28675	-10.4201	-4.55081	-4.44231	-9.10812	-21.0855	8.47255	0.232638	30.1467	-6.65226	-0.0566667	7.96201	2.06032	9.35795	13.3059	-30.0269	-12.8017	-4.15049	-11.9968	2.96035	22.6833	-9.59573	-0.932217	-2.83637	-6.93826	-3.06359	10.0076	-0.160554	-15.2026	-10.0981	-7.27925	-21.1119	20.989	13.3375	-3.34395	-13.6613	12.6563	20.0208	25.7694	5.78284	13.8114	11.002	13.4399	15.8923	10.7832
1.97334	12.1774	-27.8244	-11.7473	7.98864	-32.4201	-14.3257	-7.10304	18.6753	-20.492	1.26798	-5.31984	-15.863	3.3826	1.85682	-6.56996	7.98493	5.64795	37.1172	-6.52468	33.1193	-14.662	-21.4474	31.26	-5.97358	-9.8539	2.55277	-5.81136	-0.00385853	-27.0965	-2.69409	0.283322	4.83456	2.18591	-8.44686	6.8097	-31.1934	31.3943	-5.90126	-7.28663	8.01163	9.44916	13.7036	13.5725	13.5688	0.320695	5.09171	7.52647	5.25521	12.9148
2.05402	4.61552	-15.5716	-21.5786	-7.52769	-12.9421	-13.4571	-1.91884	-3.06266	-20.1969	-7.94972	-12.2974	12.2188	6.54177	-8.24006	12.1211	-6.95283	-1.01197	8.76678	-9.18016	32.3637	6.59813	23.4972	-11.4965	6.08727	18.6881	5.87498	5.25345	2.44534	25.9968	-3.15564	-27.9343	-3.76981	-10.6834	-30.8928	-9.30131	-6.67904	9.57292	2.09883	-11.0332	-6.98673	-11.6244	-2.86673	-1.43684	-15.8	3.04592	-0.235674	-3.89783	-9.69817	2.60924
2.12768	81.8814	58.4579	57.3343	53.0291	35.4239	44.3379	26.906	46.314	26.3942	22.5864	13.1541	-4.5293	4.37599	-1.64478	-9.97315	-31.4369	4.66142	-47.1199	-67.5534	-66.1862	-55.0288	-66.5757	-48.8064	-27.3652	-17.7742	-24.2731	1.93755	7.10643	28.8071	21.081	43.7595	26.3494	44.3326	34.127	23.2512	1.47337	22.3308	16.8351	1.64133	3.026	16.9491	17.6649	13.4504	1.62734	8.79932	2.89717	-1.48889	3.05459	4.1673
2.18626	5.84045	25.9727	22.6694	21.433	16.3669	10.5559	0.748045	23.7883	-0.302645	5.47724	13.0593	8.82552	-6.51436	6.54005	4.21836	-23.1733	-17.9895	-9.1651	-34.3956	-37.0699	8.60419	-21.3437	-41.3161	-10.6429	-2.89698	-0.397907	21.8743	19.035	1.71514	9.76241	9.02626	15.2834	9.82738	-2.69605	-23.5426	14.081	7.4508	-6.40859	-5.9064	-5.84349	-5.57653	5.40957	12.528	-7.6689	5.77594	6.83843	8.42694	7.54373	9.32602
2.23368	-5.77445	-18.074	-7.69632	-1.52077	-20.3771	16.945	0.0328597	19.536	1.00938	-11.058	-8.5184	-7.09535	5.41252	-16.8389	3.92546	-3.23026	-19.796	26.2433	-6.12082	10.0577	3.12516	16.3324	-1.59689	8.21648	10.6671	11.306	-4.39094	5.39292	8.42229	-18.4197	-1.64679	2.66729	2.2044	-21.7416	-8.35225	0.114899	5.70122	-7.44608	-9.87678	2.20854	-6.47031	-4.38422	-10.8386	-18.1173	-2.6507	-2.77157	-3.01645	-6.90115	-11.4261
2.28754	-17.2868	-29.7258	-9.88261	-0.000250863	-10.0043	1.28576	-13.7989	-0.917093	-15.0934	11.8641	-0.837652	-13.4349	-1.83701	-11.0758	11.2582	-0.215695	7.06592	11.1896	14.0092	13.0858	7.16912	-5.6449	6.45766	29.5766	27.2661	2.89807	-11.4126	11.25	7.79278	-9.98709	14.8925	-4.14794	-13.6675	-28.0016	-15.1398	-7.79018	4.50018	-13.4755	-15.1761	-13.5021	-10.1534	-12.4434	-14.1082	-11.4081	-8.37488	-4.9139	-12.2213	-5.27863	-12.9678
2.36469	16.7019	13.6085	17.9263	1.14816	27.6739	19.5971	0.669567	3.74538	4.64354	9.9668	6.51249	-10.4818	-4.19245	-3.0035	-12.3848	-2.48942	-32.285	5.81682	0.28834	-10.4413	-9.72133	-14.7707	-6.89982	14.0738	30.7779	-4.1133	-13.9451	-9.43434	4.51856	-1.56222	12.6335	5.78386	25.2135	6.63753	4.52594	-33.544	33.4855	6.31089	4.92332	-3.22981	6.44062	-15.5843	-14.3064	-27.6921	-9.41776	-16.7105	3.99433	-20.3011	-16.5457
2.4479	26.1549	38.5046	10.6628	22.3025	5.16091	16.1089	-6.44192	7.75963	3.64164	21.7864	1.12859	-9.51174	20.3537	-19.4949	-8.4482	-43.385	-23.6955	-17.8022	-1.74774	-22.9802	-25.0648	3.87837	-8.59399	4.7143	-2.70292	-10.7861	1.61839	14.7113	18.7735	0.0845203	7.3487	8.24973	18.8242	2.06265	-15.6342	-24.713	-9.64521	4.74462	-6.08789	11.9648	7.22091	9.89441	-5.4875	-0.221995	-5.0369	-1.77947	4.51198	-3.9214	1.21825
2.52949	-30.8572	-14.6288	-7.48913	-2.14237	-20.6248	-4.55922	-21.4808	-17.4165	-4.87156	-2.72283	-11.8308	-8.79032	7.48337	12.4888	-0.45906	23.5742	7.4912	12.9571	7.00372	15.2854	26.0458	-5.4608	18.588	11.7238	8.6267	20.421	-3.08701	-5.48894	6.3111	6.72868	-36.793	10.8465	-3.01809	-6.17086	-30.6289	-11.117	-17.3816	-3.31599	1.81492	1.8237	-3.07427	-11.7798	-3.60835	-6.44379	-1.29954	1.83729	-17.1803	-2.3769	-0.463178
2.61075	14.8109	-0.51598	18.7233	15.0323	6.50007	11.0369	12.027	3.95282	-14.7929	9.19788	8.06507	22.9741	-11.5177	7.20797	-28.2273	7.27205	14.775	5.78789	-29.4621	-14.1232	-10.921	-51.4155	-9.71957	-4.61146	1.96072	-1.86185	15.1757	-3.15301	-8.02826	13.1828	-12.1538	20.7947	26.1157	-9.17491	-3.71385	17.3819	14.1722	7.34648	-3.19466	-6.67965	-12.698	2.71652	12.1466	1.94368	7.65635	16.5231	6.35591	14.6935	5.40737
2.68985	-4.16875	-6.20475	-32.2995	-11.1056	1.31939	4.86966	-12.7242	5.25411	-19.1748	-17.2948	1.91137	-8.67042	7.40601	3.25624	-9.13761	16.8292	5.42667	25.452	9.80624	18.9145	-0.192153	-10.797	-21.0314	9.54137	11.0177	14.8723	13.794	3.67471	-14.3837	8.13097	-6.94093	-7.33399	-4.4637	-29.0481	8.53874	-14.2345	-4.9893	16.4846	2.30319	8.0727	-8.92711	-9.63032	-1.3897	-6.05344	-4.4016	6.10797	-1.52247	5.78302	-3.83836
2.77335	-16.3428	6.44883	-16.4487	8.30592	-35.7594	-7.2931	-26.3357	-3.51685	-5.7211	6.2025	-16.35	26.0162	33.0901	-7.66603	9.8496	0.0870554	-3.75957	-5.83608	11.7034	17.938	15.4282	20.6716	-8.1548	-0.885792	-21.8621	17.539	-10.664	13.5991	-16.2121	-15.0197	11.8844	8.91101	0.185857	-4.28759	8.26188	-25.6283	8.46081	-8.40712	-2.62294	-1.95498	3.31539	-2.68599	1.73683	-5.2714	0.923359	2.39128	-2.90419	-5.14138	-5.61974
2.85643	-71.4391	-11.1385	-19.1846	-44.7451	-39.1798	4.8905	-19.8303	8.14285	-11.8891	-16.0463	1.02035	19.707	-9.42032	23.7677	-4.42009	10.4367	4.71123	26.1069	43.0721	22.6955	5.3651	34.5493	12.3349	10.7148	35.4824	9.46981	-5.51474	-0.914779	2.29238	-9.39956	-5.37343	-20.3611	-4.58052	-18.1228	-14.9242	-23.1269	-27.0043	-15.531	-1.63194	-5.36387	-2.39249	-14.131	-12.443	-13.9579	1.72683	5.31687	-13.238	2.14566	-2.53193
2.93349	11.1957	-3.50574	-1.44911	14.3751	-4.33024	-3.50957	-15.0638	-0.0272397	-17.8108	-8.03065	-28.1941	-11.2402	0.770757	-12.3911	-0.126908	18.6711	1.82635	2.80153	25.3711	11.4078	9.98491	-8.50346	5.86587	8.86806	21.9906	-5.46351	-6.75345	9.72001	-16.3617	8.66053	18.9705	-19.5709	-4.0716	11.7265	-15.491	9.52156	-21.0531	-5.04752	6.39279	10.7925	-30.2996	1.25707	-4.18944	-2.2357	-1.47186	-8.13806	-4.80083	-6.619	-9.3759
3.01356	17.8359	-12.2189	-4.29217	-14.1443	4.62443	-4.49639	1.88346	-9.63293	-3.20192	-2.62341	2.6485	0.655205	-6.45134	2.95678	-8.27457	26.0205	-2.17975	-10.0388	10.6817	14.0663	20.0187	-12.2284	1.30954	-19.8833	-6.28147	24.9229	22.6601	-13.3894	11.1683	-16.8243	7.10423	-2.22759	22.0016	-21.2245	5.80782	-3.93571	-6.88408	1.59245	-4.55465	-4.09975	-6.59508	-6.34258	-2.37056	-6.28565	4.91127	0.303907	-7.55736	-1.9672	-10.9176
3.09677	29.6205	22.495	31.3981	3.32152	8.25734	14.3508	5.3757	19.5783	0.7793	-1.51231	1.11645	18.4596	-21.1129	-0.158735	-22.8406	0.788378	-32.2714	-22.7581	-5.88448	-3.65256	-10.2541	-12.8896	6.4122	11.2211	-0.480907	24.2206	-0.706396	2.73706	-6.8613	-10.7117	-0.00611628	7.21236	10.0265	1.44998	18.6982	-27.9908	6.79823	3.456	4.6717	8.97223	19.5342	4.41759	-7.63328	-3.66804	-6.529	-3.25364	-2.03385	-6.16789	-0.159748
3.16557	-10.1761	-12.7355	-7.98553	-6.06963	-6.28958	-18.4807	-27.0588	15.0963	13.4932	-10.8091	0.189867	-5.57208	2.83235	-0.977935	-8.68298	3.90478	-12.5964	12.437	36.8752	9.52701	6.27454	-5.96159	-9.55528	10.0386	19.8483	3.68243	-16.0588	17.2554	-17.6326	-6.97404	23.9197	-19.6277	3.25154	-26.4202	-12.9336	-20.2512	8.76827	-3.29633	0.979946	10.2004	-1.29738	5.28908	6.13248	7.89171	7.51473	10.3505	6.1124	-2.15907	5.47683
3.21432	-0.327239	20.2439	1.78428	-14.2969	-3.64836	13.7835	9.3466	13.4567	9.09325	-2.30476	-2.18256	12.6655	10.1618	7.87918	0.960948	-15.9404	-18.445	12.3731	-8.61405	-0.758831	19.7022	-10.2564	-29.4134	-4.9539	-12.1748	-1.83476	-11.6148	15.3572	-1.3032	3.67921	7.59799	11.6032	6.91275	9.07243	20.9174	-9.99858	-3.94118	2.20419	0.268523	3.30403	4.60787	-1.1083	-11.4062	1.45315	-0.145492	6.8884	0.237227	-4.26836	1.58896
3.2634	-21.4893	-18.1789	14.9548	-4.92849	-23.4902	-2.11422	1.12421	-11.6922	11.4553	1.34617	23.7709	2.30339	7.13845	-10.5441	7.91844	4.30682	-10.2447	17.4218	7.61161	8.96046	32.9666	-9.71328	-8.61239	1.54453	8.99937	10.3701	4.40194	-13.6463	-15.3137	-16.5622	10.8319	26.075	7.46521	5.64246	-15.9886	6.45899	-3.00071	-8.61455	-13.7387	-8.68438	1.3872	-20.1933	-9.38849	1.68076	0.232347	-8.67172	-14.9187	-14.975	-6.42893
3.32904	0.585573	-3.33915	-26.0899	-2.76029	-44.2132	-24.749	8.26844	-12.8268	-24.3639	8.61202	12.1509	0.843361	-10.4334	9.8597	-4.64246	-4.23867	5.05027	11.2436	7.11617	-4.05148	17.3372	27.1029	-8.02123	21.0317	20.9256	-5.43412	9.58339	-16.9319	-3.83427	5.55162	0.852887	-18.6281	-10.862	-19.6701	-15.3268	-1.30155	4.07458	6.03266	-14.8376	-5.44462	-11.8273	-11.0373	-2.38509	-5.60836	-6.03204	-4.57903	2.85346	-5.59169	6.2566
3.40549	20.7448	6.39843	3.26183	13.4455	-15.8611	-1.43797	9.14256	11.2264	5.77031	11.0877	-8.63368	-7.39017	-1.93625	19.5537	16.5171	0.284304	6.60067	8.00489	-19.0035	-14.3765	-0.1543	-10.3932	-17.8368	-37.5728	-19.926	17.4125	3.40756	-23.3205	-5.4453	6.85914	18.5023	-2.17205	4.12516	21.9502	7.26729	-4.22044	18.4959	-5.61308	13.4891	23.5957	33.2626	12.417	4.68868	-6.41294	8.37683	7.61961	11.9464	1.5105	15.1217
3.48039	-31.7819	4.29663	-8.47196	-5.34882	-4.54688	0.968603	-6.15955	-3.83328	8.71589	-19.9056	-4.39905	-21.9157	-6.28929	1.9477	-5.5504	20.8677	17.5582	13.9029	28.6153	19.1289	1.60203	-0.631675	7.27195	18.859	-25.3496	2.01145	-3.89082	-9.43177	11.1501	0.313029	15.5521	2.73324	-1.63372	-18.6626	0.906777	-12.2083	16.3993	-13.6577	13.106	1.09327	-18.1873	-5.8694	-10.2682	2.70856	7.6313	-9.86887	0.670796	-5.29915	-1.16424
3.56327	-5.24474	-25.3495	22.871	-6.5261	-7.66505	-4.64303	8.67758	-10.4239	21.1416	3.30234	28.7973	-7.83761	10.8014	12.4242	-19.7167	-7.35365	-12.8374	24.78	13.3178	2.70836	-27.1921	2.29304	-7.68302	5.59127	-9.12145	18.3328	-7.45488	15.9221	20.9845	11.1271	-7.16336	-0.235591	-22.5191	-12.56	1.09354	8.8545	12.5902	-1.82391	1.99571	-10.9209	1.29307	-30.4314	-4.76495	3.18258	-8.28308	-8.07321	-5.174	-1.61183	-6.0775
3.6494	-7.69052	-8.04944	2.37734	0.939252	-18.1172	-10.0317	-2.77462	-4.70114	-9.67454	-7.51405	4.53622	30.6472	14.2179	-13.3817	-2.16179	-0.764326	1.47403	-7.45852	5.23084	-0.724352	7.96814	9.28132	-23.7905	1.66611	-10.7619	2.555	-3.86044	-9.07816	-7.1194	6.00081	11.4502	2.43091	-16.8014	-17.5802	19.4225	2.79073	-0.515787	-3.3172	4.66879	-0.631235	5.96499	-16.283	-9.08	15.862	9.35204	19.6881	16.2597	-1.3556	13.2636
3.72713	-29.2494	-17.2664	-14.9387	-18.9443	-8.05962	4.3759	12.9255	0.671948	7.41484	20.3	0.541744	-3.72415	-1.76225	-2.19596	18.0132	-2.04853	-0.0967588	25.3722	15.9198	4.49636	16.3847	-15.8813	6.80065	-13.1104	13.3297	10.979	-17.5091	14.2502	-1.52611	-4.45137	25.5431	-10.6276	-8.89457	-11.0371	-1.01154	13.6696	-13.7896	-12.8487	-7.09082	-5.67761	-6.00631	-1.3738	-5.7259	-6.74863	5.52724	-14.8264	-13.7409	-13.3466	-20.8105
3.80709	18.9678	16.5361	24.3957	31.1814	27.7654	21.8916	16.0207	13.7913	12.118	11.4977	18.6338	-14.9154	19.8935	5.20252	-2.67174	-13.3799	-16.3518	4.40112	-14.7235	-42.7718	-1.15144	-31.3073	-43.393	-17.3285	-52.7827	-11.6814	-18.9149	7.39385	5.72886	2.93448	28.3067	4.78065	12.0125	34.7134	34.4326	13.5277	20.2935	14.3049	31.8962	16.2717	13.2023	18.4913	-1.3557	5.18785	21.499	-2.60596	6.81307	5.65112	18.7507
3.88935	-0.28432	8.04209	1.86703	8.17255	-2.99201	13.2654	17.2495	0.375165	9.61108	0.719531	9.82508	-25.6239	8.04439	-7.10211	15.5078	-8.59098	1.45318	-5.75322	-6.41653	6.51189	-15.6833	17.81	3.00697	8.93695	5.98273	-1.41567	-16.5495	-0.475393	-16.4118	-6.98492	14.9333	23.2316	18.1942	-12.2034	1.32609	16.4017	-5.88342	-3.32842	-6.38189	-1.19981	5.13113	-3.83653	-17.883	-1.59986	-20.1563	-3.82237	-15.934	-14.8582	-9.82269
3.97343	-38.2599	-30.2672	-0.829639	-19.6196	-21.0971	-7.04505	7.48995	-8.95282	-16.0389	-7.40036	3.35657	-13.9562	0.368928	5.77366	10.2641	11.614	25.6775	14.6417	14.8317	26.5136	31.6272	-4.64774	-21.7389	21.4474	17.226	-11.406	-13.2657	5.39318	12.2174	-11.8028	-4.65532	-11.8393	-11.0445	-25.4475	5.11819	-5.46227	-1.15328	-4.36229	-6.59785	18.4609	6.42384	3.46517	0.604031	-7.88542	2.84861	5.90066	9.62509	-4.8567	-4.52673
4.06104	-23.5748	-0.740223	-18.3225	-1.82801	-20.8905	-12.3637	-9.506	-2.25587	-17.8208	-8.56869	-14.9875	-5.07772	18.0767	-2.96856	0.374365	19.3778	18.6221	14.1023	4.56299	30.9271	16.8737	-21.4461	-8.64837	13.4461	-2.40071	11.4868	17.7456	7.40476	-15.8659	-12.3568	-5.63355	4.92214	-10.0756	-23.6949	-7.23272	0.712079	1.85537	-21.1053	10.9243	-16.2235	7.4575	14.7777	-0.497639	4.55611	11.059	14.7738	-0.597742	6.82421	4.546
4.13786	-5.83542	17.3827	12.8494	-9.7608	9.47598	6.05016	0.0374383	-4.97109	-16.7001	22.8649	10.4739	2.99727	-11.5145	10.9556	-9.76788	-10.1422	1.97925	14.5101	-6.21661	3.53564	0.4067	-6.44728	-10.0889	-5.26585	-5.38916	-3.84498	5.98876	10.5741	-2.55774	11.3192	15.8275	14.3339	-5.20694	-7.78482	17.8314	1.32151	0.547204	-16.796	-5.67652	-15.662	-5.63948	-9.87935	-25.8934	-8.74041	0.25359	-7.15241	-11.6961	-4.75494	-8.23469
4.19105	-13.1045	-9.12273	29.9548	1.05189	-1.63315	7.57796	0.899957	9.46818	-7.59822	1.43479	-4.69076	6.64463	-16.9305	12.6812	27.1851	-1.81742	-6.78351	15.6626	-18.6382	-13.7016	-19.9079	-4.95466	-27.5891	9.23038	8.6143	-3.04559	8.2896	13.1183	13.5947	9.90699	-14.0884	-13.3094	0.999622	7.81915	-2.25783	14.6176	-7.32206	2.33321	2.74445	-34.7362	-13.3283	-5.10255	-8.91848	4.23744	5.25483	6.30558	-16.806	-0.848474	-2.76397
4.23722	-29.4275	-20.9173	16.8431	9.82212	12.4247	0.820277	-9.34834	-2.34699	-12.1501	5.20562	-3.3008	20.628	-3.03089	2.94503	-13.7654	9.27829	6.56431	30.2385	-7.06275	5.10035	-6.49793	7.19213	-8.81575	19.3553	-11.213	11.6926	10.4768	4.21048	-5.07798	-1.61137	-6.7198	-11.5688	13.6655	-1.05936	8.43488	7.96192	-14.461	0.690726	-4.04041	-7.70119	0.735068	-22.9232	-12.6381	-15.8155	-19.3137	-2.23831	-12.2872	-16.045	-12.8749
4.30009	15.8067	-3.64766	-28.9518	15.4497	27.3406	14.3863	1.15948	-12.7821	13.629	-3.303	16.4044	3.52586	-4.51466	-2.50361	-16.8487	-11.5124	5.97288	9.09345	3.72868	-4.89913	5.87117	-21.3693	-16.9911	-28.5795	6.69324	-9.65345	-33.4596	8.15218	-21.354	-0.786653	-5.93058	1.94224	7.65694	12.221	7.66306	0.611857	25.1759	10.0006	18.5087	26.5911	41.1528	23.2069	12.0568	7.86513	27.4361	21.6793	12.702	18.361	23.9295
4.37853	55.2413	46.7378	59.2997	46.939	25.2054	29.5376	24.553	7.93438	15.3026	8.89443	25.0296	6.37946	2.77139	9.06515	-19.905	4.85999	-10.274	-28.2475	-42.0896	-52.2758	-58.3627	-58.4734	-43.3136	-29.4478	-34.1962	-13.8596	-3.13838	7.55272	13.5562	7.4958	7.45903	34.8329	28.1887	17.4444	31.391	15.7855	10.3826	29.1332	27.6361	23.5199	37.5278	18.8553	15.6669	7.05879	26.3077	22.6584	11.5197	17.1968	19.4277
4.46356	7.90434	12.0875	0.359699	-0.0388885	13.3949	16.7644	10.23	14.2663	-7.38772	-7.54507	12.2155	1.39649	-7.30611	9.69977	4.62988	1.86564	-12.6936	20.9797	9.31794	-29.6585	-11.7381	-35.5769	-19.2902	-17.1599	-16.0318	-11.7203	-6.40468	-7.68166	0.77755	-8.17837	9.86487	5.736	-9.00899	14.7473	10.9491	20.8463	11.1387	29.9686	27.634	21.7973	9.35318	2.68898	17.5817	8.21052	20.8772	20.126	15.6477	16.7778	8.03123
4.54578	11.704	-4.89745	0.740504	8.35205	21.3858	30.7721	15.5342	10.4878	-18.344	24.8931	5.05753	12.5141	25.0744	2.95008	-12.3877	-3.2636	-32.0312	28.1995	-19.8055	9.29351	-24.9129	-33.8493	-21.6963	-40.4176	-19.3913	5.30079	-11.2388	-2.11378	18.4399	-12.8447	19.5832	-10.1025	6.99064	8.22856	2.46326	3.72932	12.5947	12.34	31.2264	38.2551	18.0643	21.0557	19.4004	18.0579	13.2191	14.0896	3.77572	9.34973	10.3365
4.62455	21.7108	-14.7366	2.98414	19.7983	-14.2186	-8.99971	9.71872	24.112	-14.9091	6.57666	12.2065	-24.3234	-24.9744	2.43688	-11.815	-0.753612	-3.40847	4.32526	-13.1835	-10.2399	13.5667	2.95887	0.632854	5.46023	-27.1188	4.13933	12.746	-20.3161	-5.19258	-9.09193	-6.61226	2.57247	-11.9901	-2.11549	5.11039	5.69447	7.51409	9.86337	4.54723	-1.12737	27.9786	12.2189	7.46762	3.78557	11.6874	5.8353	8.79406	13.9341	10.2364
4.70896	9.22218	-20.6531	19.0413	-1.64237	-17.5674	-9.05007	-3.42319	-22.7016	-23.5603	-3.69015	19.637	13.1855	-15.2704	16.3572	-1.71746	6.50352	0.133283	-10.2243	4.15916	20.6361	6.81454	-5.56791	19.3578	7.13457	31.3998	8.6781	-15.8329	-11.4775	-13.5611	0.434609	0.111705	10.5036	-9.31309	9.91349	-1.01445	-8.70759	-28.0122	-19.2267	-26.8707	-4.06797	26.0721	0.136731	3.24703	-11.4206	-14.0991	-8.19773	-10.0043	2.93432	-13.5804
4.99475	0.822147	-24.5164	-2.45495	-4.85092	-12.4717	1.09974	2.53976	-13.8059	-7.63139	-7.94839	-14.1761	-21.9804	6.70821	-15.5722	0.0916108	23.5617	22.4655	-8.61724	10.7507	-2.20637	1.40964	6.73546	11.2248	3.37067	33.84	9.37234	-12.6734	8.08074	-35.6913	-6.5584	3.40605	6.8806	-22.8123	-12.3996	2.74334	-1.48457	-14.8181	1.91128	-6.0362	-19.1393	-2.99673	3.4716	7.97167	-5.31235	7.31833	-0.374994	17.6109	10.2712	9.47675
5.73124	26.9651	-3.15099	21.8983	1.61984	-20.1596	10.5736	4.31073	2.58524	9.46525	10.7369	25.4114	29.0556	4.44355	-5.32442	-6.45758	-20.2504	21.4967	-3.39139	-15.2906	-13.1857	-21.1879	-41.9959	-8.87609	-6.12149	-9.04716	-20.2452	-1.34521	-19.6583	-15.6625	6.01558	14.2811	8.73054	12.3893	2.37819	6.15677	29.0078	13.759	34.1702	0.0552046	10.1883	11.7121	-2.74811	4.89678	9.79456	19.5262	14.332	17.6111	10.0396	19.556
6.72649	35.231	23.6727	22.5737	21.2676	23.3297	27.0718	31.3547	34.7095	8.3988	17.9441	19.5253	40.318	-16.1231	-0.584181	-18.3434	-5.12354	-5.84151	-30.7319	-3.94408	-14.9645	-23.9946	-42.9925	-33.8431	-27.7949	-13.0689	-14.1341	6.93352	15.675	-0.0648341	18.501	37.1671	3.92549	9.80886	23.2583	15.2615	16.4149	-0.27711	17.2293	-11.9946	27.2716	19.1019	-2.29982	-2.23543	10.5889	-0.526504	-9.5328	-18.2435	-15.275	-18.5774
7.72809	-1.26141	6.84315	4.45018	-23.722	1.93364	0.340609	24.1804	-1.69034	-17.4765	-6.13517	1.54455	25.2472	-4.81571	-10.3864	-35.6873	-10.4699	22.493	-14.8118	11.8779	22.6239	3.67148	6.91914	-22.1115	12.7665	-11.8882	15.3395	-7.76412	-1.32694	15.9249	-20.1096	-1.97879	-8.04124	-5.97025	-6.79346	18.6185	-4.12379	-14.8991	-11.9772	8.50656	3.16504	13.3132	1.40613	5.36193	-9.50468	4.17099	4.02002	-9.11913	2.13704	8.8295
8.72334	-21.9934	-21.6769	-21.6005	-17.0737	-21.2723	-1.87205	0.263212	-14.29	-16.7229	-23.6734	-20.3636	15.3283	-1.96344	0.123568	3.70079	3.62239	15.182	-3.57053	41.51	14.6522	19.7872	36.985	3.30251	-0.741216	-2.25481	17.9876	11.5597	-14.324	-17.2393	-15.1003	-22.1223	-18.8926	2.59636	-21.9235	-3.58182	8.9028	1.53643	-11.8687	6.53537	-5.10014	-3.10835	-2.83024	4.9288	-9.76332	4.0031	10.471	4.16355	-1.01923	3.63937
9.71386	-12.8688	-3.08788	-3.99949	9.45442	-14.8664	-6.644	5.36192	9.02491	-11.5323	-16.5997	26.3653	19.5951	-2.17708	-7.72618	10.5395	0.699165	22.6315	23.115	5.4203	12.5423	-6.23992	19.119	-30.3967	21.8036	-25.782	9.89271	15.6331	9.00643	3.70877	-7.88408	31.0573	2.53112	19.4539	0.233849	-9.47877	-2.13389	-22.2326	-17.8043	-2.82758	6.12854	-17.2179	-34.9997	-28.6845	-20.0446	-20.4402	-18.5777	-28.4579	-28.5558	-12.1572
10.7091	-9.85424	-41.3518	-15.6404	-21.7942	-33.4798	-16.68	-24.84	18.3523	-3.93974	-37.6983	1.10993	-6.61903	-0.959416	-8.68718	-7.90352	0.79932	38.0997	6.80315	36.7488	25.1707	21.2886	53.9566	20.2366	36.5497	19.0683	12.7717	18.0002	-6.02685	5.10402	-13.5969	-3.19736	-18.7743	-18.868	-8.98194	-20.1064	-27.6106	-39.9359	-29.6896	-22.5752	4.64276	-15.6465	-15.3412	-16.4111	-11.5402	-16.2555	-14.3209	-23.9264	-16.635	-12.849
11.7078	8.55553	-13.9576	-5.38426	-24.2416	1.94459	26.2691	-12.0062	-2.61601	3.87048	-42.0183	20.0982	-20.6025	8.16487	-18.4401	-19.6484	-5.34001	15.701	5.32622	-0.0607661	27.875	5.95156	19.5081	21.388	23.8276	11.7396	19.8496	21.1975	-8.04826	3.05164	10.5652	-1.68814	11.3937	-18.0646	-35.6466	-13.8228	-20.0768	-30.1863	-16.4592	-14.8263	-2.15038	-28.2722	-23.0648	-4.4717	-24.8102	-23.566	-14.224	-18.1443	-17.6146	-15.6859
12.7069	-12.1077	-10.7406	-10.4655	0.549489	9.34688	2.18729	5.4482	-2.56023	-1.06783	-4.09633	7.38329	2.97038	18.3295	21.6377	11.6495	-1.60082	14.4402	-0.586983	-18.8463	26.046	-15.521	-2.01121	-33.4111	14.0234	-8.41685	-13.7455	-7.69909	-16.871	4.00291	-13.0844	11.1388	-13.5116	6.31821	13.153	-2.64738	7.64161	7.24635	5.95173	12.1114	14.8713	16.8188	5.66482	3.87145	-1.75256	5.56044	3.47865	1.68267	-0.804792	8.10844
13.7034	-45.2359	-16.181	-16.027	-5.86259	-29.384	5.1267	-26.916	-21.7559	-26.5567	-11.642	-8.85714	2.97181	27.9337	10.0027	7.52917	6.09525	-0.771087	27.6456	27.4928	-0.166959	23.3789	15.4508	27.5887	21.8447	-4.82662	30.4516	26.8721	-13.742	10.491	-18.7685	26.1635	-11.9816	-15.5939	-29.87	-31.5131	-29.5627	-28.5153	-31.7468	-17.9	-46.3312	-10.7593	6.00361	-10.7492	-13.6954	-11.2118	-6.21782	4.11455	-6.79931	-1.93371
14.6907	1.5182	16.6793	25.3635	-5.2629	-5.69216	2.77075	12.636	-6.0592	-2.1826	-5.93726	15.4916	3.00729	8.73978	-3.72743	-1.85228	13.1333	10.9099	2.41277	13.7952	-10.067	-23.6289	-4.07018	-13.61	-10.1527	-11.0677	-2.73714	-24.0484	8.83257	-1.12836	9.03863	18.9226	24.2849	7.48167	-8.20905	11.2817	12.2205	7.86457	-5.51692	-11.6057	-6.94364	0.970567	5.81586	-7.21705	-11.5903	3.3959	-8.99567	-7.75452	-7.21979	1.47422
15.6723	-12.7114	3.04732	27.9198	8.68046	13.6104	8.69443	26.4378	-6.27901	-0.00762117	2.31267	-27.5627	-21.3113	-7.8738	7.84359	-3.02297	-1.06357	16.2294	-7.85103	-5.65422	-22.4111	-29.5001	-13.291	-3.24012	-7.70004	2.6398	29.5133	-6.7557	-8.67614	-1.15555	-13.2508	19.2322	9.96825	-26.9682	-17.3775	5.00948	-24.8152	-0.921422	13.0765	-3.988	10.1569	17.8163	5.08685	16.0868	21.326	21.7957	18.64	27.1132	35.8157	26.9676
16.6561	-7.64661	-8.17631	9.8148	11.482	5.63144	-3.33703	5.20884	4.86212	-0.484569	-7.87839	-9.00126	-16.0629	63.9607	-17.2204	-9.34308	-5.67007	5.37319	25.0376	7.95267	-32.3806	-22.1593	5.97481	6.52136	-6.05267	8.70352	31.8989	-16.626	1.81707	4.18105	-0.541683	10.8739	0.0366213	-2.82502	-17.7605	-11.2433	-11.5092	13.3469	-13.0746	-14.8585	-21.5665	12.573	2.97402	5.64455	-8.97644	11.0499	10.7506	-0.74945	1.84065	-6.99908
17.2268	-53.0372	-24.8796	-20.4851	-29.8817	-8.49492	-12.7452	3.48858	-2.10516	-2.43964	-15.4979	-8.21322	-25.9115	38.9915	8.23764	5.75245	1.79394	26.9606	6.3219	11.2802	17.7391	42.4449	9.2207	17.0855	48.8891	17.3873	5.21549	-5.89331	10.2393	-40.6837	-20.5892	0.366882	2.92975	-5.65985	-41.9449	-8.64845	-0.0949855	-16.3426	-24.0833	-13.7619	-8.18354	-15.3756	-1.67204	-0.430734	1.0031	-2.20175	0.118219	-14.6412	-5.40646	-1.74626
17.7898	-13.2027	-4.71192	-1.96818	-0.323285	-0.705735	-0.268154	5.72865	-1.11678	-34.2816	-23.7215	-14.1711	-19.737	0.371609	11.451	15.0025	2.45404	3.11209	20.1664	7.82227	7.8625	6.69621	12.7496	2.91575	29.1212	27.6572	18.7075	3.40022	1.21044	-3.65829	-6.76437	-0.106327	-17.648	-22.578	-17.1993	-8.61818	-13.9249	-9.79913	0.471281	-9.68099	-15.1444	1.565	-10.7599	-2.69905	-1.4526	-4.01893	9.35518	-3.55733	-13.1308	-8.7738
18.7723	12.7143	14.0998	8.81178	-12.8267	10.7149	13.9976	-14.4884	6.23887	-5.48061	4.62489	-11.6561	8.80931	-0.626328	22.0782	-1.8736	-29.0338	-6.58035	-2.84261	-17.4724	-5.1125	-9.42399	31.1108	33.2364	15.5265	5.54333	1.18369	1.67648	1.88564	2.42004	-28.6442	7.07334	10.4266	-3.0124	-7.4794	-1.57115	-23.6283	11.2095	-8.77335	13.1506	-16.819	-15.4726	-14.2269	-8.68411	-10.6943	-5.59911	-25.3698	-6.872	-0.928339	-10.6019
19.7637	15.6263	-20.4284	-10.1124	19.4051	16.469	23.0449	6.98756	-5.69294	2.65165	8.29705	-20.6564	-6.7127	-6.84836	-0.215228	-4.85468	-19.9933	13.1661	1.83116	11.5093	-10.3205	12.3784	-15.9818	-19.3306	-3.77426	15.9076	2.03516	-4.184	7.44413	11.4647	-29.6254	5.6684	10.9332	19.275	-20.2481	3.35678	-23.5522	5.49375	-10.5411	9.64556	-10.1518	16.8184	-17.4628	3.8076	-3.13843	-2.3487	-2.13304	-2.89593	-13.9104	-1.38699
[truncated: 20 more columns]

## Sheet: Fig. 5a-c
Fig. 5a-c	Fig. 5a	Fig. 5b	Fig. 5c
q_inverse_Angstrom	dS_OKE	dS_VR	dS_SSR
0.605959	25.7929	62.2676	31.1858
0.652823	10.2607	51.3221	20.6928
0.699688	-4.1992	41.0135	11.0267
0.746553	-17.5867	31.3417	2.18771
0.793418	-29.9019	22.3068	-5.82434
0.840282	-41.1446	13.9088	-13.0094
0.887147	-53.2563	6.3397	-20.4932
0.934012	-62.3887	-2.22708	-25.8804
0.980877	-67.6729	-8.46984	-28.9499
1.02774	-63.4331	-10.9083	-35.5437
1.07461	-61.63	-16.8225	-37.134
1.12147	-62.7165	-22.6968	-32.7215
1.16834	-68.5997	-27.2925	-30.4848
1.2152	-74.6439	-30.9648	-27.8899
1.26207	-75.7021	-37.9717	-23.2612
1.30893	-64.5686	-47.9145	-16.5086
1.3558	-41.6507	-57.7846	-11.951
1.40266	-4.89124	-71.0326	-4.65486
1.44952	41.504	-87.1453	5.31823
1.49639	89.7818	-96.3518	5.75049
1.54325	122.175	-104.512	9.74059
1.59012	134.493	-103.344	10.1118
1.63698	127.852	-91.8182	3.67871
1.68385	101.685	-70.6569	-5.11457
1.73071	64.1686	-43.0431	-15.6827
1.77758	23.0255	-16.6426	-19.526
1.82444	-10.5608	12.0898	-21.9557
1.87131	-37.0008	34.5646	-15.1948
1.91817	-53.9305	50.5574	-6.35922
1.96504	-62.0031	60.3685	2.71068
2.0119	-69.8106	64.3378	12.096
2.05877	-66.3112	65.6093	13.2568
2.10563	-54.1488	60.6334	15.1124
2.1525	-46.845	52.1009	17.1174
2.19936	-40.5526	43.1841	15.0305
2.24623	-36.0767	32.6995	13.0302
2.29309	-27.5393	29.6008	5.28211
2.33996	-19.3181	25.7532	2.28193
2.38682	-14.3369	22.6764	1.13161
2.43369	-7.7071	17.6692	0.771763
2.48055	-5.67159	16.2146	-1.88607
2.52741	2.99509	14.7576	-5.39776
2.57428	12.5638	12.3188	-5.7911
2.62114	16.4239	8.97914	-4.94072
2.66801	21.0672	7.37674	-7.01587
2.71487	23.1849	6.14431	-9.31883
2.76174	22.9773	6.07199	-11.3799
2.8086	21.5463	3.65387	-10.4564
2.85547	18.963	1.53132	-9.19567
2.90233	17.6945	-1.46742	-7.66047
2.9492	16.647	-2.70938	-7.55668
2.99606	17.3074	-2.6019	-7.87109
3.04293	19.1041	-2.13799	-8.87748
3.08979	20.6607	-2.13687	-8.9577
3.13666	23.3321	0.53646	-10.5005
3.18352	25.161	1.75038	-10.2962
3.23039	25.1306	2.76147	-9.73509
3.27725	25.0717	3.64759	-9.22233
3.32412	24.3344	4.42027	-8.64073
3.37098	23.1102	4.14598	-6.60927
3.41785	22.1676	4.91571	-5.48172
3.46471	21.7425	6.63877	-4.81678
3.51158	21.6503	7.5745	-4.50613
3.55844	20.829	7.93798	-3.44062
3.6053	17.7759	7.86301	-3.32723
3.65217	13.6062	7.50654	-3.56137
3.69903	8.31999	6.86859	-4.14304
3.7459	1.91716	5.94916	-5.07223
3.79276	-5.60225	4.74823	-6.34894

## Sheet: Fig. 5d-f
Fig. 5d-f	Fig. 5d	Fig. 5e	Fig. 5f
times_ps	alpha_OKE_scalar_normalized	gamma_VR_scalar_normalized	beta_SSR_scalar_normalized
-1.53654	0	0	0
-1.24273	0	0	0
-1.17174	0	0	0
-1.09577	0	0	0
-1.01003	0	0	0
-0.928247	0	0	0
-0.859693	0	0	0
-0.80963	0	0	0
-0.760869	0	0	0
-0.695916	0	0	0
-0.614295	0	0	0
-0.529551	0	0	0
-0.448002	0	0	0
-0.366653	1.43399e-13	4.47319e-15	2.06237e-14
-0.285017	7.59117e-09	2.03153e-10	9.49086e-10
-0.2028	3.14949e-05	7.24321e-07	3.42415e-06
-0.123161	0.00859043	0.000181308	0.000863537
-0.0448553	0.225172	0.00535725	0.0252978
0.0347387	0.867017	0.0352483	0.159344
0.10911	1	0.0866796	0.364878
0.17542	0.878722	0.13599	0.53046
0.226657	0.783824	0.172804	0.633964
0.281178	0.693825	0.210532	0.72361
0.359283	0.582596	0.262071	0.821851
0.440206	0.486123	0.312492	0.89396
0.513782	0.412347	0.355835	0.93927
0.591845	0.346275	0.399345	0.971079
0.674725	0.287673	0.442886	0.99077
0.759139	0.238169	0.484569	0.999547
0.838487	0.199432	0.521427	1
0.911858	0.169243	0.553605	0.995341
0.991208	0.141716	0.586447	0.986155
1.07376	0.117819	0.618563	0.973188
1.14509	0.100442	0.644712	0.959918
1.20052	0.0887277	0.664051	0.948617
1.24803	0.0797824	0.679969	0.938399
1.31048	0.06938	0.700005	0.924388
1.3902	0.0580465	0.724175	0.905809
1.47561	0.0479507	0.748399	0.885358
1.55878	0.0398101	0.770416	0.865159
1.63939	0.0332409	0.790355	0.845498
1.71779	0.027894	0.80849	0.826429
1.79776	0.0233243	0.825781	0.80712
1.88824	0.0190504	0.843946	0.785544
1.97334	0.0157482	0.859752	0.765576
2.05402	0.0131475	0.873657	0.746976
2.12768	0.01115	0.885479	0.730298
2.18626	0.00978046	0.894314	0.717251
2.23368	0.00879613	0.901111	0.706836
2.28754	0.00779767	0.908461	0.695166
2.36469	0.0065616	0.918329	0.678747
2.4479	0.00544714	0.92814	0.661435
2.52949	0.00453836	0.936967	0.644859
2.61075	0.00378398	0.945018	0.62874
2.68985	0.00317026	0.952183	0.61342
2.77335	0.00263008	0.959065	0.59764
2.85643	0.00218404	0.965254	0.582333
2.93349	0.00183819	0.97044	0.568477
3.01356	0.00153674	0.975292	0.554423
3.09677	0.00127572	0.979785	0.540182
3.16557	0.00109373	0.983099	0.52868
3.21432	0.000980733	0.985238	0.520679
3.2634	0.000878754	0.987222	0.512744
3.32904	0.000758729	0.989619	0.502318
3.40549	0.00063947	0.992057	0.490443
3.48039	0.000540811	0.994094	0.479078
3.56327	0.000449287	0.995965	0.466809
3.6494	0.000370545	0.997505	0.45439
3.72713	0.000311403	0.998561	0.443466
3.80709	0.000260398	0.999334	0.432503
3.88935	0.000216631	0.999816	0.421506
3.97343	0.000179486	1	0.410555
4.06104	0.000147542	0.999877	0.399446
4.13786	0.000124247	0.999521	0.389953
4.19105	0.000110308	0.999146	0.383513
4.23722	9.94822e-05	0.998737	0.378008
4.30009	8.64299e-05	0.998063	0.370639
4.37853	7.25199e-05	0.997039	0.361647
4.46356	5.99577e-05	0.995711	0.352145
4.54578	4.98846e-05	0.994226	0.343196
4.62455	4.1825e-05	0.992626	0.334834
4.70896	3.4628e-05	0.990733	0.3261
4.99475	1.8271e-05	0.983086	0.298185
5.73124	3.51747e-06	0.956673	0.236774
6.72649	3.7957e-07	0.911944	0.173376
7.72809	4.03816e-08	0.862603	0.126702
8.72334	4.35758e-09	0.812895	0.0927771
9.71386	4.75228e-10	0.764544	0.0680363
10.7091	5.12818e-11	0.717945	0.0498193
11.7078	5.49139e-12	0.673555	0.0364407
12.7069	5.87534e-13	0.631638	0.0266517
13.7034	6.32183e-14	0.592291	0.0195077
14.6907	6.94375e-15	0.555655	0.0143199
15.6723	7.72547e-16	0.521441	0.0105306
16.6561	8.55331e-17	0.489246	0.00773876
17.2268	2.38608e-17	0.471483	0.00647239
17.7898	6.77181e-18	0.45459	0.0054263
18.7723	7.51887e-19	0.426541	0.00398928
19.7637	8.18324e-20	0.399989	0.00292463

[truncated: 3 more sheets: Fig. 6, Fig. 7a, Fig. 7b]
