# Supplementary material for: Tracking polar solvation dynamics of a photoexcited organic chromophore with ultrafast X-ray scattering
Source: Nat Commun. 2026 Apr 13;17:5080. doi: 10.1038/s41467-026-71635-1 (PMC13247046; doi:10.1038/s41467-026-71635-1)
Supplement: Supplementary file 3 — Source Data [file 41467_2026_71635_MOESM3_ESM.zip › Source Data/Source Data 2.xlsx]

## Sheet: Suppl. Fig. 4
Suppl. Fig. 4
Normalized absorption spectrum of HTI-J in acetonitrile
wavl_nm	abs_norm_arb_u
300.5	0.938784
301	0.912243
301.5	0.887543
302	0.862902
302.5	0.839033
303	0.815699
303.5	0.793908
304	0.771761
304.5	0.751039
305	0.729011
305.5	0.711495
306	0.693682
306.5	0.672426
307	0.653367
307.5	0.636979
308	0.621185
308.5	0.605807
309	0.590785
309.5	0.577782
310	0.566144
310.5	0.554922
311	0.537881
311.5	0.52375
312	0.508491
312.5	0.496081
313	0.483909
313.5	0.472984
314	0.463306
314.5	0.452618
315	0.44294
315.5	0.431956
316	0.416221
316.5	0.400962
317	0.385346
317.5	0.375134
318	0.365455
318.5	0.358152
319	0.354293
319.5	0.347583
320	0.340102
320.5	0.332265
321	0.324308
321.5	0.315402
322	0.305783
322.5	0.294205
323	0.280608
323.5	0.272533
324	0.265289
324.5	0.255908
325	0.246942
325.5	0.241658
326	0.23768
326.5	0.232336
327	0.229664
327.5	0.222895
328	0.214761
328.5	0.212445
329	0.213276
329.5	0.205439
330	0.201936
330.5	0.19867
331	0.193386
331.5	0.193386
332	0.191842
332.5	0.185845
333	0.181807
333.5	0.179254
334	0.179135
334.5	0.168567
335	0.165539
335.5	0.162273
336	0.159542
336.5	0.15592
337	0.151823
337.5	0.151288
338	0.152654
338.5	0.151407
339	0.151467
339.5	0.149745
340	0.148854
340.5	0.148379
341	0.145351
341.5	0.142679
342	0.144342
342.5	0.146657
343	0.145885
343.5	0.144104
344	0.142442
344.5	0.143332
345	0.143985
345.5	0.144223
346	0.144817
346.5	0.149982
347	0.150576
347.5	0.153901
348	0.151051
348.5	0.15117
349	0.148557
349.5	0.14737
350	0.151526
350.5	0.15491
351	0.155504
351.5	0.158948
352	0.158532
352.5	0.163579
353	0.166132
353.5	0.168626
354	0.167557
354.5	0.169279
355	0.17207
355.5	0.169814
356	0.169517
356.5	0.168626
357	0.169873
357.5	0.173851
358	0.176345
358.5	0.180679
359	0.187804
359.5	0.192436
360	0.19487
360.5	0.194751
361	0.198611
361.5	0.198373
362	0.199501
362.5	0.200808
363	0.200095
363.5	0.204904
364	0.208586
364.5	0.205023
365	0.205676
365.5	0.20817
366	0.213454
366.5	0.216423
367	0.220758
367.5	0.222598
368	0.225151
368.5	0.227645
369	0.226458
369.5	0.220105
370	0.221173
370.5	0.222539
371	0.225805
371.5	0.227705
372	0.232692
372.5	0.234355
373	0.244152
373.5	0.250208
374	0.256205
374.5	0.260302
375	0.264933
375.5	0.263864
376	0.264695
376.5	0.263092
377	0.265586
377.5	0.26422
378	0.266358
378.5	0.267605
379	0.269742
379.5	0.272058
380	0.274492
380.5	0.275086
381	0.280371
381.5	0.28518
382	0.294739
382.5	0.296936
383	0.300143
383.5	0.306436
384	0.309702
384.5	0.310949
385	0.312611
385.5	0.314036
386	0.319143
386.5	0.321636
387	0.324724
387.5	0.325258
388	0.328643
388.5	0.334105
389	0.337668
389.5	0.341408
390	0.345565
390.5	0.349068
391	0.354412
391.5	0.358271
392	0.360409
392.5	0.365871
393	0.371096
393.5	0.376202
394	0.380477
394.5	0.386177
395	0.391402
395.5	0.394787
396	0.400309
396.5	0.404406
397	0.406543
397.5	0.410818
398	0.411234
398.5	0.413253
399	0.413193
399.5	0.417349
400	0.421565
400.5	0.424356
401	0.43065
401.5	0.435696
402	0.44104
402.5	0.448165
403	0.451193
403.5	0.457843
404	0.459743
404.5	0.462831
405	0.463959
405.5	0.468353
406	0.472747
406.5	0.479278
407	0.484919
407.5	0.490678
408	0.494478
408.5	0.499525
409	0.502434
409.5	0.504809
410	0.508075
410.5	0.514013
411	0.518703
411.5	0.524344
412	0.528263
412.5	0.531944
413	0.538
413.5	0.542157
414	0.547738
414.5	0.550528
415	0.5532
415.5	0.556882
416	0.560444
416.5	0.56181
417	0.565729
417.5	0.569054
418	0.57505
418.5	0.579919
419	0.585026
419.5	0.591082
420	0.593932
420.5	0.598326
421	0.601591
421.5	0.605094
422	0.608123
422.5	0.60836
423	0.612457
423.5	0.615248
424	0.618335
424.5	0.626351
425	0.629616
425.5	0.635376
426	0.643688
426.5	0.650695
427	0.652832
427.5	0.656395
428	0.661976
428.5	0.667795
429	0.673851
429.5	0.680145
430	0.684123
430.5	0.690001
431	0.697839
431.5	0.704311
432	0.708526
432.5	0.714642
433	0.719036
433.5	0.72147
434	0.725686
434.5	0.728061
435	0.731505
435.5	0.736255
436	0.742786
436.5	0.75098
437	0.757748
437.5	0.762617
438	0.766061
438.5	0.768555
439	0.775858
439.5	0.780489
440	0.787496
440.5	0.793314
441	0.799905
441.5	0.805783
442	0.809405
442.5	0.814096
443	0.819974
443.5	0.825021
444	0.830186
444.5	0.834165
445	0.839271
445.5	0.841765
446	0.844318
446.5	0.849008
447	0.851265
447.5	0.852868
448	0.857677
448.5	0.863377
449	0.868543
449.5	0.874302
450	0.880299
450.5	0.884574
451	0.891521
451.5	0.898765
452	0.903159
452.5	0.904999
453	0.909334
453.5	0.91539
454	0.9221
454.5	0.928037
455	0.931184
455.5	0.933737
456	0.937834
456.5	0.93819
457	0.940328
457.5	0.942584
458	0.944484
458.5	0.948165
459	0.955053
459.5	0.96004
460	0.962415
460.5	0.965562
461	0.968056
461.5	0.968294
462	0.968294
462.5	0.967047
463	0.9677
463.5	0.968887
464	0.973875
464.5	0.976012
465	0.979872
465.5	0.984087
466	0.990262
466.5	0.992875
467	0.989966
467.5	0.986462
468	0.985453
468.5	0.983316
469	0.983791
469.5	0.983553
470	0.986819
470.5	0.988778
471	0.992816
471.5	0.996022
472	0.998219
472.5	1
473	0.999169
473.5	0.998041
474	0.996378
474.5	0.993469
475	0.992875
475.5	0.9905
476	0.991569
476.5	0.993706
477	0.995309
477.5	0.995191
478	0.991747
478.5	0.987591
479	0.983672
479.5	0.980169
480	0.978447
480.5	0.978862
481	0.979397
481.5	0.980109
482	0.980941
482.5	0.980287
483	0.97714
483.5	0.974409
484	0.971737
484.5	0.96954
485	0.965503
485.5	0.965028
486	0.961584
486.5	0.960575
487	0.958556
487.5	0.953806
488	0.950184
488.5	0.946325
489	0.942465
489.5	0.939437
490	0.935103
490.5	0.932312
491	0.929225
491.5	0.92679
492	0.921506
492.5	0.917646
493	0.915034
493.5	0.912659
494	0.908859
494.5	0.902268
495	0.897459
495.5	0.893243
496	0.891759
496.5	0.888137
497	0.881665
497.5	0.879705
498	0.876321
498.5	0.872937
499	0.86593
499.5	0.857974
500	0.852749
500.5	0.843665
501	0.837608
501.5	0.831611
502	0.823952
502.5	0.82033
503	0.816293
503.5	0.811899
504	0.809227
504.5	0.804121
505	0.798064
505.5	0.789574
506	0.786961
506.5	0.781796
507	0.77663
507.5	0.772533
508	0.765527
508.5	0.75757
509	0.751098
509.5	0.742073
510	0.733939
510.5	0.730911
511	0.729426
511.5	0.723192
512	0.721648
512.5	0.717848
513	0.711554
513.5	0.705617
514	0.701461
514.5	0.692317
515	0.683886
515.5	0.675157
516	0.666964
516.5	0.659838
517	0.654317
517.5	0.647726
518	0.640601
518.5	0.633773
519	0.62647
519.5	0.615782
520	0.60931
520.5	0.600998
521	0.596722
521.5	0.594407
522	0.589301
522.5	0.583719
523	0.577307
523.5	0.571785
524	0.565016
524.5	0.560266
525	0.554625
525.5	0.54661
526	0.541503
526.5	0.536397
527	0.527966
527.5	0.520722
528	0.516684
528.5	0.514666
529	0.511103
529.5	0.506413
530	0.497566
530.5	0.491391
531	0.485987
531.5	0.477437
532	0.466156
532.5	0.457665
533	0.451134
533.5	0.444781
534	0.439793
534.5	0.433559
535	0.428868
535.5	0.428571
536	0.425959
536.5	0.42299
537	0.417349
537.5	0.413253
538	0.406959
538.5	0.399656
539	0.394906
539.5	0.384396
540	0.374896
540.5	0.367771
541	0.36023
541.5	0.355955
542	0.349543
542.5	0.345624
543	0.342774
543.5	0.339508
544	0.335055
544.5	0.328524
545	0.320865
545.5	0.31463
546	0.307802
546.5	0.303943
547	0.299252
547.5	0.295096
548	0.29278
548.5	0.290999
549	0.286724
549.5	0.280252
550	0.271286
550.5	0.261786
551	0.252939
551.5	0.247595
552	0.244567
552.5	0.242905
553	0.242905
553.5	0.241005
554	0.235364
554.5	0.231089
555	0.223667
555.5	0.218798
556	0.214048
556.5	0.210308
557	0.210604
557.5	0.209001
558	0.204548
558.5	0.199976
559	0.194217
559.5	0.192495
560	0.188161
560.5	0.185964
561	0.182817
561.5	0.179729
562	0.177889
562.5	0.17397
563	0.168507
563.5	0.162451
564	0.15497
564.5	0.14927
565	0.145113
565.5	0.143273
566	0.142323
566.5	0.143985
567	0.144163
567.5	0.144817
568	0.142323
568.5	0.138582
569	0.135316
569.5	0.133476
570	0.128607
570.5	0.128607
571	0.126766
571.5	0.125579
572	0.123441
572.5	0.122135
573	0.12071
573.5	0.117563
574	0.111507
574.5	0.107944
575	0.101948
575.5	0.103194
576	0.100107
576.5	0.0981475
577	0.0989787
577.5	0.09696
578	0.0940506
578.5	0.0897756
579	0.0813443
579.5	0.0771286
580	0.0734473
580.5	0.0730317
581	0.0716067
581.5	0.0725567
582	0.0795036
582.5	0.0818193
583	0.0849068
583.5	0.0842537
584	0.0813443
584.5	0.0776036
585	0.0714286
585.5	0.0683411
586	0.0656098
586.5	0.0628785
587	0.0675098
587.5	0.0652535
588	0.0672723
588.5	0.0637098
589	0.0610973
589.5	0.0580691
590	0.0556941
590.5	0.0552785
591	0.0533191
591.5	0.0493409
592	0.0489847
592.5	0.0474409
593	0.0501722
593.5	0.0492816
594	0.0480347
594.5	0.0505878
595	0.0539722
595.5	0.0542097
596	0.0520128
596.5	0.0458378
597	0.0431065
597.5	0.041919
598	0.0411471
598.5	0.0410878
599	0.0429284
599.5	0.0456003
600	0.0496378
600.5	0.0522503
601	0.0507066
601.5	0.043344
602	0.0364565
602.5	0.0332502
603	0.0305783
603.5	0.0302221
604	0.0298658
604.5	0.0290346
605	0.0355065
605.5	0.0384159
606	0.0378815
606.5	0.032419
607	0.0302814
607.5	0.0310533
608	0.0322408
608.5	0.0340815
609	0.0327752
609.5	0.034319
610	0.0374659
610.5	0.0362784
611	0.0322408
611.5	0.0283221
612	0.0307564
612.5	0.0288564
613	0.0287377
613.5	0.0295689
614	0.026897
614.5	0.0282627
615	0.0243439
615.5	0.0244627
616	0.0242252
616.5	0.023572
617	0.0277877
617.5	0.0283814
618	0.0302814
618.5	0.0326565
619	0.0321815
619.5	0.0330721
620	0.0292127
620.5	0.0288564
621	0.0252939
621.5	0.0168032
622	0.017397
622.5	0.0165657
623	0.0155563
623.5	0.0182876
624	0.0217908
624.5	0.0219689
625	0.0208408
625.5	0.0236908
626	0.0212564
626.5	0.0175157
627	0.018347
627.5	0.0176345
628	0.0121126
628.5	0.00896568
629	0.0079563
629.5	0.00546253
630	0.00837193
630.5	0.0144282
631	0.0143688
631.5	0.0184657
632	0.0229189
632.5	0.0217908
633	0.016447
633.5	0.0151407
634	0.0140126
634.5	0.0149032
635	0.0157345
635.5	0.0149032
636	0.0124688
636.5	0.0166845
637	0.0153188
637.5	0.0119344
638	0.0106876
638.5	0.0157938
639	0.019772
639.5	0.0252345
640	0.0244033
640.5	0.0207814
641	0.0203658
641.5	0.0204251
642	0.0182282
642.5	0.0171001
643	0.0154376
643.5	0.0167439
644	0.0198907
644.5	0.0207814
645	0.012647
645.5	0.00659067
646	0.00973756
646.5	0.00807505
647	0.00967819
647.5	0.00985631
648	0.0124095
648.5	0.0156751
649	0.0190001
649.5	0.0212564
650	0.0171595
650.5	0.0114594
651	0.0153782
651.5	0.013122
652	0.012172
652.5	0.00932193
653	0.0138938
653.5	0.0142501
654	0.0122313
654.5	0.0144876
655	0.0150813
655.5	0.0173376
656	0.0238689
656.5	0.023572
657	0.0244033
657.5	0.0236314
658	0.0243439
658.5	0.0182282
659	0.012647
659.5	0.0102126
660	0.0131813
660.5	0.0125282
661	0.0142501
661.5	0.0150813
662	0.0212564
662.5	0.0220283
663	0.0244033
663.5	0.022147
664	0.0225033
664.5	0.0184657
665	0.0157938
665.5	0.0118157
666	0.0128251
666.5	0.0143688
667	0.013597
667.5	0.0107469
668	0.0115188
668.5	0.00736255
669	0.00890631
669.5	0.000831255
670	0.000356252
670.5	-0.00201876
671	-0.00279064
671.5	0.000831255
672	-0.000890631
672.5	0.00154376
673	0.00267189
673.5	0.00445315
674	0.012647
674.5	0.0152001
675	0.0184657
675.5	0.0152001
676	0.0128251
676.5	0.0133595
677	0.00730317
677.5	0.00587816
678	0.00380002
678.5	0.00302814
679	0.00706567
679.5	0.00605629
680	0.00178126
680.5	-0.000712504
681	-0.00403753
681.5	-0.000534378
682	0.000475003
682.5	0.00558128
683	0.00623441
683.5	0.0119344
684	0.0165064
684.5	0.0143095
685	0.0122907
685.5	0.0125282
686	0.00807505
686.5	0.00914381
687	0.0108657
687.5	0.0101532
688	0.00932193
688.5	0.0133595
689	0.0124688
689.5	0.0105688
690	0.00653129
690.5	0.0084313
691	0.00760005
691.5	0.0112219
692	0.0127657
692.5	0.00736255
693	0.00676879
693.5	0.00558128
694	0.00285002
694.5	0.000178126
695	-0.00190001
695.5	0.00219689
696	0.00368127
696.5	0.00439378
697	0.00510628
697.5	0.00872818
698	0.0130626
698.5	0.0143688
699	0.0149626
699.5	0.0169814

## Sheet: Suppl. Fig. 5a
Suppl. Fig. 5a
Column A = times in ps
First row = wavelengths in nm
Values = difference absorption in mOD
time_ps	442	443	443	444	445	445	446	446	447	447	448	449	449	450	450	451	452	452	453	453	454	454	455	456	456	457	457	458	459	459	460	460	461	461	462	463	463	464	464	465	465	466	467	467	468	468	469	470	470
-5	0.388	0.509	0.983	0.377	0.62	0.434	0.509	0.531	0.638	0.413	0.519	0.459	0.425	0.524	0.539	0.525	0.477	0.399	0.47	0.385	0.286	0.365	0.325	0.308	0.282	0.35	0.375	0.278	0.248	0.253	0.252	0.243	0.158	0.245	0.22	0.17	0.215	0.135	0.121	0.0951	0.155	0.066	0.0858	0.0587	-0.0159	-0.0529	-0.0864	-0.232	-0.305
-4.75	0.886	0.458	0.333	0.49	0.418	0.561	0.272	0.417	0.216	0.493	0.485	0.414	0.447	0.357	0.567	0.433	0.497	0.34	0.549	0.367	0.52	0.35	0.502	0.466	0.335	0.329	0.345	0.334	0.275	0.31	0.253	0.31	0.277	0.231	0.252	0.174	0.155	0.15	0.112	0.168	0.0542	0.0899	0.0348	0.0617	0.0481	-0.0576	-0.117	-0.192	-0.315
-4.5	0.431	0.36	0.879	0.522	0.422	0.668	0.515	0.625	0.586	0.399	0.516	0.455	0.39	0.451	0.613	0.533	0.4	0.475	0.489	0.414	0.407	0.46	0.337	0.371	0.443	0.386	0.371	0.326	0.297	0.319	0.318	0.279	0.27	0.185	0.255	0.159	0.201	0.119	0.18	0.124	0.115	0.0795	0.0192	0.0775	0.0303	-0.00528	-0.141	-0.242	-0.328
-4.25	0.407	0.595	0.00733	0.388	0.579	0.383	0.676	0.488	0.576	0.382	0.503	0.414	0.356	0.346	0.523	0.369	0.41	0.356	0.336	0.488	0.318	0.38	0.315	0.274	0.304	0.301	0.37	0.288	0.256	0.264	0.266	0.241	0.224	0.17	0.22	0.177	0.165	0.133	0.0575	0.113	0.128	0.0467	0.0862	0.0403	0.01	-0.0716	-0.129	-0.225	-0.324
-4	0.546	0.194	0.359	0.458	0.667	0.391	0.665	0.332	0.591	0.344	0.397	0.315	0.346	0.437	0.297	0.368	0.39	0.336	0.288	0.333	0.338	0.372	0.348	0.269	0.328	0.351	0.331	0.236	0.249	0.3	0.302	0.287	0.21	0.172	0.224	0.236	0.0974	0.0921	0.169	0.16	0.102	0.0969	0.0305	0.0937	-0.0402	-0.0293	-0.0975	-0.226	-0.323
-3.75	0.519	0.733	0.55	0.699	0.362	0.254	0.502	0.429	0.431	0.513	0.426	0.476	0.396	0.421	0.426	0.327	0.248	0.424	0.404	0.259	0.361	0.318	0.275	0.329	0.368	0.316	0.306	0.278	0.287	0.253	0.235	0.242	0.249	0.193	0.182	0.169	0.178	0.163	0.153	0.0836	0.0762	0.0778	0.0393	0.0727	0.00719	-0.024	-0.115	-0.171	-0.326
-3.5	0.0299	0.231	0.458	0.688	0.626	0.433	0.508	0.316	0.557	0.455	0.223	0.361	0.223	0.417	0.301	0.406	0.313	0.482	0.383	0.337	0.246	0.372	0.365	0.385	0.29	0.333	0.291	0.322	0.273	0.289	0.272	0.279	0.234	0.21	0.255	0.181	0.141	0.101	0.0603	0.149	0.0693	0.0825	0.0342	0.0192	0.0107	-0.0865	-0.149	-0.23	-0.362
-3.25	1.01	0.384	0.539	0.388	0.555	0.703	0.425	0.457	0.394	0.468	0.372	0.277	0.433	0.453	0.506	0.295	0.33	0.426	0.44	0.286	0.37	0.318	0.403	0.277	0.328	0.352	0.332	0.195	0.305	0.275	0.2	0.269	0.225	0.217	0.173	0.219	0.126	0.161	0.0503	0.118	0.138	0.139	0.0253	0.0195	0.0145	-0.0427	-0.126	-0.23	-0.342
-3	0.632	0.483	0.502	0.569	0.619	0.428	0.436	0.438	0.367	0.578	0.426	0.467	0.529	0.594	0.48	0.371	0.318	0.431	0.498	0.44	0.294	0.325	0.313	0.369	0.325	0.316	0.355	0.307	0.318	0.318	0.215	0.264	0.24	0.204	0.193	0.2	0.18	0.133	0.144	0.11	0.135	0.0873	0.0634	0.00962	0.0214	-0.0105	-0.111	-0.188	-0.344
-2.75	0.227	0.848	0.399	0.23	0.567	0.368	0.505	0.514	0.311	0.403	0.37	0.514	0.337	0.288	0.444	0.375	0.306	0.249	0.478	0.351	0.394	0.338	0.351	0.402	0.345	0.322	0.212	0.36	0.309	0.285	0.297	0.302	0.199	0.23	0.162	0.154	0.196	0.159	0.1	0.0844	0.0758	0.092	0.138	0.00439	-0.0206	-0.0823	-0.116	-0.197	-0.349
-2.5	0.778	0.62	0.573	0.605	0.692	0.448	0.361	0.517	0.548	0.259	0.389	0.369	0.551	0.521	0.345	0.307	0.365	0.409	0.479	0.38	0.4	0.401	0.322	0.328	0.303	0.371	0.324	0.258	0.277	0.282	0.27	0.207	0.233	0.268	0.177	0.174	0.188	0.132	0.168	0.124	0.0855	0.073	0.101	0.025	0.0228	-0.0165	-0.0755	-0.209	-0.297
-2.25	0.609	0.993	0.678	0.566	0.47	0.511	0.495	0.513	0.445	0.414	0.488	0.366	0.399	0.397	0.516	0.433	0.459	0.375	0.403	0.45	0.28	0.373	0.298	0.315	0.399	0.352	0.324	0.256	0.273	0.202	0.265	0.256	0.28	0.139	0.185	0.189	0.148	0.135	0.122	0.136	0.0884	0.0926	0.074	0.0507	-0.00554	-0.0341	-0.091	-0.231	-0.338
-2	0.83	0.563	0.329	0.343	0.215	0.663	0.431	0.335	0.382	0.526	0.48	0.355	0.244	0.481	0.326	0.251	0.443	0.325	0.442	0.377	0.342	0.327	0.344	0.346	0.364	0.358	0.318	0.287	0.248	0.336	0.204	0.238	0.252	0.165	0.195	0.18	0.184	0.158	0.109	0.0862	0.0938	0.116	0.0623	0.00503	-0.00119	-0.0179	-0.144	-0.202	-0.318
-1.75	0.614	0.296	0.681	0.335	0.47	0.419	0.513	0.66	0.475	0.521	0.578	0.389	0.419	0.324	0.412	0.497	0.362	0.444	0.417	0.457	0.347	0.293	0.282	0.312	0.315	0.227	0.337	0.328	0.306	0.252	0.263	0.236	0.171	0.203	0.237	0.223	0.141	0.129	0.163	0.14	0.138	0.0681	0.0833	0.0521	-0.0283	-0.0712	-0.108	-0.241	-0.298
-1.5	0.657	0.455	0.597	0.432	0.416	0.227	0.575	0.631	0.531	0.494	0.467	0.369	0.419	0.308	0.347	0.394	0.44	0.447	0.431	0.32	0.309	0.44	0.289	0.236	0.317	0.328	0.298	0.216	0.301	0.278	0.298	0.278	0.212	0.21	0.169	0.153	0.154	0.172	0.138	0.0801	0.0895	0.131	0.0432	0.0248	0.00916	-0.0334	-0.156	-0.193	-0.275
-1.25	0.382	0.516	0.475	0.693	0.602	0.613	0.463	0.609	0.565	0.593	0.498	0.461	0.486	0.572	0.378	0.307	0.324	0.375	0.423	0.376	0.334	0.322	0.422	0.33	0.321	0.341	0.41	0.375	0.245	0.334	0.248	0.209	0.257	0.199	0.193	0.177	0.119	0.122	0.158	0.107	0.0981	0.0883	0.0427	0.0247	0.0331	0.012	-0.0916	-0.195	-0.348
-1	0.486	0.517	0.348	0.373	0.59	0.414	0.311	0.374	0.412	0.416	0.359	0.29	0.428	0.393	0.372	0.402	0.415	0.293	0.405	0.371	0.327	0.396	0.316	0.282	0.291	0.38	0.345	0.28	0.24	0.254	0.254	0.294	0.242	0.22	0.202	0.169	0.17	0.105	0.102	0.0802	0.0916	0.109	0.0853	0.021	0.0548	-0.0289	-0.0918	-0.193	-0.32
-0.753	0.588	0.158	0.714	0.23	0.158	0.48	0.339	0.328	0.339	0.559	0.633	0.414	0.462	0.414	0.442	0.375	0.267	0.477	0.334	0.31	0.225	0.281	0.334	0.428	0.279	0.266	0.315	0.343	0.272	0.264	0.261	0.167	0.188	0.167	0.207	0.198	0.155	0.137	0.128	0.124	0.119	0.0374	0.0674	0.044	-0.0239	-0.0713	-0.121	-0.177	-0.334
-0.5	0.752	0.264	0.321	0.469	0.542	0.574	0.464	0.484	0.52	0.432	0.467	0.417	0.647	0.458	0.276	0.389	0.378	0.49	0.314	0.327	0.395	0.374	0.233	0.32	0.342	0.378	0.305	0.387	0.304	0.271	0.2	0.29	0.194	0.256	0.228	0.15	0.148	0.187	0.0834	0.135	0.119	0.0441	0.077	0.000851	0.00901	-0.0519	-0.0899	-0.184	-0.347
-0.253	0.495	0.695	0.754	0.465	0.306	0.00504	0.635	0.352	0.499	0.532	0.508	0.475	0.35	0.34	0.291	0.338	0.406	0.378	0.365	0.328	0.464	0.426	0.275	0.342	0.299	0.345	0.373	0.304	0.308	0.257	0.279	0.196	0.225	0.188	0.206	0.153	0.165	0.125	0.133	0.103	0.0596	0.0852	0.055	0.0437	-0.0439	-0.0248	-0.136	-0.239	-0.331
5.68e-14	0.421	0.528	0.498	0.162	0.287	0.576	0.709	0.487	0.241	0.419	0.394	0.219	0.235	0.21	0.475	0.327	0.434	0.397	0.256	0.287	0.349	0.269	0.357	0.29	0.301	0.274	0.254	0.261	0.243	0.301	0.196	0.235	0.201	0.231	0.144	0.134	0.135	0.105	0.104	0.118	0.086	0.1	0.0422	0.0226	-0.00415	-0.0497	-0.156	-0.222	-0.353
0.0267	0.137	0.683	0.338	0.614	0.71	0.382	0.436	0.477	0.335	0.241	0.413	0.49	0.3	0.561	0.387	0.492	0.379	0.437	0.325	0.289	0.379	0.273	0.348	0.292	0.391	0.266	0.323	0.255	0.308	0.258	0.306	0.23	0.16	0.257	0.175	0.101	0.108	0.19	0.122	0.114	0.11	0.046	0.0129	0.0212	-0.0375	-0.0736	-0.0834	-0.213	-0.332
0.0533	1	0.533	0.359	0.726	0.591	0.369	0.521	0.256	0.35	0.374	0.519	0.42	0.403	0.612	0.425	0.346	0.387	0.376	0.438	0.389	0.463	0.329	0.318	0.273	0.327	0.359	0.321	0.419	0.346	0.28	0.243	0.205	0.271	0.234	0.205	0.146	0.152	0.164	0.135	0.0564	0.069	0.134	0.062	0.0183	0.0225	-0.000395	-0.115	-0.205	-0.331
0.08	0.679	0.422	0.507	0.341	0.729	0.54	0.606	0.235	0.497	0.581	0.454	0.359	0.422	0.348	0.5	0.518	0.371	0.448	0.45	0.435	0.403	0.454	0.407	0.268	0.39	0.309	0.303	0.367	0.316	0.282	0.314	0.251	0.264	0.179	0.206	0.163	0.194	0.197	0.0928	0.113	0.101	0.091	0.0579	0.0198	0.0755	-0.0789	-0.118	-0.189	-0.28
0.107	0.273	0.493	0.625	0.886	0.307	0.38	0.344	0.621	0.557	0.167	0.405	0.427	0.297	0.229	0.373	0.384	0.309	0.449	0.321	0.477	0.396	0.359	0.281	0.381	0.312	0.287	0.368	0.217	0.368	0.234	0.261	0.307	0.22	0.229	0.201	0.219	0.132	0.118	0.0951	0.0776	0.0655	0.0948	0.0201	0.0369	0.0235	-0.044	-0.105	-0.211	-0.362
0.133	0.846	0.578	0.436	0.594	0.573	0.443	0.437	0.497	0.673	0.589	0.597	0.446	0.586	0.41	0.452	0.402	0.568	0.509	0.436	0.436	0.386	0.368	0.38	0.362	0.336	0.341	0.308	0.33	0.313	0.322	0.315	0.268	0.222	0.21	0.233	0.179	0.192	0.109	0.133	0.147	0.0746	0.0972	0.0685	0.0738	0.0391	-0.0465	-0.0951	-0.233	-0.35
0.16	1.1	0.37	0.574	0.516	0.503	0.658	0.315	0.414	0.603	0.36	0.581	0.487	0.297	0.444	0.422	0.479	0.483	0.396	0.495	0.296	0.448	0.425	0.354	0.291	0.314	0.376	0.284	0.275	0.357	0.266	0.277	0.192	0.232	0.191	0.21	0.189	0.136	0.189	0.134	0.164	0.102	0.0931	0.0132	0.00391	0.0382	-0.0745	-0.123	-0.214	-0.306
0.187	1.1	0.582	0.559	0.726	0.409	0.339	0.558	0.422	0.636	0.282	0.632	0.489	0.397	0.522	0.488	0.449	0.53	0.455	0.473	0.347	0.411	0.32	0.408	0.242	0.287	0.31	0.315	0.311	0.258	0.31	0.224	0.258	0.237	0.211	0.273	0.2	0.179	0.142	0.134	0.0764	0.0658	0.0408	0.0431	0.0757	0.000312	0.0107	-0.103	-0.199	-0.33
0.22	0.615	0.188	0.767	0.364	0.193	0.4	0.225	0.384	0.495	0.646	0.449	0.308	0.342	0.523	0.376	0.455	0.368	0.439	0.333	0.361	0.318	0.447	0.338	0.314	0.338	0.338	0.26	0.366	0.272	0.258	0.312	0.272	0.175	0.262	0.178	0.155	0.125	0.193	0.143	0.0814	0.0778	0.0555	0.0557	0.0382	0.0219	-0.0574	-0.0908	-0.199	-0.334
0.247	0.518	0.768	0.698	0.717	0.412	0.342	0.475	0.46	0.497	0.564	0.558	0.36	0.43	0.548	0.437	0.483	0.361	0.298	0.289	0.438	0.426	0.366	0.464	0.326	0.373	0.31	0.289	0.369	0.252	0.24	0.24	0.314	0.188	0.28	0.199	0.17	0.232	0.172	0.149	0.182	0.11	0.0908	0.103	0.0688	0.0378	-0.0218	-0.0977	-0.19	-0.306
0.28	0.857	0.535	0.341	0.256	0.556	0.217	0.518	0.591	0.37	0.596	0.585	0.41	0.34	0.451	0.355	0.451	0.356	0.283	0.435	0.456	0.322	0.305	0.289	0.36	0.315	0.298	0.298	0.254	0.271	0.255	0.207	0.221	0.238	0.199	0.184	0.21	0.199	0.13	0.182	0.129	0.0381	0.0499	0.0848	0.0337	-0.0493	-0.065	-0.135	-0.24	-0.34
0.313	0.703	0.249	0.543	0.759	0.735	0.439	0.574	0.343	0.28	0.307	0.53	0.353	0.367	0.459	0.424	0.26	0.482	0.422	0.362	0.372	0.345	0.209	0.511	0.321	0.304	0.348	0.327	0.39	0.232	0.29	0.261	0.221	0.196	0.145	0.206	0.141	0.148	0.0916	0.128	0.101	0.14	0.0454	0.0866	0.00659	-0.0132	-0.0676	-0.113	-0.23	-0.301
0.347	0.711	0.564	0.697	0.651	0.449	0.425	0.674	0.463	0.517	0.515	0.415	0.325	0.495	0.423	0.413	0.421	0.388	0.389	0.358	0.346	0.283	0.328	0.34	0.432	0.297	0.398	0.27	0.354	0.356	0.368	0.357	0.363	0.267	0.235	0.238	0.144	0.177	0.15	0.063	0.115	0.134	0.0353	0.0744	0.0349	0.0108	-0.0963	-0.113	-0.179	-0.376
0.38	0.937	0.66	0.602	0.927	0.789	0.791	0.41	0.587	0.465	0.464	0.575	0.749	0.677	0.55	0.344	0.358	0.252	0.361	0.417	0.479	0.371	0.417	0.465	0.404	0.439	0.392	0.378	0.327	0.324	0.326	0.292	0.242	0.251	0.228	0.256	0.211	0.204	0.14	0.157	0.137	0.0587	0.112	0.0994	0.0503	-0.00864	-0.05	-0.0699	-0.221	-0.335
0.413	0.569	0.58	1.12	0.657	0.682	0.914	0.77	0.684	0.5	0.361	0.57	0.534	0.49	0.5	0.433	0.369	0.506	0.523	0.517	0.517	0.6	0.573	0.469	0.392	0.391	0.471	0.425	0.357	0.339	0.335	0.316	0.307	0.309	0.266	0.254	0.215	0.212	0.178	0.119	0.159	0.162	0.0596	0.091	0.0652	0.0548	-0.0391	-0.0602	-0.177	-0.286
0.447	0.458	0.653	0.747	0.397	0.488	0.486	0.464	0.278	0.492	0.62	0.454	0.349	0.432	0.483	0.398	0.379	0.389	0.399	0.518	0.482	0.445	0.471	0.489	0.367	0.389	0.31	0.307	0.375	0.32	0.338	0.296	0.218	0.355	0.283	0.273	0.216	0.196	0.158	0.188	0.115	0.129	0.175	0.0329	0.0685	0.0265	0.0117	-0.0667	-0.152	-0.255
0.487	0.586	0.957	0.996	0.45	0.57	0.638	0.921	0.377	0.537	0.608	0.517	0.6	0.621	0.617	0.568	0.606	0.56	0.476	0.604	0.516	0.41	0.431	0.454	0.465	0.484	0.443	0.34	0.371	0.324	0.333	0.326	0.327	0.321	0.214	0.279	0.212	0.234	0.187	0.233	0.142	0.145	0.155	0.0675	0.0617	0.0884	0.0634	-0.0533	-0.176	-0.298
0.52	1.05	0.545	0.888	0.519	0.466	0.352	0.513	0.508	0.345	0.371	0.249	0.467	0.53	0.594	0.517	0.461	0.557	0.525	0.428	0.444	0.442	0.39	0.366	0.381	0.426	0.286	0.254	0.304	0.278	0.29	0.253	0.204	0.263	0.267	0.236	0.201	0.196	0.199	0.16	0.168	0.14	0.132	0.0936	0.0726	0.00522	-0.00824	-0.0835	-0.184	-0.292
0.56	0.613	0.943	0.571	0.657	0.804	0.542	0.454	0.763	0.478	0.619	0.504	0.728	0.634	0.554	0.497	0.557	0.452	0.503	0.51	0.428	0.381	0.423	0.421	0.411	0.418	0.383	0.383	0.4	0.33	0.348	0.358	0.342	0.241	0.299	0.257	0.175	0.185	0.189	0.188	0.196	0.178	0.113	0.0903	0.15	0.0259	0.04	-0.0474	-0.127	-0.306
0.6	0.495	0.802	0.708	0.558	0.486	0.742	0.836	0.678	0.923	0.639	0.619	0.711	0.443	0.498	0.45	0.537	0.476	0.549	0.556	0.512	0.484	0.408	0.51	0.408	0.399	0.42	0.395	0.39	0.401	0.35	0.343	0.314	0.352	0.367	0.342	0.232	0.292	0.204	0.211	0.233	0.176	0.144	0.095	0.107	0.0499	0.0712	-0.0144	-0.123	-0.228
0.64	0.588	0.94	0.914	0.353	0.61	0.474	0.927	0.402	0.569	0.546	0.602	0.467	0.644	0.65	0.574	0.484	0.597	0.549	0.539	0.394	0.457	0.451	0.441	0.317	0.328	0.368	0.371	0.447	0.411	0.353	0.376	0.413	0.371	0.324	0.321	0.358	0.291	0.244	0.174	0.174	0.145	0.17	0.195	0.129	0.116	0.00535	-0.037	-0.115	-0.251
0.68	0.933	0.428	0.833	0.967	0.457	0.609	0.935	0.779	0.519	0.678	0.486	0.512	0.601	0.531	0.517	0.548	0.603	0.48	0.521	0.52	0.455	0.587	0.521	0.438	0.464	0.349	0.369	0.354	0.425	0.392	0.319	0.372	0.319	0.34	0.283	0.307	0.295	0.21	0.211	0.195	0.248	0.114	0.198	0.121	0.0849	0.0313	-0.0159	-0.137	-0.285
0.72	1.03	0.531	0.755	0.571	0.474	0.553	0.654	0.764	0.654	0.524	0.609	0.376	0.736	0.532	0.536	0.561	0.454	0.507	0.392	0.429	0.484	0.5	0.469	0.436	0.258	0.432	0.497	0.404	0.405	0.37	0.328	0.384	0.347	0.325	0.338	0.325	0.27	0.231	0.229	0.218	0.158	0.149	0.135	0.135	0.102	0.058	-0.0599	-0.113	-0.23
0.767	0.273	0.321	0.584	0.501	0.662	0.609	0.517	0.662	0.511	0.574	0.389	0.411	0.572	0.556	0.482	0.599	0.54	0.513	0.491	0.423	0.503	0.615	0.505	0.405	0.505	0.443	0.488	0.439	0.442	0.41	0.403	0.337	0.43	0.349	0.303	0.335	0.227	0.237	0.263	0.167	0.217	0.156	0.165	0.175	0.0455	0.0309	-0.0551	-0.0888	-0.232
0.807	0.982	0.496	0.691	0.369	0.616	0.769	0.643	0.506	0.65	0.606	0.707	0.548	0.482	0.564	0.337	0.462	0.496	0.523	0.464	0.553	0.492	0.484	0.442	0.523	0.55	0.405	0.4	0.515	0.518	0.435	0.424	0.45	0.377	0.355	0.383	0.319	0.313	0.295	0.302	0.22	0.243	0.245	0.205	0.149	0.142	0.0846	0.0464	-0.0885	-0.198
0.853	0.0912	0.506	0.369	0.301	0.452	0.424	0.308	0.455	0.309	0.623	0.526	0.493	0.346	0.376	0.377	0.474	0.521	0.431	0.494	0.482	0.43	0.454	0.555	0.41	0.387	0.443	0.432	0.435	0.372	0.425	0.365	0.385	0.397	0.333	0.348	0.282	0.266	0.235	0.258	0.268	0.281	0.218	0.192	0.179	0.162	0.0838	0.0322	-0.0323	-0.16
0.9	0.727	0.872	0.558	0.573	0.824	0.612	0.692	0.432	0.655	0.662	0.656	0.658	0.463	0.343	0.53	0.496	0.405	0.462	0.402	0.451	0.47	0.546	0.511	0.423	0.419	0.534	0.387	0.398	0.377	0.321	0.386	0.414	0.417	0.312	0.318	0.285	0.28	0.294	0.271	0.293	0.258	0.25	0.227	0.208	0.17	0.145	0.0822	-0.0729	-0.156
0.947	0.714	0.511	0.646	0.484	0.735	0.444	0.616	0.742	0.681	0.488	0.557	0.642	0.439	0.475	0.665	0.403	0.563	0.464	0.491	0.472	0.492	0.523	0.485	0.54	0.494	0.434	0.468	0.512	0.448	0.449	0.412	0.346	0.44	0.316	0.312	0.312	0.326	0.33	0.307	0.338	0.212	0.259	0.245	0.236	0.182	0.161	0.0073	-0.0322	-0.156
1	0.446	0.966	0.704	0.741	0.667	0.495	0.618	0.781	0.561	0.506	0.477	0.504	0.461	0.463	0.522	0.465	0.525	0.442	0.627	0.559	0.457	0.496	0.546	0.423	0.498	0.533	0.355	0.453	0.437	0.39	0.438	0.37	0.382	0.35	0.364	0.389	0.371	0.359	0.259	0.338	0.301	0.263	0.262	0.194	0.209	0.181	0.0975	-0.0367	-0.126
1.05	0.225	0.444	0.586	0.858	0.538	0.499	0.647	0.624	0.651	0.419	0.508	0.457	0.483	0.542	0.549	0.577	0.553	0.469	0.578	0.481	0.503	0.525	0.523	0.485	0.477	0.495	0.475	0.483	0.43	0.498	0.478	0.434	0.364	0.38	0.325	0.342	0.354	0.313	0.326	0.321	0.329	0.365	0.285	0.234	0.215	0.15	0.136	0.038	-0.146
1.1	0.578	0.338	0.63	0.437	0.621	0.578	0.467	0.629	0.449	0.411	0.465	0.538	0.613	0.506	0.502	0.565	0.472	0.582	0.515	0.511	0.489	0.46	0.441	0.4	0.473	0.465	0.463	0.474	0.415	0.409	0.381	0.417	0.48	0.371	0.375	0.34	0.366	0.346	0.337	0.341	0.334	0.333	0.267	0.293	0.205	0.171	0.102	0.00153	-0.113
1.15	0.606	0.683	0.832	0.788	0.606	0.608	0.623	0.614	0.637	0.552	0.603	0.565	0.488	0.604	0.66	0.382	0.48	0.693	0.551	0.689	0.487	0.519	0.533	0.51	0.505	0.428	0.543	0.474	0.455	0.45	0.434	0.434	0.423	0.37	0.356	0.352	0.403	0.352	0.348	0.366	0.295	0.341	0.322	0.235	0.218	0.191	0.113	0.0564	-0.105
1.21	0.352	0.531	0.281	0.638	0.596	0.614	0.15	0.498	0.383	0.68	0.465	0.536	0.398	0.531	0.531	0.612	0.523	0.44	0.544	0.544	0.503	0.535	0.47	0.408	0.486	0.466	0.459	0.408	0.52	0.437	0.449	0.49	0.434	0.354	0.379	0.307	0.382	0.379	0.332	0.345	0.308	0.242	0.273	0.221	0.17	0.135	0.11	0.036	-0.0773
1.26	0.626	0.93	0.65	0.661	0.614	0.573	0.448	0.531	0.606	0.636	0.733	0.512	0.5	0.562	0.615	0.614	0.446	0.504	0.337	0.491	0.537	0.517	0.44	0.511	0.555	0.431	0.528	0.454	0.475	0.417	0.404	0.433	0.422	0.365	0.417	0.407	0.402	0.37	0.33	0.316	0.354	0.367	0.302	0.309	0.204	0.181	0.102	0.000854	-0.0864
1.31	0.608	0.82	0.485	0.508	0.56	0.378	0.334	0.472	0.587	0.594	0.532	0.581	0.502	0.604	0.599	0.605	0.469	0.56	0.469	0.504	0.544	0.562	0.523	0.499	0.559	0.484	0.52	0.489	0.476	0.392	0.354	0.394	0.429	0.4	0.414	0.403	0.361	0.347	0.371	0.31	0.291	0.283	0.289	0.264	0.21	0.192	0.117	0.0293	-0.115
1.37	0.829	0.799	0.849	0.889	0.722	0.646	0.735	0.55	0.552	0.656	0.637	0.539	0.687	0.542	0.559	0.576	0.618	0.406	0.61	0.595	0.46	0.458	0.644	0.538	0.526	0.472	0.447	0.544	0.497	0.438	0.423	0.417	0.423	0.408	0.394	0.399	0.423	0.363	0.327	0.31	0.338	0.321	0.294	0.244	0.198	0.18	0.14	0.0358	-0.11
1.43	0.711	0.781	0.62	0.339	0.623	0.628	0.796	0.478	0.516	0.564	0.727	0.557	0.667	0.461	0.556	0.542	0.524	0.472	0.447	0.509	0.686	0.642	0.486	0.53	0.588	0.532	0.516	0.43	0.449	0.383	0.443	0.409	0.413	0.419	0.405	0.361	0.386	0.352	0.337	0.316	0.336	0.278	0.22	0.208	0.197	0.142	0.117	0.0242	-0.108
1.49	0.752	0.65	0.757	0.6	0.668	0.504	0.343	0.789	0.454	0.488	0.493	0.594	0.476	0.319	0.667	0.551	0.448	0.61	0.506	0.505	0.56	0.432	0.459	0.495	0.422	0.499	0.365	0.45	0.449	0.445	0.462	0.463	0.385	0.428	0.427	0.305	0.371	0.293	0.308	0.301	0.27	0.24	0.272	0.289	0.207	0.121	0.0757	-0.0361	-0.115
1.56	0.441	0.587	0.372	0.47	0.572	0.305	0.227	0.411	0.47	0.292	0.325	0.325	0.464	0.466	0.222	0.357	0.523	0.415	0.397	0.457	0.418	0.387	0.375	0.405	0.369	0.479	0.515	0.451	0.393	0.449	0.406	0.369	0.341	0.362	0.346	0.312	0.31	0.328	0.28	0.274	0.235	0.245	0.224	0.209	0.193	0.115	0.0517	-0.000974	-0.141
1.62	0.678	0.524	0.175	0.406	0.388	0.566	0.372	0.547	0.474	0.492	0.459	0.273	0.483	0.477	0.472	0.516	0.49	0.479	0.431	0.48	0.493	0.496	0.511	0.483	0.427	0.42	0.529	0.431	0.418	0.356	0.383	0.407	0.309	0.416	0.296	0.359	0.335	0.351	0.261	0.263	0.252	0.228	0.194	0.195	0.174	0.151	0.00158	-0.0638	-0.129
1.69	0.409	0.292	0.138	0.106	0.225	0.269	0.448	0.396	0.61	0.429	0.335	0.43	0.298	0.349	0.485	0.451	0.41	0.313	0.403	0.505	0.372	0.483	0.417	0.445	0.475	0.37	0.383	0.367	0.368	0.428	0.408	0.374	0.342	0.38	0.365	0.327	0.302	0.256	0.312	0.299	0.183	0.258	0.208	0.154	0.174	0.0992	0.0479	-0.0655	-0.171
1.75	0.491	0.0825	0.353	0.669	0.471	0.616	0.733	0.368	0.409	0.388	0.455	0.453	0.287	0.524	0.436	0.319	0.484	0.435	0.432	0.489	0.452	0.475	0.412	0.483	0.407	0.459	0.395	0.414	0.377	0.391	0.362	0.374	0.39	0.374	0.313	0.396	0.313	0.22	0.341	0.343	0.253	0.271	0.23	0.17	0.185	0.157	-0.0356	-0.0675	-0.196
1.83	0.203	0.964	0.6	0.385	0.223	0.609	0.438	0.46	0.491	0.562	0.676	0.477	0.484	0.353	0.643	0.467	0.451	0.508	0.495	0.467	0.524	0.501	0.508	0.53	0.513	0.453	0.428	0.381	0.485	0.348	0.419	0.351	0.369	0.367	0.335	0.351	0.288	0.28	0.311	0.274	0.28	0.216	0.23	0.204	0.189	0.104	0.00222	-0.0189	-0.201
1.89	0.758	0.765	0.541	0.861	0.524	0.395	0.467	0.584	0.47	0.43	0.391	0.491	0.272	0.657	0.445	0.396	0.46	0.492	0.52	0.34	0.392	0.372	0.499	0.394	0.508	0.533	0.492	0.46	0.431	0.46	0.405	0.364	0.368	0.372	0.366	0.392	0.363	0.276	0.303	0.311	0.206	0.206	0.235	0.204	0.16	0.084	0.0371	-0.0366	-0.165
1.97	0.826	0.673	0.37	0.896	0.202	0.585	0.608	0.56	0.527	0.547	0.435	0.474	0.385	0.631	0.474	0.406	0.497	0.365	0.473	0.464	0.518	0.446	0.388	0.4	0.454	0.379	0.407	0.391	0.44	0.355	0.378	0.362	0.404	0.393	0.375	0.274	0.331	0.247	0.266	0.29	0.249	0.17	0.207	0.221	0.133	0.0575	0.0122	-0.0453	-0.188
2.04	0.315	0.569	0.563	0.51	0.364	0.497	0.549	0.458	0.538	0.646	0.536	0.347	0.369	0.439	0.355	0.49	0.426	0.411	0.522	0.564	0.528	0.452	0.443	0.473	0.443	0.486	0.429	0.42	0.347	0.435	0.363	0.336	0.315	0.335	0.333	0.318	0.309	0.262	0.258	0.202	0.224	0.194	0.188	0.137	0.151	0.0806	-0.015	-0.057	-0.215
2.12	0.436	0.263	0.408	0.441	0.258	0.521	0.519	0.35	0.401	0.423	0.283	0.412	0.382	0.375	0.309	0.484	0.362	0.454	0.45	0.424	0.43	0.419	0.331	0.454	0.319	0.319	0.4	0.368	0.349	0.365	0.319	0.34	0.366	0.322	0.315	0.228	0.268	0.223	0.217	0.229	0.209	0.184	0.16	0.155	0.0991	0.0126	-0.00201	-0.107	-0.246
2.19	0.713	0.75	0.573	0.391	0.418	0.524	0.571	0.559	0.529	0.567	0.408	0.485	0.541	0.634	0.417	0.547	0.464	0.41	0.467	0.616	0.462	0.509	0.445	0.342	0.376	0.439	0.341	0.403	0.371	0.382	0.409	0.264	0.224	0.365	0.261	0.295	0.234	0.285	0.249	0.144	0.158	0.194	0.178	0.124	0.114	0.0876	-0.0701	-0.109	-0.194
2.27	0.279	0.402	0.506	0.529	0.339	0.615	0.658	0.43	0.709	0.464	0.495	0.421	0.442	0.554	0.42	0.24	0.382	0.448	0.456	0.327	0.4	0.313	0.43	0.394	0.418	0.347	0.312	0.331	0.312	0.315	0.327	0.386	0.34	0.307	0.393	0.274	0.294	0.258	0.253	0.264	0.213	0.183	0.189	0.13	0.0944	0.0801	0.0088	-0.0687	-0.2
2.36	0.674	0.384	0.499	0.358	0.354	0.373	0.334	0.268	0.472	0.359	0.531	0.334	0.306	0.427	0.352	0.244	0.463	0.306	0.277	0.379	0.452	0.333	0.234	0.347	0.442	0.34	0.281	0.337	0.281	0.38	0.339	0.311	0.333	0.309	0.279	0.265	0.225	0.24	0.198	0.255	0.185	0.163	0.165	0.139	0.093	0.0359	-0.0183	-0.143	-0.25
2.44	0.348	0.172	0.699	0.412	0.445	0.507	0.535	0.555	0.313	0.254	0.558	0.336	0.35	0.321	0.282	0.366	0.301	0.259	0.419	0.568	0.458	0.384	0.34	0.304	0.345	0.355	0.311	0.292	0.331	0.315	0.302	0.27	0.259	0.236	0.24	0.254	0.221	0.206	0.203	0.13	0.13	0.136	0.146	0.105	0.116	0.0244	-0.0835	-0.139	-0.274
2.53	0.0617	0.528	0.165	0.477	0.545	0.357	0.282	0.394	0.387	0.51	0.454	0.365	0.388	0.3	0.387	0.371	0.41	0.411	0.388	0.435	0.339	0.369	0.415	0.499	0.357	0.317	0.296	0.315	0.32	0.325	0.278	0.297	0.238	0.253	0.285	0.285	0.212	0.179	0.218	0.186	0.138	0.084	0.139	0.128	0.0828	-0.0106	-0.104	-0.17	-0.268
2.61	0.219	0.432	0.219	0.385	0.217	0.265	0.408	0.553	0.276	0.419	0.479	0.294	0.541	0.286	0.359	0.232	0.431	0.396	0.546	0.333	0.391	0.365	0.339	0.468	0.322	0.323	0.312	0.273	0.345	0.355	0.296	0.273	0.253	0.21	0.292	0.257	0.277	0.215	0.178	0.193	0.133	0.134	0.127	0.0892	0.122	-0.0396	-0.117	-0.191	-0.296
2.71	0.621	0.757	0.0987	0.247	0.434	0.347	0.363	0.253	0.239	0.154	0.427	0.293	0.365	0.272	0.37	0.244	0.334	0.433	0.305	0.251	0.385	0.421	0.459	0.336	0.331	0.316	0.303	0.327	0.304	0.314	0.257	0.3	0.296	0.213	0.272	0.22	0.193	0.237	0.184	0.149	0.177	0.0741	0.121	0.101	0.0434	-0.0113	-0.0602	-0.188	-0.264
2.8	0.153	0.373	0.832	0.258	0.701	0.311	0.033	0.556	0.618	0.238	0.28	0.528	0.458	0.397	0.315	0.426	0.489	0.401	0.447	0.342	0.445	0.317	0.419	0.391	0.294	0.304	0.427	0.283	0.28	0.384	0.316	0.276	0.364	0.32	0.264	0.234	0.182	0.252	0.24	0.27	0.188	0.107	0.0826	0.0435	0.0382	0.00404	-0.075	-0.16	-0.274
2.89	0.417	0.516	0.352	0.385	0.343	0.511	0.473	0.329	0.384	0.504	0.289	0.357	0.519	0.492	0.308	0.276	0.442	0.46	0.412	0.369	0.315	0.355	0.317	0.347	0.306	0.34	0.292	0.365	0.283	0.339	0.218	0.275	0.29	0.186	0.183	0.259	0.218	0.195	0.185	0.154	0.138	0.0899	0.0915	0.0774	0.108	-0.00678	-0.11	-0.174	-0.242
2.99	0.553	0.351	0.186	0.536	0.448	0.62	0.478	0.561	0.509	0.302	0.444	0.497	0.462	0.391	0.473	0.331	0.429	0.322	0.33	0.366	0.426	0.457	0.434	0.412	0.408	0.376	0.373	0.349	0.274	0.324	0.272	0.273	0.255	0.243	0.244	0.17	0.227	0.185	0.119	0.143	0.132	0.119	0.0694	0.0605	0.0138	0.0256	-0.081	-0.177	-0.301
3.09	0.659	0.478	0.374	0.679	0.57	0.545	0.397	0.39	0.409	0.329	0.315	0.458	0.473	0.493	0.552	0.433	0.444	0.483	0.307	0.456	0.33	0.326	0.281	0.311	0.367	0.337	0.329	0.356	0.347	0.333	0.315	0.295	0.258	0.283	0.251	0.266	0.205	0.177	0.195	0.11	0.103	0.108	0.102	0.0416	0.0647	-0.00969	-0.103	-0.191	-0.295
3.19	0.491	0.232	0.255	0.476	0.513	0.485	0.354	0.451	0.414	0.38	0.409	0.377	0.4	0.316	0.478	0.415	0.387	0.325	0.306	0.292	0.364	0.42	0.381	0.295	0.374	0.356	0.33	0.253	0.35	0.217	0.295	0.282	0.228	0.22	0.215	0.202	0.198	0.14	0.162	0.177	0.155	0.113	0.109	0.0352	-0.000243	-0.067	-0.13	-0.19	-0.312
3.3	0.362	0.627	0.622	0.31	0.7	0.358	0.249	0.436	0.473	0.241	0.379	0.462	0.267	0.103	0.351	0.347	0.397	0.317	0.311	0.308	0.298	0.311	0.314	0.341	0.31	0.244	0.348	0.254	0.213	0.278	0.203	0.229	0.209	0.227	0.189	0.149	0.168	0.207	0.192	0.176	0.0975	0.115	0.0621	0.0168	0.0466	-0.0757	-0.1	-0.172	-0.298
3.41	0.336	0.405	0.129	0.707	0.337	0.536	0.501	0.441	0.454	0.503	0.413	0.37	0.338	0.358	0.392	0.272	0.352	0.419	0.277	0.321	0.334	0.332	0.272	0.283	0.34	0.362	0.328	0.276	0.296	0.245	0.289	0.204	0.24	0.21	0.182	0.199	0.204	0.169	0.151	0.173	0.0593	0.0544	0.0216	0.0347	0.0118	-0.0449	-0.152	-0.193	-0.284
3.52	-0.0119	0.253	0.0404	0.531	0.238	0.683	0.481	0.157	0.482	0.293	0.267	0.31	0.297	0.436	0.305	0.508	0.381	0.46	0.432	0.344	0.407	0.38	0.359	0.363	0.382	0.29	0.362	0.268	0.304	0.301	0.33	0.209	0.201	0.165	0.212	0.251	0.153	0.147	0.174	0.163	0.144	0.055	0.0214	0.0624	-0.0229	-0.0476	-0.129	-0.202	-0.361
3.63	0.324	0.0943	0.496	0.751	0.274	0.567	0.306	0.327	0.28	0.45	0.373	0.41	0.336	0.351	0.297	0.252	0.252	0.275	0.25	0.323	0.279	0.308	0.277	0.235	0.282	0.361	0.258	0.343	0.25	0.16	0.252	0.232	0.221	0.207	0.208	0.131	0.143	0.129	0.113	0.0848	0.0742	0.0769	0.0775	0.0308	-0.0254	-0.0768	-0.157	-0.212	-0.367
3.75	0.509	0.349	0.336	0.169	0.223	0.301	0.246	0.382	0.423	0.168	0.227	0.251	0.28	0.345	0.303	0.313	0.322	0.434	0.296	0.375	0.286	0.264	0.272	0.321	0.247	0.272	0.252	0.293	0.204	0.277	0.18	0.179	0.122	0.125	0.144	0.127	0.111	0.141	0.0939	0.0788	0.0678	0.0511	0.0222	-0.0232	-0.0548	-0.0694	-0.159	-0.251	-0.332
3.87	0.518	0.414	0.526	0.0956	0.459	0.35	0.463	0.254	0.349	0.367	0.233	0.474	0.343	0.343	0.354	0.392	0.312	0.295	0.32	0.351	0.37	0.382	0.365	0.211	0.309	0.325	0.294	0.29	0.265	0.294	0.217	0.239	0.174	0.178	0.237	0.188	0.129	0.155	0.107	0.102	0.0669	0.126	0.027	-0.0209	-0.00986	-0.043	-0.143	-0.206	-0.352
3.99	0.491	0.671	0.0786	0.655	0.287	0.497	0.248	0.396	0.191	0.398	0.394	0.263	0.406	0.185	0.307	0.302	0.361	0.279	0.334	0.401	0.412	0.243	0.192	0.42	0.259	0.293	0.262	0.295	0.326	0.213	0.293	0.149	0.2	0.185	0.118	0.133	0.184	0.193	0.126	0.124	0.117	0.0453	0.0327	0.00143	-0.0213	-0.0735	-0.117	-0.183	-0.354
4.11	0.439	0.175	-0.128	0.337	0.0973	0.131	0.438	0.318	0.372	0.415	0.224	0.148	0.358	0.172	0.202	0.239	0.371	0.436	0.296	0.295	0.323	0.326	0.34	0.377	0.29	0.209	0.216	0.269	0.245	0.211	0.164	0.255	0.158	0.187	0.143	0.129	0.114	0.086	0.103	0.0753	0.0285	0.0482	-0.0224	0.00157	-0.04	-0.0192	-0.128	-0.264	-0.39
4.24	0.321	0.401	0.412	0.232	0.667	0.407	0.317	0.536	0.464	0.329	0.313	0.284	0.318	0.452	0.466	0.38	0.458	0.373	0.238	0.376	0.332	0.368	0.334	0.279	0.264	0.27	0.247	0.196	0.217	0.223	0.259	0.16	0.242	0.179	0.14	0.168	0.137	0.101	0.0935	0.129	0.0577	0.0344	0.0239	-0.00303	-0.0512	-0.0493	-0.179	-0.184	-0.33
4.37	0.153	0.343	0.272	0.56	0.18	0.208	0.309	0.381	0.53	0.307	0.408	0.245	0.214	0.197	0.442	0.335	0.403	0.255	0.234	0.298	0.394	0.308	0.287	0.282	0.258	0.39	0.271	0.242	0.305	0.233	0.215	0.225	0.224	0.153	0.0955	0.154	0.0886	0.0639	0.108	0.0439	0.0627	0.0406	0.0177	-0.0325	-0.079	-0.102	-0.155	-0.285	-0.394
4.51	1.09	0.812	0.344	0.629	0.451	0.657	0.408	0.465	0.341	0.356	0.53	0.288	0.402	0.527	0.349	0.403	0.361	0.413	0.27	0.33	0.331	0.357	0.354	0.306	0.248	0.301	0.202	0.224	0.233	0.151	0.161	0.22	0.231	0.171	0.219	0.148	0.123	0.0621	0.079	0.087	0.0858	0.0316	0.0115	0.00861	-0.106	-0.0849	-0.136	-0.216	-0.324
4.65	0.279	0.251	0.476	0.473	0.597	0.463	0.481	0.254	0.391	0.362	0.386	0.315	0.281	0.251	0.352	0.227	0.329	0.31	0.271	0.327	0.315	0.178	0.283	0.245	0.273	0.279	0.293	0.264	0.157	0.19	0.127	0.179	0.165	0.168	0.196	0.194	0.08	0.105	0.0682	0.0885	0.0563	-0.00614	-0.0209	0.0292	-0.0221	-0.0903	-0.153	-0.24	-0.337
4.79	0.712	0.535	0.713	0.157	0.281	0.501	0.237	0.283	0.523	0.361	0.282	0.393	0.493	0.276	0.165	0.508	0.255	0.311	0.246	0.204	0.277	0.2	0.232	0.336	0.308	0.256	0.243	0.244	0.287	0.248	0.192	0.195	0.147	0.13	0.168	0.127	0.108	0.0553	0.0795	0.0655	0.0518	0.0285	0.00198	-0.00823	-0.0571	-0.0837	-0.181	-0.235	-0.375
4.93	0.529	0.0814	0.267	0.252	0.28	0.26	0.327	0.222	0.365	0.305	0.388	0.0852	0.301	0.153	0.275	0.299	0.337	0.267	0.224	0.292	0.198	0.28	0.237	0.337	0.326	0.215	0.202	0.151	0.194	0.192	0.167	0.146	0.137	0.137	0.142	0.105	0.081	0.112	0.0516	0.0593	0.00239	0.0124	-0.0258	-0.0541	-0.0249	-0.0963	-0.152	-0.259	-0.383
5.08	0.295	0.596	0.667	0.177	0.481	0.338	0.499	0.0352	0.5	0.557	0.156	0.31	0.364	0.419	0.427	0.323	0.408	0.393	0.282	0.396	0.328	0.275	0.3	0.21	0.257	0.346	0.224	0.242	0.19	0.138	0.198	0.2	0.21	0.16	0.0648	0.105	0.134	0.0776	0.0773	0.0441	0.119	0.0553	0.00151	-0.000682	-0.0266	-0.0694	-0.105	-0.27	-0.414
5.23	0.369	0.601	0.881	0.481	0.487	0.401	0.333	0.579	0.458	0.383	0.218	0.452	0.425	0.282	0.427	0.28	0.303	0.413	0.377	0.31	0.378	0.386	0.264	0.356	0.372	0.319	0.289	0.284	0.236	0.187	0.251	0.2	0.208	0.153	0.155	0.19	0.126	0.0445	0.102	0.0615	0.0917	0.0487	0.046	-0.0452	-0.0648	-0.0336	-0.149	-0.252	-0.333
5.39	0.507	0.491	0.42	0.303	0.548	0.599	0.413	0.319	0.5	0.468	0.359	0.327	0.33	0.339	0.369	0.245	0.386	0.376	0.325	0.44	0.247	0.319	0.306	0.284	0.216	0.345	0.27	0.21	0.235	0.216	0.213	0.194	0.155	0.185	0.153	0.0752	0.0727	0.115	0.0834	0.0293	0.0471	0.0305	-0.0251	0.0302	-0.0425	-0.104	-0.224	-0.291	-0.446
5.55	0.488	0.109	0.411	0.294	0.38	0.517	0.19	0.27	0.288	0.283	0.352	0.39	0.238	0.29	0.353	0.375	0.309	0.411	0.316	0.259	0.34	0.397	0.269	0.353	0.214	0.195	0.206	0.291	0.215	0.299	0.186	0.136	0.173	0.236	0.118	0.0986	0.0926	0.105	0.0716	0.063	0.0695	0.0159	0.00766	0.00666	-0.0404	-0.123	-0.192	-0.27	-0.438
5.71	0.211	0.391	0.139	0.224	0.446	0.451	0.22	0.384	0.193	0.377	0.336	0.38	0.33	0.318	0.271	0.202	0.36	0.213	0.372	0.306	0.331	0.317	0.233	0.278	0.197	0.243	0.249	0.264	0.149	0.245	0.212	0.225	0.198	0.0951	0.132	0.116	0.103	0.127	0.0723	0.0467	0.0411	0.0165	-0.0547	-0.0319	-0.0672	-0.131	-0.175	-0.278	-0.395
5.88	0.447	0.278	0.19	0.192	0.618	0.387	0.58	0.488	0.421	0.471	0.376	0.491	0.354	0.331	0.359	0.312	0.321	0.291	0.414	0.367	0.451	0.29	0.342	0.298	0.279	0.267	0.273	0.212	0.171	0.176	0.145	0.19	0.164	0.113	0.0802	0.0483	0.12	0.0388	0.0455	0.0175	0.0571	0.0269	0.00378	-0.0674	-0.0734	-0.13	-0.225	-0.346	-0.446
6.05	0.0683	0.41	0.78	0.695	0.518	0.384	0.464	0.418	0.552	0.193	0.46	0.181	0.462	0.397	0.37	0.385	0.342	0.403	0.337	0.37	0.315	0.351	0.324	0.276	0.288	0.284	0.309	0.225	0.298	0.27	0.195	0.106	0.198	0.189	0.176	0.125	0.115	0.139	0.0911	0.0259	0.0763	0.0602	0.0338	-0.00399	-0.0883	-0.058	-0.153	-0.241	-0.391
6.23	0.532	0.591	0.612	0.29	0.749	0.364	0.373	0.517	0.44	0.364	0.26	0.249	0.33	0.378	0.292	0.294	0.255	0.29	0.281	0.256	0.24	0.173	0.224	0.255	0.299	0.284	0.262	0.222	0.271	0.228	0.244	0.232	0.184	0.202	0.149	0.108	0.147	0.0467	0.0171	0.0557	0.0628	-0.00128	0.0242	-0.0483	-0.0615	-0.129	-0.227	-0.26	-0.404
6.41	0.29	0.172	0.101	0.441	0.379	0.405	0.574	0.523	0.505	0.439	0.349	0.309	0.322	0.392	0.322	0.374	0.438	0.223	0.298	0.264	0.306	0.247	0.27	0.286	0.252	0.309	0.207	0.241	0.236	0.176	0.215	0.148	0.112	0.15	0.198	0.121	0.143	0.0996	0.0781	0.0864	0.027	0.0201	-0.0215	0.00708	-0.0964	-0.0868	-0.186	-0.251	-0.36
6.59	0.449	0.472	0.139	0.373	0.425	0.649	0.523	0.312	0.351	0.369	0.456	0.381	0.269	0.367	0.228	0.383	0.317	0.239	0.383	0.269	0.278	0.223	0.237	0.238	0.224	0.181	0.212	0.281	0.232	0.151	0.169	0.15	0.114	0.11	0.138	0.117	0.0154	0.0957	0.0732	0.0211	0.0441	0.0147	-0.0281	-0.0767	-0.0578	-0.125	-0.227	-0.264	-0.39
6.79	0.184	0.425	0.75	0.572	0.495	0.382	0.394	0.525	0.534	0.169	0.456	0.33	0.365	0.228	0.393	0.326	0.239	0.324	0.216	0.321	0.298	0.343	0.282	0.305	0.242	0.331	0.194	0.17	0.178	0.177	0.157	0.188	0.152	0.16	0.129	0.104	0.113	0.121	0.0791	0.0558	-0.0153	0.021	0.0224	-0.0218	-0.0848	-0.0999	-0.228	-0.275	-0.38
6.98	0.752	0.402	0.414	0.0666	0.196	0.306	0.361	0.391	0.423	0.237	0.402	0.282	0.178	0.518	0.444	0.276	0.336	0.298	0.3	0.279	0.224	0.226	0.223	0.266	0.239	0.291	0.293	0.19	0.21	0.205	0.233	0.207	0.148	0.129	0.0957	0.0625	0.0738	0.113	0.0543	0.102	0.0282	0.024	0.0221	-0.00753	-0.0276	-0.156	-0.162	-0.288	-0.343
7.18	0.159	0.599	0.561	0.598	0.57	0.326	0.642	0.414	0.345	0.332	0.342	0.452	0.419	0.259	0.301	0.339	0.356	0.15	0.328	0.273	0.335	0.274	0.259	0.154	0.22	0.229	0.213	0.197	0.202	0.136	0.174	0.174	0.153	0.142	0.129	0.0702	0.0556	0.0596	0.0143	0.0769	0.00871	-0.015	-0.00241	-0.0366	-0.0885	-0.127	-0.212	-0.271	-0.378
7.39	0.541	0.66	0.533	0.347	0.709	0.413	0.533	0.442	0.345	0.194	0.209	0.424	0.428	0.283	0.439	0.493	0.339	0.439	0.32	0.341	0.291	0.358	0.228	0.288	0.228	0.294	0.251	0.25	0.221	0.151	0.233	0.247	0.17	0.14	0.168	0.102	0.0986	0.127	0.0668	0.133	0.0228	0.0308	-0.0147	0.0133	-0.0556	-0.0711	-0.199	-0.246	-0.345
7.59	0.153	0.188	0.448	0.586	0.546	0.514	0.268	0.226	0.2	0.341	0.306	0.397	0.381	0.408	0.242	0.41	0.479	0.372	0.361	0.257	0.243	0.346	0.329	0.24	0.309	0.251	0.276	0.238	0.2	0.247	0.296	0.169	0.133	0.201	0.131	0.125	0.0777	0.103	0.0475	0.0911	0.0723	0.0224	-0.0226	-0.0111	-0.0395	-0.133	-0.166	-0.251	-0.359
7.81	0.454	0.0925	0.38	0.547	0.26	0.459	0.38	0.393	0.462	0.406	0.359	0.41	0.236	0.332	0.254	0.328	0.325	0.333	0.399	0.202	0.222	0.296	0.28	0.24	0.18	0.186	0.229	0.178	0.195	0.221	0.121	0.172	0.153	0.224	0.105	0.0961	0.104	0.0635	0.0619	0.0446	0.0527	-0.0216	-0.0246	-0.018	-0.112	-0.15	-0.184	-0.289	-0.38
8.03	0.307	0.0915	0.506	0.787	0.186	0.442	0.285	0.234	0.433	0.356	0.538	0.285	0.364	0.325	0.317	0.318	0.411	0.227	0.315	0.278	0.304	0.219	0.356	0.313	0.302	0.286	0.253	0.186	0.174	0.265	0.188	0.169	0.174	0.108	0.148	0.131	0.138	0.0619	0.0414	0.0299	0.103	0.0373	-0.00989	-0.0331	-0.0732	-0.0808	-0.165	-0.253	-0.391
8.26	0.522	-0.0195	0.567	0.278	0.0093	0.449	0.393	0.205	0.388	0.282	0.254	0.314	0.438	0.254	0.24	0.355	0.21	0.214	0.255	0.306	0.235	0.371	0.299	0.25	0.201	0.193	0.172	0.255	0.19	0.167	0.18	0.144	0.112	0.139	0.141	0.0751	0.091	0.0515	0.0657	0.0217	-0.0232	-0.0559	-0.0151	-0.0319	-0.124	-0.14	-0.156	-0.35	-0.419
8.49	0.47	0.311	0.55	0.0795	0.226	0.34	0.246	0.374	0.357	0.439	0.417	0.365	0.335	0.423	0.378	0.377	0.319	0.268	0.378	0.254	0.272	0.284	0.278	0.277	0.262	0.281	0.203	0.3	0.237	0.225	0.21	0.19	0.15	0.178	0.131	0.164	0.123	0.071	0.0294	0.0282	0.00245	0.00566	0.00202	-0.0507	-0.077	-0.119	-0.233	-0.259	-0.415
8.73	0.184	0.672	0.425	0.322	0.608	0.168	0.294	0.326	0.13	0.156	0.557	0.334	0.437	0.323	0.398	0.416	0.381	0.183	0.279	0.299	0.299	0.308	0.258	0.289	0.218	0.244	0.179	0.215	0.198	0.249	0.167	0.121	0.143	0.168	0.129	0.0958	0.0935	0.0494	0.106	-0.000969	0.0597	0.0577	0.0399	0.0303	-0.093	-0.163	-0.141	-0.27	-0.402
8.97	0.516	0.597	0.423	-0.0257	0.603	0.345	0.441	0.666	0.534	0.499	0.363	0.165	0.178	0.226	0.466	0.441	0.279	0.411	0.274	0.363	0.318	0.328	0.284	0.229	0.261	0.277	0.179	0.279	0.244	0.241	0.13	0.188	0.225	0.0755	0.136	0.127	0.0761	0.07	0.0508	0.0623	0.00708	-0.0201	0.005	-0.0228	-0.0775	-0.136	-0.144	-0.285	-0.37
9.22	0.368	0.155	0.493	0.207	0.257	0.296	0.336	0.339	0.318	0.251	0.227	0.425	0.306	0.211	0.207	0.34	0.254	0.341	0.294	0.277	0.29	0.158	0.243	0.295	0.233	0.146	0.246	0.149	0.179	0.222	0.157	0.113	0.122	0.12	0.121	0.109	0.101	0.0416	0.0562	0.0507	-0.0358	0.00422	-0.00344	-0.011	-0.0772	-0.124	-0.2	-0.285	-0.369
9.48	0.477	0.716	0.295	0.382	0.632	0.404	0.468	0.29	0.356	0.396	0.312	0.147	0.318	0.21	0.287	0.259	0.402	0.232	0.319	0.248	0.226	0.333	0.172	0.272	0.319	0.265	0.122	0.21	0.264	0.212	0.141	0.091	0.173	0.137	0.152	0.084	0.0623	0.0746	0.0216	0.013	-0.0114	0.0166	-0.0534	-0.0341	-0.0988	-0.117	-0.215	-0.269	-0.373
9.74	0.383	0.269	0.346	0.394	0.561	0.353	0.232	0.508	0.362	0.427	0.32	0.446	0.315	0.44	0.463	0.297	0.376	0.36	0.295	0.363	0.337	0.236	0.292	0.255	0.29	0.204	0.283	0.219	0.309	0.242	0.189	0.178	0.209	0.169	0.133	0.0696	0.0815	0.0845	0.0522	0.0334	0.0542	0.0331	-0.0223	-0.033	-0.0902	-0.12	-0.201	-0.244	-0.372
10	0.218	0.524	0.258	0.619	0.412	0.374	0.221	0.313	0.396	0.286	0.329	0.397	0.448	0.445	0.386	0.412	0.374	0.388	0.356	0.37	0.314	0.28	0.312	0.356	0.305	0.334	0.276	0.284	0.238	0.231	0.185	0.241	0.134	0.163	0.175	0.0996	0.157	0.0293	0.0864	0.107	-0.0103	0.0328	-0.00572	0.0105	-0.0943	-0.136	-0.165	-0.303	-0.315
10.3	0.501	0.684	0.112	0.515	0.293	0.388	0.503	0.251	0.263	0.394	0.133	0.347	0.489	0.236	0.364	0.242	0.265	0.258	0.336	0.379	0.3	0.393	0.323	0.285	0.344	0.224	0.273	0.251	0.276	0.189	0.219	0.198	0.133	0.183	0.113	0.0852	0.177	0.107	0.0538	0.0373	0.0548	0.0189	0.0109	-0.00146	-0.0796	-0.116	-0.158	-0.293	-0.379
10.6	0.443	0.682	0.67	0.539	0.373	0.0267	0.489	0.506	0.628	0.292	0.346	0.267	0.463	0.453	0.262	0.306	0.33	0.335	0.288	0.273	0.347	0.277	0.357	0.339	0.218	0.277	0.249	0.253	0.224	0.167	0.175	0.204	0.162	0.17	0.175	0.127	0.0695	0.0821	0.0159	0.0799	0.0106	-0.027	-0.0172	-0.0642	-0.0717	-0.13	-0.224	-0.288	-0.355
10.9	0.753	0.532	0.584	0.641	0.613	0.329	0.513	0.372	0.402	0.548	0.324	0.515	0.323	0.304	0.282	0.462	0.367	0.217	0.313	0.291	0.411	0.373	0.295	0.219	0.258	0.267	0.274	0.292	0.283	0.254	0.186	0.213	0.202	0.144	0.102	0.106	0.125	0.058	0.0455	0.0898	0.0168	0.0126	0.00959	0.0193	-0.0731	-0.112	-0.202	-0.278	-0.371
11.2	0.71	0.63	0.661	0.635	0.303	0.524	0.27	0.345	0.572	0.464	0.351	0.208	0.27	0.423	0.492	0.52	0.445	0.374	0.355	0.302	0.374	0.213	0.228	0.368	0.392	0.257	0.262	0.296	0.233	0.206	0.155	0.17	0.146	0.174	0.15	0.149	0.0727	0.0824	0.107	0.0308	0.0262	0.0468	-0.0127	0.0048	-0.0529	-0.145	-0.2	-0.292	-0.39
11.5	0.847	0.45	0.334	0.479	0.526	0.209	0.415	0.701	0.449	0.48	0.429	0.471	0.491	0.48	0.496	0.457	0.323	0.33	0.371	0.35	0.335	0.319	0.379	0.266	0.23	0.306	0.337	0.253	0.261	0.285	0.259	0.204	0.167	0.274	0.156	0.151	0.155	0.0825	0.0936	0.045	0.0665	0.0207	0.0308	-0.00841	-0.0666	-0.0732	-0.138	-0.298	-0.35
11.8	0.619	0.411	0.195	0.418	0.504	0.265	0.491	0.527	0.422	0.321	0.347	0.484	0.281	0.369	0.426	0.33	0.358	0.312	0.418	0.363	0.33	0.32	0.348	0.297	0.27	0.294	0.244	0.266	0.255	0.217	0.242	0.142	0.202	0.186	0.188	0.0974	0.115	0.145	0.112	0.0661	0.0453	0.0233	0.0111	-0.0274	-0.0499	-0.0937	-0.162	-0.264	-0.394
12.1	0.295	0.387	0.342	0.569	0.642	0.178	0.35	0.37	0.581	0.406	0.246	0.424	0.352	0.513	0.426	0.506	0.449	0.309	0.398	0.319	0.446	0.343	0.375	0.31	0.201	0.282	0.233	0.312	0.177	0.148	0.232	0.172	0.191	0.17	0.132	0.136	0.101	0.0577	0.0736	0.00469	-0.00845	0.0095	-0.0174	-0.0189	-0.0335	-0.12	-0.142	-0.294	-0.404
12.4	0.645	0.128	0.623	0.617	0.344	0.277	0.611	0.367	0.478	0.289	0.488	0.414	0.368	0.31	0.23	0.272	0.36	0.319	0.442	0.348	0.357	0.232	0.344	0.271	0.263	0.238	0.226	0.204	0.296	0.283	0.216	0.175	0.134	0.15	0.101	0.0581	0.124	0.0445	0.0724	0.0667	0.0621	0.00653	0.0371	-0.0426	-0.0351	-0.0792	-0.192	-0.281	-0.333
12.8	0.465	0.532	0.723	0.545	0.274	0.212	0.549	0.442	0.183	0.271	0.176	0.393	0.357	0.383	0.41	0.248	0.461	0.251	0.403	0.295	0.247	0.379	0.27	0.262	0.264	0.193	0.307	0.234	0.18	0.265	0.185	0.191	0.165	0.19	0.146	0.149	0.08	0.0867	0.016	0.0419	0.0569	0.0502	-0.0305	-0.0132	-0.124	-0.144	-0.216	-0.304	-0.419
13.1	0.437	0.377	0.3	0.508	0.438	0.267	0.258	0.584	0.361	0.405	0.315	0.338	0.176	0.3	0.419	0.276	0.279	0.249	0.364	0.285	0.223	0.211	0.289	0.282	0.294	0.265	0.226	0.252	0.205	0.22	0.159	0.182	0.166	0.112	0.17	0.138	0.0839	0.065	0.0739	0.0824	0.0157	0.0701	-0.00309	-0.0146	-0.0564	-0.111	-0.177	-0.261	-0.37
13.5	0.359	0.618	0.576	0.772	0.503	0.371	0.334	0.391	0.514	0.558	0.442	0.389	0.43	0.345	0.337	0.378	0.347	0.238	0.284	0.301	0.244	0.34	0.271	0.315	0.269	0.278	0.199	0.269	0.267	0.221	0.243	0.235	0.183	0.13	0.168	0.12	0.131	0.103	0.142	0.0796	0.0548	0.0605	0.0219	-0.00946	-0.0239	-0.0713	-0.144	-0.309	-0.38
13.8	0.821	0.711	0.691	0.52	0.382	0.478	0.154	0.436	0.629	0.475	0.387	0.328	0.405	0.311	0.332	0.451	0.264	0.454	0.389	0.433	0.303	0.4	0.363	0.264	0.262	0.335	0.246	0.276	0.299	0.158	0.177	0.186	0.216	0.165	0.129	0.16	0.11	0.106	0.0678	0.0477	-0.0195	0.0453	-0.00964	-0.0111	-0.0613	-0.0897	-0.166	-0.298	-0.414
14.2	0.589	0.434	0.297	0.243	0.365	0.545	0.326	0.273	0.57	0.545	0.581	0.499	0.405	0.302	0.354	0.326	0.305	0.557	0.329	0.414	0.346	0.41	0.251	0.319	0.27	0.273	0.269	0.307	0.268	0.25	0.3	0.25	0.2	0.168	0.158	0.169	0.158	0.154	0.124	0.0902	0.0867	0.0173	0.0709	-0.0358	-0.0346	-0.0923	-0.174	-0.247	-0.381
14.6	0.976	0.48	0.291	0.504	0.51	0.158	0.459	0.353	0.516	0.341	0.48	0.404	0.567	0.356	0.274	0.473	0.336	0.248	0.415	0.251	0.406	0.368	0.298	0.366	0.274	0.336	0.283	0.351	0.231	0.291	0.178	0.179	0.169	0.142	0.102	0.152	0.15	0.147	0.0779	0.0704	0.0473	0.0252	0.0243	0.0283	-0.091	-0.051	-0.181	-0.251	-0.325
15	0.428	0.166	0.434	0.659	0.407	0.479	0.46	0.557	0.441	0.503	0.499	0.273	0.269	0.434	0.387	0.306	0.337	0.226	0.356	0.331	0.405	0.28	0.397	0.306	0.261	0.222	0.282	0.226	0.228	0.288	0.221	0.188	0.229	0.146	0.156	0.168	0.181	0.11	0.0288	0.0994	0.099	0.0655	0.0214	-0.0116	-0.0618	-0.109	-0.213	-0.277	-0.356
15.4	0.843	0.422	0.513	0.559	0.491	0.455	0.431	0.36	0.449	0.603	0.366	0.265	0.337	0.359	0.389	0.464	0.336	0.368	0.302	0.312	0.283	0.381	0.366	0.296	0.207	0.183	0.27	0.274	0.228	0.181	0.191	0.147	0.186	0.18	0.15	0.114	0.122	0.121	0.0356	0.0742	0.0944	0.00166	0.0509	-0.0149	-0.0263	-0.0669	-0.149	-0.273	-0.383
15.8	0.427	0.613	0.737	0.405	0.272	0.486	0.637	0.45	0.636	0.396	0.36	0.356	0.414	0.295	0.38	0.3	0.3	0.363	0.302	0.333	0.335	0.314	0.371	0.273	0.28	0.305	0.259	0.301	0.268	0.174	0.256	0.141	0.258	0.235	0.198	0.19	0.141	0.0842	0.0959	0.0558	0.0435	0.0146	-0.0162	0.0238	-0.0233	-0.0863	-0.176	-0.233	-0.349
16.2	0.281	0.656	0.842	0.384	0.288	0.61	0.455	0.2	0.488	0.37	0.358	0.666	0.406	0.296	0.212	0.403	0.431	0.313	0.268	0.321	0.403	0.415	0.319	0.368	0.251	0.217	0.245	0.216	0.203	0.23	0.312	0.154	0.227	0.0811	0.0925	0.113	0.0934	0.0764	0.116	0.0634	0.0368	0.0148	-0.00592	-0.0107	-0.0651	-0.0844	-0.215	-0.322	-0.411
16.6	0.544	0.461	0.579	0.454	0.39	0.428	0.369	0.605	0.448	0.334	0.33	0.413	0.324	0.277	0.309	0.283	0.357	0.399	0.302	0.24	0.242	0.267	0.312	0.345	0.22	0.254	0.287	0.2	0.139	0.205	0.178	0.201	0.105	0.163	0.188	0.0656	0.099	0.0705	0.0833	0.0488	0.0608	-0.0121	-0.0159	-0.00986	-0.0432	-0.137	-0.217	-0.256	-0.371
17.1	0.518	0.556	0.475	0.475	0.388	0.558	0.372	0.477	0.465	0.316	0.549	0.346	0.391	0.233	0.415	0.423	0.427	0.366	0.272	0.38	0.344	0.334	0.245	0.199	0.215	0.177	0.186	0.269	0.229	0.241	0.176	0.181	0.171	0.215	0.0954	0.0734	0.105	0.142	0.0887	0.0435	0.0589	0.00582	0.0447	0.0349	-0.047	-0.106	-0.105	-0.224	-0.321
17.5	0.593	0.58	0.199	0.255	0.335	0.517	0.557	0.55	0.519	0.59	0.552	0.369	0.441	0.47	0.395	0.47	0.341	0.404	0.439	0.38	0.264	0.354	0.394	0.334	0.328	0.302	0.328	0.253	0.236	0.192	0.221	0.237	0.27	0.234	0.178	0.143	0.0978	0.204	0.105	0.111	0.0449	-0.000694	0.0339	-0.0185	-0.031	-0.0877	-0.14	-0.208	-0.356
18	0.599	0.217	0.482	0.518	0.69	0.364	0.239	0.394	0.452	0.49	0.355	0.449	0.385	0.311	0.369	0.366	0.491	0.33	0.441	0.321	0.308	0.327	0.265	0.294	0.297	0.276	0.282	0.212	0.261	0.277	0.262	0.196	0.208	0.129	0.132	0.189	0.164	0.154	0.103	0.0853	0.052	0.0642	-0.00885	-0.00507	-0.0284	-0.0629	-0.125	-0.243	-0.366
18.5	0.297	0.26	0.31	0.17	0.172	0.536	0.285	0.281	0.174	0.407	0.361	0.237	0.25	0.509	0.285	0.366	0.325	0.336	0.149	0.351	0.309	0.356	0.0986	0.251	0.244	0.27	0.286	0.234	0.164	0.284	0.25	0.173	0.171	0.115	0.156	0.132	0.077	0.0958	0.0722	0.0659	0.0278	0.03	0.0364	0.00138	-0.0203	-0.135	-0.178	-0.266	-0.346
18.9	0.548	0.546	0.637	0.696	0.295	0.531	0.42	0.446	0.44	0.518	0.539	0.395	0.32	0.514	0.336	0.387	0.358	0.292	0.234	0.29	0.375	0.336	0.358	0.277	0.425	0.349	0.274	0.251	0.263	0.189	0.222	0.2	0.165	0.148	0.193	0.164	0.0812	0.139	0.0766	0.0843	0.0675	0.0105	0.0386	-0.00352	-0.0529	-0.0741	-0.17	-0.185	-0.306
19.4	0.786	1.03	0.62	0.238	0.495	0.431	0.474	0.324	0.359	0.306	0.391	0.546	0.228	0.53	0.446	0.397	0.25	0.25	0.359	0.283	0.296	0.322	0.324	0.286	0.27	0.235	0.354	0.166	0.241	0.353	0.246	0.19	0.191	0.221	0.12	0.146	0.157	0.121	0.116	0.109	0.0702	0.0386	0.0226	0.00684	-0.0194	-0.0572	-0.165	-0.222	-0.353
20	0.692	0.779	0.566	0.656	0.541	0.597	0.429	0.333	0.349	0.444	0.444	0.658	0.538	0.415	0.348	0.479	0.423	0.369	0.54	0.388	0.398	0.464	0.335	0.385	0.353	0.331	0.39	0.284	0.288	0.311	0.243	0.17	0.17	0.199	0.155	0.144	0.147	0.158	0.0818	0.0497	0.0956	0.00983	0.0381	-0.015	-0.0443	-0.0137	-0.206	-0.242	-0.372
20.5	0.765	0.434	0.272	0.669	0.538	0.473	0.494	0.489	0.393	0.535	0.373	0.541	0.473	0.308	0.427	0.421	0.449	0.402	0.374	0.432	0.345	0.324	0.358	0.272	0.301	0.264	0.225	0.195	0.293	0.311	0.273	0.277	0.206	0.194	0.213	0.199	0.18	0.0722	0.104	0.114	0.0455	0.098	-0.00779	0.0536	-0.0212	-0.0415	-0.0932	-0.182	-0.36
21	0.378	0.291	0.266	0.433	0.334	0.729	0.563	0.549	0.45	0.418	0.378	0.339	0.492	0.406	0.316	0.418	0.341	0.377	0.255	0.286	0.276	0.346	0.374	0.316	0.23	0.245	0.318	0.156	0.214	0.279	0.211	0.211	0.265	0.166	0.164	0.195	0.0737	0.0652	0.0533	0.101	0.00878	0.0452	0.044	-0.0235	-0.0697	-0.0707	-0.097	-0.244	-0.36
21.6	0.313	0.546	0.455	0.613	0.573	0.2	0.341	0.357	0.307	0.535	0.372	0.398	0.252	0.279	0.319	0.314	0.352	0.327	0.368	0.406	0.343	0.429	0.389	0.323	0.307	0.221	0.273	0.268	0.307	0.283	0.23	0.239	0.219	0.224	0.187	0.152	0.0679	0.134	0.149	0.115	0.0722	0.057	0.0624	0.00179	-0.0184	-0.0399	-0.145	-0.247	-0.329
22.1	0.336	0.628	0.426	0.188	0.359	0.434	0.221	0.421	0.589	0.451	0.385	0.482	0.368	0.414	0.337	0.42	0.386	0.266	0.227	0.292	0.32	0.266	0.322	0.297	0.277	0.457	0.345	0.306	0.237	0.163	0.249	0.246	0.258	0.2	0.138	0.165	0.0784	0.149	0.0861	0.0513	0.119	0.108	0.0193	0.0473	-0.043	-0.0195	-0.149	-0.225	-0.344
22.7	0.407	0.476	0.171	0.258	0.583	0.492	0.43	0.525	0.391	0.349	0.382	0.377	0.354	0.446	0.396	0.221	0.344	0.385	0.296	0.32	0.33	0.248	0.295	0.297	0.334	0.317	0.321	0.282	0.244	0.229	0.262	0.197	0.121	0.193	0.178	0.121	0.117	0.116	0.0663	0.104	0.0777	0.0754	0.0489	0.035	0.00874	-0.0504	-0.0943	-0.24	-0.391
23.3	0.83	0.116	0.283	0.69	0.774	0.672	0.708	0.482	0.296	0.437	0.447	0.428	0.301	0.36	0.344	0.375	0.364	0.312	0.393	0.34	0.284	0.431	0.405	0.257	0.333	0.37	0.303	0.274	0.202	0.292	0.247	0.264	0.198	0.247	0.183	0.139	0.101	0.0489	0.0733	0.0561	0.0593	0.0289	0.0485	0.0181	-0.0265	-0.0818	-0.181	-0.241	-0.336
23.9	0.453	0.694	0.799	0.549	0.644	0.457	0.669	0.495	0.487	0.406	0.475	0.305	0.498	0.415	0.268	0.404	0.273	0.411	0.311	0.35	0.38	0.395	0.373	0.329	0.275	0.252	0.307	0.314	0.34	0.299	0.201	0.212	0.152	0.182	0.169	0.148	0.171	0.0746	0.0807	0.0406	0.0484	0.09	0.0543	0.0487	0.00298	-0.109	-0.141	-0.234	-0.349
24.5	0.357	0.156	0.716	0.454	0.446	0.216	0.427	0.583	0.363	0.526	0.408	0.375	0.439	0.408	0.365	0.413	0.395	0.315	0.295	0.392	0.374	0.355	0.285	0.331	0.346	0.322	0.298	0.304	0.29	0.234	0.161	0.174	0.183	0.177	0.211	0.185	0.108	0.076	0.0746	0.136	0.0509	0.0482	0.0508	-0.0111	-0.00307	-0.0841	-0.147	-0.25	-0.362
25.2	0.641	0.424	0.326	0.345	0.431	-0.00605	0.364	0.305	0.345	0.484	0.53	0.396	0.365	0.379	0.471	0.431	0.342	0.381	0.309	0.281	0.288	0.257	0.281	0.284	0.342	0.237	0.305	0.198	0.246	0.217	0.199	0.24	0.156	0.192	0.178	0.0984	0.136	0.152	0.059	0.0335	0.066	0.014	0.0141	-0.0182	-0.0751	-0.0684	-0.105	-0.269	-0.344
25.8	0.747	0.777	0.624	0.546	0.195	0.559	0.669	0.502	0.608	0.597	0.384	0.394	0.483	0.402	0.25	0.418	0.371	0.37	0.402	0.406	0.317	0.417	0.353	0.349	0.312	0.32	0.318	0.336	0.251	0.274	0.215	0.219	0.28	0.197	0.133	0.18	0.16	0.181	0.135	0.0509	0.0531	0.086	-0.000206	-0.00211	-0.0236	-0.0712	-0.134	-0.247	-0.359
26.5	0.495	0.478	0.48	0.743	0.296	0.464	0.365	0.438	0.437	0.639	0.497	0.557	0.408	0.257	0.36	0.489	0.424	0.294	0.36	0.432	0.363	0.43	0.335	0.304	0.376	0.395	0.32	0.335	0.302	0.294	0.317	0.281	0.166	0.216	0.188	0.182	0.155	0.123	0.151	0.0539	0.0856	0.0801	0.0684	0.0358	-0.0168	-0.0616	-0.172	-0.191	-0.318
27.2	0.783	0.297	0.482	0.487	0.481	0.784	0.457	0.556	0.661	0.461	0.422	0.435	0.366	0.426	0.15	0.471	0.305	0.466	0.42	0.232	0.422	0.396	0.244	0.268	0.376	0.246	0.333	0.277	0.233	0.236	0.167	0.154	0.225	0.246	0.23	0.141	0.102	0.104	0.109	0.112	-0.0128	0.0694	0.0616	0.0264	-0.0495	-0.0773	-0.152	-0.254	-0.411
27.9	0.326	0.671	0.54	0.434	0.204	0.389	0.586	0.456	0.381	0.549	0.746	0.393	0.434	0.467	0.447	0.471	0.313	0.325	0.387	0.424	0.382	0.408	0.268	0.315	0.29	0.359	0.284	0.236	0.184	0.253	0.234	0.251	0.226	0.179	0.193	0.165	0.0839	0.098	0.127	0.0901	0.0948	0.063	0.0388	0.0195	0.0139	-0.0593	-0.141	-0.18	-0.319
28.6	0.397	0.396	0.536	0.812	0.675	0.508	0.44	0.41	0.352	0.423	0.367	0.301	0.477	0.506	0.269	0.417	0.357	0.387	0.318	0.305	0.313	0.23	0.307	0.339	0.311	0.317	0.236	0.276	0.252	0.214	0.26	0.226	0.225	0.239	0.196	0.143	0.145	0.0934	0.0948	0.0856	0.0746	0.00437	0.0589	-0.0552	0.0196	-0.0687	-0.137	-0.189	-0.347
29.4	0.817	0.578	0.504	0.41	0.681	0.379	0.778	0.638	0.482	0.376	0.455	0.401	0.353	0.539	0.353	0.455	0.437	0.382	0.353	0.391	0.294	0.376	0.38	0.306	0.34	0.252	0.303	0.246	0.252	0.294	0.248	0.216	0.181	0.202	0.168	0.129	0.131	0.105	0.103	0.06	0.0928	0.0675	0.0789	0.0432	-0.0498	-0.0345	-0.17	-0.236	-0.328
30.1	0.75	0.343	0.505	0.542	0.704	0.639	0.48	0.542	0.409	0.422	0.335	0.3	0.504	0.403	0.434	0.397	0.339	0.449	0.466	0.357	0.452	0.441	0.355	0.345	0.278	0.331	0.347	0.355	0.298	0.247	0.265	0.229	0.242	0.185	0.131	0.22	0.168	0.17	0.161	0.104	0.0403	0.0207	0.0433	0.0451	0.00188	-0.0693	-0.198	-0.243	-0.283
[truncated: 449 more columns]

## Sheet: Suppl. Fig.  5b
Suppl. Fig. 5b
Column A = times in ps
First row = wavelengths in nm
Values = difference absorption in mOD, baseline corrected
time_ps	442	443	443	444	445	445	446	446	447	447	448	449	449	450	450	451	452	452	453	453	454	454	455	456	456	457	457	458	459	459	460	460	461	461	462	463	463	464	464	465	465	466	467	467	468	468	469	470	470
-5	-0.166818	-0.006	0.471804	-0.102765	0.0970588	-0.0317647	0.0288824	0.0494706	0.165941	-0.0382353	0.0780588	0.0618824	0.0233529	0.0955294	0.104176	0.137176	0.0948235	0.0115882	0.0385294	0.00905882	-0.0594706	0.00323529	-0.0165882	-0.0213529	-0.0508235	0.0139412	0.043	-0.0116471	-0.0288824	-0.0295882	-0.00752941	-0.0178235	-0.0733529	0.0414118	0.0144706	-0.0125882	0.0527412	-0.000241176	-0.00294706	-0.0201118	0.0530353	-0.0243294	0.0241235	0.0198388	-0.0247424	-0.0145071	0.0280588	-0.0204118	0.0192353
-4.75	0.331182	-0.057	-0.178196	0.0102353	-0.104941	0.0952353	-0.208118	-0.0645294	-0.256059	0.0417647	0.0440588	0.0168824	0.0453529	-0.0714706	0.132176	0.0451765	0.114824	-0.0474118	0.117529	-0.00894118	0.174529	-0.0117647	0.160412	0.136647	0.00217647	-0.00705882	0.013	0.0443529	-0.00188235	0.0274118	-0.00652941	0.0491765	0.0456471	0.0274118	0.0464706	-0.00858824	-0.00725882	0.0147588	-0.0119471	0.0527882	-0.0477647	-0.000429412	-0.0268765	0.0228388	0.0392576	-0.0192071	-0.00254118	0.0195882	0.00923529
-4.5	-0.123818	-0.155	0.367804	0.0422353	-0.100941	0.202235	0.0348824	0.143471	0.113941	-0.0522353	0.0750588	0.0578824	-0.0116471	0.0225294	0.178176	0.145176	0.0178235	0.0875882	0.0575294	0.0380588	0.0615294	0.0982353	-0.00458824	0.0416471	0.110176	0.0499412	0.039	0.0363529	0.0201176	0.0364118	0.0584706	0.0181765	0.0386471	-0.0185882	0.0494706	-0.0235882	0.0387412	-0.0162412	0.0560529	0.00878824	0.0130353	-0.0108294	-0.0424765	0.0386388	0.0214576	0.0331129	-0.0265412	-0.0304118	-0.00376471
-4.25	-0.147818	0.08	-0.503866	-0.0917647	0.0560588	-0.0827647	0.195882	0.00647059	0.103941	-0.0692353	0.0620588	0.0168824	-0.0456471	-0.0824706	0.0881765	-0.0188235	0.0278235	-0.0314118	-0.0954706	0.112059	-0.0274706	0.0182353	-0.0265882	-0.0553529	-0.0288235	-0.0350588	0.038	-0.00164706	-0.0208824	-0.0185882	0.00647059	-0.0198235	-0.00735294	-0.0335882	0.0144706	-0.00558824	0.00274118	-0.00224118	-0.0664471	-0.00221176	0.0260353	-0.0436294	0.0245235	0.00143882	0.00115765	-0.0332071	-0.0145412	-0.0134118	0.000235294
-4	-0.00881765	-0.321	-0.152196	-0.0217647	0.144059	-0.0747647	0.184882	-0.149529	0.118941	-0.107235	-0.0439412	-0.0821176	-0.0556471	0.00852941	-0.137824	-0.0198235	0.00782353	-0.0514118	-0.143471	-0.0429412	-0.00747059	0.0102353	0.00641176	-0.0603529	-0.00482353	0.0149412	-0.001	-0.0536471	-0.0278824	0.0174118	0.0424706	0.0261765	-0.0213529	-0.0315882	0.0184706	0.0534118	-0.0648588	-0.0431412	0.0450529	0.0447882	3.52941e-05	0.00657059	-0.0311765	0.0548388	-0.0490424	0.00909294	0.0169588	-0.0144118	0.00123529
-3.75	-0.0358176	0.218	0.0388041	0.219235	-0.160941	-0.211765	0.0218824	-0.0525294	-0.0410588	0.0617647	-0.0149412	0.0788824	-0.00564706	-0.00747059	-0.00882353	-0.0608235	-0.134176	0.0365882	-0.0274706	-0.116941	0.0155294	-0.0437647	-0.0665882	-0.000352941	0.0351765	-0.0200588	-0.026	-0.0116471	0.0101176	-0.0295882	-0.0245294	-0.0188235	0.0176471	-0.0105882	-0.0235294	-0.0135882	0.0157412	0.0277588	0.0290529	-0.0316118	-0.0257647	-0.0125294	-0.0223765	0.0338388	-0.00165235	0.0143929	-0.000541176	0.0405882	-0.00176471
-3.5	-0.524918	-0.284	-0.0531959	0.208235	0.103059	-0.0327647	0.0278824	-0.165529	0.0849412	0.00376471	-0.217941	-0.0361176	-0.178647	-0.0114706	-0.133824	0.0181765	-0.0691765	0.0945882	-0.0484706	-0.0389412	-0.0994706	0.0102353	0.0234118	0.0556471	-0.0428235	-0.00305882	-0.041	0.0323529	-0.00388235	0.00641176	0.0124706	0.0181765	0.00264706	0.00641176	0.0494706	-0.00158824	-0.0212588	-0.0342412	-0.0636471	0.0337882	-0.0326647	-0.00782941	-0.0274765	-0.0196612	0.00185765	-0.0481071	-0.0345412	-0.0184118	-0.0377647
-3.25	0.455182	-0.131	0.0278041	-0.0917647	0.0320588	0.237235	-0.0551176	-0.0245294	-0.0780588	0.0167647	-0.0689412	-0.120118	0.0313529	0.0245294	0.0711765	-0.0928235	-0.0521765	0.0385882	0.00852941	-0.0899412	0.0245294	-0.0437647	0.0614118	-0.0523529	-0.00482353	0.0159412	0	-0.0946471	0.0281176	-0.00758824	-0.0595294	0.00817647	-0.00635294	0.0134118	-0.0325294	0.0364118	-0.0362588	0.0257588	-0.0736471	0.00278824	0.0360353	0.0486706	-0.0363765	-0.0193612	0.00565765	-0.00430706	-0.0115412	-0.0184118	-0.0177647
-3	0.0771824	-0.032	-0.00919588	0.0892353	0.0960588	-0.0377647	-0.0441176	-0.0435294	-0.105059	0.126765	-0.0149412	0.0698824	0.127353	0.165529	0.0451765	-0.0168235	-0.0641765	0.0435882	0.0665294	0.0640588	-0.0514706	-0.0367647	-0.0285882	0.0396471	-0.00782353	-0.0200588	0.023	0.0173529	0.0411176	0.0354118	-0.0445294	0.00317647	0.00864706	0.000411765	-0.0125294	0.0174118	0.0177412	-0.00224118	0.0200529	-0.00521176	0.0330353	-0.00302941	0.00172353	-0.0292412	0.0125576	0.0278929	0.00345882	0.0235882	-0.0197647
-2.75	-0.327818	0.333	-0.112196	-0.249765	0.0440588	-0.0977647	0.0248824	0.0324706	-0.161059	-0.0482353	-0.0709412	0.116882	-0.0646471	-0.140471	0.00917647	-0.0128235	-0.0761765	-0.138412	0.0465294	-0.0249412	0.0485294	-0.0237647	0.00941176	0.0726471	0.0121765	-0.0140588	-0.12	0.0703529	0.0321176	0.00241176	0.0374706	0.0411765	-0.0323529	0.0264118	-0.0435294	-0.0285882	0.0337412	0.0237588	-0.0239471	-0.0308118	-0.0261647	0.00167059	0.0763235	-0.0344712	-0.0294424	-0.0439071	-0.00154118	0.0145882	-0.0247647
-2.5	0.223182	0.105	0.0618041	0.125235	0.169059	-0.0177647	-0.119118	0.0354706	0.0759412	-0.192235	-0.0519412	-0.0281176	0.149353	0.0925294	-0.0898235	-0.0808235	-0.0171765	0.0215882	0.0475294	0.00405882	0.0545294	0.0392353	-0.0195882	-0.00135294	-0.0298235	0.0349412	-0.008	-0.0316471	0.000117647	-0.000588235	0.0104706	-0.0538235	0.00164706	0.0644118	-0.0285294	-0.00858824	0.0257412	-0.00324118	0.0440529	0.00878824	-0.0164647	-0.0173294	0.0393235	-0.0138612	0.0139576	0.0218929	0.0389588	0.00258824	0.0272353
-2.25	0.0541824	0.478	0.166804	0.0862353	-0.0529412	0.0452353	0.0148824	0.0314706	-0.0270588	-0.0372353	0.0470588	-0.0311176	-0.00264706	-0.0314706	0.0811765	0.0451765	0.0768235	-0.0124118	-0.0284706	0.0740588	-0.0654706	0.0112353	-0.0435882	-0.0143529	0.0661765	0.0159412	-0.008	-0.0336471	-0.00388235	-0.0805882	0.00547059	-0.00482353	0.0486471	-0.0645882	-0.0205294	0.00641176	-0.0142588	-0.000241176	-0.00194706	0.0207882	-0.0135647	0.00227059	0.0123235	0.0118388	-0.0143824	0.00429294	0.0234588	-0.0194118	-0.0137647
-2	0.275182	0.048	-0.182196	-0.136765	-0.307941	0.197235	-0.0491176	-0.146529	-0.0900588	0.0747647	0.0390588	-0.0421176	-0.157647	0.0525294	-0.108824	-0.136824	0.0608235	-0.0624118	0.0105294	0.00105882	-0.00347059	-0.0347647	0.00241176	0.0166471	0.0311765	0.0219412	-0.014	-0.00264706	-0.0288824	0.0534118	-0.0555294	-0.0228235	0.0206471	-0.0385882	-0.0105294	-0.00258824	0.0217412	0.0227588	-0.0149471	-0.0290118	-0.00816471	0.0256706	0.000623529	-0.0338312	-0.0100324	0.0204929	-0.0295412	0.00958824	0.00623529
-1.75	0.0591824	-0.219	0.169804	-0.144765	-0.0529412	-0.0467647	0.0328824	0.178471	0.00294118	0.0697647	0.137059	-0.00811765	0.0173529	-0.104471	-0.0228235	0.109176	-0.0201765	0.0565882	-0.0144706	0.0810588	0.00152941	-0.0687647	-0.0595882	-0.0173529	-0.0178235	-0.109059	0.005	0.0383529	0.0291176	-0.0305882	0.00347059	-0.0248235	-0.0603529	-0.000588235	0.0314706	0.0404118	-0.0212588	-0.00624118	0.0390529	0.0247882	0.0360353	-0.0222294	0.0216235	0.0132388	-0.0371424	-0.0328071	0.00645882	-0.0294118	0.0262353
-1.5	0.102182	-0.06	0.0858041	-0.0477647	-0.106941	-0.238765	0.0948824	0.149471	0.0589412	0.0427647	0.0260588	-0.0281176	0.0173529	-0.120471	-0.0878235	0.00617647	0.0578235	0.0595882	-0.000470588	-0.0559412	-0.0364706	0.0782353	-0.0525882	-0.0933529	-0.0158235	-0.00805882	-0.034	-0.0736471	0.0241176	-0.00458824	0.0384706	0.0171765	-0.0193529	0.00641176	-0.0365294	-0.0295882	-0.00825882	0.0367588	0.0140529	-0.0351118	-0.0124647	0.0406706	-0.0184765	-0.0140612	0.000317647	0.00499294	-0.0415412	0.0185882	0.0492353
-1.25	-0.172818	0.001	-0.0361959	0.213235	0.0790588	0.147235	-0.0171176	0.127471	0.0929412	0.141765	0.0570588	0.0638824	0.0843529	0.143529	-0.0568235	-0.0808235	-0.0581765	-0.0124118	-0.00847059	5.88235e-05	-0.0114706	-0.0397647	0.0804118	0.000647059	-0.0118235	0.00494118	0.078	0.0853529	-0.0318824	0.0514118	-0.0115294	-0.0518235	0.0256471	-0.00458824	-0.0125294	-0.00558824	-0.0432588	-0.0132412	0.0340529	-0.00821176	-0.00386471	-0.00202941	-0.0189765	-0.0141612	0.0242576	0.0503929	0.0228588	0.0165882	-0.0237647
-1	-0.0688176	0.002	-0.163196	-0.106765	0.0670588	-0.0517647	-0.169118	-0.107529	-0.0600588	-0.0352353	-0.0819412	-0.107118	0.0263529	-0.0354706	-0.0628235	0.0141765	0.0328235	-0.0944118	-0.0264706	-0.00494118	-0.0184706	0.0342353	-0.0255882	-0.0473529	-0.0418235	0.0439412	0.013	-0.00964706	-0.0368824	-0.0285882	-0.00552941	0.0331765	0.0106471	0.0164118	-0.00352941	-0.0135882	0.00774118	-0.0302412	-0.0219471	-0.0350118	-0.0103647	0.0186706	0.0236235	-0.0178612	0.0459576	0.00949294	0.0226588	0.0185882	0.00423529
-0.753	0.0331824	-0.357	0.202804	-0.249765	-0.364941	0.0142353	-0.141118	-0.153529	-0.133059	0.107765	0.192059	0.0168824	0.0603529	-0.0144706	0.00717647	-0.0128235	-0.115176	0.0895882	-0.0974706	-0.0659412	-0.120471	-0.0807647	-0.00758824	0.0986471	-0.0538235	-0.0700588	-0.017	0.0533529	-0.00488235	-0.0185882	0.00147059	-0.0938235	-0.0433529	-0.0365882	0.00147059	0.0154118	-0.00725882	0.00175882	0.00405294	0.00878824	0.0170353	-0.0529294	0.00572353	0.00513882	-0.0327424	-0.0329071	-0.00654118	0.0345882	-0.00976471
-0.5	0.197182	-0.251	-0.190196	-0.0107647	0.0190588	0.108235	-0.0161176	0.00247059	0.0479412	-0.0192353	0.0260588	0.0198824	0.245353	0.0295294	-0.158824	0.00117647	-0.00417647	0.102588	-0.117471	-0.0489412	0.0495294	0.0122353	-0.108588	-0.00935294	0.00917647	0.0419412	-0.027	0.0973529	0.0271176	-0.0115882	-0.0595294	0.0291765	-0.0373529	0.0524118	0.0224706	-0.0325882	-0.0142588	0.0517588	-0.0405471	0.0197882	0.0170353	-0.0462294	0.0153235	-0.0380102	0.000167647	-0.0135071	0.0245588	0.0275882	-0.0227647
-0.253	-0.0598176	0.18	0.242804	-0.0147647	-0.216941	-0.460725	0.154882	-0.129529	0.0269412	0.0807647	0.0670588	0.0778824	-0.0516471	-0.0884706	-0.143824	-0.0498235	0.0238235	-0.00941176	-0.0664706	-0.0479412	0.118529	0.0642353	-0.0665882	0.0126471	-0.0338235	0.00894118	0.041	0.0143529	0.0311176	-0.0255882	0.0194706	-0.0648235	-0.00635294	-0.0155882	0.000470588	-0.0295882	0.00274118	-0.0102412	0.00905294	-0.0122118	-0.0423647	-0.00512941	-0.00667647	0.00483882	-0.0527424	0.0135929	-0.0215412	-0.0274118	-0.00676471
5.68e-14	-0.133818	0.013	-0.0131959	-0.317765	-0.235941	0.110235	0.228882	0.00547059	-0.231059	-0.0322353	-0.0469412	-0.178118	-0.166647	-0.218471	0.0401765	-0.0608235	0.0518235	0.00958824	-0.175471	-0.0889412	0.00352941	-0.0927647	0.0154118	-0.0393529	-0.0318235	-0.0620588	-0.078	-0.0286471	-0.0338824	0.0184118	-0.0635294	-0.0258235	-0.0303529	0.0274118	-0.0615294	-0.0485882	-0.0272588	-0.0302412	-0.0199471	0.00278824	-0.0159647	0.00967059	-0.0194765	-0.0162612	-0.0129924	-0.0113071	-0.0415412	-0.0104118	-0.0287647
0.0267	-0.417818	0.168	-0.173196	0.134235	0.187059	-0.0837647	-0.0441176	-0.00452941	-0.137059	-0.210235	-0.0279412	0.0928824	-0.101647	0.132529	-0.0478235	0.104176	-0.00317647	0.0495882	-0.106471	-0.0869412	0.0335294	-0.0887647	0.00641176	-0.0373529	0.0581765	-0.0700588	-0.009	-0.0346471	0.0311176	-0.0245882	0.0464706	-0.0308235	-0.0713529	0.0534118	-0.0305294	-0.0815882	-0.0542588	0.0547588	-0.00194706	-0.00121176	0.00803529	-0.0443294	-0.0487765	-0.0176612	-0.0463424	-0.0352071	0.0310588	-0.00141176	-0.00776471
0.0533	0.445182	0.018	-0.152196	0.246235	0.0680588	-0.0967647	0.0408824	-0.225529	-0.122059	-0.0772353	0.0780588	0.0228824	0.00135294	0.183529	-0.00982353	-0.0418235	0.00482353	-0.0114118	0.00652941	0.0130588	0.117529	-0.0327647	-0.0235882	-0.0563529	-0.00582353	0.0229412	-0.011	0.129353	0.0691176	-0.00258824	-0.0165294	-0.0558235	0.0396471	0.0304118	-0.000529412	-0.0365882	-0.0102588	0.0287588	0.0110529	-0.0588118	-0.0329647	0.0436706	0.000323529	-0.0205612	0.0136576	0.0379979	-0.000541176	0.00658824	-0.00676471
0.08	0.124182	-0.093	-0.00419588	-0.138765	0.206059	0.0742353	0.125882	-0.246529	0.0249412	0.129765	0.0130588	-0.0381176	0.0203529	-0.0804706	0.0651765	0.130176	-0.0111765	0.0605882	0.0185294	0.0590588	0.0575294	0.0922353	0.0654118	-0.0613529	0.0571765	-0.0270588	-0.029	0.0773529	0.0391176	-0.000588235	0.0544706	-0.00982353	0.0326471	-0.0245882	0.000470588	-0.0195882	0.0317412	0.0617588	-0.0311471	-0.00221176	-0.000964706	0.000670588	-0.00377647	-0.0190612	0.0666576	-0.0405071	-0.00354118	0.0225882	0.0442353
0.107	-0.281818	-0.022	0.113804	0.406235	-0.215941	-0.0857647	-0.136118	0.139471	0.0849412	-0.284235	-0.0359412	0.0298824	-0.104647	-0.199471	-0.0618235	-0.00382353	-0.0731765	0.0615882	-0.110471	0.101059	0.0505294	-0.00276471	-0.0605882	0.0516471	-0.0208235	-0.0490588	0.036	-0.0726471	0.0911176	-0.0485882	0.00147059	0.0461765	-0.0113529	0.0254118	-0.00452941	0.0364118	-0.0302588	-0.0172412	-0.0288471	-0.0376118	-0.0364647	0.00447059	-0.0415765	-0.00196118	0.0146576	-0.00560706	0.00945882	0.000588235	-0.0377647
0.133	0.291182	0.063	-0.0751959	0.114235	0.0500588	-0.0227647	-0.0431176	0.0154706	0.200941	0.137765	0.156059	0.0488824	0.184353	-0.0184706	0.0171765	0.0141765	0.185824	0.121588	0.00452941	0.0600588	0.0405294	0.00623529	0.0384118	0.0326471	0.00317647	0.00494118	-0.024	0.0403529	0.0361176	0.0394118	0.0554706	0.00717647	-0.00935294	0.00641176	0.0274706	-0.00358824	0.0297412	-0.0262412	0.00905294	0.0317882	-0.0273647	0.00687059	0.00682353	0.0349388	0.0302576	-0.00810706	0.0193588	-0.0214118	-0.0257647
0.16	0.545182	-0.145	0.0628041	0.0362353	-0.0199412	0.192235	-0.165118	-0.0675294	0.130941	-0.0912353	0.140059	0.0898824	-0.104647	0.0155294	-0.0128235	0.0911765	0.100824	0.00858824	0.0635294	-0.0799412	0.102529	0.0632353	0.0124118	-0.0383529	-0.0188235	0.0399412	-0.048	-0.0146471	0.0801176	-0.0165882	0.0174706	-0.0688235	0.000647059	-0.0125882	0.00447059	0.00641176	-0.0262588	0.0537588	0.0100529	0.0487882	3.52941e-05	0.00277059	-0.0484765	-0.0349512	0.0293576	-0.0361071	-0.00854118	-0.00241176	0.0182353
0.187	0.545182	0.067	0.0478041	0.246235	-0.113941	-0.126765	0.0778824	-0.0595294	0.163941	-0.169235	0.191059	0.0918824	-0.00464706	0.0935294	0.0531765	0.0611765	0.147824	0.0675882	0.0415294	-0.0289412	0.0655294	-0.0417647	0.0664118	-0.0873529	-0.0458235	-0.0260588	-0.017	0.0213529	-0.0188824	0.0274118	-0.0355294	-0.00282353	0.00564706	0.00741176	0.0674706	0.0174118	0.0167412	0.00675882	0.0100529	-0.0388118	-0.0361647	-0.0495294	-0.0185765	0.0368388	-0.00853035	0.0490929	0.0114588	0.0125882	-0.00576471
0.22	0.0601824	-0.327	0.255804	-0.115765	-0.329941	-0.0657647	-0.255118	-0.0975294	0.0229412	0.194765	0.00805882	-0.0891176	-0.0596471	0.0945294	-0.0588235	0.0671765	-0.0141765	0.0515882	-0.0984706	-0.0149412	-0.0274706	0.0852353	-0.00358824	-0.0153529	0.00517647	0.00194118	-0.072	0.0763529	-0.00488235	-0.0245882	0.0524706	0.0111765	-0.0563529	0.0584118	-0.0275294	-0.0275882	-0.0372588	0.0577588	0.0190529	-0.0338118	-0.0241647	-0.0348294	-0.00597647	-0.000661176	0.0130576	-0.0190071	0.0236588	0.0125882	-0.00976471
0.247	-0.0368176	0.253	0.186804	0.237235	-0.110941	-0.123765	-0.00511765	-0.0215294	0.0249412	0.112765	0.117059	-0.0371176	0.0283529	0.119529	0.00217647	0.0951765	-0.0211765	-0.0894118	-0.142471	0.0620588	0.0805294	0.00423529	0.122412	-0.00335294	0.0401765	-0.0260588	-0.043	0.0793529	-0.0248824	-0.0425882	-0.0195294	0.0531765	-0.0433529	0.0764118	-0.00652941	-0.0125882	0.0697412	0.0367588	0.0250529	0.0667882	0.00803529	0.000470588	0.0413235	0.0299388	0.0289576	0.0165929	0.0167588	0.0215882	0.0182353
0.28	0.302182	0.02	-0.170196	-0.223765	0.0330588	-0.248765	0.0378824	0.109471	-0.102059	0.144765	0.144059	0.0128824	-0.0616471	0.0225294	-0.0798235	0.0631765	-0.0261765	-0.104412	0.00352941	0.0800588	-0.0234706	-0.0567647	-0.0525882	0.0306471	-0.0178235	-0.0380588	-0.034	-0.0356471	-0.00588235	-0.0275882	-0.0525294	-0.0398235	0.00664706	-0.00458824	-0.0215294	0.0274118	0.0367412	-0.00524118	0.0580529	0.0137882	-0.0638647	-0.0404294	0.0231235	-0.00516118	-0.0581424	-0.0266071	-0.0205412	-0.0284118	-0.0157647
0.313	0.148182	-0.266	0.0318041	0.279235	0.212059	-0.0267647	0.0938824	-0.138529	-0.192059	-0.144235	0.0890588	-0.0441176	-0.0346471	0.0305294	-0.0108235	-0.127824	0.0998235	0.0345882	-0.0694706	-0.00394118	-0.000470588	-0.152765	0.169412	-0.00835294	-0.0288235	0.0119412	-0.005	0.100353	-0.0448824	0.00741176	0.00147059	-0.0398235	-0.0353529	-0.0585882	0.000470588	-0.0415882	-0.0142588	-0.0436412	0.00405294	-0.0142118	0.0380353	-0.0449294	0.0249235	-0.0322712	-0.0220424	-0.0292071	0.00145882	-0.0184118	0.0232353
0.347	0.156182	0.049	0.185804	0.171235	-0.0739412	-0.0407647	0.193882	-0.0185294	0.0449412	0.0637647	-0.0259412	-0.0721176	0.0933529	-0.00547059	-0.0218235	0.0331765	0.00582353	0.00158824	-0.0734706	-0.0299412	-0.0624706	-0.0337647	-0.00158824	0.102647	-0.0358235	0.0619412	-0.062	0.0643529	0.0791176	0.0854118	0.0974706	0.102176	0.0356471	0.0314118	0.0324706	-0.0385882	0.0147412	0.0147588	-0.0609471	-0.000211765	0.0320353	-0.0550294	0.0127235	-0.00396118	0.00195765	-0.0579071	0.00145882	0.0325882	-0.0517647
0.38	0.382182	0.145	0.0908041	0.447235	0.266059	0.325235	-0.0701176	0.105471	-0.00705882	0.0127647	0.134059	0.351882	0.275353	0.121529	-0.0908235	-0.0298235	-0.130176	-0.0264118	-0.0144706	0.103059	0.0255294	0.0552353	0.123412	0.0746471	0.106176	0.0559412	0.046	0.0373529	0.0471176	0.0434118	0.0324706	-0.0188235	0.0196471	0.0244118	0.0504706	0.0284118	0.0417412	0.00475882	0.0330529	0.0217882	-0.0432647	0.0216706	0.0377235	0.0114388	-0.0174824	-0.0116071	0.0445588	-0.00941176	-0.0107647
0.413	0.0141824	0.065	0.608804	0.177235	0.159059	0.448235	0.289882	0.202471	0.0279412	-0.0902353	0.129059	0.136882	0.0883529	0.0715294	-0.00182353	-0.0188235	0.123824	0.135588	0.0855294	0.141059	0.254529	0.211235	0.127412	0.0626471	0.0581765	0.134941	0.093	0.0673529	0.0621176	0.0524118	0.0564706	0.0461765	0.0776471	0.0624118	0.0484706	0.0324118	0.0497412	0.0427588	-0.00494706	0.0437882	0.0600353	-0.0307294	0.0293235	0.0263388	0.0459576	-0.000707059	0.0542588	0.0345882	0.0382353
0.447	-0.0968176	0.138	0.235804	-0.0827647	-0.0349412	0.0202353	-0.0161176	-0.203529	0.0199412	0.168765	0.0130588	-0.0481176	0.0303529	0.0545294	-0.0368235	-0.00882353	0.00682353	0.0115882	0.0865294	0.106059	0.0995294	0.109235	0.147412	0.0376471	0.0561765	-0.0260588	-0.025	0.0853529	0.0431176	0.0554118	0.0364706	-0.0428235	0.123647	0.0794118	0.0674706	0.0334118	0.0337412	0.0227588	0.0640529	-0.000211765	0.0270353	0.0846706	-0.0287765	0.0296388	0.0176576	0.0500929	0.0477588	0.0595882	0.0692353
0.487	0.0311824	0.442	0.484804	-0.0297647	0.0470588	0.172235	0.440882	-0.104529	0.0649412	0.156765	0.0760588	0.202882	0.219353	0.188529	0.133176	0.218176	0.177824	0.0885882	0.172529	0.140059	0.0645294	0.0692353	0.112412	0.135647	0.151176	0.106941	0.008	0.0813529	0.0471176	0.0504118	0.0664706	0.0661765	0.0896471	0.0104118	0.0734706	0.0294118	0.0717412	0.0517588	0.109053	0.0267882	0.0430353	0.0646706	0.00582353	0.0228388	0.0795576	0.101793	0.0611588	0.0355882	0.0262353
0.52	0.495182	0.03	0.376804	0.0392353	-0.0569412	-0.113765	0.0328824	0.0264706	-0.127059	-0.0802353	-0.191941	0.0698824	0.128353	0.165529	0.0821765	0.0731765	0.174824	0.137588	-0.00347059	0.0680588	0.0965294	0.0282353	0.0244118	0.0516471	0.0931765	-0.0500588	-0.078	0.0143529	0.00111765	0.00741176	-0.00652941	-0.0568235	0.0316471	0.0634118	0.0304706	0.0184118	0.0337412	0.0637588	0.0360529	0.0527882	0.0380353	0.0416706	0.0319235	0.0337388	-0.00362235	0.0301529	0.0309588	0.0275882	0.0322353
0.56	0.0581824	0.428	0.0598041	0.177235	0.281059	0.0762353	-0.0261176	0.281471	0.00594118	0.167765	0.0630588	0.330882	0.232353	0.125529	0.0621765	0.169176	0.0698235	0.115588	0.0785294	0.0520588	0.0355294	0.0612353	0.0794118	0.0816471	0.0851765	0.0469412	0.051	0.110353	0.0531176	0.0654118	0.0984706	0.0811765	0.00964706	0.0954118	0.0514706	-0.00758824	0.0227412	0.0537588	0.0640529	0.0807882	0.0760353	0.0226706	0.0286235	0.111139	0.0170576	0.0783929	0.0670588	0.0845882	0.0182353
0.6	-0.0598176	0.287	0.196804	0.0782353	-0.0369412	0.276235	0.355882	0.196471	0.450941	0.187765	0.178059	0.313882	0.0413529	0.0695294	0.0151765	0.149176	0.0938235	0.161588	0.124529	0.136059	0.138529	0.0462353	0.168412	0.0786471	0.0661765	0.0839412	0.063	0.100353	0.124118	0.0674118	0.0834706	0.0531765	0.120647	0.163412	0.136471	0.0494118	0.129741	0.0687588	0.0870529	0.117788	0.0740353	0.0536706	0.0333235	0.0681388	0.0410576	0.109593	0.100059	0.0885882	0.0962353
0.64	0.0331824	0.425	0.402804	-0.126765	0.0870588	0.00823529	0.446882	-0.0795294	0.0969412	0.0947647	0.161059	0.0698824	0.242353	0.221529	0.139176	0.0961765	0.214824	0.161588	0.107529	0.0180588	0.111529	0.0892353	0.0994118	-0.0123529	-0.00482353	0.0319412	0.039	0.157353	0.134118	0.0704118	0.116471	0.152176	0.139647	0.120412	0.115471	0.175412	0.128741	0.108759	0.0500529	0.0587882	0.0430353	0.0796706	0.133324	0.0901388	0.107158	0.0437429	0.0774588	0.0965882	0.0732353
0.68	0.378182	-0.087	0.321804	0.487235	-0.0659412	0.143235	0.454882	0.297471	0.0469412	0.226765	0.0450588	0.114882	0.199353	0.102529	0.0821765	0.160176	0.220824	0.0925882	0.0895294	0.144059	0.109529	0.225235	0.179412	0.108647	0.131176	0.0129412	0.037	0.0643529	0.148118	0.109412	0.0594706	0.111176	0.0876471	0.136412	0.0774706	0.124412	0.132741	0.0747588	0.0870529	0.0797882	0.146035	0.0236706	0.136324	0.0821388	0.0760576	0.0696929	0.0985588	0.0745882	0.0392353
0.72	0.475182	0.016	0.243804	0.0912353	-0.0489412	0.0872353	0.173882	0.282471	0.181941	0.0727647	0.168059	-0.0211176	0.334353	0.103529	0.101176	0.173176	0.0718235	0.119588	-0.0394706	0.0530588	0.138529	0.138235	0.127412	0.106647	-0.0748235	0.0959412	0.165	0.114353	0.128118	0.0874118	0.0684706	0.123176	0.115647	0.121412	0.132471	0.142412	0.107741	0.0957588	0.105053	0.102788	0.0560353	0.0586706	0.0733235	0.0961388	0.0931576	0.0963929	0.0545588	0.0985882	0.0942353
0.767	-0.281818	-0.194	0.0728041	0.0212353	0.139059	0.143235	0.0368824	0.180471	0.0389412	0.122765	-0.0519412	0.0138824	0.170353	0.127529	0.0471765	0.211176	0.157824	0.125588	0.0595294	0.0470588	0.157529	0.253235	0.163412	0.0756471	0.172176	0.106941	0.156	0.149353	0.165118	0.127412	0.143471	0.0761765	0.198647	0.145412	0.0974706	0.152412	0.0647412	0.101759	0.139053	0.0517882	0.115035	0.0656706	0.103324	0.136139	0.0366576	0.0692929	0.0593588	0.122788	0.0922353
0.807	0.427182	-0.019	0.179804	-0.110765	0.0930588	0.303235	0.162882	0.0244706	0.177941	0.154765	0.266059	0.150882	0.0803529	0.135529	-0.0978235	0.0741765	0.113824	0.135588	0.0325294	0.177059	0.146529	0.122235	0.100412	0.193647	0.217176	0.0689412	0.068	0.225353	0.241118	0.152412	0.164471	0.189176	0.145647	0.151412	0.177471	0.136412	0.150741	0.159759	0.178053	0.104788	0.141035	0.154671	0.143324	0.110139	0.133158	0.122993	0.160859	0.123088	0.126235
0.853	-0.463618	-0.009	-0.142196	-0.178765	-0.0709412	-0.0417647	-0.172118	-0.0265294	-0.163059	0.171765	0.0850588	0.0958824	-0.0556471	-0.0524706	-0.0578235	0.0861765	0.138824	0.0435882	0.0625294	0.106059	0.0845294	0.0922353	0.213412	0.0806471	0.0541765	0.106941	0.1	0.145353	0.0951176	0.142412	0.105471	0.124176	0.165647	0.129412	0.142471	0.0994118	0.103741	0.0997588	0.134053	0.152788	0.179035	0.127671	0.130324	0.140139	0.153158	0.122193	0.146659	0.179288	0.164235
0.9	0.172182	0.357	0.0468041	0.0932353	0.301059	0.146235	0.211882	-0.0495294	0.182941	0.210765	0.215059	0.260882	0.0613529	-0.0854706	0.0951765	0.108176	0.0228235	0.0745882	-0.0294706	0.0750588	0.124529	0.184235	0.169412	0.0936471	0.0861765	0.197941	0.055	0.108353	0.100118	0.0384118	0.126471	0.153176	0.185647	0.108412	0.112471	0.102412	0.117741	0.158759	0.147053	0.177788	0.156035	0.159671	0.165324	0.169139	0.161158	0.183393	0.196659	0.138688	0.168235
0.947	0.159182	-0.004	0.134804	0.00423529	0.212059	-0.0217647	0.135882	0.260471	0.208941	0.0367647	0.116059	0.244882	0.0373529	0.0465294	0.230176	0.0151765	0.180824	0.0765882	0.0595294	0.0960588	0.146529	0.161235	0.143412	0.210647	0.161176	0.0979412	0.136	0.222353	0.171118	0.166412	0.152471	0.0851765	0.208647	0.112412	0.106471	0.129412	0.163741	0.194759	0.183053	0.222788	0.110035	0.168671	0.183324	0.197139	0.173158	0.199393	0.121759	0.179388	0.168235
1	-0.108818	0.451	0.192804	0.261235	0.144059	0.0292353	0.137882	0.299471	0.0889412	0.0547647	0.0360588	0.106882	0.0593529	0.0345294	0.0871765	0.0771765	0.142824	0.0545882	0.195529	0.183059	0.111529	0.134235	0.204412	0.0936471	0.165176	0.196941	0.023	0.163353	0.160118	0.107412	0.178471	0.109176	0.150647	0.146412	0.158471	0.206412	0.208741	0.223759	0.135053	0.222788	0.199035	0.172671	0.200324	0.155139	0.200158	0.219393	0.211959	0.174888	0.198235
1.05	-0.329818	-0.071	0.0748041	0.378235	0.0150588	0.0332353	0.166882	0.142471	0.178941	-0.0322353	0.0670588	0.0598824	0.0813529	0.113529	0.114176	0.189176	0.170824	0.0815882	0.146529	0.105059	0.157529	0.163235	0.181412	0.155647	0.144176	0.158941	0.143	0.193353	0.153118	0.215412	0.218471	0.173176	0.132647	0.176412	0.119471	0.159412	0.191741	0.177759	0.202053	0.205788	0.227035	0.274671	0.223324	0.195139	0.206158	0.188393	0.250459	0.249588	0.178235
1.1	0.0231824	-0.177	0.118804	-0.0427647	0.0980588	0.112235	-0.0131176	0.147471	-0.0230588	-0.0402353	0.0240588	0.140882	0.211353	0.0775294	0.0671765	0.177176	0.0898235	0.194588	0.0835294	0.135059	0.143529	0.0982353	0.0994118	0.0706471	0.140176	0.128941	0.131	0.184353	0.138118	0.126412	0.121471	0.156176	0.248647	0.167412	0.169471	0.157412	0.203741	0.210759	0.213053	0.225788	0.232035	0.242671	0.205324	0.254139	0.196158	0.209393	0.216459	0.213118	0.211235
1.15	0.0511824	0.168	0.320804	0.308235	0.0830588	0.142235	0.142882	0.132471	0.164941	0.100765	0.162059	0.167882	0.0863529	0.175529	0.225176	-0.00582353	0.0978235	0.305588	0.119529	0.313059	0.141529	0.157235	0.191412	0.180647	0.172176	0.0919412	0.211	0.184353	0.178118	0.167412	0.174471	0.173176	0.191647	0.166412	0.150471	0.169412	0.240741	0.216759	0.224053	0.250788	0.193035	0.250671	0.260324	0.196139	0.209158	0.229393	0.227459	0.267988	0.219235
1.21	-0.202818	0.016	-0.230196	0.158235	0.0730588	0.148235	-0.330118	0.0164706	-0.0890588	0.228765	0.0240588	0.138882	-0.00364706	0.102529	0.0961765	0.224176	0.140824	0.0525882	0.112529	0.168059	0.157529	0.173235	0.128412	0.0786471	0.153176	0.129941	0.127	0.118353	0.243118	0.154412	0.189471	0.229176	0.202647	0.150412	0.173471	0.124412	0.219741	0.243759	0.208053	0.229788	0.206035	0.151671	0.211324	0.182139	0.161158	0.173393	0.224459	0.247588	0.246935
1.26	0.0711824	0.415	0.138804	0.181235	0.0910588	0.107235	-0.0321176	0.0494706	0.133941	0.184765	0.292059	0.114882	0.0983529	0.133529	0.180176	0.226176	0.0638235	0.116588	-0.0944706	0.115059	0.191529	0.155235	0.0984118	0.181647	0.222176	0.0949412	0.196	0.164353	0.198118	0.134412	0.144471	0.172176	0.190647	0.161412	0.211471	0.224412	0.239741	0.234759	0.206053	0.200788	0.252035	0.276671	0.240324	0.270139	0.195158	0.219393	0.216459	0.212442	0.237835
1.31	0.0531824	0.305	-0.0261959	0.0282353	0.0370588	-0.0877647	-0.146118	-0.00952941	0.114941	0.142765	0.0910588	0.183882	0.100353	0.175529	0.164176	0.217176	0.0868235	0.172588	0.0375294	0.128059	0.198529	0.200235	0.181412	0.169647	0.226176	0.147941	0.188	0.199353	0.199118	0.109412	0.0944706	0.133176	0.197647	0.196412	0.208471	0.220412	0.198741	0.211759	0.247053	0.194788	0.189035	0.192671	0.227324	0.225139	0.201158	0.230393	0.231459	0.240888	0.209235
1.37	0.274182	0.284	0.337804	0.409235	0.199059	0.180235	0.254882	0.0684706	0.0799412	0.204765	0.196059	0.141882	0.285353	0.113529	0.124176	0.188176	0.235824	0.0185882	0.178529	0.219059	0.114529	0.0962353	0.302412	0.208647	0.193176	0.135941	0.115	0.254353	0.220118	0.155412	0.163471	0.156176	0.191647	0.204412	0.188471	0.216412	0.260741	0.227759	0.203053	0.194788	0.236035	0.230671	0.232324	0.205139	0.189158	0.218393	0.254459	0.247388	0.214235
1.43	0.156182	0.266	0.108804	-0.140765	0.100059	0.162235	0.315882	-0.00352941	0.0439412	0.112765	0.286059	0.159882	0.265353	0.0325294	0.121176	0.154176	0.141824	0.0845882	0.0155294	0.133059	0.340529	0.280235	0.144412	0.200647	0.255176	0.195941	0.184	0.140353	0.172118	0.100412	0.183471	0.148176	0.181647	0.215412	0.199471	0.178412	0.223741	0.216759	0.213053	0.200788	0.234035	0.187671	0.158324	0.169139	0.188158	0.180393	0.231459	0.235788	0.216235
1.49	0.197182	0.135	0.245804	0.120235	0.145059	0.0382353	-0.137118	0.307471	-0.0180588	0.0367647	0.0520588	0.196882	0.0743529	-0.109471	0.232176	0.163176	0.0658235	0.222588	0.0745294	0.129059	0.214529	0.0702353	0.117412	0.165647	0.0891765	0.162941	0.033	0.160353	0.172118	0.162412	0.202471	0.202176	0.153647	0.224412	0.221471	0.122412	0.208741	0.157759	0.184053	0.185788	0.168035	0.149671	0.210324	0.250139	0.198158	0.159393	0.190159	0.175488	0.209235
1.56	-0.113818	0.072	-0.139196	-0.00976471	0.0490588	-0.160765	-0.253118	-0.0705294	-0.00205882	-0.159235	-0.115941	-0.0721176	0.0623529	0.0375294	-0.212824	-0.0308235	0.140824	0.0275882	-0.0344706	0.0810588	0.0725294	0.0252353	0.0334118	0.0756471	0.0361765	0.142941	0.183	0.161353	0.116118	0.166412	0.146471	0.108176	0.109647	0.158412	0.140471	0.129412	0.147741	0.192759	0.156053	0.158788	0.133035	0.154671	0.162324	0.170139	0.184158	0.153393	0.166159	0.210614	0.183235
1.62	0.123182	0.009	-0.336196	-0.0737647	-0.134941	0.100235	-0.108118	0.0654706	0.00194118	0.0407647	0.0180588	-0.124118	0.0813529	0.0485294	0.0371765	0.128176	0.107824	0.0915882	-0.000470588	0.104059	0.147529	0.134235	0.169412	0.153647	0.0941765	0.0839412	0.197	0.141353	0.141118	0.0734118	0.123471	0.146176	0.0776471	0.212412	0.0904706	0.176412	0.172741	0.215759	0.137053	0.147788	0.150035	0.137671	0.132324	0.156139	0.165158	0.189393	0.116039	0.147788	0.195235
1.69	-0.145818	-0.223	-0.373196	-0.373765	-0.297941	-0.196765	-0.0321176	-0.0855294	0.137941	-0.0222353	-0.105941	0.0328824	-0.103647	-0.0794706	0.0501765	0.0631765	0.0278235	-0.0744118	-0.0284706	0.129059	0.0265294	0.121235	0.0754118	0.115647	0.142176	0.0339412	0.051	0.0773529	0.0911176	0.145412	0.148471	0.113176	0.110647	0.176412	0.159471	0.144412	0.139741	0.120759	0.188053	0.183788	0.0810353	0.167671	0.146324	0.115139	0.165158	0.137593	0.162359	0.146088	0.153235
1.75	-0.0638176	-0.4325	-0.158196	0.189235	-0.0519412	0.150235	0.252882	-0.113529	-0.0630588	-0.0632353	0.0140588	0.0558824	-0.114647	0.0955294	0.00117647	-0.0688235	0.101824	0.0475882	0.000529412	0.113059	0.106529	0.113235	0.0704118	0.153647	0.0741765	0.122941	0.063	0.124353	0.100118	0.108412	0.102471	0.113176	0.158647	0.170412	0.107471	0.213412	0.150741	0.0847588	0.217053	0.227788	0.151035	0.180671	0.168324	0.131139	0.176158	0.195393	0.0788588	0.144088	0.128235
1.83	-0.351818	0.449	0.0888041	-0.0947647	-0.299941	0.143235	-0.0421176	-0.0215294	0.0189412	0.110765	0.235059	0.0798824	0.0823529	-0.0754706	0.208176	0.0791765	0.0688235	0.120588	0.0635294	0.0910588	0.178529	0.139235	0.166412	0.200647	0.180176	0.116941	0.096	0.0913529	0.208118	0.0654118	0.159471	0.0901765	0.137647	0.163412	0.129471	0.168412	0.125741	0.144759	0.187053	0.158788	0.178035	0.125671	0.168324	0.165139	0.180158	0.142393	0.116679	0.192688	0.123235
1.89	0.203182	0.25	0.0298041	0.381235	0.00105882	-0.0707647	-0.0131176	0.102471	-0.00205882	-0.0212353	-0.0499412	0.0938824	-0.129647	0.228529	0.0101765	0.00817647	0.0778235	0.104588	0.0885294	-0.0359412	0.0465294	0.0102353	0.157412	0.0646471	0.175176	0.196941	0.16	0.170353	0.154118	0.177412	0.145471	0.103176	0.136647	0.168412	0.160471	0.209412	0.200741	0.140759	0.179053	0.195788	0.104035	0.115671	0.173324	0.165139	0.151158	0.122393	0.151559	0.174988	0.159235
1.97	0.271182	0.158	-0.141196	0.416235	-0.320941	0.119235	0.127882	0.0784706	0.0549412	0.0957647	-0.00594118	0.0768824	-0.0166471	0.202529	0.0391765	0.0181765	0.114824	-0.0224118	0.0415294	0.0880588	0.172529	0.0842353	0.0464118	0.0706471	0.121176	0.0429412	0.075	0.101353	0.163118	0.0724118	0.118471	0.101176	0.172647	0.189412	0.169471	0.0914118	0.168741	0.111759	0.142053	0.174788	0.147035	0.0796706	0.145324	0.182139	0.124158	0.0958929	0.126659	0.166288	0.136235
2.04	-0.239818	0.054	0.0518041	0.0302353	-0.158941	0.0312353	0.0688824	-0.0235294	0.0659412	0.194765	0.0950588	-0.0501176	-0.0326471	0.0105294	-0.0798235	0.102176	0.0438235	0.0235882	0.0905294	0.188059	0.182529	0.0902353	0.101412	0.143647	0.110176	0.149941	0.097	0.130353	0.0701176	0.152412	0.103471	0.0751765	0.0836471	0.131412	0.127471	0.135412	0.146741	0.126759	0.134053	0.0867882	0.122035	0.103671	0.126324	0.0981388	0.142158	0.118993	0.0994588	0.154588	0.109235
2.12	-0.118818	-0.252	-0.103196	-0.0387647	-0.264941	0.0552353	0.0388824	-0.131529	-0.0710588	-0.0282353	-0.157941	0.0148824	-0.0196471	-0.0534706	-0.125824	0.0961765	-0.0201765	0.0665882	0.0185294	0.0480588	0.0845294	0.0572353	-0.0105882	0.124647	-0.0138235	-0.0170588	0.068	0.0783529	0.0721176	0.0824118	0.0594706	0.0791765	0.134647	0.118412	0.109471	0.0454118	0.105741	0.0877588	0.0930529	0.113788	0.107035	0.0936706	0.0983235	0.116139	0.0902576	0.0509929	0.112449	0.104588	0.0782353
2.19	0.158182	0.235	0.0618041	-0.0887647	-0.104941	0.0582353	0.0908824	0.0774706	0.0569412	0.115765	-0.0329412	0.0878824	0.139353	0.205529	-0.0178235	0.159176	0.0818235	0.0225882	0.0355294	0.240059	0.116529	0.147235	0.103412	0.0126471	0.0431765	0.102941	0.009	0.113353	0.0941176	0.0994118	0.149471	0.00317647	-0.00735294	0.161412	0.0554706	0.112412	0.0717412	0.149759	0.125053	0.0287882	0.0560353	0.103671	0.116324	0.0851388	0.105158	0.125993	0.0443588	0.102588	0.130235
2.27	-0.275818	-0.113	-0.00519588	0.0492353	-0.183941	0.149235	0.177882	-0.0515294	0.236941	0.0127647	0.0540588	0.0238824	0.0403529	0.125529	-0.0148235	-0.147824	-0.000176471	0.0605882	0.0245294	-0.0489412	0.0545294	-0.0487647	0.0884118	0.0646471	0.0851765	0.0109412	-0.02	0.0413529	0.0351176	0.0324118	0.0674706	0.125176	0.108647	0.103412	0.187471	0.0914118	0.131741	0.122759	0.129053	0.148788	0.111035	0.0926706	0.127324	0.0911388	0.0855576	0.118493	0.123259	0.142888	0.124235
2.36	0.119182	-0.131	-0.0121959	-0.121765	-0.168941	-0.0927647	-0.146118	-0.213529	-5.88235e-05	-0.0922353	0.0900588	-0.0631176	-0.0956471	-0.00147059	-0.0828235	-0.143824	0.0808235	-0.0814118	-0.154471	0.00305882	0.106529	-0.0287647	-0.107588	0.0176471	0.109176	0.00394118	-0.051	0.0473529	0.00411765	0.0974118	0.0794706	0.0501765	0.101647	0.105412	0.0734706	0.0824118	0.0627412	0.104759	0.0740529	0.139788	0.0830353	0.0726706	0.103324	0.100139	0.0841576	0.0742929	0.0961588	0.0685882	0.0742353
2.44	-0.206818	-0.343	0.187804	-0.0677647	-0.0779412	0.0412353	0.0548824	0.0734706	-0.159059	-0.197235	0.117059	-0.0611176	-0.0516471	-0.107471	-0.152824	-0.0218235	-0.0811765	-0.128412	-0.0124706	0.192059	0.112529	0.0222353	-0.00158824	-0.0253529	0.0121765	0.0189412	-0.021	0.00235294	0.0541176	0.0324118	0.0424706	0.00917647	0.0276471	0.0324118	0.0344706	0.0714118	0.0587412	0.0707588	0.0790529	0.0147882	0.0280353	0.0456706	0.0843235	0.0661388	0.107158	0.0627929	0.0309588	0.0725882	0.0502353
2.53	-0.493118	0.013	-0.346196	-0.00276471	0.0220588	-0.108765	-0.198118	-0.0875294	-0.0850588	0.0587647	0.0130588	-0.0321176	-0.0136471	-0.128471	-0.0478235	-0.0168235	0.0278235	0.0235882	-0.0434706	0.0590588	-0.00647059	0.00723529	0.0734118	0.169647	0.0241765	-0.0190588	-0.036	0.0253529	0.0431176	0.0424118	0.0184706	0.0361765	0.00664706	0.0494118	0.0794706	0.102412	0.0497412	0.0437588	0.0940529	0.0707882	0.0360353	-0.00632941	0.0773235	0.0891388	0.0739576	0.0277929	0.0104588	0.0415882	0.0562353
2.61	-0.335818	-0.083	-0.292196	-0.0947647	-0.305941	-0.200765	-0.0721176	0.0714706	-0.196059	-0.0322353	0.0380588	-0.103118	0.139353	-0.142471	-0.0758235	-0.155824	0.0488235	0.00858824	0.114529	-0.0429412	0.0455294	0.00323529	-0.00258824	0.138647	-0.0108235	-0.0130588	-0.02	-0.0166471	0.0681176	0.0724118	0.0364706	0.0121765	0.0216471	0.00641176	0.0864706	0.0744118	0.114741	0.0797588	0.0540529	0.0777882	0.0310353	0.0436706	0.0653235	0.0503388	0.113158	-0.00120706	-0.00254118	0.0205882	0.0282353
2.71	0.0661824	0.242	-0.412496	-0.232765	-0.0889412	-0.118765	-0.117118	-0.228529	-0.233059	-0.297235	-0.0139412	-0.104118	-0.0366471	-0.156471	-0.0648235	-0.143824	-0.0481765	0.0455882	-0.126471	-0.124941	0.0395294	0.0592353	0.117412	0.00664706	-0.00182353	-0.0200588	-0.029	0.0373529	0.0271176	0.0314118	-0.00252941	0.0391765	0.0646471	0.00941176	0.0664706	0.0374118	0.0307412	0.101759	0.0600529	0.0337882	0.0750353	-0.0162294	0.0593235	0.0621388	0.0345576	0.0270929	0.0542588	0.0235882	0.0602353
2.8	-0.401818	-0.142	0.320804	-0.221765	0.178059	-0.154765	-0.447118	0.0744706	0.145941	-0.213235	-0.160941	0.130882	0.0563529	-0.0314706	-0.119824	0.0381765	0.106824	0.0135882	0.0155294	-0.0339412	0.0995294	-0.0447647	0.0774118	0.0616471	-0.0388235	-0.0320588	0.095	-0.00664706	0.00311765	0.101412	0.0564706	0.0151765	0.132647	0.116412	0.0584706	0.0514118	0.0197412	0.116759	0.116053	0.154788	0.0860353	0.0166706	0.0209235	0.00463882	0.0293576	0.0424329	0.0394588	0.0515882	0.0502353
2.89	-0.137818	0.001	-0.159196	-0.0947647	-0.179941	0.0452353	-0.00711765	-0.152529	-0.0880588	0.0527647	-0.151941	-0.0401176	0.117353	0.0635294	-0.126824	-0.111824	0.0598235	0.0725882	-0.0194706	-0.00694118	-0.0304706	-0.00676471	-0.0245882	0.0176471	-0.0268235	0.00394118	-0.04	0.0753529	0.00611765	0.0564118	-0.0415294	0.0141765	0.0586471	-0.0175882	-0.0225294	0.0764118	0.0557412	0.0597588	0.0610529	0.0387882	0.0360353	-0.000429412	0.0298235	0.0385388	0.0991576	0.0316129	0.00445882	0.0375882	0.0822353
2.99	-0.00181765	-0.164	-0.325196	0.0562353	-0.0749412	0.154235	-0.00211765	0.0794706	0.0369412	-0.149235	0.00305882	0.0998824	0.0603529	-0.0374706	0.0381765	-0.0568235	0.0468235	-0.0654118	-0.101471	-0.00994118	0.0805294	0.0952353	0.0924118	0.0826471	0.0751765	0.0399412	0.041	0.0593529	-0.00288235	0.0414118	0.0124706	0.0121765	0.0236471	0.0394118	0.0384706	-0.0125882	0.0647412	0.0497588	-0.00494706	0.0277882	0.0300353	0.0286706	0.00772353	0.0216388	0.00495765	0.0639929	0.0334588	0.0345882	0.0232353
3.09	0.104182	-0.037	-0.137196	0.199235	0.0470588	0.0792353	-0.0831176	-0.0915294	-0.0630588	-0.122235	-0.125941	0.0608824	0.0713529	0.0645294	0.117176	0.0451765	0.0618235	0.0955882	-0.124471	0.0800588	-0.0154706	-0.0357647	-0.0605882	-0.0183529	0.0341765	0.000941176	-0.003	0.0663529	0.0701176	0.0504118	0.0554706	0.0341765	0.0266471	0.0794118	0.0454706	0.0834118	0.0427412	0.0417588	0.0710529	-0.00521176	0.00103529	0.0176706	0.0403235	0.00273882	0.0558576	0.0287029	0.0114588	0.0205882	0.0292353
3.19	-0.0638176	-0.283	-0.256196	-0.00376471	-0.00994118	0.0192353	-0.126118	-0.0305294	-0.0580588	-0.0712353	-0.0319412	-0.0201176	-0.00164706	-0.112471	0.0431765	0.0271765	0.00482353	-0.0624118	-0.125471	-0.0839412	0.0185294	0.0582353	0.0394118	-0.0343529	0.0411765	0.0199412	-0.002	-0.0366471	0.0731176	-0.0655882	0.0354706	0.0211765	-0.00335294	0.0164118	0.00947059	0.0194118	0.0357412	0.00475882	0.0380529	0.0617882	0.0530353	0.0226706	0.0473235	-0.00366118	-0.00908535	-0.0286071	-0.0155412	0.0215882	0.0122353
3.3	-0.192818	0.112	0.110804	-0.169765	0.177059	-0.107765	-0.231118	-0.0455294	0.000941176	-0.210235	-0.0619412	0.0648824	-0.134647	-0.325471	-0.0838235	-0.0408235	0.0148235	-0.0704118	-0.120471	-0.0679412	-0.0474706	-0.0507647	-0.0275882	0.0116471	-0.0228235	-0.0920588	0.016	-0.0356471	-0.0638824	-0.00458824	-0.0565294	-0.0318235	-0.0223529	0.0234118	-0.0165294	-0.0335882	0.00574118	0.0717588	0.0680529	0.0607882	-0.00446471	0.0246706	0.000423529	-0.0220612	0.0377576	-0.0373071	0.0144588	0.0395882	0.0262353
3.41	-0.218818	-0.11	-0.382196	0.227235	-0.185941	0.0702353	0.0208824	-0.0405294	-0.0180588	0.0517647	-0.0279412	-0.0271176	-0.0636471	-0.0704706	-0.0428235	-0.115824	-0.0301765	0.0315882	-0.154471	-0.0549412	-0.0114706	-0.0297647	-0.0695882	-0.0463529	0.00717647	0.0259412	-0.004	-0.0136471	0.0191176	-0.0375882	0.0294706	-0.0568235	0.00864706	0.00641176	-0.0235294	0.0164118	0.0417412	0.0337588	0.0270529	0.0577882	-0.0426647	-0.0359294	-0.0400765	-0.00416118	0.00295765	-0.00650706	-0.0375412	0.0185882	0.0402353
3.52	-0.566718	-0.262	-0.470796	0.0512353	-0.284941	0.217235	0.000882353	-0.324529	0.00994118	-0.158235	-0.173941	-0.0871176	-0.104647	0.00752941	-0.129824	0.120176	-0.00117647	0.0725882	0.000529412	-0.0319412	0.0615294	0.0182353	0.0174118	0.0336471	0.0491765	-0.0460588	0.03	-0.0216471	0.0271176	0.0184118	0.0704706	-0.0518235	-0.0303529	-0.0385882	0.00647059	0.0684118	-0.00925882	0.0117588	0.0500529	0.0477882	0.0420353	-0.0353294	-0.0402765	0.0235388	-0.0317424	-0.00920706	-0.0145412	0.00958824	-0.0367647
3.63	-0.230818	-0.4207	-0.0151959	0.271235	-0.248941	0.101235	-0.174118	-0.154529	-0.192059	-0.00123529	-0.0679412	0.0128824	-0.0656471	-0.0774706	-0.137824	-0.135824	-0.130176	-0.112412	-0.181471	-0.0529412	-0.0664706	-0.0537647	-0.0645882	-0.0943529	-0.0508235	0.0249412	-0.074	0.0533529	-0.0268824	-0.122588	-0.00752941	-0.0288235	-0.0103529	0.00341176	0.00247059	-0.0515882	-0.0192588	-0.00624118	-0.0109471	-0.0304118	-0.0277647	-0.0134294	0.0158235	-0.00806118	-0.0342424	-0.0384071	-0.0425412	-0.000411765	-0.0427647
3.75	-0.0458176	-0.166	-0.175196	-0.310765	-0.299941	-0.164765	-0.234118	-0.0995294	-0.0490588	-0.283235	-0.213941	-0.146118	-0.121647	-0.0834706	-0.131824	-0.0748235	-0.0601765	0.0465882	-0.135471	-0.000941176	-0.0594706	-0.0977647	-0.0695882	-0.00835294	-0.0858235	-0.0640588	-0.08	0.00335294	-0.0728824	-0.00558824	-0.0795294	-0.0818235	-0.109353	-0.0785882	-0.0615294	-0.0555882	-0.0512588	0.00575882	-0.0300471	-0.0364118	-0.0341647	-0.0392294	-0.0394765	-0.0620612	-0.0636424	-0.0310071	-0.0445412	-0.0394118	-0.00776471
3.87	-0.0368176	-0.101	0.0148041	-0.384165	-0.0639412	-0.115765	-0.0171176	-0.227529	-0.123059	-0.0842353	-0.207941	0.0768824	-0.0586471	-0.0854706	-0.0808235	0.00417647	-0.0701765	-0.0924118	-0.111471	-0.0249412	0.0245294	0.0202353	0.0234118	-0.118353	-0.0238235	-0.0110588	-0.038	0.000352941	-0.0118824	0.0114118	-0.0425294	-0.0218235	-0.0573529	-0.0255882	0.0314706	0.00541176	-0.0332588	0.0197588	-0.0169471	-0.0132118	-0.0350647	0.0356706	-0.0346765	-0.0597612	-0.0187024	-0.00460706	-0.0285412	0.00558824	-0.0277647
3.99	-0.0638176	0.156	-0.432596	0.175235	-0.235941	0.0312353	-0.232118	-0.0855294	-0.281059	-0.0532353	-0.0469412	-0.134118	0.00435294	-0.243471	-0.127824	-0.0858235	-0.0211765	-0.108412	-0.0974706	0.0250588	0.0665294	-0.118765	-0.149588	0.0906471	-0.0738235	-0.0430588	-0.07	0.00535294	0.0491176	-0.0695882	0.0334706	-0.111824	-0.0313529	-0.0185882	-0.0875294	-0.0495882	0.0217412	0.0577588	0.00205294	0.00878824	0.0150353	-0.0450294	-0.0289765	-0.0374312	-0.0301424	-0.0351071	-0.00254118	0.0285882	-0.0297647
4.11	-0.115818	-0.34	-0.639196	-0.142765	-0.425641	-0.334765	-0.0421176	-0.163529	-0.100059	-0.0362353	-0.216941	-0.249118	-0.0436471	-0.256471	-0.232824	-0.148824	-0.0111765	0.0485882	-0.135471	-0.0809412	-0.0224706	-0.0357647	-0.00158824	0.0476471	-0.0428235	-0.127059	-0.116	-0.0206471	-0.0318824	-0.0715882	-0.0955294	-0.00582353	-0.0733529	-0.0165882	-0.0625294	-0.0535882	-0.0482588	-0.0492412	-0.0209471	-0.0399118	-0.0734647	-0.0421294	-0.0840765	-0.0372912	-0.0488424	0.0191929	-0.0135412	-0.0524118	-0.0657647
4.24	-0.233818	-0.114	-0.0991959	-0.247765	0.144059	-0.0587647	-0.163118	0.0544706	-0.00805882	-0.122235	-0.127941	-0.113118	-0.0836471	0.0235294	0.0311765	-0.00782353	0.0758235	-0.0144118	-0.193471	5.88235e-05	-0.0134706	0.00623529	-0.00758824	-0.0503529	-0.0688235	-0.0660588	-0.085	-0.0936471	-0.0598824	-0.0595882	-0.000529412	-0.100824	0.0106471	-0.0245882	-0.0655294	-0.0145882	-0.0252588	-0.0342412	-0.0304471	0.0137882	-0.0442647	-0.0559294	-0.0377765	-0.0418912	-0.0600424	-0.0109071	-0.0645412	0.0275882	-0.00576471
4.37	-0.401818	-0.172	-0.239196	0.0802353	-0.342941	-0.257765	-0.171118	-0.100529	0.0579412	-0.144235	-0.0329412	-0.152118	-0.187647	-0.231471	0.00717647	-0.0528235	0.0208235	-0.132412	-0.197471	-0.0779412	0.0485294	-0.0537647	-0.0545882	-0.0473529	-0.0748235	0.0539412	-0.061	-0.0476471	0.0281176	-0.0495882	-0.0445294	-0.0358235	-0.00735294	-0.0505882	-0.110029	-0.0285882	-0.0736588	-0.0713412	-0.0159471	-0.0713118	-0.0392647	-0.0497294	-0.0439765	-0.0713612	-0.0878424	-0.0636071	-0.0405412	-0.0734118	-0.0697647
4.51	0.535182	0.297	-0.167196	0.149235	-0.0719412	0.191235	-0.0721176	-0.0165294	-0.131059	-0.0952353	0.0890588	-0.109118	0.000352941	0.0985294	-0.0858235	0.0151765	-0.0211765	0.0255882	-0.161471	-0.0459412	-0.0144706	-0.00476471	0.0124118	-0.0233529	-0.0848235	-0.0350588	-0.13	-0.0656471	-0.0438824	-0.131588	-0.0985294	-0.0408235	-0.000352941	-0.0325882	0.0134706	-0.0345882	-0.0392588	-0.0731412	-0.0449471	-0.0282118	-0.0161647	-0.0587294	-0.0501765	-0.0302512	-0.114842	-0.0465071	-0.0215412	-0.00441176	0.000235294
4.65	-0.275818	-0.264	-0.0351959	-0.00676471	0.0740588	-0.00276471	0.000882353	-0.227529	-0.0810588	-0.0892353	-0.0549412	-0.0821176	-0.120647	-0.177471	-0.0828235	-0.160824	-0.0531765	-0.0774118	-0.160471	-0.0489412	-0.0304706	-0.183765	-0.0585882	-0.0843529	-0.0598235	-0.0570588	-0.039	-0.0256471	-0.119882	-0.0925882	-0.132529	-0.0818235	-0.0663529	-0.0355882	-0.00952941	0.0114118	-0.0822588	-0.0302412	-0.0557471	-0.0267118	-0.0456647	-0.0964694	-0.0825765	-0.00966118	-0.0309424	-0.0519071	-0.0385412	-0.0284118	-0.0127647
4.79	0.157182	0.02	0.201804	-0.322765	-0.241941	0.0352353	-0.243118	-0.198529	0.0509412	-0.0902353	-0.158941	-0.00411765	0.0913529	-0.152471	-0.269824	0.120176	-0.127176	-0.0764118	-0.185471	-0.171941	-0.0684706	-0.161765	-0.109588	0.00664706	-0.0248235	-0.0800588	-0.089	-0.0456471	0.0101176	-0.0345882	-0.0675294	-0.0658235	-0.0843529	-0.0735882	-0.0375294	-0.0555882	-0.0542588	-0.0799412	-0.0444471	-0.0497118	-0.0501647	-0.0618294	-0.0596965	-0.0470912	-0.0659424	-0.0453071	-0.0665412	-0.0234118	-0.0507647
4.93	-0.0258176	-0.4336	-0.244196	-0.227765	-0.242941	-0.205765	-0.153118	-0.259529	-0.107059	-0.146235	-0.0529412	-0.311918	-0.100647	-0.275471	-0.159824	-0.0888235	-0.0451765	-0.120412	-0.207471	-0.0839412	-0.147471	-0.0817647	-0.104588	0.00764706	-0.00682353	-0.121059	-0.13	-0.138647	-0.0828824	-0.0905882	-0.0925294	-0.114824	-0.0943529	-0.0665882	-0.0635294	-0.0775882	-0.0812588	-0.0232412	-0.0723471	-0.0559118	-0.0995747	-0.0779294	-0.0874765	-0.0929612	-0.0337424	-0.0579071	-0.0375412	-0.0474118	-0.0587647
5.08	-0.259818	0.081	0.155804	-0.302765	-0.0419412	-0.127765	0.0188824	-0.446329	0.0279412	0.105765	-0.284941	-0.0871176	-0.0376471	-0.00947059	-0.00782353	-0.0648235	0.0258235	0.00558824	-0.149471	0.0200588	-0.0174706	-0.0867647	-0.0415882	-0.119353	-0.0758235	0.00994118	-0.108	-0.0476471	-0.0868824	-0.144588	-0.0615294	-0.0608235	-0.0213529	-0.0435882	-0.140729	-0.0775882	-0.0282588	-0.0576412	-0.0466471	-0.0711118	0.0170353	-0.0350294	-0.0601665	-0.0395432	-0.0354424	-0.0310071	0.00945882	-0.0584118	-0.0897647
5.23	-0.185818	0.086	0.369804	0.00123529	-0.0359412	-0.0647647	-0.147118	0.0974706	-0.0140588	-0.0682353	-0.222941	0.0548824	0.0233529	-0.146471	-0.00782353	-0.107824	-0.0791765	0.0255882	-0.0544706	-0.0659412	0.0325294	0.0242353	-0.0775882	0.0266471	0.0391765	-0.0170588	-0.043	-0.00564706	-0.0408824	-0.0955882	-0.00852941	-0.0608235	-0.0233529	-0.0505882	-0.0505294	0.00741176	-0.0362588	-0.0907412	-0.0219471	-0.0537118	-0.0102647	-0.0416294	-0.0156765	-0.0840612	-0.0736424	0.00479294	-0.0345412	-0.0404118	-0.00876471
5.39	-0.0478176	-0.024	-0.0911959	-0.176765	0.0250588	0.133235	-0.0671176	-0.162529	0.0279412	0.0167647	-0.0819412	-0.0701176	-0.0716471	-0.0894706	-0.0658235	-0.142824	0.00382353	-0.0114118	-0.106471	0.0640588	-0.0984706	-0.0427647	-0.0355882	-0.0453529	-0.116824	0.00894118	-0.062	-0.0796471	-0.0418824	-0.0665882	-0.0465294	-0.0668235	-0.0763529	-0.0185882	-0.0525294	-0.107388	-0.0895588	-0.0202412	-0.0405471	-0.0859118	-0.0548647	-0.0598294	-0.0867765	-0.00866118	-0.0513424	-0.0656071	-0.109541	-0.0794118	-0.121765
5.55	-0.0668176	-0.406	-0.100196	-0.185765	-0.142941	0.0512353	-0.290118	-0.211529	-0.184059	-0.168235	-0.0889412	-0.00711765	-0.163647	-0.138471	-0.0818235	-0.0128235	-0.0731765	0.0235882	-0.115471	-0.116941	-0.00547059	0.0352353	-0.0725882	0.0236471	-0.118824	-0.141059	-0.126	0.00135294	-0.0618824	0.0164118	-0.0735294	-0.124824	-0.0583529	0.0324118	-0.0875294	-0.0839882	-0.0696588	-0.0302412	-0.0523471	-0.0522118	-0.0324647	-0.0744294	-0.0540165	-0.0322012	-0.0492424	-0.0846071	-0.0775412	-0.0584118	-0.113765
5.71	-0.343818	-0.124	-0.372196	-0.255765	-0.0769412	-0.0147647	-0.260118	-0.0975294	-0.279059	-0.0742353	-0.104941	-0.0171176	-0.0716471	-0.110471	-0.163824	-0.185824	-0.0221765	-0.174412	-0.0594706	-0.0699412	-0.0144706	-0.0447647	-0.108588	-0.0513529	-0.135824	-0.0930588	-0.083	-0.0256471	-0.127882	-0.0375882	-0.0475294	-0.0358235	-0.0333529	-0.108488	-0.0735294	-0.0665882	-0.0592588	-0.00824118	-0.0516471	-0.0685118	-0.0608647	-0.0738294	-0.116376	-0.0707612	-0.0760424	-0.0926071	-0.0605412	-0.0664118	-0.0707647
5.88	-0.107818	-0.237	-0.321196	-0.287765	0.0950588	-0.0787647	0.0998824	0.00647059	-0.0510588	0.0197647	-0.0649412	0.0938824	-0.0476471	-0.0974706	-0.0758235	-0.0758235	-0.0611765	-0.0964118	-0.0174706	-0.00894118	0.105529	-0.0717647	0.000411765	-0.0313529	-0.0538235	-0.0690588	-0.059	-0.0776471	-0.105882	-0.106588	-0.114529	-0.0708235	-0.0673529	-0.0905882	-0.125329	-0.134288	-0.0422588	-0.0964412	-0.0784471	-0.0977118	-0.0448647	-0.0634294	-0.0578965	-0.106261	-0.0822424	-0.0916071	-0.110541	-0.134412	-0.121765
6.05	-0.486518	-0.105	0.268804	0.215235	-0.00494118	-0.0817647	-0.0161176	-0.0635294	0.0799412	-0.258235	0.0190588	-0.216118	0.0603529	-0.0314706	-0.0648235	-0.00282353	-0.0401765	0.0155882	-0.0944706	-0.00594118	-0.0304706	-0.0107647	-0.0175882	-0.0533529	-0.0448235	-0.0520588	-0.023	-0.0646471	0.0211176	-0.0125882	-0.0645294	-0.154824	-0.0333529	-0.0145882	-0.0295294	-0.0575882	-0.0472588	0.00375882	-0.0328471	-0.0893118	-0.0256647	-0.0301294	-0.0278765	-0.0428512	-0.0971424	-0.0196071	-0.0385412	-0.0294118	-0.0667647
6.23	-0.0228176	0.076	0.100804	-0.189765	0.226059	-0.101765	-0.107118	0.0354706	-0.0320588	-0.0872353	-0.180941	-0.148118	-0.0716471	-0.0504706	-0.142824	-0.0938235	-0.127176	-0.0974118	-0.150471	-0.119941	-0.105471	-0.188765	-0.117588	-0.0743529	-0.0338235	-0.0520588	-0.07	-0.0676471	-0.00588235	-0.0545882	-0.0155294	-0.0288235	-0.0473529	-0.00158824	-0.0565294	-0.0745882	-0.0152588	-0.0885412	-0.106847	-0.0595118	-0.0391647	-0.0916094	-0.0374765	-0.0871612	-0.0703424	-0.0906071	-0.112541	-0.0484118	-0.0797647
6.41	-0.264818	-0.343	-0.410196	-0.0387647	-0.143941	-0.0607647	0.0938824	0.0414706	0.0329412	-0.0122353	-0.0919412	-0.0881176	-0.0796471	-0.0364706	-0.112824	-0.0138235	0.0558235	-0.164412	-0.133471	-0.111941	-0.0394706	-0.114765	-0.0715882	-0.0433529	-0.0808235	-0.0270588	-0.125	-0.0486471	-0.0408824	-0.106588	-0.0445294	-0.112824	-0.119353	-0.0535882	-0.00752941	-0.0615882	-0.0192588	-0.0356412	-0.0458471	-0.0288118	-0.0749647	-0.0702294	-0.0831765	-0.0317812	-0.105242	-0.0484071	-0.0715412	-0.0394118	-0.0357647
6.59	-0.105818	-0.043	-0.372196	-0.106765	-0.0979412	0.183235	0.0428824	-0.169529	-0.121059	-0.0822353	0.0150588	-0.0161176	-0.132647	-0.0614706	-0.206824	-0.00482353	-0.0651765	-0.148412	-0.0484706	-0.106941	-0.0674706	-0.138765	-0.104588	-0.0913529	-0.108824	-0.155059	-0.12	-0.00864706	-0.0448824	-0.131588	-0.0905294	-0.110824	-0.117353	-0.0935882	-0.0675294	-0.0655882	-0.146859	-0.0395412	-0.0507471	-0.0941118	-0.0578647	-0.0756294	-0.0897765	-0.115561	-0.0666424	-0.0866071	-0.112541	-0.0524118	-0.0657647
6.79	-0.370818	-0.09	0.238804	0.0922353	-0.0279412	-0.0837647	-0.0861176	0.0434706	0.0619412	-0.282235	0.0150588	-0.0671176	-0.0366471	-0.200471	-0.0418235	-0.0618235	-0.143176	-0.0634118	-0.215471	-0.0549412	-0.0474706	-0.0187647	-0.0595882	-0.0243529	-0.0908235	-0.00505882	-0.138	-0.119647	-0.0988824	-0.105588	-0.102529	-0.0728235	-0.0793529	-0.0435882	-0.0765294	-0.0785882	-0.0492588	-0.0142412	-0.0448471	-0.0594118	-0.117265	-0.0693294	-0.0392765	-0.0606612	-0.0936424	-0.0615071	-0.113541	-0.0634118	-0.0557647
6.98	0.197182	-0.113	-0.0971959	-0.413165	-0.326941	-0.159765	-0.119118	-0.0905294	-0.0490588	-0.214235	-0.0389412	-0.115118	-0.223647	0.0895294	0.00917647	-0.111824	-0.0461765	-0.0894118	-0.131471	-0.0969412	-0.121471	-0.135765	-0.118588	-0.0633529	-0.0938235	-0.0450588	-0.039	-0.0996471	-0.0668824	-0.0775882	-0.0265294	-0.0538235	-0.0833529	-0.0745882	-0.109829	-0.120088	-0.0884588	-0.0222412	-0.0696471	-0.0132118	-0.0737647	-0.0663294	-0.0395765	-0.0463912	-0.0364424	-0.117607	-0.0475412	-0.0764118	-0.0187647
7.18	-0.395818	0.084	0.0498041	0.118235	0.0470588	-0.139765	0.161882	-0.0675294	-0.127059	-0.119235	-0.0989412	0.0548824	0.0173529	-0.169471	-0.133824	-0.0488235	-0.0261765	-0.237412	-0.103471	-0.102941	-0.0104706	-0.0877647	-0.0825882	-0.175353	-0.112824	-0.107059	-0.119	-0.0926471	-0.0748824	-0.146588	-0.0855294	-0.0868235	-0.0783529	-0.0615882	-0.0765294	-0.112388	-0.106659	-0.0756412	-0.109647	-0.0383118	-0.0932547	-0.105329	-0.0640865	-0.0754612	-0.0973424	-0.0886071	-0.0975412	-0.0594118	-0.0537647
7.39	-0.0138176	0.145	0.0218041	-0.132765	0.186059	-0.0527647	0.0528824	-0.0395294	-0.127059	-0.257235	-0.231941	0.0268824	0.0263529	-0.145471	0.00417647	0.105176	-0.0431765	0.0515882	-0.111471	-0.0349412	-0.0544706	-0.00376471	-0.113588	-0.0413529	-0.104824	-0.0420588	-0.081	-0.0396471	-0.0558824	-0.131588	-0.0265294	-0.0138235	-0.0613529	-0.0635882	-0.0375294	-0.0805882	-0.0636588	-0.00824118	-0.0571471	0.0177882	-0.0791647	-0.0595294	-0.0763765	-0.0255612	-0.0644424	-0.0327071	-0.0845412	-0.0344118	-0.0207647
7.59	-0.401818	-0.327	-0.0631959	0.106235	0.0230588	0.0482353	-0.212118	-0.255529	-0.272059	-0.110235	-0.134941	-0.000117647	-0.0206471	-0.0204706	-0.192824	0.0221765	0.0968235	-0.0154118	-0.0704706	-0.118941	-0.102471	-0.0157647	-0.0125882	-0.0893529	-0.0238235	-0.0850588	-0.056	-0.0516471	-0.0768824	-0.0355882	0.0364706	-0.0918235	-0.0983529	-0.00258824	-0.0745294	-0.0575882	-0.0845588	-0.0322412	-0.0764471	-0.0241118	-0.0296647	-0.0679294	-0.0842765	-0.0499612	-0.0483424	-0.0946071	-0.0515412	-0.0394118	-0.0347647
7.81	-0.100818	-0.4225	-0.131196	0.0672353	-0.262941	-0.00676471	-0.100118	-0.0885294	-0.0100588	-0.0452353	-0.0819412	0.0128824	-0.165647	-0.0964706	-0.180824	-0.0598235	-0.0571765	-0.0544118	-0.0324706	-0.173941	-0.123471	-0.0657647	-0.0615882	-0.0893529	-0.152824	-0.150059	-0.103	-0.111647	-0.0818824	-0.0615882	-0.138529	-0.0888235	-0.0783529	0.0204118	-0.100529	-0.0864882	-0.0582588	-0.0717412	-0.0620471	-0.0706118	-0.0492647	-0.111929	-0.0862765	-0.0568612	-0.120842	-0.111607	-0.0695412	-0.0774118	-0.0557647
8.03	-0.247818	-0.4235	-0.00519588	0.307235	-0.336941	-0.0237647	-0.195118	-0.247529	-0.0390588	-0.0952353	0.0970588	-0.112118	-0.0376471	-0.103471	-0.117824	-0.0698235	0.0288235	-0.160412	-0.116471	-0.0979412	-0.0414706	-0.142765	0.0144118	-0.0163529	-0.0308235	-0.0500588	-0.079	-0.103647	-0.102882	-0.0175882	-0.0715294	-0.0918235	-0.0573529	-0.0955882	-0.0575294	-0.0515882	-0.0242588	-0.0733412	-0.0825471	-0.0853118	0.00103529	-0.0530294	-0.0715665	-0.0719612	-0.0820424	-0.0424071	-0.0505412	-0.0414118	-0.0667647
8.26	-0.0328176	-0.5345	0.0558041	-0.201765	-0.513641	-0.0167647	-0.0871176	-0.276529	-0.0840588	-0.169235	-0.186941	-0.0831176	0.0363529	-0.174471	-0.194824	-0.0328235	-0.172176	-0.173412	-0.176471	-0.0699412	-0.110471	0.00923529	-0.0425882	-0.0793529	-0.131824	-0.143059	-0.16	-0.0346471	-0.0868824	-0.115588	-0.0795294	-0.116824	-0.119353	-0.0645882	-0.0645294	-0.107488	-0.0712588	-0.0837412	-0.0582471	-0.0935118	-0.125165	-0.146229	-0.0767765	-0.0707612	-0.132842	-0.101607	-0.0415412	-0.138412	-0.0947647
8.49	-0.0848176	-0.204	0.0388041	-0.400265	-0.296941	-0.125765	-0.234118	-0.107529	-0.115059	-0.0122353	-0.0239412	-0.0321176	-0.0666471	-0.00547059	-0.0568235	-0.0108235	-0.0631765	-0.119412	-0.0534706	-0.121941	-0.0734706	-0.0777647	-0.0635882	-0.0523529	-0.0708235	-0.0550588	-0.129	0.0103529	-0.0398824	-0.0575882	-0.0495294	-0.0708235	-0.0813529	-0.0255882	-0.0745294	-0.0185882	-0.0392588	-0.0642412	-0.0945471	-0.0870118	-0.0995147	-0.0846694	-0.0596565	-0.0895612	-0.0858424	-0.0806071	-0.118541	-0.0474118	-0.0907647
8.73	-0.370818	0.157	-0.0861959	-0.157765	0.0850588	-0.297765	-0.186118	-0.155529	-0.342059	-0.295235	0.116059	-0.0631176	0.0353529	-0.105471	-0.0368235	0.0281765	-0.00117647	-0.204412	-0.152471	-0.0769412	-0.0464706	-0.0537647	-0.0835882	-0.0403529	-0.114824	-0.0920588	-0.153	-0.0746471	-0.0788824	-0.0335882	-0.0925294	-0.139824	-0.0883529	-0.0355882	-0.0765294	-0.0867882	-0.0687588	-0.0858412	-0.0179471	-0.116181	-0.0422647	-0.0326294	-0.0217765	-0.00856118	-0.101842	-0.124607	-0.0265412	-0.0584118	-0.0777647
8.97	-0.0388176	0.082	-0.0881959	-0.505465	0.0800588	-0.120765	-0.0391176	0.184471	0.0619412	0.0477647	-0.0779412	-0.232118	-0.223647	-0.202471	0.0311765	0.0531765	-0.103176	0.0235882	-0.157471	-0.0129412	-0.0274706	-0.0337647	-0.0575882	-0.100353	-0.0718235	-0.0590588	-0.153	-0.0106471	-0.0328824	-0.0415882	-0.129529	-0.0728235	-0.00635294	-0.128088	-0.0695294	-0.0555882	-0.0861588	-0.0652412	-0.0731471	-0.0529118	-0.0948847	-0.110429	-0.0566765	-0.0616612	-0.0863424	-0.0976071	-0.0295412	-0.0734118	-0.0457647
9.22	-0.186818	-0.36	-0.0181959	-0.272765	-0.265941	-0.169765	-0.144118	-0.142529	-0.154059	-0.200235	-0.213941	0.0278824	-0.0956471	-0.217471	-0.227824	-0.0478235	-0.128176	-0.0464118	-0.137471	-0.0989412	-0.0554706	-0.203765	-0.0985882	-0.0343529	-0.0998235	-0.190059	-0.086	-0.140647	-0.0978824	-0.0605882	-0.102529	-0.147824	-0.109353	-0.0835882	-0.0845294	-0.0735882	-0.0612588	-0.0936412	-0.0677471	-0.0645118	-0.137765	-0.0861094	-0.0651165	-0.0498612	-0.0860424	-0.0856071	-0.0855412	-0.0734118	-0.0447647
9.48	-0.0778176	0.201	-0.216196	-0.0977647	0.109059	-0.0617647	-0.0121176	-0.191529	-0.116059	-0.0552353	-0.128941	-0.250118	-0.0836471	-0.218471	-0.147824	-0.128824	0.0198235	-0.155412	-0.112471	-0.127941	-0.119471	-0.0287647	-0.169588	-0.0573529	-0.0138235	-0.0710588	-0.21	-0.0796471	-0.0128824	-0.0705882	-0.118529	-0.169824	-0.0583529	-0.0665882	-0.0535294	-0.0985882	-0.0999588	-0.0606412	-0.102347	-0.102212	-0.113365	-0.0737294	-0.115076	-0.0729612	-0.107642	-0.0786071	-0.100541	-0.0574118	-0.0487647
9.74	-0.171818	-0.246	-0.165196	-0.0857647	0.0380588	-0.112765	-0.248118	0.0264706	-0.110059	-0.0242353	-0.120941	0.0488824	-0.0866471	0.0115294	0.0281765	-0.0908235	-0.00617647	-0.0274118	-0.136471	-0.0129412	-0.00847059	-0.125765	-0.0495882	-0.0743529	-0.0428235	-0.132059	-0.049	-0.0706471	0.0321176	-0.0405882	-0.0705294	-0.0828235	-0.0223529	-0.0345882	-0.0725294	-0.112988	-0.0807588	-0.0507412	-0.0717471	-0.0818118	-0.0477647	-0.0572294	-0.0839765	-0.0718612	-0.0990424	-0.0816071	-0.0865412	-0.0324118	-0.0477647
10	-0.336818	0.009	-0.253196	0.139235	-0.110941	-0.0917647	-0.259118	-0.168529	-0.0760588	-0.165235	-0.111941	-0.000117647	0.0463529	0.0165294	-0.0488235	0.0241765	-0.00817647	0.000588235	-0.0754706	-0.00594118	-0.0314706	-0.0817647	-0.0295882	0.0266471	-0.0278235	-0.00205882	-0.056	-0.00564706	-0.0388824	-0.0515882	-0.0745294	-0.0198235	-0.0973529	-0.0405882	-0.0305294	-0.0829882	-0.00525882	-0.105941	-0.0375471	-0.00821176	-0.112265	-0.0575294	-0.0673965	-0.0283612	-0.103142	-0.0976071	-0.0505412	-0.0914118	0.00923529
10.3	-0.0538176	0.169	-0.399196	0.0352353	-0.229941	-0.0777647	0.0228824	-0.230529	-0.209059	-0.0572353	-0.307941	-0.0501176	0.0873529	-0.192471	-0.0708235	-0.145824	-0.117176	-0.129412	-0.0954706	0.00305882	-0.0454706	0.0312353	-0.0185882	-0.0443529	0.0111765	-0.112059	-0.059	-0.0386471	-0.000882353	-0.0935882	-0.0405294	-0.0628235	-0.0983529	-0.0205882	-0.0925294	-0.0973882	0.0147412	-0.0282412	-0.0701471	-0.0779118	-0.0471647	-0.0714294	-0.0507765	-0.0403212	-0.0884424	-0.0776071	-0.0435412	-0.0814118	-0.0547647
10.6	-0.111818	0.167	0.158804	0.0592353	-0.149941	-0.439065	0.00888235	0.0244706	0.155941	-0.159235	-0.0949412	-0.130118	0.0613529	0.0245294	-0.172824	-0.0818235	-0.0521765	-0.0524118	-0.143471	-0.102941	0.00152941	-0.0847647	0.0154118	0.00964706	-0.114824	-0.0590588	-0.083	-0.0366471	-0.0528824	-0.115588	-0.0845294	-0.0568235	-0.0693529	-0.0335882	-0.0305294	-0.0555882	-0.0927588	-0.0531412	-0.108047	-0.0353118	-0.0913647	-0.117329	-0.0788765	-0.103061	-0.0805424	-0.0916071	-0.109541	-0.0764118	-0.0307647
10.9	0.198182	0.017	0.0728041	0.161235	0.0900588	-0.136765	0.0328824	-0.109529	-0.0700588	0.0967647	-0.116941	0.117882	-0.0786471	-0.124471	-0.152824	0.0741765	-0.0151765	-0.170412	-0.118471	-0.0849412	0.0655294	0.0112353	-0.0465882	-0.110353	-0.0748235	-0.0690588	-0.058	0.00235294	0.00611765	-0.0285882	-0.0735294	-0.0478235	-0.0293529	-0.0595882	-0.103529	-0.0765882	-0.0372588	-0.0772412	-0.0784471	-0.0254118	-0.0851647	-0.0777294	-0.0520865	-0.0195612	-0.0819424	-0.0736071	-0.0875412	-0.0664118	-0.0467647
11.2	0.155182	0.115	0.149804	0.155235	-0.219941	0.0582353	-0.210118	-0.136529	0.0999412	0.0127647	-0.0899412	-0.189118	-0.131647	-0.00547059	0.0571765	0.132176	0.0628235	-0.0134118	-0.0764706	-0.0739412	0.0285294	-0.148765	-0.113588	0.0386471	0.0591765	-0.0790588	-0.07	0.00635294	-0.0438824	-0.0765882	-0.104529	-0.0908235	-0.0853529	-0.0295882	-0.0555294	-0.0335882	-0.0895588	-0.0528412	-0.0169471	-0.0844118	-0.0757647	-0.0435294	-0.0743765	-0.0340612	-0.0617424	-0.106607	-0.0855412	-0.0804118	-0.0657647
11.5	0.292182	-0.065	-0.177196	-0.000764706	0.00305882	-0.256765	-0.0651176	0.219471	-0.0230588	0.0287647	-0.0119412	0.0738824	0.0893529	0.0515294	0.0611765	0.0691765	-0.0591765	-0.0574118	-0.0604706	-0.0259412	-0.0104706	-0.0427647	0.0374118	-0.0633529	-0.102824	-0.0300588	0.005	-0.0366471	-0.0158824	0.00241176	-0.000529412	-0.0568235	-0.0643529	0.0704118	-0.0495294	-0.0315882	-0.00725882	-0.0527412	-0.0303471	-0.0702118	-0.0354647	-0.0696294	-0.0308765	-0.0472712	-0.0754424	-0.0348071	-0.0235412	-0.0864118	-0.0257647
11.8	0.0641824	-0.104	-0.316196	-0.0617647	-0.0189412	-0.200765	0.0108824	0.0454706	-0.0500588	-0.130235	-0.0939412	0.0868824	-0.120647	-0.0594706	-0.00882353	-0.0578235	-0.0241765	-0.0754118	-0.0134706	-0.0129412	-0.0154706	-0.0417647	0.00641176	-0.0323529	-0.0628235	-0.0420588	-0.088	-0.0236471	-0.0218824	-0.0655882	-0.0175294	-0.118824	-0.0293529	-0.0175882	-0.0175294	-0.0851882	-0.0472588	0.00975882	-0.0119471	-0.0491118	-0.0566647	-0.0670294	-0.0505765	-0.0662612	-0.0587424	-0.0553071	-0.0475412	-0.0524118	-0.0697647
12.1	-0.259818	-0.128	-0.169196	0.0892353	0.119059	-0.287765	-0.130118	-0.111529	0.108941	-0.0452353	-0.194941	0.0268824	-0.0496471	0.0845294	-0.00882353	0.118176	0.0668235	-0.0784118	-0.0334706	-0.0569412	0.100529	-0.0187647	0.0334118	-0.0193529	-0.131824	-0.0540588	-0.099	0.0223529	-0.0998824	-0.134588	-0.0275294	-0.0888235	-0.0403529	-0.0335882	-0.0735294	-0.0465882	-0.0612588	-0.0775412	-0.0503471	-0.110522	-0.110415	-0.0808294	-0.0790765	-0.0577612	-0.0423424	-0.0816071	-0.0275412	-0.0824118	-0.0797647
12.4	0.0901824	-0.387	0.111804	0.137235	-0.178941	-0.188765	0.130882	-0.114529	0.00594118	-0.162235	0.0470588	0.0168824	-0.0336471	-0.118471	-0.204824	-0.115824	-0.0221765	-0.0684118	0.0105294	-0.0279412	0.0115294	-0.129765	0.00241176	-0.0583529	-0.0698235	-0.0980588	-0.106	-0.0856471	0.0191176	0.000411765	-0.0435294	-0.0858235	-0.0973529	-0.0535882	-0.104529	-0.124488	-0.0382588	-0.0907412	-0.0515471	-0.0485118	-0.0398647	-0.0837994	-0.0245765	-0.0814612	-0.0439424	-0.0408071	-0.0775412	-0.0694118	-0.00876471
12.8	-0.0898176	0.017	0.211804	0.0652353	-0.248941	-0.253765	0.0688824	-0.0395294	-0.289059	-0.180235	-0.264941	-0.00411765	-0.0446471	-0.0454706	-0.0248235	-0.139824	0.0788235	-0.136412	-0.0284706	-0.0809412	-0.0984706	0.0172353	-0.0715882	-0.0673529	-0.0688235	-0.143059	-0.025	-0.0556471	-0.0968824	-0.0175882	-0.0745294	-0.0698235	-0.0663529	-0.0135882	-0.0595294	-0.0335882	-0.0822588	-0.0485412	-0.107947	-0.0733118	-0.0450647	-0.0401294	-0.0921765	-0.0520612	-0.132842	-0.105607	-0.101541	-0.0924118	-0.0947647
13.1	-0.117818	-0.138	-0.211196	0.0282353	-0.0849412	-0.198765	-0.222118	0.102471	-0.111059	-0.0462353	-0.125941	-0.0591176	-0.225647	-0.128471	-0.0158235	-0.111824	-0.103176	-0.138412	-0.0674706	-0.0909412	-0.122471	-0.150765	-0.0525882	-0.0473529	-0.0388235	-0.0710588	-0.106	-0.0376471	-0.0718824	-0.0625882	-0.100529	-0.0788235	-0.0653529	-0.0915882	-0.0355294	-0.0445882	-0.0783588	-0.0702412	-0.0500471	-0.0328118	-0.0862647	-0.0202294	-0.0647665	-0.0534612	-0.0652424	-0.0726071	-0.0625412	-0.0494118	-0.0457647
13.5	-0.195818	0.103	0.0648041	0.292235	-0.0199412	-0.0947647	-0.146118	-0.0905294	0.0419412	0.106765	0.00105882	-0.00811765	0.0283529	-0.0834706	-0.0978235	-0.00982353	-0.0351765	-0.149412	-0.147471	-0.0749412	-0.101471	-0.0217647	-0.0705882	-0.0143529	-0.0638235	-0.0580588	-0.133	-0.0206471	-0.00988235	-0.0615882	-0.0165294	-0.0258235	-0.0483529	-0.0735882	-0.0375294	-0.0625882	-0.0312588	-0.0322412	0.0180529	-0.0356118	-0.0471647	-0.0298294	-0.0397765	-0.0483212	-0.0327424	-0.0329071	-0.0295412	-0.0974118	-0.0557647
13.8	0.266182	0.196	0.179804	0.0402353	-0.140941	0.0122353	-0.326118	-0.0455294	0.156941	0.0237647	-0.0539412	-0.0691176	0.00335294	-0.117471	-0.102824	0.0631765	-0.118176	0.0665882	-0.0424706	0.0570588	-0.0424706	0.0382353	0.0214118	-0.0653529	-0.0708235	-0.00105882	-0.086	-0.0136471	0.0221176	-0.124588	-0.0825294	-0.0748235	-0.0153529	-0.0385882	-0.0765294	-0.0225882	-0.0522588	-0.0292412	-0.0561471	-0.0675118	-0.121465	-0.0450294	-0.0713165	-0.0499612	-0.0701424	-0.0513071	-0.0515412	-0.0864118	-0.0897647
14.2	0.0341824	-0.081	-0.214196	-0.236765	-0.157941	0.0792353	-0.154118	-0.208529	0.0979412	0.0937647	0.140059	0.101882	0.00335294	-0.126471	-0.0808235	-0.0618235	-0.0771765	0.169588	-0.102471	0.0380588	0.000529412	0.0482353	-0.0905882	-0.0103529	-0.0628235	-0.0630588	-0.063	0.0173529	-0.00888235	-0.0325882	0.0404706	-0.0108235	-0.0313529	-0.0355882	-0.0475294	-0.0135882	-0.00425882	0.0187588	5.29412e-05	-0.0250118	-0.0152647	-0.0730294	0.00922353	-0.0746612	-0.0434424	-0.0539071	-0.0595412	-0.0354118	-0.0567647
14.6	0.421182	-0.035	-0.220196	0.0242353	-0.0129412	-0.307765	-0.0211176	-0.128529	0.0439412	-0.110235	0.0390588	0.00688235	0.165353	-0.0724706	-0.160824	0.0851765	-0.0461765	-0.139412	-0.0164706	-0.124941	0.0605294	0.00623529	-0.0435882	0.0366471	-0.0588235	-5.88235e-05	-0.049	0.0613529	-0.0458824	0.00841176	-0.0815294	-0.0818235	-0.0623529	-0.0615882	-0.103529	-0.0305882	-0.0122588	0.0117588	-0.0460471	-0.0448118	-0.0546647	-0.0651294	-0.0373765	-0.0105612	-0.0998424	-0.0126071	-0.0665412	-0.0394118	-0.000764706
15	-0.126818	-0.349	-0.0771959	0.179235	-0.115941	0.0132353	-0.0201176	0.0754706	-0.0310588	0.0517647	0.0580588	-0.124118	-0.132647	0.00552941	-0.0478235	-0.0818235	-0.0451765	-0.161412	-0.0754706	-0.0449412	0.0595294	-0.0817647	0.0554118	-0.0233529	-0.0718235	-0.114059	-0.05	-0.0636471	-0.0488824	0.00541176	-0.0385294	-0.0728235	-0.00235294	-0.0575882	-0.0495294	-0.0145882	0.0187412	-0.0252412	-0.0951471	-0.0158118	-0.00296471	-0.0248294	-0.0402765	-0.0504612	-0.0706424	-0.0706071	-0.0985412	-0.0654118	-0.0317647
15.4	0.288182	-0.093	0.00180412	0.0792353	-0.0319412	-0.0107647	-0.0491176	-0.121529	-0.0230588	0.151765	-0.0749412	-0.132118	-0.0646471	-0.0694706	-0.0458235	0.0761765	-0.0461765	-0.0194118	-0.129471	-0.0639412	-0.0624706	0.0192353	0.0244118	-0.0333529	-0.125824	-0.153059	-0.062	-0.0156471	-0.0488824	-0.101588	-0.0685294	-0.113824	-0.0453529	-0.0235882	-0.0555294	-0.0685882	-0.0402588	-0.0142412	-0.0883471	-0.0410118	-0.00756471	-0.0886694	-0.0107765	-0.0537612	-0.0351424	-0.0285071	-0.0345412	-0.0614118	-0.0587647
15.8	-0.127818	0.098	0.225804	-0.0747647	-0.250941	0.0202353	0.156882	-0.0315294	0.163941	-0.0552353	-0.0809412	-0.0411176	0.0123529	-0.133471	-0.0548235	-0.0878235	-0.0821765	-0.0244118	-0.129471	-0.0429412	-0.0104706	-0.0477647	0.0294118	-0.0563529	-0.0528235	-0.0310588	-0.073	0.0113529	-0.00888235	-0.108588	-0.00352941	-0.119824	0.0266471	0.0314118	-0.00752941	0.00741176	-0.0212588	-0.0510412	-0.0280471	-0.0594118	-0.0584647	-0.0757294	-0.0778765	-0.0150612	-0.0321424	-0.0479071	-0.0615412	-0.0214118	-0.0247647
16.2	-0.273818	0.141	0.330804	-0.0957647	-0.234941	0.144235	-0.0251176	-0.281529	0.0159412	-0.0812353	-0.0829412	0.268882	0.00435294	-0.132471	-0.222824	0.0151765	0.0488235	-0.0744118	-0.163471	-0.0549412	0.0575294	0.0532353	-0.0225882	0.0386471	-0.0818235	-0.119059	-0.087	-0.0736471	-0.0738824	-0.0525882	0.0524706	-0.106824	-0.00435294	-0.122488	-0.113029	-0.0695882	-0.0688588	-0.0588412	-0.00794706	-0.0518118	-0.0651647	-0.0755294	-0.0675965	-0.0495612	-0.0739424	-0.0460071	-0.100541	-0.110412	-0.0867647
16.6	-0.0108176	-0.054	0.0678041	-0.0257647	-0.132941	-0.0377647	-0.111118	0.123471	-0.0240588	-0.117235	-0.110941	0.0158824	-0.0776471	-0.151471	-0.125824	-0.104824	-0.0251765	0.0115882	-0.129471	-0.135941	-0.103471	-0.0947647	-0.0295882	0.0156471	-0.112824	-0.0820588	-0.045	-0.0896471	-0.137882	-0.0775882	-0.0815294	-0.0598235	-0.126353	-0.0405882	-0.0175294	-0.116988	-0.0632588	-0.0647412	-0.0406471	-0.0664118	-0.0411647	-0.102429	-0.0775765	-0.0487212	-0.0520424	-0.0986071	-0.102541	-0.0444118	-0.0467647
17.1	-0.0368176	0.041	-0.0361959	-0.00476471	-0.134941	0.0922353	-0.108118	-0.00452941	-0.00705882	-0.135235	0.108059	-0.0511176	-0.0106471	-0.195471	-0.0198235	0.0351765	0.0448235	-0.0214118	-0.159471	0.00405882	-0.00147059	-0.0277647	-0.0965882	-0.130353	-0.117824	-0.159059	-0.146	-0.0206471	-0.0478824	-0.0415882	-0.0835294	-0.0798235	-0.0603529	0.0114118	-0.110129	-0.109188	-0.0572588	0.00675882	-0.0352471	-0.0717118	-0.0430647	-0.0845094	-0.0169765	-0.00396118	-0.0558424	-0.0676071	0.00945882	-0.0124118	0.00323529
17.5	0.0381824	0.065	-0.312196	-0.224765	-0.187941	0.0512353	0.0768824	0.0684706	0.0469412	0.138765	0.111059	-0.0281176	0.0393529	0.0415294	-0.0398235	0.0821765	-0.0411765	0.0165882	0.00752941	0.00405882	-0.0814706	-0.00776471	0.0524118	0.00464706	-0.00482353	-0.0340588	-0.004	-0.0366471	-0.0408824	-0.0905882	-0.0385294	-0.0238235	0.0386471	0.0304118	-0.0275294	-0.0395882	-0.0644588	0.0687588	-0.0189471	-0.00421176	-0.0570647	-0.0910234	-0.0277765	-0.0573612	-0.0398424	-0.0493071	-0.0255412	0.00358824	-0.0317647
18	0.0441824	-0.298	-0.0291959	0.0382353	0.167059	-0.101765	-0.241118	-0.0875294	-0.0200588	0.0387647	-0.0859412	0.0518824	-0.0166471	-0.117471	-0.0658235	-0.0218235	0.108824	-0.0574118	0.00952941	-0.0549412	-0.0374706	-0.0347647	-0.0765882	-0.0353529	-0.0358235	-0.0600588	-0.05	-0.0776471	-0.0158824	-0.00558824	0.00247059	-0.0648235	-0.0233529	-0.0745882	-0.0735294	0.00641176	0.00174118	0.0187588	-0.0209471	-0.0299118	-0.0499647	-0.0261294	-0.0705265	-0.0439312	-0.0372424	-0.0245071	-0.0105412	-0.0314118	-0.0417647
18.5	-0.257818	-0.255	-0.201196	-0.309765	-0.350941	0.0702353	-0.195118	-0.200529	-0.298059	-0.0442353	-0.0799412	-0.160118	-0.151647	0.0805294	-0.149824	-0.0218235	-0.0571765	-0.0514118	-0.282471	-0.0249412	-0.0364706	-0.00576471	-0.242988	-0.0783529	-0.0888235	-0.0660588	-0.046	-0.0556471	-0.112882	0.00141176	-0.00952941	-0.0878235	-0.0603529	-0.0885882	-0.0495294	-0.0505882	-0.0852588	-0.0394412	-0.0517471	-0.0493118	-0.0741647	-0.0603294	-0.0252765	-0.0374812	-0.0291424	-0.0966071	-0.0635412	-0.0544118	-0.0217647
18.9	-0.00681765	0.031	0.125804	0.216235	-0.227941	0.0652353	-0.0601176	-0.0355294	-0.0320588	0.0667647	0.0980588	-0.00211765	-0.0816471	0.0855294	-0.0988235	-0.000823529	-0.0241765	-0.0954118	-0.197471	-0.0859412	0.0295294	-0.0257647	0.0164118	-0.0523529	0.0921765	0.0129412	-0.058	-0.0386471	-0.0138824	-0.0935882	-0.0375294	-0.0608235	-0.0663529	-0.0555882	-0.0125294	-0.0185882	-0.0810588	0.00375882	-0.0473471	-0.0309118	-0.0344647	-0.0798294	-0.0230765	-0.0423812	-0.0617424	-0.0357071	-0.0555412	0.0265882	0.0182353
19.4	0.231182	0.515	0.108804	-0.241765	-0.0279412	-0.0347647	-0.00611765	-0.157529	-0.113059	-0.145235	-0.0499412	0.148882	-0.173647	0.101529	0.0111765	0.00917647	-0.132176	-0.137412	-0.0724706	-0.0929412	-0.0494706	-0.0397647	-0.0175882	-0.0433529	-0.0628235	-0.101059	0.022	-0.123647	-0.0358824	0.0704118	-0.0135294	-0.0708235	-0.0403529	0.0174118	-0.0855294	-0.0365882	-0.00525882	-0.0142412	-0.00794706	-0.00621176	-0.0317647	-0.0517294	-0.0390765	-0.0320212	-0.0282424	-0.0188071	-0.0505412	-0.0104118	-0.0287647
20	0.137182	0.264	0.0548041	0.176235	0.0180588	0.131235	-0.0511176	-0.148529	-0.123059	-0.00723529	0.00305882	0.260882	0.136353	-0.0134706	-0.0868235	0.0911765	0.0408235	-0.0184118	0.108529	0.0120588	0.0525294	0.102235	-0.00658824	0.0556471	0.0201765	-0.00505882	0.058	-0.00564706	0.0111176	0.0284118	-0.0165294	-0.0908235	-0.0613529	-0.00458824	-0.0505294	-0.0385882	-0.0152588	0.0227588	-0.0421471	-0.0655118	-0.00636471	-0.0804994	-0.0235765	-0.0538612	-0.0531424	0.0246929	-0.0915412	-0.0304118	-0.0477647
20.5	0.210182	-0.081	-0.239196	0.189235	0.0150588	0.00723529	0.0138824	0.00747059	-0.0790588	0.0837647	-0.0679412	0.143882	0.0713529	-0.120471	-0.00782353	0.0331765	0.0668235	0.0145882	-0.0574706	0.0560588	-0.000470588	-0.0377647	0.0164118	-0.0573529	-0.0318235	-0.0720588	-0.107	-0.0946471	0.0161176	0.0284118	0.0134706	0.0161765	-0.0253529	-0.00958824	0.00747059	0.0164118	0.0177412	-0.0630412	-0.0199471	-0.00121176	-0.0564647	0.00767059	-0.0694665	0.0147388	-0.0300424	-0.00310706	0.0212588	0.0295882	-0.0357647
21	-0.176818	-0.224	-0.245196	-0.0467647	-0.188941	0.263235	0.0828824	0.0674706	-0.0220588	-0.0332353	-0.0629412	-0.0581176	0.0903529	-0.0224706	-0.118824	0.0301765	-0.0411765	-0.0104118	-0.176471	-0.0899412	-0.0694706	-0.0157647	0.0324118	-0.0133529	-0.102824	-0.0910588	-0.014	-0.133647	-0.0628824	-0.00358824	-0.0485294	-0.0498235	0.0336471	-0.0375882	-0.0415294	0.0124118	-0.0885588	-0.0700412	-0.0706471	-0.0142118	-0.0931847	-0.0451294	-0.0176765	-0.0623612	-0.0785424	-0.0323071	0.0174588	-0.0324118	-0.0357647
21.6	-0.241818	0.031	-0.0561959	0.133235	0.0500588	-0.265765	-0.139118	-0.124529	-0.165059	0.0837647	-0.0689412	0.000882353	-0.149647	-0.149471	-0.115824	-0.0738235	-0.0301765	-0.0604118	-0.0634706	0.0300588	-0.00247059	0.0672353	0.0474118	-0.00635294	-0.0258235	-0.115059	-0.059	-0.0216471	0.0301176	0.000411765	-0.0295294	-0.0218235	-0.0123529	0.0204118	-0.0185294	-0.0305882	-0.0943588	-0.00124118	0.0250529	-0.000211765	-0.0297647	-0.0333294	0.000723529	-0.0370712	-0.0272424	-0.00150706	-0.0305412	-0.0354118	-0.00476471
22.1	-0.218818	0.113	-0.0851959	-0.291765	-0.163941	-0.0317647	-0.259118	-0.0605294	0.116941	-0.000235294	-0.0559412	0.0848824	-0.0336471	-0.0144706	-0.0978235	0.0321765	0.00382353	-0.121412	-0.204471	-0.0839412	-0.0254706	-0.0957647	-0.0195882	-0.0323529	-0.0558235	0.120941	0.013	0.0163529	-0.0398824	-0.119588	-0.0105294	-0.0148235	0.0266471	-0.00358824	-0.0675294	-0.0175882	-0.0838588	0.0137588	-0.0378471	-0.0639118	0.0170353	0.0176706	-0.0423765	0.00843882	-0.0518424	0.0188929	-0.0345412	-0.0134118	-0.0197647
22.7	-0.147818	-0.039	-0.340196	-0.221765	0.0600588	0.0262353	-0.0501176	0.0434706	-0.0810588	-0.102235	-0.0589412	-0.0201176	-0.0476471	0.0175294	-0.0388235	-0.166824	-0.0381765	-0.00241176	-0.135471	-0.0559412	-0.0154706	-0.113765	-0.0465882	-0.0323529	0.00117647	-0.0190588	-0.011	-0.00764706	-0.0328824	-0.0535882	0.00247059	-0.0638235	-0.110353	-0.0105882	-0.0275294	-0.0615882	-0.0452588	-0.0192412	-0.0576471	-0.0112118	-0.0242647	-0.0149294	-0.0127765	-0.00386118	-0.000102353	-0.0120071	0.0201588	-0.0284118	-0.0667647
23.3	0.275182	-0.399	-0.228196	0.210235	0.251059	0.206235	0.227882	0.000470588	-0.176059	-0.0142353	0.00605882	0.0308824	-0.100647	-0.0684706	-0.0908235	-0.0128235	-0.0181765	-0.0754118	-0.0384706	-0.0359412	-0.0614706	0.0692353	0.0634118	-0.0723529	0.000176471	0.0339412	-0.029	-0.0156471	-0.0748824	0.00941176	-0.0125294	0.00317647	-0.0333529	0.0434118	-0.0225294	-0.0435882	-0.0612588	-0.0863412	-0.0506471	-0.0591118	-0.0426647	-0.0614294	-0.0131765	-0.0207612	-0.0353424	-0.0434071	-0.0665412	-0.0294118	-0.0117647
23.9	-0.101818	0.179	0.287804	0.0692353	0.121059	-0.00876471	0.188882	0.0134706	0.0149412	-0.0452353	0.0340588	-0.0921176	0.0963529	-0.0134706	-0.166824	0.0161765	-0.109176	0.0235882	-0.120471	-0.0259412	0.0345294	0.0332353	0.0314118	-0.000352941	-0.0578235	-0.0840588	-0.025	0.0243529	0.0631176	0.0164118	-0.0585294	-0.0488235	-0.0793529	-0.0215882	-0.0365294	-0.0345882	0.00874118	-0.0606412	-0.0432471	-0.0746118	-0.0535647	-0.000329412	-0.00737647	0.00983882	-0.00586235	-0.0706071	-0.0265412	-0.0224118	-0.0247647
24.5	-0.197818	-0.359	0.204804	-0.0257647	-0.0769412	-0.249765	-0.0531176	0.101471	-0.109059	0.0747647	-0.0329412	-0.0221176	0.0373529	-0.0204706	-0.0698235	0.0251765	0.0128235	-0.0724118	-0.136471	0.0160588	0.0285294	-0.00676471	-0.0565882	0.00164706	0.0131765	-0.0140588	-0.034	0.0143529	0.0131176	-0.0485882	-0.0985294	-0.0868235	-0.0483529	-0.0265882	0.00547059	0.00241176	-0.0542588	-0.0592412	-0.0493471	0.0207882	-0.0510647	-0.0421294	-0.0108765	-0.0499612	-0.0119124	-0.0457071	-0.0325412	-0.0384118	-0.0377647
25.2	0.0861824	-0.091	-0.185196	-0.134765	-0.0919412	-0.471815	-0.116118	-0.176529	-0.127059	0.0327647	0.0890588	-0.00111765	-0.0366471	-0.0494706	0.0361765	0.0431765	-0.0401765	-0.00641176	-0.122471	-0.0949412	-0.0574706	-0.104765	-0.0605882	-0.0453529	0.00917647	-0.0990588	-0.027	-0.0916471	-0.0308824	-0.0655882	-0.0605294	-0.0208235	-0.0753529	-0.0115882	-0.0275294	-0.0841882	-0.0262588	0.0167588	-0.0649471	-0.0817118	-0.0359647	-0.0763294	-0.0475765	-0.0570612	-0.0839424	-0.0300071	0.00945882	-0.0574118	-0.0197647
25.8	0.192182	0.262	0.112804	0.0662353	-0.327941	0.0932353	0.188882	0.0204706	0.135941	0.145765	-0.0569412	-0.00311765	0.0813529	-0.0264706	-0.184824	0.0301765	-0.0111765	-0.0174118	-0.0294706	0.0300588	-0.0284706	0.0552353	0.0114118	0.0196471	-0.0208235	-0.0160588	-0.014	0.0463529	-0.0258824	-0.00858824	-0.0445294	-0.0418235	0.0486471	-0.00658824	-0.0725294	-0.00258824	-0.00225882	0.0457588	0.0110529	-0.0643118	-0.0488647	-0.00432941	-0.0618825	-0.0409712	-0.0324424	-0.0328071	-0.0195412	-0.0354118	-0.0347647
26.5	-0.0598176	-0.037	-0.0311959	0.263235	-0.226941	-0.00176471	-0.115118	-0.0435294	-0.0350588	0.187765	0.0560588	0.159882	0.00635294	-0.171471	-0.0748235	0.101176	0.0418235	-0.0934118	-0.0714706	0.0560588	0.0175294	0.0682353	-0.00658824	-0.0253529	0.0431765	0.0589412	-0.012	0.0453529	0.0251176	0.0114118	0.0574706	0.0201765	-0.0653529	0.0124118	-0.0175294	-0.000588235	-0.00725882	-0.0122412	0.0270529	-0.0613118	-0.0163647	-0.0102294	0.00672353	-0.00306118	-0.0256424	-0.0232071	-0.0575412	0.0205882	0.00623529
27.2	0.228182	-0.218	-0.0291959	0.00723529	-0.0419412	0.318235	-0.0231176	0.0744706	0.188941	0.00976471	-0.0189412	0.0378824	-0.0356471	-0.00247059	-0.284824	0.0831765	-0.0771765	0.0785882	-0.0114706	-0.143941	0.0765294	0.0342353	-0.0975882	-0.0613529	0.0431765	-0.0900588	0.001	-0.0126471	-0.0438824	-0.0465882	-0.0925294	-0.106824	-0.00635294	0.0424118	0.0244706	-0.0415882	-0.0602588	-0.0312412	-0.0149471	-0.00321176	-0.114765	-0.0209294	-7.64706e-05	-0.0124612	-0.0583424	-0.0389071	-0.0375412	-0.0424118	-0.0867647
27.9	-0.228818	0.156	0.0288041	-0.0457647	-0.318941	-0.0767647	0.105882	-0.0255294	-0.0910588	0.0977647	0.305059	-0.00411765	0.0323529	0.0385294	0.0121765	0.0831765	-0.0691765	-0.0624118	-0.0444706	0.0480588	0.0365294	0.0462353	-0.0735882	-0.0143529	-0.0428235	0.0229412	-0.048	-0.0536471	-0.0928824	-0.0295882	-0.0255294	-0.00982353	-0.00535294	-0.0245882	-0.0125294	-0.0175882	-0.0783588	-0.0372412	0.00305294	-0.0251118	-0.00716471	-0.0273294	-0.0228765	-0.0193612	0.00505765	-0.0209071	-0.0265412	0.0315882	0.00523529
28.6	-0.157818	-0.119	0.0248041	0.332235	0.152059	0.0422353	-0.0401176	-0.0715294	-0.120059	-0.0282353	-0.0739412	-0.0961176	0.0753529	0.0775294	-0.165824	0.0291765	-0.0251765	-0.000411765	-0.113471	-0.0709412	-0.0324706	-0.131765	-0.0345882	0.00964706	-0.0218235	-0.0190588	-0.096	-0.0136471	-0.0248824	-0.0685882	0.000470588	-0.0348235	-0.00635294	0.0354118	-0.00952941	-0.0395882	-0.0172588	-0.0418412	-0.0291471	-0.0296118	-0.0273647	-0.0859594	-0.00277647	-0.0940612	0.0107576	-0.0303071	-0.0225412	0.0225882	-0.0227647
29.4	0.262182	0.063	-0.00719588	-0.0697647	0.158059	-0.0867647	0.297882	0.156471	0.00994118	-0.0752353	0.0140588	0.00388235	-0.0486471	0.110529	-0.0818235	0.0671765	0.0548235	-0.00541176	-0.0784706	0.0150588	-0.0514706	0.0142353	0.0384118	-0.0233529	0.00717647	-0.0840588	-0.029	-0.0436471	-0.0248824	0.0114118	-0.0115294	-0.0448235	-0.0503529	-0.00158824	-0.0375294	-0.0535882	-0.0312588	-0.0302412	-0.0209471	-0.0552118	-0.00916471	-0.0228294	0.0172235	0.00433882	-0.0586424	0.00389294	-0.0555412	-0.0244118	-0.00376471
30.1	0.195182	-0.172	-0.00619588	0.0622353	0.181059	0.173235	-0.000117647	0.0604706	-0.0630588	-0.0292353	-0.105941	-0.0971176	0.102353	-0.0254706	-0.000823529	0.00917647	-0.0431765	0.0615882	0.0345294	-0.0189412	0.106529	0.0792353	0.0134118	0.0156471	-0.0548235	-0.00505882	0.015	0.0653529	0.0211176	-0.0355882	0.00547059	-0.0318235	0.0106471	-0.0185882	-0.0745294	0.0374118	0.00574118	0.0347588	0.0370529	-0.0112118	-0.0616647	-0.0696294	-0.0183765	0.00623882	-0.00696235	-0.0309071	-0.0835412	-0.0314118	0.0412353
[truncated: 449 more columns]

## Sheet: Suppl. Fig. 6a
Suppl. Fig. 6a
Column A = times in ps
First row = wavelengths in nm
Values = measured difference absorption in mOD
time_ps	531	533	535	537	539	541	543	545	547	549	551	553	555	557	559	561	563	565	567	569	571	573	575	577	579	581	583	585	587	589	591	593	595	597	599	601	603	605	607	609	611	613	615	617	619	621	623	625	627
-5	-0.00816996	0.00153853	0.000436425	0.000334972	0.000428237	-0.00678387	-0.00352851	-0.00573628	-0.00483568	-0.000879089	-0.00141342	-0.000772285	-0.00278988	-0.00520392	-0.00230061	-0.00120637	-0.00181153	-0.00243059	0.00347598	0.00197935	-0.00112831	-0.00167467	-0.000854501	-0.00461635	-0.000505302	0.000330702	-6.12969e-05	-0.00134826	-0.00137804	-0.00226334	-0.00190639	0.000886324	0.00412713	0.00312525	0.000392501	0.0015365	-0.000553697	0.000420126	-0.00266525	-0.00156788	0.00139903	0.000106457	-0.00158736	-0.00295922	-0.000680099	-6.36195e-05	-0.00174914	-0.000590502	-0.00115433
-4.75	-0.00360209	-0.00365775	-0.00500488	-0.00477312	-0.00421512	-0.00522744	-0.00375002	-0.000466	-0.0040783	0.0010026	-0.00537409	-0.00142779	-0.00494951	-0.00432453	-0.00363858	-0.00234434	-0.00122068	-0.00346988	0.000304935	-0.00233065	-0.000578178	-0.00228872	-0.00143101	-0.00117916	-0.00182784	-0.000710864	-0.00122384	-0.00160485	-0.00238043	0.00059791	0.000738542	0.000587052	0.00287518	-0.000702142	0.00212279	0.00317336	0.00191482	0.00167445	0.00503479	0.00167977	0.000941619	0.000683288	0.0022191	0.00449312	0.00249452	0.00391754	0.00720095	0.00541329	0.0029887
-4.5	-0.0119651	-0.0115172	-0.00693216	-0.0100513	-0.00745137	-0.00214029	-0.00531227	-0.00336075	-0.00249308	-0.00321144	-0.00362355	0.000717993	-0.00334977	-0.00119586	-0.00111186	-0.0010379	-0.000901114	-0.00200858	0.000756597	0.000786723	0.00126152	0.000302977	0.000673054	0.00275803	0.000746933	0.00167342	-4.45492e-05	-0.00196656	0.00126754	0.000660284	-0.00341817	0.000316547	0.000671274	0.000542293	-0.00038224	0.0015092	0.00263903	0.00151227	-0.000535106	-0.000363398	-0.000512115	0.00280821	0.00210865	-0.00307892	0.00126286	0.00178918	0.00112865	0.00376538	0.00137495
-4.25	-0.000541229	-0.000492775	0.00539129	0.00113649	0.00131533	0.00121712	0.00178867	0.000664375	0.00322981	0.000502997	2.02036e-05	0.000553858	-0.00573335	0.00202856	0.00115229	-0.000600562	-0.000912074	-0.00264875	0.0004627	0.00193225	0.00423258	-0.000502012	0.00366495	0.00166398	0.00138584	0.0029271	0.00394975	-0.000859143	0.00231696	0.000932212	0.00169541	0.00323915	0.000879379	0.00318828	0.00287023	0.00382312	0.00182985	-0.000412252	0.00473772	0.00380417	0.00480592	0.00503269	0.00406501	0.00271325	0.00235442	0.00542304	0.00312649	0.00444261	0.00219649
-4	-0.00555197	-0.00792999	-0.00563894	-0.00176706	0.00154334	-0.00612325	-0.00162811	-0.0074254	0.000978939	0.000467745	0.000298725	-0.00105003	-0.00133248	0.0029969	0.00114253	0.000377846	-0.000281677	-0.000665703	5.94751e-05	0.00108488	0.00234076	0.00136053	-0.00057108	-0.000550512	-0.00228372	0.00406852	-0.000883217	-0.000793179	0.00111862	-0.00120589	0.00318553	0.00140165	0.00368346	-0.0030301	-0.00188039	-0.000380549	-0.00177083	-0.000347661	-0.00255496	-0.00252071	-0.0018114	-0.00410968	-0.0033647	-0.000287368	-0.00204339	-0.00423091	-0.00294995	-0.00108629	-0.00443205
-3.75	0.00386422	0.00858712	0.00114257	0.00750999	0.00365153	0.00296008	0.00308614	0.00208421	0.00320193	-0.000353218	0.00546632	0.00219439	0.00453702	0.00276831	0.00177385	0.00141104	0.00269374	0.000625957	0.000220157	-0.0004614	-0.00180112	0.00264983	-0.00358727	-0.00274158	-0.00315011	-6.2851e-05	-0.00575039	0.000181044	-0.00255346	-0.00354481	-0.00170916	-0.00221982	-0.000723872	-0.00386978	-0.00550177	-0.0026105	-0.00545795	-0.000609682	-0.00100659	-0.00275595	-0.00268392	-0.00331032	-0.00507041	-0.00331459	-0.000266934	-0.00128695	-0.00444713	-0.0012682	-0.00261107
-3.5	0.0129562	0.00598656	0.0105069	0.00660477	0.004771	0.00420899	-0.000238178	0.00489612	0.00392865	-0.0039539	0.000803325	0.00190473	0.00334563	-0.00110065	0.00135103	0.00282691	0.00106505	0.00119571	0.00123395	0.001342	0.0022372	0.00277666	-0.0013318	-0.00189444	0.000817467	-0.00194572	0.000250491	-5.8859e-06	-0.00177822	0.0010057	0.00320325	0.00190566	-0.000678554	0.00475918	0.00164922	-0.00129703	0.000669135	0.00099307	-0.000206588	0.000134578	0.00156569	0.0016409	0.00468244	0.00193516	0.00265635	0.00290291	0.0011144	0.00106112	-0.000775834
-3.25	0.00441678	-0.00265133	-0.0040242	-0.000805206	-0.0010396	0.00130754	-0.00106969	0.00285505	0.000732394	-0.00476739	-0.00135244	-0.00251446	0.00127011	-0.00274435	-0.00179864	0.00035667	-0.000928713	0.000137328	0.00050351	-0.00086657	-6.64273e-05	0.00104968	0.000668628	0.000248878	-0.00156512	-0.000388563	0.00402996	0.00236125	0.00287212	0.00376983	0.000313096	0.00022741	0.00108088	0.00205016	0.00354454	0.0014645	0.00240581	0.00455074	0.0027508	0.00252143	0.00222467	0.00501694	-0.000657515	0.000970689	0.00292335	0.00223934	0.00581377	0.000562133	0.0054242
-3	-0.00719647	-0.0122106	-0.00844526	-0.015105	-0.00837496	-0.00839228	-0.00397718	-0.00200398	-0.00484347	-0.00173094	-0.00467697	-0.00617486	-0.0029277	-0.000265472	-0.00224481	-0.00304122	0.00131027	0.00108467	-0.000634338	-0.00124546	-0.00221232	-0.000962829	0.000167919	2.71734e-05	-0.00302613	-0.00155536	0.000792669	-0.000291275	-0.00240634	0.000312343	-0.00111849	-0.0019099	0.000124672	0.00122637	-0.000650902	-0.00367523	-0.00221486	-0.00566278	-0.00303126	-0.0026575	-0.00427307	-0.00322427	-0.000814222	-0.000872885	-0.00431761	-0.00570922	-0.00180155	-0.00183008	-0.00212815
-2.75	0.0049925	0.00495176	0.00809085	0.00444156	0.00132422	0.00617347	0.00871982	-0.000364197	0.00355619	0.00403256	-0.00148198	0.000849669	0.0026267	0.00306339	-8.54695e-06	-0.00330717	0.00140755	-0.000203	-0.00126877	-0.000516141	-0.00168209	7.0994e-05	8.24424e-05	0.000631906	-0.000879153	0.00064107	-0.000712348	-0.00198653	-0.00240979	-0.000735312	-0.00443104	-0.00236968	-0.00160854	-0.00066579	-0.00214993	0.00156887	-0.00129223	-0.00479361	-0.00315047	-0.00310574	-0.00194226	-0.00518004	-0.00424996	-0.00339679	-0.00208949	-0.00250103	-0.00112983	-0.00181916	0.000408278
-2.5	0.00213034	0.00605236	-0.00229112	0.00438918	0.00491097	0.00597209	0.00265083	8.57134e-05	0.00254186	0.00376237	0.0018615	0.00342989	0.0041986	0.0024778	-0.00190775	-0.000307848	-0.000201034	0.00364451	0.00214443	0.000749758	0.00185022	0.00235572	0.00334346	0.00175118	0.00404084	0.00374015	0.00364506	0.0039157	0.00373316	0.00201843	0.00347544	-0.000216416	0.00629437	0.00116867	-0.000763518	-0.00135618	0.000688745	0.00319908	-0.00108133	0.00451081	0.000260883	-0.00038256	0.00220985	0.00231136	0.00267485	0.00517593	0.00373337	0.00235814	0.00109892
-2.25	-0.00331966	0.00694163	0.0047112	0.00310607	-0.000926792	0.00286264	0.00323989	0.0012685	0.000958937	0.000675856	0.00206798	0.00211711	0.00165731	0.00156305	-0.00158304	0.00114051	4.16904e-05	0.000387334	-0.000168399	-0.00145747	-0.000905061	0.000367772	-0.000558794	0.000508892	0.00164419	-0.000165954	-0.000697699	0.000305926	0.00176212	-0.00156512	-0.00154862	-0.00410462	-0.00368855	-0.00511845	-0.00618219	-0.000364222	-0.00135452	-0.00367528	-0.00663376	-0.00167458	-0.0019841	-0.00432877	0.000279653	0.000400481	-0.0030532	-0.00323996	-0.00256607	-0.00457788	-0.00616783
-2	-0.000951901	0.00237743	0.00134004	0.00335174	0.00113607	0.00446032	0.00144274	0.00282259	0.00186817	-0.000608681	0.00278805	0.00165825	0.00237508	0.00126909	0.000935415	-0.000532779	0.00105445	-4.26895e-05	-0.00208569	-0.00131011	-0.00258007	0.00037943	-0.00228125	0.000326486	-0.00180006	-0.00156509	-0.00147019	0.000405627	-0.00271904	-0.00347538	0.00165011	0.000397264	-0.00580502	-0.00488829	-0.00251369	-0.00446616	-0.00473903	-0.00671851	-0.000547081	-0.00146336	-0.00549137	0.000903182	-0.00372882	-0.00392051	-0.00395273	-0.00709886	-0.00321054	-0.00180953	-2.21985e-05
-1.75	0.013029	0.002707	0.00547324	0.00769424	0.00653573	-0.00161529	0.00574983	0.00977209	0.00384713	0.00186076	0.00281706	0.00100143	0.00136703	0.00136302	0.00448265	0.00171856	0.00029117	0.00156516	-0.0016199	-0.00204489	-0.00140895	-0.00259016	-0.00140705	0.00260684	0.0032792	-0.00230195	-8.02157e-05	-0.00211529	-0.000936295	-0.00142709	-0.000545195	0.00229892	-0.00254921	0.00067897	0.00360479	0.00135013	0.000758559	-0.00107379	0.000732991	-5.63765e-05	0.0038204	0.00173314	0.00269441	0.00282621	0.00191841	0.00117784	-0.00219115	0.000973678	0.00407304
-1.5	0.00256828	-0.00144705	-0.00405431	-0.00104992	0.000831922	0.00185467	0.00380637	-8.84032e-05	-0.00123876	0.00236518	0.00416066	-0.000877738	0.000138108	0.000366687	0.00244882	0.00295946	0.000569215	0.00195347	-0.000878149	0.000771097	0.000660265	-0.00201941	0.00199076	0.00196337	0.00162623	-0.000627603	0.000289618	0.00150149	0.00396739	0.00443859	0.00275388	-0.000239008	0.000311156	0.00553226	0.00373667	0.000216857	0.00468567	0.00526644	0.00270128	0.000264414	0.00439815	0.00382688	0.0019262	0.00220667	0.00258586	0.00289222	0.000311646	-0.00163517	0.0016369
-1.25	0.00274887	-0.00152497	-0.00245238	-0.00201159	0.000839437	0.000359105	0.000256687	-0.000831988	-0.000697575	0.00320429	0.00114838	0.00116651	0.0023709	0.000312024	-0.00239995	0.00141323	0.000902315	0.00292743	0.000475477	0.00256947	0.000934614	-0.000482488	0.00157379	0.00234319	0.00166442	-0.00147673	-0.00051945	0.00224186	-0.000107971	0.00281353	-0.00108139	0.000899917	-0.0052122	-0.00181468	0.000477887	-0.00235201	0.00278405	-9.34577e-05	0.00141768	-0.00148397	-0.00119369	-0.00282958	-0.00237657	-0.00341794	-0.00400413	-0.00207314	-0.003412	-0.00493341	-0.00639831
-1	-0.00540777	0.00228928	0.00175069	-0.00300574	-0.00527994	-0.0010936	-0.011237	-0.00417166	-0.00665713	-0.00236969	-0.00350976	-0.00277667	-0.00280378	-0.00337406	0.00370721	0.00017397	-0.00307862	-0.00205238	-0.00298197	-0.000982845	-0.00115463	-0.000793297	-0.000142258	-0.00384789	-0.000167695	-0.00258027	-0.00151435	5.80668e-05	-0.000368323	-0.00233188	-0.0012568	-0.00110044	0.000218449	-0.00218221	0.00162599	0.00185936	-0.000992544	0.00577085	0.00403712	0.00473428	0.000475587	0.00161353	0.00166424	0.00339127	0.00153696	0.000685679	0.00102807	0.00097388	0.00448828
-0.753	-0.0078743	-0.00771906	-0.0103884	-0.00215009	-0.00782501	0.000642306	-0.00062293	0.00026789	0.000477807	0.00379819	0.00189896	0.00726815	0.00524393	-0.000622769	-0.00640089	-0.0037454	-0.00112003	-0.00279016	-0.00209774	-0.000646333	-0.00187803	-0.000981624	-0.00308643	-0.00320005	-0.00557853	0.00124088	-0.00301606	-0.000206309	0.00098801	0.00277829	0.0041081	0.00284718	0.00456502	0.00525021	0.00975907	0.0104548	0.00934891	0.00966908	0.0094966	0.00674082	0.00724152	0.00691604	0.00549216	0.00513361	0.00302943	0.00288537	0.000722421	0.00251772	-0.00018079
-0.5	-0.0154237	-0.0116792	-0.0179474	-0.00847394	-0.00524647	-0.00236643	-0.0068168	-0.0123849	-0.0109634	-0.0112623	-0.0138408	-0.0134256	-0.00949506	-0.015533	-0.0157025	-0.0123156	-0.0144175	-0.0106852	-0.0134343	-0.0084579	-0.00790635	-0.00800203	-0.00571025	-0.00781268	-0.00703845	-0.00643568	-0.00530316	-0.00587565	-0.00223516	-0.00296449	-0.0017164	-0.00198267	-0.000452261	-0.00243318	-0.00278482	-0.00577792	-0.00218441	-0.0076981	-0.0135419	-0.0178461	-0.0133344	-0.0100492	-0.00849284	-0.00870198	-0.00318144	-0.00353706	-0.00835028	-0.00232298	-0.00215364
-0.253	-0.0193761	-0.0153849	-0.0150353	-0.0187484	-0.0269026	-0.0339106	-0.0509652	-0.0643137	-0.0779041	-0.0859634	-0.0939584	-0.0781895	-0.0686388	-0.0613068	-0.0508124	-0.0546234	-0.0497552	-0.029287	-0.051568	-0.0907276	-0.0843238	-0.067378	-0.0510483	-0.0425152	-0.0392585	-0.0354911	-0.041605	-0.0476518	-0.0267115	-0.0549361	-0.134748	-0.170866	-0.14779	-0.117438	-0.0854902	-0.0645241	-0.0574393	-0.0453392	-0.0428685	-0.040145	-0.0383451	-0.0377549	-0.0301407	-0.030271	-0.0311491	-0.0277239	-0.0289204	-0.0252161	-0.0251935
5.68e-14	0.0629768	0.0352628	0.00497499	-0.0298264	-0.0595534	-0.0600695	-0.0547813	-0.0366328	-0.0272378	-0.0202933	-0.01538	-0.0150488	-0.0285984	-0.031666	-0.0347848	-0.0239739	-0.00716725	0.00835273	0.0249744	0.0225849	0.0242067	0.0356851	0.00459572	-0.0354427	-0.0753062	-0.100874	-0.0916093	-0.0520648	-0.0178859	0.01016	0.0245163	0.0367061	0.041305	0.0460755	0.0529358	0.0513284	0.0567127	0.0564739	0.0571033	0.0591943	0.0515502	0.0581941	0.0518323	0.0494588	0.0438347	0.0357732	0.0356325	0.035169	0.0246545
0.0267	0.0613036	0.0284543	-0.00225734	-0.0330132	-0.0478011	-0.0357832	-0.0283202	-0.0152949	-0.00552683	0.00233844	0.00791773	0.00283088	-0.0190078	-0.0231353	-0.00875866	0.0100779	0.0193911	0.0290485	0.0377125	0.0426396	0.0511796	0.0536631	0.0170459	-0.0499012	-0.092868	-0.0875757	-0.048712	-0.00546032	0.0197779	0.0455442	0.06342	0.06924	0.0761396	0.0799489	0.0858211	0.0804053	0.0866395	0.0844999	0.0823755	0.0810736	0.0777058	0.0772654	0.0741268	0.0701246	0.0666231	0.0592514	0.0559601	0.0587985	0.0475453
0.0533	0.0597251	0.0239741	-0.0102502	-0.0293012	-0.0328484	-0.0124784	-0.00187385	0.00655427	0.0181552	0.0281174	0.0335254	0.0140919	-0.0139713	-0.0126518	0.00736686	0.023143	0.0346196	0.0463533	0.050403	0.0605546	0.0694406	0.0482193	-0.0197723	-0.0787278	-0.0823344	-0.0493267	-0.0020333	0.0386957	0.0558335	0.077074	0.0917224	0.0919071	0.0953718	0.0991554	0.0997329	0.0993977	0.105592	0.104592	0.10307	0.0986429	0.103033	0.0954813	0.0943178	0.0887826	0.0853967	0.0776733	0.0741332	0.0751543	0.0630759
0.08	0.0612915	0.0208769	-0.0112683	-0.0171348	-0.00650179	0.00899908	0.0246512	0.0284948	0.0346722	0.038493	0.0352142	0.00625884	-0.0137207	-0.00136774	0.023553	0.0368318	0.0497982	0.0630235	0.0653506	0.0641324	0.0687464	0.0242855	-0.07022	-0.100498	-0.0581603	-0.00797231	0.035175	0.0667349	0.0804331	0.0984473	0.105695	0.108434	0.110253	0.117649	0.115672	0.11881	0.124304	0.123044	0.122344	0.116065	0.117625	0.110003	0.108424	0.104224	0.0998815	0.0926253	0.0913696	0.0893943	0.0776719
0.107	0.061147	0.021412	0.00719245	0.00188805	0.0184907	0.0250105	0.0354509	0.0385674	0.0390035	0.040773	0.0348242	-3.12794e-05	-0.00356592	0.0229289	0.0480715	0.0598178	0.0654987	0.0789175	0.0810241	0.0726754	0.0695977	0.0129421	-0.0492706	-0.0473022	-0.00488029	0.0377315	0.0690103	0.0947765	0.108582	0.124769	0.130388	0.134948	0.137912	0.141649	0.139859	0.13936	0.142754	0.140744	0.141394	0.133727	0.132325	0.124688	0.122877	0.120545	0.115789	0.108989	0.107423	0.103381	0.0921829
0.133	0.058027	0.0222569	0.0205217	0.0145314	0.0271631	0.0308172	0.0392968	0.047783	0.0447333	0.0480835	0.0423271	0.0237411	0.0332726	0.056387	0.0731427	0.0832253	0.0868507	0.100674	0.100154	0.0954687	0.0726657	0.00670725	-0.0210007	0.00901229	0.0536843	0.0902823	0.116692	0.137368	0.148304	0.157269	0.162165	0.163982	0.16579	0.16476	0.163151	0.161151	0.164571	0.163744	0.165281	0.158307	0.155652	0.150251	0.145775	0.140334	0.135289	0.127044	0.121001	0.116662	0.106035
0.16	0.0496659	0.0262957	0.0270917	0.0256014	0.0360431	0.0396186	0.0544681	0.0673359	0.0679128	0.0642475	0.0530371	0.0501754	0.0694029	0.0891112	0.0997488	0.113087	0.115714	0.126774	0.121211	0.115759	0.0837506	0.0462861	0.0528292	0.0865651	0.123704	0.149742	0.168915	0.181633	0.189575	0.192872	0.198675	0.200605	0.202657	0.202362	0.201309	0.201351	0.200908	0.197344	0.195581	0.188119	0.182502	0.178301	0.169625	0.160884	0.155539	0.146913	0.137715	0.134307	0.125006
0.187	0.0380559	0.0305932	0.0362064	0.0458435	0.0639376	0.0718206	0.0838441	0.0908439	0.0875866	0.078252	0.0694656	0.0842494	0.102793	0.120121	0.127118	0.143925	0.147654	0.158504	0.153611	0.130609	0.100326	0.0977369	0.127439	0.163449	0.189911	0.20495	0.218327	0.229374	0.233837	0.238772	0.243975	0.244368	0.243907	0.243912	0.240347	0.241551	0.23729	0.232116	0.227676	0.221316	0.214247	0.209385	0.202249	0.194571	0.188844	0.179013	0.167415	0.162207	0.151556
0.22	0.043827	0.0555458	0.0714064	0.083183	0.0980649	0.0981223	0.101339	0.112659	0.0971896	0.092376	0.0928698	0.122274	0.138341	0.154192	0.167818	0.182792	0.189179	0.197921	0.190824	0.152732	0.136545	0.162572	0.197071	0.223556	0.252795	0.263983	0.276215	0.288957	0.287893	0.293131	0.297014	0.294616	0.292055	0.292697	0.289337	0.288371	0.284553	0.283083	0.273692	0.267928	0.258247	0.249535	0.245561	0.238571	0.229956	0.218135	0.204012	0.197046	0.185597
0.247	0.065985	0.076915	0.085042	0.0910159	0.100045	0.102262	0.107805	0.124878	0.107768	0.114197	0.122285	0.149916	0.164141	0.181979	0.199699	0.210485	0.2187	0.21951	0.197687	0.177482	0.182595	0.217134	0.250921	0.271674	0.299793	0.306343	0.315795	0.324908	0.32478	0.327444	0.334064	0.331291	0.329555	0.331697	0.329725	0.326471	0.323114	0.322855	0.310141	0.30326	0.292542	0.281835	0.278215	0.270441	0.260729	0.248606	0.235769	0.227614	0.216583
0.28	0.0649524	0.070711	0.081368	0.0948223	0.10121	0.110416	0.116241	0.123228	0.121793	0.142027	0.156033	0.177929	0.191804	0.207328	0.223349	0.235052	0.25115	0.24371	0.208429	0.213823	0.237075	0.273257	0.299594	0.316203	0.337376	0.34686	0.357595	0.364691	0.369494	0.36881	0.376771	0.373355	0.372704	0.372939	0.370468	0.367176	0.362106	0.357584	0.350212	0.341446	0.332614	0.320964	0.31699	0.308469	0.298208	0.285849	0.274583	0.264974	0.254436
0.313	0.057845	0.0697895	0.080571	0.0977098	0.10121	0.119949	0.124041	0.125673	0.139005	0.160789	0.175833	0.196079	0.217471	0.230394	0.246516	0.254838	0.259108	0.2472	0.241291	0.264973	0.289325	0.32372	0.344368	0.358107	0.372457	0.383376	0.391917	0.400255	0.403048	0.405228	0.411656	0.411069	0.413718	0.410339	0.408654	0.407247	0.400999	0.392295	0.3898	0.379526	0.37021	0.360162	0.35522	0.345797	0.335164	0.323342	0.312002	0.302394	0.28931
0.347	0.0572406	0.0735437	0.0818152	0.100268	0.110145	0.124737	0.127583	0.135495	0.159121	0.177455	0.193031	0.212666	0.233577	0.243092	0.269749	0.26995	0.25585	0.249536	0.274371	0.308584	0.329862	0.357063	0.375636	0.388586	0.404515	0.416567	0.423489	0.435875	0.437048	0.44255	0.446273	0.447597	0.450454	0.445461	0.444352	0.441821	0.43785	0.429251	0.425878	0.418201	0.403455	0.400584	0.394178	0.383763	0.372989	0.362064	0.349747	0.339998	0.32419
0.38	0.0579201	0.075562	0.0857935	0.102468	0.122978	0.128887	0.130466	0.147211	0.170209	0.189005	0.203847	0.227929	0.246009	0.255324	0.2821	0.27545	0.268244	0.278765	0.305485	0.342055	0.362076	0.38582	0.405808	0.417267	0.43313	0.444498	0.4498	0.462492	0.46427	0.469581	0.472306	0.477709	0.478871	0.476811	0.477077	0.473485	0.472125	0.462798	0.458098	0.450345	0.43532	0.432471	0.424801	0.413483	0.402935	0.388555	0.379919	0.370641	0.354362
0.413	0.0604501	0.0776465	0.0873281	0.102404	0.115928	0.121004	0.133628	0.159861	0.179611	0.198962	0.211189	0.235958	0.256521	0.267346	0.283986	0.276078	0.282033	0.307927	0.334988	0.369126	0.385124	0.408026	0.425347	0.438442	0.454947	0.465582	0.472762	0.486692	0.490169	0.495383	0.496761	0.503172	0.503183	0.503227	0.500051	0.496421	0.496285	0.487312	0.48387	0.47486	0.466749	0.459657	0.45238	0.441297	0.432046	0.414798	0.41009	0.401266	0.384231
0.447	0.0572521	0.0751364	0.0840603	0.100279	0.107102	0.117518	0.137662	0.167775	0.185561	0.204143	0.21637	0.242273	0.267369	0.277638	0.286967	0.284944	0.303054	0.334449	0.358363	0.386126	0.400991	0.428426	0.444445	0.45897	0.475867	0.484556	0.493934	0.506398	0.511541	0.517483	0.518456	0.52418	0.525687	0.528484	0.522151	0.519897	0.521103	0.512299	0.509577	0.498783	0.495066	0.485711	0.478362	0.465603	0.458439	0.442241	0.436711	0.426956	0.411808
0.487	0.0495451	0.0700656	0.081436	0.0976346	0.112573	0.13047	0.142091	0.175585	0.192278	0.209842	0.22438	0.249883	0.270607	0.276305	0.291189	0.30246	0.329691	0.361348	0.382348	0.405203	0.423147	0.445052	0.466159	0.47897	0.498152	0.505127	0.518219	0.528982	0.536366	0.542864	0.543889	0.55042	0.551303	0.552597	0.549982	0.547223	0.547275	0.539632	0.536243	0.524116	0.521955	0.513933	0.506771	0.490896	0.485457	0.471388	0.46269	0.451527	0.436737
0.52	0.0463866	0.0667774	0.0793146	0.0955721	0.115677	0.138116	0.147683	0.175415	0.196541	0.214792	0.231713	0.255367	0.271394	0.279067	0.30157	0.320677	0.348784	0.376119	0.399084	0.42076	0.442004	0.458647	0.483514	0.495429	0.514597	0.521205	0.535985	0.549331	0.554883	0.562389	0.564789	0.573382	0.571837	0.570046	0.570997	0.566936	0.564187	0.556694	0.551116	0.539115	0.535445	0.524859	0.517046	0.502996	0.495151	0.4861	0.473965	0.463696	0.448975
0.56	0.0424383	0.0617813	0.0716488	0.0948168	0.108566	0.140338	0.155254	0.175862	0.199834	0.218861	0.237192	0.255652	0.267965	0.286067	0.316618	0.342922	0.370311	0.393849	0.417816	0.441544	0.461842	0.480967	0.502181	0.515596	0.532597	0.540017	0.555255	0.569192	0.574356	0.57881	0.581652	0.58702	0.586274	0.584713	0.583372	0.582436	0.576062	0.571194	0.563616	0.554365	0.549611	0.536692	0.529421	0.517663	0.506901	0.503167	0.487215	0.477486	0.461984
0.6	0.0389494	0.055198	0.0628765	0.0909846	0.10757	0.133272	0.155972	0.177005	0.200834	0.221718	0.241799	0.257015	0.273491	0.300222	0.333352	0.35981	0.386144	0.411405	0.43485	0.45943	0.47706	0.496501	0.515118	0.527264	0.545896	0.554684	0.56863	0.580692	0.590689	0.590435	0.594985	0.59752	0.600107	0.599291	0.595156	0.595417	0.586899	0.584418	0.574557	0.566051	0.560716	0.545322	0.540551	0.529331	0.519936	0.508278	0.49766	0.48682	0.469539
0.64	0.0288889	0.0450186	0.0589908	0.0832846	0.111189	0.125488	0.157078	0.180478	0.207212	0.231864	0.242465	0.260348	0.287597	0.31572	0.347507	0.370182	0.398324	0.421422	0.44485	0.46643	0.48456	0.505876	0.525452	0.537014	0.559229	0.568566	0.581004	0.590627	0.601865	0.601106	0.606347	0.607468	0.609226	0.607736	0.602823	0.600528	0.595399	0.595973	0.58382	0.574392	0.568515	0.551866	0.547331	0.535865	0.526092	0.510923	0.501856	0.488873	0.474183
0.68	0.0152698	0.0360029	0.0602114	0.0819318	0.112485	0.133266	0.158911	0.186606	0.213241	0.236176	0.245488	0.269257	0.298312	0.32547	0.357174	0.375515	0.409324	0.430589	0.454258	0.473477	0.49176	0.513346	0.533689	0.544037	0.56491	0.574122	0.589837	0.597739	0.606744	0.61022	0.615407	0.61509	0.616094	0.612701	0.608062	0.602217	0.598354	0.593069	0.585885	0.575642	0.567181	0.555533	0.546331	0.535198	0.525092	0.51159	0.502023	0.487623	0.47785
0.72	0.0164555	0.0413863	0.0686558	0.0846504	0.11104	0.137109	0.161035	0.185812	0.211491	0.232843	0.249488	0.279132	0.308764	0.333529	0.362909	0.381705	0.410213	0.432003	0.458258	0.480589	0.498649	0.51951	0.540515	0.550046	0.56958	0.580828	0.596452	0.601516	0.611446	0.613345	0.619073	0.61809	0.620094	0.614534	0.611937	0.602717	0.600229	0.589069	0.587912	0.577606	0.568089	0.56021	0.548916	0.54019	0.529315	0.51741	0.507768	0.496557	0.483359
0.767	0.0151245	0.0406149	0.0635097	0.0861485	0.105949	0.13848	0.163441	0.183647	0.208804	0.232973	0.254405	0.287554	0.311004	0.335095	0.362725	0.38827	0.411494	0.434006	0.461568	0.48576	0.505799	0.523486	0.54639	0.556509	0.574476	0.589641	0.603208	0.605794	0.617725	0.619359	0.625605	0.625365	0.626739	0.620951	0.620543	0.613804	0.610925	0.602492	0.598132	0.587846	0.58107	0.568715	0.559995	0.55608	0.540729	0.529049	0.518351	0.510599	0.489046
0.807	0.0106412	0.0372399	0.0580795	0.0858837	0.103801	0.134826	0.160001	0.177424	0.204804	0.236265	0.2597	0.292384	0.314655	0.342035	0.368725	0.392103	0.419119	0.437673	0.463568	0.489426	0.511772	0.527269	0.552079	0.562353	0.58088	0.597113	0.609752	0.614181	0.625725	0.630788	0.634938	0.635794	0.633786	0.628951	0.628827	0.62353	0.617396	0.609969	0.602908	0.591431	0.583161	0.571499	0.560693	0.554984	0.540271	0.525591	0.516518	0.506974	0.486879
0.853	0.00881951	0.0301947	0.051665	0.0820011	0.105255	0.132254	0.159693	0.179945	0.210526	0.24029	0.269283	0.295402	0.320022	0.350107	0.374858	0.396339	0.424121	0.444274	0.467567	0.495407	0.516153	0.533348	0.559526	0.569582	0.589417	0.604465	0.615412	0.621214	0.6305	0.634708	0.637428	0.638969	0.634038	0.629634	0.628539	0.62123	0.612365	0.608053	0.601949	0.589994	0.578944	0.572458	0.558393	0.550191	0.53849	0.521553	0.514467	0.503552	0.485781
0.9	0.00806154	0.0272313	0.0536684	0.0820366	0.111717	0.135779	0.162484	0.186932	0.216552	0.242957	0.271075	0.296565	0.325045	0.347791	0.377096	0.401039	0.424786	0.451244	0.472285	0.499695	0.517961	0.539124	0.560603	0.573742	0.592158	0.605052	0.615265	0.624543	0.6305	0.632211	0.636057	0.639567	0.633271	0.629528	0.627636	0.61967	0.610054	0.605601	0.600095	0.589385	0.576823	0.568273	0.557913	0.549388	0.536476	0.51842	0.512901	0.502544	0.488243
0.947	0.00910337	0.0285531	0.0583995	0.0817471	0.11117	0.135155	0.162122	0.186116	0.218398	0.243853	0.26529	0.296967	0.328215	0.348775	0.38106	0.407074	0.428726	0.453594	0.477573	0.501457	0.517374	0.544705	0.559975	0.576104	0.593533	0.604977	0.615505	0.624598	0.627672	0.630424	0.633338	0.637553	0.630809	0.628409	0.625454	0.619222	0.610334	0.60294	0.597849	0.588002	0.574888	0.564921	0.557453	0.547712	0.533745	0.519142	0.511725	0.502008	0.485843
1	-0.000663906	0.0222872	0.0515852	0.07834	0.102907	0.134783	0.163791	0.190524	0.221801	0.252323	0.27059	0.299452	0.329319	0.352915	0.385719	0.411417	0.430688	0.454627	0.479694	0.49892	0.517146	0.541769	0.556694	0.572886	0.591766	0.603732	0.615815	0.623799	0.625933	0.629786	0.631651	0.63452	0.631231	0.628254	0.623565	0.61693	0.608993	0.600732	0.594978	0.581708	0.571796	0.564921	0.556791	0.544621	0.529936	0.522295	0.51004	0.500364	0.481223
1.05	-0.00666514	0.0239713	0.0524679	0.0861228	0.110199	0.144367	0.168009	0.198752	0.224764	0.25614	0.273844	0.301727	0.329972	0.353483	0.383576	0.406655	0.428014	0.454281	0.479919	0.499411	0.519925	0.542266	0.559169	0.575827	0.591287	0.603107	0.618002	0.625049	0.629058	0.63088	0.631651	0.631067	0.631977	0.627029	0.620074	0.61376	0.605272	0.598154	0.589319	0.576048	0.566222	0.560411	0.551548	0.540026	0.525774	0.516925	0.502448	0.490503	0.475297
1.1	0.00525278	0.0321901	0.0561514	0.0915242	0.113729	0.143105	0.165565	0.19444	0.224585	0.251854	0.275741	0.30634	0.334036	0.358567	0.387394	0.410534	0.43194	0.460531	0.481169	0.507327	0.525341	0.544551	0.56219	0.577976	0.590435	0.601727	0.614772	0.621853	0.625718	0.624043	0.627053	0.626345	0.627347	0.620547	0.612852	0.609315	0.598744	0.595006	0.581726	0.570493	0.55974	0.554641	0.545605	0.535513	0.522248	0.511844	0.497734	0.484752	0.472128
1.15	0.00107653	0.0253578	0.0603895	0.0877206	0.113975	0.140245	0.170744	0.19915	0.231458	0.256597	0.281991	0.315246	0.343828	0.367615	0.392651	0.413573	0.434301	0.461116	0.481097	0.504923	0.519832	0.540116	0.559967	0.574782	0.588954	0.599505	0.607411	0.616853	0.620352	0.616985	0.623059	0.622975	0.622634	0.616159	0.608872	0.606613	0.597382	0.590463	0.581681	0.570165	0.55906	0.551891	0.540449	0.533638	0.521466	0.507677	0.500026	0.487095	0.472961
1.21	0.00253405	0.0324733	0.072094	0.0995879	0.126225	0.153245	0.187852	0.209055	0.236878	0.259742	0.28386	0.314159	0.339401	0.363116	0.388207	0.408462	0.432968	0.455116	0.480098	0.500128	0.515679	0.537664	0.558581	0.572518	0.591238	0.599659	0.608914	0.620052	0.618492	0.621672	0.622809	0.622975	0.616884	0.614705	0.607221	0.603929	0.59646	0.583668	0.579692	0.568256	0.555069	0.547451	0.536126	0.528624	0.516072	0.502289	0.494456	0.481826	0.469017
1.26	0.0218507	0.0466298	0.0769949	0.102277	0.12486	0.152466	0.18064	0.204425	0.231044	0.259001	0.282193	0.31017	0.334874	0.362231	0.389012	0.408355	0.432904	0.458335	0.480879	0.50242	0.522971	0.540164	0.558373	0.571718	0.592905	0.597578	0.607448	0.616991	0.614819	0.61782	0.616648	0.619161	0.612444	0.610816	0.600971	0.597262	0.588405	0.576445	0.570989	0.563395	0.548402	0.542637	0.533765	0.522883	0.509683	0.497306	0.487304	0.475204	0.463701
1.31	0.0181033	0.0454631	0.0708467	0.0965409	0.118748	0.149764	0.176616	0.204505	0.232228	0.2584	0.282136	0.308139	0.337582	0.366449	0.394221	0.409826	0.432619	0.458927	0.478743	0.499966	0.518705	0.535278	0.551523	0.56644	0.585127	0.586837	0.598143	0.607362	0.609448	0.610181	0.608685	0.614643	0.607141	0.605708	0.594544	0.588605	0.579815	0.569685	0.562062	0.554159	0.539433	0.532279	0.522483	0.512567	0.499416	0.484598	0.478762	0.466142	0.453493
1.37	0.0124003	0.0425097	0.0689156	0.0985676	0.128312	0.155514	0.182616	0.212196	0.237593	0.256356	0.279214	0.305771	0.335555	0.361961	0.386673	0.405826	0.429119	0.450927	0.47191	0.492842	0.508706	0.528709	0.54413	0.560412	0.576197	0.58015	0.591327	0.601418	0.59924	0.602296	0.606459	0.603393	0.595141	0.594958	0.586482	0.574631	0.568851	0.561502	0.551303	0.541091	0.528698	0.518643	0.509533	0.50055	0.488166	0.47272	0.468531	0.45669	0.441991
1.43	0.0109828	0.0385079	0.0685832	0.0976436	0.127346	0.154059	0.176298	0.206589	0.228427	0.252356	0.272325	0.304227	0.332254	0.356946	0.381497	0.406697	0.425308	0.449229	0.471219	0.48843	0.509706	0.527584	0.53888	0.555085	0.567665	0.57744	0.585548	0.595901	0.590849	0.594137	0.597642	0.593317	0.584904	0.581165	0.577287	0.568361	0.560001	0.550502	0.542103	0.529391	0.520698	0.505643	0.500083	0.48935	0.477966	0.46372	0.458331	0.44814	0.43083
1.49	0.00870671	0.0309913	0.062961	0.0906936	0.11926	0.152357	0.17307	0.205392	0.231979	0.261224	0.283717	0.308915	0.334004	0.35639	0.380907	0.409755	0.422385	0.447471	0.469726	0.484087	0.505294	0.522799	0.536242	0.550735	0.561065	0.57144	0.576998	0.588301	0.585249	0.585587	0.584842	0.583937	0.576112	0.569861	0.56914	0.562018	0.552946	0.543499	0.536025	0.523648	0.517231	0.501898	0.496508	0.485747	0.476285	0.463901	0.456384	0.446005	0.431192
1.56	0.0151327	0.0358765	0.0728505	0.102678	0.122468	0.164287	0.179874	0.208988	0.238984	0.266798	0.287148	0.310495	0.332623	0.357059	0.384173	0.403922	0.422385	0.442337	0.466015	0.479273	0.498523	0.515749	0.532221	0.543224	0.553613	0.564243	0.571713	0.57913	0.58006	0.57854	0.579329	0.577715	0.574297	0.572454	0.563695	0.554237	0.547901	0.539974	0.531087	0.520844	0.513067	0.500232	0.491152	0.478934	0.470637	0.459007	0.449572	0.43962	0.425229
1.62	0.026211	0.045964	0.0804669	0.10924	0.129806	0.163687	0.186924	0.210788	0.239584	0.265998	0.283913	0.309335	0.32949	0.354658	0.382465	0.3975	0.418312	0.438697	0.458848	0.47594	0.494078	0.508249	0.526887	0.534643	0.548163	0.558716	0.568175	0.572969	0.575342	0.573515	0.574989	0.573393	0.568884	0.5644	0.556913	0.548633	0.539568	0.529974	0.520643	0.51351	0.501512	0.493121	0.480152	0.465601	0.45897	0.44848	0.439832	0.431869	0.417857
1.69	0.030411	0.056534	0.0846383	0.109383	0.131088	0.155609	0.184066	0.205197	0.230693	0.258	0.278209	0.301752	0.32262	0.349595	0.378795	0.393495	0.416239	0.439816	0.457067	0.476888	0.489167	0.508683	0.524382	0.53367	0.546867	0.555087	0.562546	0.569223	0.569511	0.569249	0.570202	0.56926	0.562378	0.557248	0.551388	0.545195	0.535044	0.526606	0.517361	0.50911	0.500224	0.491994	0.479476	0.468302	0.462535	0.446147	0.441232	0.430819	0.42089
1.75	0.0183058	0.0427422	0.0752605	0.0952167	0.119088	0.142132	0.177982	0.202703	0.230382	0.257443	0.278011	0.307822	0.328023	0.350595	0.379906	0.397273	0.418855	0.443889	0.457939	0.476915	0.486711	0.506936	0.523787	0.532697	0.546363	0.554845	0.559702	0.567423	0.567111	0.569699	0.566402	0.56626	0.558178	0.555648	0.548988	0.544163	0.533387	0.525467	0.515456	0.503802	0.4964	0.487416	0.474316	0.463884	0.456	0.439509	0.434107	0.421192	0.410974
1.83	0.0169506	0.0464159	0.0838659	0.107268	0.137172	0.16465	0.181967	0.210853	0.238541	0.259057	0.278681	0.309751	0.331112	0.355148	0.37599	0.393881	0.415164	0.432689	0.452339	0.469195	0.485958	0.501241	0.520839	0.52894	0.54159	0.549548	0.555242	0.557194	0.557296	0.557797	0.556164	0.551097	0.543149	0.540488	0.532442	0.526454	0.516187	0.506533	0.498656	0.485002	0.475067	0.469334	0.456328	0.445547	0.435662	0.425574	0.417704	0.404674	0.393352
1.89	0.0346761	0.0567983	0.0873844	0.109724	0.134423	0.161931	0.180019	0.209453	0.234491	0.256057	0.278681	0.30703	0.330637	0.357488	0.375023	0.392168	0.413251	0.429885	0.450553	0.469775	0.482558	0.498991	0.509039	0.52234	0.53239	0.540148	0.551309	0.545233	0.546709	0.544725	0.545707	0.539511	0.532829	0.529486	0.521252	0.514665	0.504558	0.494554	0.489349	0.4788	0.466989	0.46151	0.449128	0.437147	0.431162	0.415974	0.409304	0.401824	0.389152
1.97	0.0325428	0.0509783	0.0806159	0.105237	0.132933	0.16364	0.185854	0.2188	0.238397	0.261975	0.282601	0.30983	0.329303	0.35248	0.377063	0.390132	0.409091	0.425652	0.444123	0.46284	0.473469	0.489075	0.49445	0.505225	0.51829	0.525388	0.531658	0.536967	0.533376	0.530325	0.52784	0.528319	0.521728	0.51573	0.506743	0.499326	0.488459	0.479014	0.47448	0.464655	0.452214	0.444291	0.432679	0.420292	0.414076	0.398219	0.392194	0.383948	0.370654
2.04	0.0440725	0.0636745	0.0970193	0.123105	0.152066	0.175052	0.194703	0.22639	0.240413	0.259208	0.278197	0.304253	0.321515	0.341701	0.362363	0.381032	0.398941	0.416319	0.433202	0.450169	0.462747	0.477196	0.484217	0.492895	0.506083	0.512327	0.516977	0.521477	0.518211	0.516585	0.512329	0.512887	0.50391	0.498761	0.490516	0.483205	0.471437	0.464802	0.45645	0.443655	0.435033	0.423378	0.414123	0.403311	0.395155	0.383286	0.377867	0.367484	0.355891
2.12	0.0481434	0.0653646	0.0924101	0.117522	0.139253	0.168919	0.186103	0.215881	0.236422	0.251201	0.272128	0.298215	0.318012	0.338164	0.354416	0.378123	0.392882	0.408814	0.429202	0.440229	0.45305	0.464287	0.476459	0.484711	0.493369	0.499494	0.503994	0.505378	0.504915	0.504795	0.501548	0.501747	0.493231	0.488365	0.481443	0.473292	0.4623	0.455637	0.450263	0.439626	0.428772	0.421104	0.411578	0.401856	0.388973	0.381589	0.374958	0.362756	0.353709
2.19	0.0368331	0.0635564	0.0896653	0.117567	0.144899	0.174209	0.1953	0.218889	0.241831	0.256716	0.273825	0.296624	0.32014	0.339672	0.350979	0.37657	0.38898	0.404376	0.423298	0.434855	0.447038	0.460668	0.473441	0.478348	0.48849	0.498009	0.500335	0.499651	0.500885	0.499227	0.498791	0.496576	0.488675	0.482374	0.475388	0.465922	0.455205	0.447471	0.442625	0.431437	0.421532	0.41255	0.403203	0.394282	0.37998	0.372987	0.362803	0.355232	0.341218
2.27	0.0506998	0.0831927	0.105083	0.128648	0.159021	0.179438	0.198763	0.219458	0.239293	0.257621	0.275668	0.296482	0.312201	0.336218	0.347585	0.372206	0.385856	0.401129	0.414382	0.428955	0.440636	0.453825	0.463938	0.470773	0.480065	0.487257	0.488096	0.488972	0.488711	0.488538	0.486205	0.48094	0.474857	0.467828	0.461206	0.454044	0.443569	0.435592	0.427874	0.414927	0.411381	0.398069	0.390342	0.382415	0.369369	0.36064	0.350563	0.3462	0.329684
2.36	0.0484662	0.0786386	0.104034	0.127216	0.153293	0.173324	0.188283	0.216122	0.233027	0.254719	0.272327	0.291435	0.305926	0.325386	0.345789	0.361758	0.374337	0.393765	0.402723	0.417817	0.432482	0.44	0.44874	0.461882	0.469038	0.472803	0.474144	0.478162	0.476433	0.476236	0.473678	0.468969	0.463588	0.459504	0.448985	0.440947	0.434061	0.424853	0.416406	0.406336	0.402927	0.389887	0.381137	0.371233	0.362415	0.347778	0.348329	0.337274	0.325494
2.44	0.0471403	0.0731457	0.103485	0.123652	0.147288	0.173566	0.184465	0.21394	0.232256	0.250495	0.265514	0.284779	0.30345	0.320128	0.343935	0.355446	0.37014	0.386648	0.399525	0.415319	0.42424	0.433637	0.446074	0.453518	0.459826	0.463875	0.465137	0.469583	0.466687	0.465321	0.46405	0.460497	0.454432	0.45046	0.439458	0.431819	0.423563	0.417079	0.408397	0.40038	0.396109	0.383908	0.373134	0.365473	0.355286	0.344445	0.341218	0.331941	0.323271
2.53	0.0547669	0.0745064	0.105912	0.122606	0.144584	0.168617	0.185006	0.212824	0.230341	0.251859	0.263605	0.28183	0.302206	0.31846	0.336689	0.346798	0.362151	0.37571	0.388927	0.403422	0.410555	0.422038	0.429629	0.436834	0.443602	0.449375	0.4537	0.454083	0.452937	0.452384	0.45455	0.450907	0.442771	0.436664	0.428832	0.421555	0.410936	0.406912	0.398431	0.390474	0.383955	0.374299	0.362861	0.3546	0.343915	0.334144	0.327443	0.320554	0.312421
2.61	0.0581609	0.0866882	0.110352	0.122482	0.140711	0.160394	0.177636	0.204148	0.218263	0.24217	0.250946	0.27183	0.286429	0.30396	0.320467	0.333909	0.34907	0.364689	0.376296	0.391047	0.399637	0.412532	0.419181	0.426793	0.4318	0.440946	0.4429	0.444178	0.44224	0.443024	0.441602	0.437241	0.426327	0.424219	0.418498	0.406666	0.400936	0.393357	0.386653	0.376141	0.367288	0.362293	0.352429	0.341309	0.3317	0.32159	0.312682	0.307796	0.299699
2.71	0.0380732	0.0559968	0.0838801	0.105191	0.127857	0.149666	0.165202	0.192107	0.210517	0.236346	0.244854	0.268154	0.282947	0.299905	0.320054	0.331942	0.344993	0.359133	0.369838	0.384398	0.393105	0.404928	0.413838	0.41934	0.422457	0.431087	0.431682	0.432899	0.430763	0.43078	0.427342	0.424611	0.41425	0.410915	0.405007	0.394883	0.387381	0.380768	0.374719	0.362551	0.350521	0.346737	0.336595	0.328531	0.318992	0.311034	0.298516	0.292171	0.286134
2.8	0.0439868	0.0625426	0.0944606	0.117874	0.132857	0.152916	0.174014	0.192555	0.220508	0.239821	0.248523	0.271142	0.284988	0.299536	0.320096	0.330893	0.346346	0.356872	0.36888	0.379918	0.384355	0.402678	0.406588	0.412027	0.421957	0.418542	0.424595	0.422763	0.422403	0.419558	0.416113	0.41529	0.405791	0.401451	0.394604	0.387565	0.379876	0.373624	0.367028	0.356778	0.343931	0.338772	0.331972	0.324436	0.317925	0.30908	0.300079	0.291572	0.28611
2.89	0.0661003	0.080885	0.110902	0.130657	0.145126	0.166173	0.184916	0.206192	0.225945	0.241821	0.256023	0.275886	0.284358	0.2966	0.314788	0.32682	0.340529	0.348721	0.359876	0.370555	0.377942	0.389521	0.394144	0.399722	0.408187	0.413542	0.41297	0.415263	0.415153	0.409621	0.405613	0.405351	0.395912	0.393412	0.385697	0.380311	0.37299	0.366069	0.358956	0.351013	0.336951	0.33049	0.327063	0.318558	0.312836	0.301949	0.2952	0.286	0.278262
2.99	0.0840172	0.0916278	0.115878	0.133469	0.144164	0.161861	0.174326	0.197727	0.213583	0.228932	0.23404	0.258177	0.269358	0.281809	0.299386	0.316641	0.323535	0.334941	0.346002	0.356449	0.36789	0.374266	0.382513	0.386679	0.392038	0.39975	0.400051	0.403198	0.401012	0.396389	0.393799	0.394197	0.385656	0.378284	0.37339	0.367491	0.356451	0.35094	0.345853	0.339635	0.324053	0.318085	0.317143	0.307964	0.300494	0.288522	0.282748	0.274478	0.264848
3.09	0.0456561	0.0633986	0.0857118	0.117656	0.127471	0.147241	0.161424	0.18453	0.20178	0.223291	0.229874	0.251131	0.262149	0.271499	0.296053	0.303821	0.312381	0.326736	0.337365	0.341932	0.354444	0.361733	0.372416	0.373822	0.377326	0.384576	0.386978	0.388314	0.386616	0.382989	0.37892	0.376426	0.369979	0.362712	0.354516	0.348725	0.340459	0.336026	0.328939	0.32252	0.310463	0.302701	0.297912	0.29258	0.28184	0.271856	0.265312	0.257939	0.250783
3.19	0.0414028	0.0673269	0.0861733	0.107656	0.127984	0.151001	0.164452	0.180393	0.198178	0.222764	0.229511	0.249338	0.258411	0.271257	0.289233	0.296446	0.306567	0.316549	0.329096	0.340906	0.349059	0.350387	0.360877	0.360587	0.365857	0.373151	0.374469	0.374125	0.374492	0.371466	0.365632	0.361417	0.35782	0.351828	0.344816	0.338557	0.332297	0.324801	0.320702	0.310272	0.303188	0.296394	0.29084	0.281991	0.275093	0.26768	0.261492	0.254565	0.24578
3.3	0.0581703	0.0784923	0.100337	0.118353	0.140516	0.158334	0.167202	0.189884	0.204318	0.22183	0.225543	0.246147	0.254265	0.267687	0.280435	0.288112	0.298198	0.309564	0.319828	0.331983	0.337651	0.344933	0.353211	0.355284	0.359834	0.367651	0.364255	0.367054	0.366626	0.362188	0.356363	0.351964	0.348934	0.342894	0.339217	0.331371	0.323937	0.312973	0.310966	0.298517	0.293315	0.287663	0.280097	0.27089	0.265716	0.257917	0.250542	0.243515	0.235748
3.41	0.0680954	0.0795382	0.0973721	0.117914	0.13385	0.152446	0.161788	0.179358	0.194693	0.20664	0.219519	0.23385	0.246059	0.254463	0.271244	0.277964	0.290137	0.301845	0.310077	0.320089	0.325753	0.335535	0.340395	0.341883	0.34721	0.346734	0.34881	0.350007	0.35096	0.346867	0.342482	0.339785	0.33191	0.326132	0.320163	0.315926	0.305824	0.299138	0.294516	0.287553	0.280273	0.275261	0.266494	0.261274	0.255249	0.247005	0.239542	0.232584	0.227309
3.52	0.0558766	0.0727813	0.0887525	0.113229	0.128108	0.147366	0.157573	0.176601	0.191294	0.204878	0.214367	0.224618	0.240821	0.247785	0.261292	0.26745	0.285295	0.290768	0.300803	0.308914	0.315333	0.325276	0.328885	0.332631	0.338177	0.334091	0.338177	0.339595	0.341499	0.335011	0.332568	0.331129	0.320925	0.317301	0.314615	0.306193	0.305234	0.2939	0.294516	0.283428	0.277392	0.269499	0.264136	0.257869	0.250142	0.244633	0.238941	0.229931	0.22364
3.63	0.063498	0.0774367	0.0948184	0.110132	0.128112	0.142394	0.154378	0.174537	0.18356	0.198359	0.207596	0.216678	0.234956	0.242855	0.256996	0.270331	0.280581	0.284221	0.297071	0.302043	0.306703	0.316367	0.320149	0.32549	0.329178	0.325046	0.324421	0.326488	0.3248	0.319313	0.316777	0.311591	0.304286	0.302722	0.295765	0.286667	0.282491	0.273341	0.271405	0.260675	0.25435	0.24276	0.241427	0.230212	0.226702	0.217395	0.211179	0.206163	0.196926
3.75	0.0610708	0.0635643	0.0899327	0.0987962	0.122505	0.13421	0.150678	0.168629	0.174083	0.189401	0.199749	0.210335	0.225203	0.236834	0.244176	0.255168	0.261223	0.271008	0.275502	0.282924	0.28556	0.295581	0.301006	0.295684	0.306511	0.304851	0.299672	0.304018	0.298435	0.298445	0.295664	0.288635	0.285779	0.285483	0.274824	0.266393	0.260341	0.253566	0.251511	0.242506	0.237338	0.228942	0.225553	0.216815	0.212974	0.206253	0.198842	0.195907	0.187881
3.87	0.0569161	0.067355	0.0861943	0.103925	0.119362	0.138781	0.14383	0.15801	0.172369	0.1839	0.191484	0.202907	0.213898	0.226009	0.231304	0.240817	0.24544	0.255332	0.260277	0.265339	0.273077	0.28343	0.284914	0.282684	0.286511	0.287517	0.291272	0.287752	0.288301	0.282871	0.281305	0.279769	0.274386	0.272763	0.263714	0.253792	0.249582	0.242576	0.242061	0.233161	0.227931	0.222938	0.215645	0.211828	0.205654	0.199946	0.191963	0.190309	0.18235
3.99	0.0530593	0.0704673	0.0844387	0.0980238	0.114715	0.124545	0.14183	0.14681	0.163569	0.1791	0.181746	0.191979	0.203549	0.214773	0.224028	0.232319	0.237649	0.244658	0.253328	0.257093	0.267424	0.270755	0.274333	0.276824	0.278585	0.281435	0.282132	0.281461	0.277645	0.279871	0.275171	0.273769	0.267719	0.265297	0.259514	0.24792	0.244258	0.238763	0.237329	0.228516	0.221731	0.217159	0.21015	0.209152	0.202192	0.194874	0.187813	0.187015	0.178676
4.11	0.0520062	0.0707787	0.0866629	0.0969615	0.113059	0.122055	0.138566	0.149773	0.1628	0.175231	0.180946	0.190579	0.193949	0.216765	0.222044	0.227006	0.234639	0.239326	0.250207	0.254589	0.262917	0.260893	0.26731	0.272021	0.272908	0.278885	0.275185	0.27618	0.275072	0.274722	0.269351	0.266805	0.264729	0.259433	0.2518	0.246577	0.242383	0.237263	0.231579	0.228329	0.221981	0.218159	0.214838	0.209402	0.203504	0.194874	0.189313	0.187015	0.179391
4.24	0.0520416	0.0686637	0.0869275	0.096118	0.107012	0.123242	0.130513	0.148366	0.155308	0.167491	0.174507	0.183462	0.194038	0.203131	0.210399	0.219693	0.221029	0.23093	0.241193	0.24874	0.252748	0.253466	0.258466	0.262964	0.263299	0.270361	0.264518	0.264615	0.265259	0.261088	0.258145	0.252491	0.250568	0.246288	0.238022	0.234236	0.229427	0.225697	0.217946	0.214331	0.203521	0.202493	0.196316	0.191738	0.186292	0.177288	0.175656	0.165516	0.162643
4.37	0.0433478	0.0549528	0.0698976	0.0827802	0.0942455	0.119387	0.122185	0.139502	0.143772	0.161162	0.162909	0.174561	0.182362	0.191393	0.197702	0.205235	0.211912	0.217562	0.22474	0.230595	0.23081	0.23681	0.238695	0.245448	0.247516	0.24979	0.248452	0.248776	0.247111	0.244695	0.245545	0.238651	0.236148	0.234805	0.227059	0.224741	0.216837	0.216677	0.210106	0.205069	0.194567	0.197135	0.191601	0.185615	0.181902	0.172656	0.1731	0.165319	0.162732
4.51	0.0420742	0.0506565	0.0689351	0.0792146	0.0867896	0.105722	0.11788	0.12583	0.131247	0.15304	0.150367	0.165662	0.169738	0.180146	0.189404	0.194376	0.203138	0.207623	0.211285	0.219657	0.223817	0.232185	0.235978	0.241511	0.245183	0.24279	0.242537	0.25054	0.241451	0.240481	0.238997	0.234576	0.23131	0.230124	0.22182	0.220793	0.208906	0.209167	0.204905	0.197745	0.191801	0.192378	0.187002	0.180516	0.176384	0.166685	0.16691	0.162612	0.15692
4.65	0.0285094	0.0428834	0.0600644	0.0727343	0.0902896	0.0966507	0.102691	0.116482	0.123116	0.141056	0.14505	0.159107	0.165018	0.174748	0.185274	0.188261	0.195293	0.201001	0.204644	0.212589	0.214708	0.222043	0.222215	0.227635	0.23389	0.230935	0.231234	0.234344	0.229373	0.22504	0.225546	0.221811	0.212643	0.218327	0.212657	0.207659	0.201327	0.19443	0.192329	0.184387	0.183346	0.177798	0.172114	0.168147	0.164085	0.156717	0.153879	0.150876	0.144534
4.79	0.0277225	0.0456031	0.0590153	0.0742389	0.0851334	0.0962729	0.105776	0.118129	0.128469	0.139958	0.147227	0.154959	0.163289	0.174304	0.179172	0.18331	0.188002	0.196152	0.20064	0.206432	0.205403	0.212225	0.213217	0.21538	0.222171	0.216425	0.219945	0.220129	0.216621	0.213023	0.212055	0.209247	0.203699	0.205974	0.201334	0.195581	0.18815	0.18043	0.181348	0.173269	0.169346	0.165987	0.162362	0.154662	0.15526	0.152604	0.142853	0.139384	0.136622
4.93	0.0362823	0.0514495	0.0619967	0.0780424	0.0849004	0.097567	0.103641	0.111828	0.127295	0.13717	0.141737	0.158254	0.15725	0.164423	0.167499	0.177412	0.180744	0.191296	0.195299	0.200734	0.197119	0.204798	0.207775	0.208187	0.213185	0.208144	0.210109	0.212022	0.208401	0.206613	0.204965	0.204927	0.200472	0.197044	0.192631	0.18854	0.182474	0.176104	0.176902	0.17	0.168305	0.162843	0.158084	0.152328	0.150204	0.145604	0.140779	0.138411	0.135585
5.08	0.0430543	0.0528807	0.0636793	0.0769712	0.0839492	0.0955783	0.100021	0.109929	0.125476	0.133303	0.135258	0.149003	0.151746	0.154455	0.164444	0.173801	0.175535	0.181018	0.185822	0.195368	0.189177	0.197884	0.199955	0.201833	0.202809	0.201467	0.1983	0.202998	0.197683	0.195926	0.191442	0.194436	0.187732	0.181374	0.176161	0.169927	0.166711	0.162625	0.16109	0.155779	0.151758	0.147314	0.141854	0.13779	0.134895	0.127217	0.125872	0.120744	0.115208
5.23	0.0434293	0.0493867	0.0642269	0.0742248	0.0838481	0.0948485	0.100382	0.113286	0.124961	0.131084	0.132621	0.144253	0.148771	0.15241	0.16089	0.161637	0.169346	0.167996	0.173114	0.179257	0.181677	0.18705	0.185511	0.184137	0.183907	0.184242	0.18297	0.187953	0.182152	0.179873	0.172957	0.178366	0.170839	0.16707	0.161567	0.155828	0.154606	0.153142	0.150081	0.146451	0.140753	0.139437	0.134596	0.130387	0.128485	0.120418	0.120781	0.115666	0.109289
5.39	0.0608219	0.0711201	0.077067	0.0823368	0.0922887	0.0976285	0.100955	0.112379	0.120896	0.123301	0.127608	0.138232	0.139681	0.144576	0.153785	0.152188	0.161567	0.158496	0.164433	0.166727	0.169971	0.175695	0.177688	0.177915	0.18213	0.177723	0.176752	0.180731	0.177547	0.175455	0.170423	0.171426	0.166352	0.164443	0.15887	0.156445	0.15462	0.151222	0.148453	0.14461	0.13825	0.136414	0.132889	0.12712	0.12556	0.118406	0.117972	0.113461	0.107827
5.55	0.0395786	0.0504495	0.0519411	0.0586923	0.0767572	0.0828065	0.086929	0.0987262	0.109049	0.111846	0.118502	0.129834	0.128292	0.134634	0.144032	0.145656	0.151471	0.151456	0.15434	0.159275	0.160937	0.164613	0.167884	0.168138	0.170568	0.169515	0.168026	0.171397	0.166347	0.166455	0.16189	0.162626	0.158885	0.150843	0.15207	0.142585	0.149009	0.138959	0.140323	0.136729	0.13045	0.123867	0.123523	0.118239	0.116548	0.110838	0.107764	0.10498	0.100836
5.71	0.0330751	0.042537	0.0523193	0.0610915	0.0666772	0.0787265	0.090089	0.0954729	0.100833	0.111855	0.112122	0.122746	0.122067	0.128646	0.135319	0.139857	0.143198	0.145019	0.1466	0.15309	0.154734	0.157524	0.159684	0.1596	0.159026	0.159334	0.15963	0.160228	0.157653	0.15458	0.15149	0.152625	0.146431	0.142939	0.14018	0.138031	0.134062	0.127169	0.126288	0.12136	0.115573	0.115165	0.111944	0.108976	0.106653	0.10093	0.093011	0.0967747	0.0911655
5.88	0.0330028	0.0476598	0.059779	0.0644565	0.0708263	0.0811603	0.0891131	0.0986104	0.104011	0.108574	0.108543	0.11619	0.120564	0.124615	0.129527	0.132351	0.13753	0.13776	0.141106	0.146072	0.148534	0.149103	0.149557	0.149205	0.151262	0.151342	0.15081	0.149619	0.151272	0.146095	0.143135	0.144885	0.139369	0.140178	0.134224	0.131595	0.129772	0.125495	0.122553	0.118822	0.119398	0.111454	0.109437	0.105162	0.105784	0.10433	0.0960426	0.0971997	0.0922988
6.05	0.0307909	0.0441585	0.0560811	0.0568923	0.0619183	0.0760386	0.0777491	0.0854204	0.0939453	0.099494	0.100408	0.104927	0.108948	0.111652	0.120177	0.120094	0.125796	0.129751	0.132519	0.138974	0.141161	0.138024	0.138805	0.139725	0.145666	0.144764	0.143676	0.141859	0.144398	0.14147	0.139282	0.137814	0.136721	0.134155	0.130078	0.125695	0.124484	0.120465	0.119752	0.114846	0.113647	0.108152	0.104984	0.104191	0.102462	0.0992239	0.097813	0.096866	0.090907
6.23	0.0252791	0.0318071	0.0431838	0.0536254	0.0574342	0.0718589	0.0742804	0.0778706	0.0877329	0.0952455	0.0948166	0.106413	0.108088	0.110801	0.12028	0.122951	0.123225	0.126608	0.126091	0.128405	0.135558	0.135186	0.133999	0.137244	0.137018	0.135364	0.138046	0.136144	0.13567	0.136076	0.134948	0.130546	0.130676	0.124407	0.1231	0.11907	0.116628	0.112733	0.11566	0.108672	0.104512	0.101029	0.0976592	0.0954862	0.0961501	0.0927057	0.0890893	0.0899823	0.0838895
6.41	0.023636	0.0329067	0.0367984	0.0561745	0.0586009	0.0685047	0.0735421	0.0749816	0.084664	0.0906658	0.0893669	0.0990814	0.103327	0.102741	0.109565	0.112923	0.113336	0.113655	0.119761	0.123538	0.121458	0.131586	0.124399	0.129015	0.130458	0.126465	0.128891	0.129865	0.127776	0.125593	0.124179	0.12386	0.11765	0.11581	0.112333	0.110409	0.107748	0.103887	0.108479	0.100869	0.0972378	0.0920754	0.090016	0.0863329	0.088419	0.0858963	0.0799063	0.0797664	0.0770238
6.59	0.0261843	0.0335912	0.0430246	0.0440776	0.0481902	0.0611816	0.0643962	0.0687851	0.0774418	0.0814121	0.0825343	0.0905016	0.0948558	0.0940618	0.0992509	0.105108	0.105389	0.104796	0.110371	0.108292	0.112499	0.11546	0.116194	0.116129	0.119549	0.121829	0.120709	0.116501	0.114686	0.11557	0.116816	0.115258	0.107725	0.108826	0.102296	0.100666	0.0984977	0.0940891	0.0982134	0.0925457	0.0902594	0.0851596	0.0827848	0.0814058	0.0796618	0.0772928	0.0744727	0.0709536	0.070495
6.79	0.0110449	0.0250685	0.0427433	0.0348911	0.0432221	0.0556227	0.0542978	0.0631213	0.0700734	0.074684	0.078559	0.0892014	0.0890462	0.0914596	0.0950153	0.103019	0.102418	0.102527	0.106235	0.104215	0.110971	0.112091	0.112618	0.107946	0.110755	0.112939	0.11145	0.113119	0.1087	0.110355	0.103774	0.105258	0.100725	0.0982204	0.0982052	0.0951824	0.0903935	0.0883046	0.0883185	0.0866909	0.0781717	0.0799857	0.0724398	0.0724231	0.069074	0.0672455	0.0675193	0.065774	0.0613784
6.98	0.0257662	0.0358225	0.0486448	0.0557911	0.0522039	0.0614173	0.0651273	0.0708378	0.0755446	0.0770497	0.0793673	0.0874171	0.084701	0.0902256	0.0922706	0.0963754	0.0972024	0.0956424	0.100332	0.102265	0.10319	0.106068	0.107343	0.101724	0.106161	0.104542	0.103338	0.104425	0.101987	0.102036	0.101907	0.0973934	0.0999573	0.0959058	0.0927159	0.0932866	0.090538	0.0886901	0.0885387	0.0828909	0.0783644	0.0784437	0.0734518	0.0770491	0.0718413	0.0705499	0.0704106	0.0670751	0.0614328
7.18	0.0156018	0.024896	0.0289997	0.0418405	0.0438215	0.044084	0.0468447	0.0561711	0.0622435	0.0621604	0.0706737	0.0698931	0.0708962	0.0819407	0.0847758	0.0831444	0.0881996	0.0867021	0.0919776	0.0964761	0.0945224	0.0984459	0.100728	0.0954692	0.100649	0.0984308	0.0969703	0.100351	0.0980982	0.0967321	0.095422	0.0916433	0.0928296	0.0873401	0.0873728	0.0866346	0.0849105	0.082002	0.0814475	0.0783972	0.0736553	0.0728199	0.0716494	0.0734691	0.0681368	0.064967	0.0639535	0.0618262	0.061865
7.39	0.0154086	0.0171951	0.0221207	0.0355829	0.0372281	0.0399086	0.0428986	0.0525692	0.056009	0.0626778	0.0652563	0.069542	0.0687509	0.0789597	0.0807099	0.0842379	0.0863045	0.0886389	0.0883665	0.0892475	0.0919461	0.0948061	0.0942677	0.0909997	0.094246	0.0935949	0.0928962	0.0953411	0.0939294	0.0920912	0.0888462	0.0881636	0.0869714	0.0835091	0.0805849	0.0811562	0.0778825	0.0763615	0.0778433	0.0717174	0.0706412	0.0669064	0.065865	0.0636789	0.0620807	0.0597473	0.0573843	0.056449	0.0534607
7.59	0.0228413	0.0209294	0.0279799	0.0346903	0.0364789	0.0449467	0.0429659	0.0518874	0.0575382	0.0648861	0.0647276	0.0713753	0.0745009	0.0758139	0.0791821	0.0821545	0.0821209	0.0792612	0.0859193	0.0823432	0.0854466	0.0900762	0.0876308	0.0873234	0.0879376	0.0874291	0.0869462	0.084351	0.0848116	0.0840358	0.0800366	0.0816635	0.0796157	0.0791138	0.071876	0.0717809	0.0668053	0.0664251	0.0678391	0.0628568	0.0615899	0.057277	0.0547023	0.0550504	0.0538929	0.0510742	0.0506131	0.0481979	0.0452536
7.81	0.0246934	0.0245518	0.0323562	0.0371754	0.0352514	0.044917	0.0432463	0.0503715	0.0537259	0.0592118	0.0570101	0.0648486	0.0638007	0.0689206	0.0695869	0.0768168	0.0716986	0.0722029	0.0769818	0.0776205	0.0778054	0.0767339	0.0802393	0.0754452	0.077691	0.0785044	0.0745541	0.0724134	0.0715406	0.0740165	0.0673429	0.0707149	0.0693443	0.0692481	0.0634855	0.0617307	0.0572021	0.0559859	0.0570583	0.056534	0.0520318	0.0502164	0.0498464	0.0492736	0.0483756	0.044213	0.0441926	0.0422003	0.0407532
8.03	0.0200117	0.0215369	0.0310308	0.0392688	0.0387474	0.0460531	0.0461063	0.0509447	0.0542659	0.0582874	0.0585039	0.0633894	0.0665033	0.0685069	0.0691906	0.0711153	0.0718966	0.0689615	0.0754678	0.0747438	0.0746081	0.0734339	0.0773939	0.0785472	0.0724404	0.0772829	0.0744527	0.0726274	0.0722655	0.0748286	0.0693967	0.0675783	0.0676184	0.0635766	0.0613691	0.062534	0.0587603	0.0558309	0.0567508	0.0570543	0.0515884	0.0512768	0.0533074	0.0465578	0.0483039	0.0421527	0.0427423	0.0423702	0.0408029
8.26	0.0124058	0.0189936	0.02737	0.0320218	0.0393685	0.0421793	0.0418989	0.0452795	0.0492938	0.0538918	0.0548997	0.0559984	0.0599838	0.0624035	0.0630775	0.0634064	0.0634029	0.0631315	0.0664899	0.066421	0.0677513	0.068855	0.0670702	0.071586	0.0694206	0.064456	0.071246	0.0684107	0.0695527	0.0690343	0.0687775	0.0668228	0.0654012	0.0611835	0.0611465	0.0628483	0.0576553	0.0580945	0.0537425	0.0567979	0.0539493	0.0519694	0.0496695	0.0450441	0.0483119	0.0404807	0.0449586	0.0434261	0.0421478
8.49	0.00392723	0.0105619	0.0159143	0.0177403	0.0266848	0.0291179	0.031339	0.0367705	0.0381165	0.047305	0.0484201	0.0517386	0.0535009	0.056198	0.0565919	0.0575372	0.0588867	0.062602	0.0624989	0.0608107	0.063748	0.0656378	0.0636884	0.0626771	0.0637191	0.0643707	0.0647275	0.067376	0.0685816	0.0643378	0.0621478	0.0613603	0.0580588	0.0588835	0.0589792	0.0593098	0.0549573	0.0531996	0.0506174	0.0503365	0.0495667	0.0473367	0.0486595	0.0450196	0.044484	0.0407265	0.0402754	0.0389243	0.0423089
8.73	0.0111611	0.0148724	0.0149156	0.022253	0.0268881	0.0310788	0.029082	0.0341003	0.0316741	0.0431427	0.0429878	0.0486241	0.049761	0.05011	0.052697	0.0536999	0.0530327	0.0576656	0.0594508	0.0585231	0.0614213	0.0618234	0.0642156	0.061385	0.0620904	0.0645152	0.0646925	0.0639615	0.0647413	0.0678642	0.0615209	0.063885	0.0634122	0.0582988	0.0602624	0.0575324	0.0570651	0.0567954	0.0579794	0.055298	0.0522744	0.0545367	0.0535057	0.0460657	0.0526763	0.0471351	0.0491874	0.0459576	0.0445274
8.97	-0.018538	-0.00537989	0.00183254	0.00491567	0.0078108	0.0150371	0.0127096	0.0182797	0.0276674	0.03435	0.0332777	0.0385703	0.0428795	0.0443904	0.0481564	0.0493281	0.0459593	0.0479393	0.0533909	0.054005	0.0552658	0.0564523	0.0571246	0.0554508	0.0558745	0.0568313	0.0559527	0.0568271	0.0538298	0.0563615	0.0529962	0.0518398	0.048347	0.051682	0.0485375	0.0450141	0.0454451	0.0444216	0.0479933	0.0435919	0.0385133	0.0415702	0.0399041	0.038145	0.0366353	0.0364151	0.0379874	0.0363176	0.037354
9.22	-0.00905272	-0.000796437	0.000892836	0.0114407	0.0167275	0.017426	0.018293	0.0227797	0.0266319	0.0305865	0.0318467	0.0396206	0.0417215	0.0438064	0.0428264	0.0438411	0.0441941	0.0422567	0.0474431	0.0473216	0.0497157	0.0518729	0.0495255	0.0498419	0.0506644	0.0496503	0.0487081	0.0513951	0.0466812	0.0488791	0.0474196	0.0458105	0.0396342	0.0446085	0.0430023	0.0401152	0.0400038	0.0395367	0.0400211	0.0361598	0.0338705	0.0362387	0.0353149	0.0356357	0.0332139	0.0319506	0.0307494	0.0313738	0.0309966
9.48	0.00399589	0.00707141	0.00925478	0.0204825	0.0217892	0.0242939	0.0236473	0.0293934	0.03249	0.0408999	0.0392712	0.0441273	0.0417504	0.0427052	0.0474159	0.0413616	0.0487858	0.0462731	0.0476309	0.0446572	0.0525737	0.050809	0.0500799	0.0511603	0.0513685	0.0492721	0.0495259	0.0507412	0.0478338	0.0512783	0.0499274	0.0489529	0.0434942	0.0447962	0.0452792	0.0440049	0.0445298	0.0427263	0.0423412	0.0393403	0.0393754	0.0389682	0.0388628	0.0383963	0.0385732	0.0377165	0.0331079	0.0348009	0.0361627
9.74	0.000909735	0.00681396	0.00954738	0.0181478	0.0161019	0.0223201	0.0190558	0.0249512	0.0282304	0.035352	0.0314193	0.0326754	0.0418526	0.0434942	0.0376226	0.0455216	0.0504108	0.0435865	0.0470459	0.0490478	0.0530543	0.0515268	0.0493278	0.0503203	0.0512341	0.0516158	0.0509276	0.0521195	0.0509631	0.0531715	0.0536428	0.0505418	0.0491569	0.0496722	0.0464299	0.0459238	0.0476962	0.04436	0.0467362	0.0431813	0.0418264	0.0374625	0.0402131	0.0373201	0.0407388	0.0382271	0.0355639	0.0349145	0.0353484
10	-0.0031947	0.00621032	0.0130627	0.0173942	0.0188173	0.0246058	0.0236715	0.0259068	0.0292023	0.0345531	0.036454	0.0348969	0.0355586	0.0419436	0.041107	0.0426618	0.0500821	0.0456754	0.0437331	0.0465978	0.049241	0.0463052	0.04381	0.0480886	0.0496741	0.0486113	0.0425051	0.0449662	0.0438882	0.0439092	0.0434866	0.0425348	0.0420066	0.0432396	0.0389806	0.0370812	0.0371869	0.0376063	0.0405527	0.0366976	0.0333666	0.0276492	0.0334694	0.0306743	0.035962	0.028486	0.0310115	0.0288657	0.025305
10.3	0.00435664	0.0103786	0.0180213	0.0167803	0.0216878	0.0240193	0.0226643	0.0253687	0.031916	0.0330433	0.0336302	0.0368837	0.0322659	0.0359324	0.0386461	0.0355193	0.0414312	0.0429224	0.0414391	0.0441638	0.0417899	0.0424857	0.0471824	0.0428005	0.0414883	0.0438232	0.0444854	0.0457372	0.0392865	0.0442345	0.0453807	0.0445145	0.0350225	0.0405317	0.0394235	0.0396889	0.0354248	0.0357043	0.0406108	0.0366856	0.0330678	0.0343088	0.0295649	0.0329742	0.0352242	0.029633	0.0272509	0.0284639	0.0257247
10.6	0.00323802	0.00816504	0.0140209	0.0112036	0.0194977	0.021552	0.0209967	0.0227118	0.0280474	0.0299316	0.0264531	0.0336363	0.0331024	0.0332286	0.0355144	0.0355696	0.0381531	0.0332456	0.036454	0.0368853	0.0418591	0.0435362	0.0329226	0.0403126	0.0369419	0.0369871	0.0395168	0.03734	0.0410653	0.037923	0.0383592	0.0380562	0.0309273	0.0342975	0.0325148	0.0276631	0.0295754	0.0294063	0.030845	0.0281402	0.0261995	0.0327582	0.0273308	0.0258255	0.0283264	0.0260015	0.0239674	0.0207588	0.0177681
10.9	0.00395198	0.00706925	0.0136818	0.0121125	0.0230507	0.0243108	0.0191067	0.0218026	0.0247513	0.0264729	0.0234867	0.027717	0.0310777	0.0262873	0.0293144	0.0374565	0.0305665	0.0300003	0.0338526	0.0311598	0.0317132	0.033977	0.0264344	0.030852	0.0310865	0.0311219	0.0316048	0.0316633	0.0310052	0.0261409	0.0302692	0.0297869	0.0281892	0.0305101	0.0213456	0.0238998	0.0224608	0.0250225	0.0236809	0.0207822	0.019924	0.018265	0.0201333	0.0171128	0.0195631	0.0170031	0.0157858	0.0143271	0.0149193
11.2	0.00639532	0.0126776	0.0174749	0.0217484	0.0249789	0.0274293	0.0199743	0.0256561	0.0286514	0.0320348	0.0269427	0.0268243	0.0299994	0.0295296	0.0260683	0.0316472	0.0302973	0.0332694	0.033234	0.0311158	0.0302326	0.03518	0.0321399	0.0312497	0.0289867	0.0312696	0.027128	0.028722	0.0261041	0.0271297	0.0255729	0.0254843	0.0233841	0.0237244	0.0201874	0.024419	0.0173896	0.0219696	0.0197677	0.0178243	0.0174883	0.01601	0.0137707	0.017763	0.0147909	0.0144685	0.0128484	0.0106347	0.0126848
11.5	0.0132987	0.011665	0.0180999	0.0224014	0.0193437	0.0234449	0.0199478	0.0234494	0.0268099	0.0313188	0.0254397	0.0264691	0.0285884	0.0290092	0.0278649	0.0301357	0.0342341	0.0318259	0.0349083	0.0327469	0.0308543	0.0340149	0.0322785	0.0350595	0.0357984	0.0336457	0.0323578	0.033447	0.0327291	0.031611	0.0289479	0.032478	0.0300341	0.0332244	0.0284374	0.027994	0.0291834	0.0270196	0.0231427	0.027218	0.0287383	0.02636	0.0245519	0.022763	0.0237534	0.0223435	0.0227234	0.0225597	0.0212598
11.8	0.000248443	-0.00224006	0.00443745	0.00512879	0.00836088	0.0145987	0.0139415	0.0168407	0.0216193	0.0271276	0.0237575	0.0260696	0.0290868	0.0274911	0.0294043	0.0295008	0.0319253	0.0305536	0.035258	0.0316756	0.0319532	0.0309305	0.0309749	0.0338915	0.033842	0.0313052	0.030643	0.0322969	0.0310396	0.0313338	0.0242755	0.0276561	0.0306847	0.0278312	0.0250869	0.025996	0.0254824	0.0211786	0.0212996	0.0233477	0.0225853	0.0201547	0.0206604	0.0196243	0.0194898	0.0153009	0.0200235	0.017447	0.0150885
12.1	0.0104331	0.0042307	0.0142462	0.0112477	0.0157505	0.0194471	0.0174256	0.0194747	0.0236064	0.0276823	0.026362	0.0263565	0.0312006	0.0274046	0.0289464	0.0275918	0.0260938	0.0295335	0.0320968	0.0298838	0.0299998	0.0285556	0.0287377	0.0304433	0.0298446	0.0264061	0.0287737	0.0285713	0.0266589	0.0273103	0.0222696	0.0248073	0.0274032	0.026993	0.0223717	0.0227821	0.0236029	0.021687	0.0212851	0.0217441	0.0220174	0.0206186	0.019468	0.0227278	0.017832	0.0163074	0.0173165	0.0174205	0.0162597
12.4	0.00436806	-0.000512111	0.00442119	0.0073477	0.00975047	0.0157721	0.0127119	0.0146997	0.0237189	0.0192823	0.019762	0.024634	0.028693	0.0244991	0.0282862	0.0257566	0.025479	0.0266852	0.0273958	0.0292865	0.0266285	0.0282856	0.0264794	0.0281152	0.0269808	0.0248777	0.0282006	0.0272783	0.0229743	0.0239887	0.0229592	0.0237815	0.0234954	0.0270763	0.0223854	0.0209869	0.0220416	0.0219272	0.0219851	0.0212207	0.0193745	0.0215861	0.0186249	0.0210821	0.0160623	0.0157695	0.0168876	0.0180127	0.0151307
12.8	0.00508263	0.00527705	0.00573858	0.00493699	0.0118179	0.0201782	0.0170726	0.0173371	0.0194613	0.0221391	0.0205554	0.0225555	0.0288328	0.0222974	0.024699	0.024403	0.0237865	0.0237896	0.0244231	0.0256836	0.0274991	0.0293848	0.026181	0.0246833	0.0227953	0.0293307	0.0254197	0.0283456	0.023849	0.0257053	0.024078	0.0262443	0.0229373	0.0248307	0.0220939	0.0229797	0.0226186	0.0211104	0.0230916	0.0243724	0.0204333	0.0203499	0.0234794	0.0189287	0.0185938	0.0183807	0.0198505	0.0202189	0.0181151
13.1	-0.00837192	0.0022208	-0.00027392	0.00700512	0.00496789	0.0119532	0.00854132	0.0102371	0.0124806	0.0154141	0.00907789	0.0190018	0.0212249	0.0202807	0.021222	0.0241775	0.0194084	0.0266606	0.0239273	0.0239057	0.0253018	0.0275221	0.0268179	0.0206728	0.0208502	0.0271752	0.021553	0.0241511	0.0240616	0.0247741	0.021911	0.0250185	0.022892	0.0206131	0.0202445	0.0199857	0.0212994	0.0161283	0.0190751	0.0217651	0.0185917	0.0161089	0.0210206	0.0162088	0.0177933	0.0154724	0.0159051	0.0160546	0.0172091
13.5	-0.000677161	0.00639165	0.00585474	0.0134023	0.0130585	0.0161854	0.0147703	0.0230471	0.0159419	0.0208276	0.0163778	0.0195564	0.0236722	0.0248257	0.0181402	0.0152603	0.0215824	0.020638	0.0212124	0.023129	0.016343	0.0204208	0.023253	0.0177672	0.0184703	0.0186132	0.0156604	0.0163629	0.0184394	0.0189805	0.0171685	0.0165231	0.0190487	0.0156623	0.0172051	0.0136469	0.0167728	0.0110615	0.0137225	0.0153852	0.0114352	0.0119995	0.0132947	0.0120625	0.015105	0.0110941	0.0111066	0.0111029	0.012167
13.8	0.000445163	0.00126795	0.00582362	0.00880154	0.0120508	0.0150148	0.00575997	0.0155731	0.0148078	0.0164738	0.017836	0.0177377	0.0181472	0.0191238	0.0186152	0.0206453	0.0207387	0.0241455	0.0224124	0.018454	0.019018	0.0214389	0.019728	0.0202047	0.0220953	0.0213132	0.0183764	0.0214135	0.0209213	0.0225231	0.0188595	0.0174279	0.0175844	0.0197494	0.0150265	0.0171252	0.0167229	0.0175512	0.0170968	0.0167177	0.0108426	0.0142601	0.0135159	0.0129433	0.0166027	0.0136562	0.0135426	0.0126638	0.0103626
14.2	-0.00424294	-0.00781901	0.0077382	0.00139593	0.00542206	0.00831186	0.00447331	0.011096	0.0149867	0.0112692	0.014347	0.0131756	0.0178792	0.015266	0.0182572	0.0207711	0.0188598	0.0205526	0.0169338	0.0218981	0.0200384	0.0234258	0.0183813	0.0163371	0.0174073	0.0187969	0.0222522	0.0222048	0.0192989	0.0202741	0.0175505	0.0188608	0.0210855	0.0161078	0.0174761	0.0158772	0.014974	0.0180473	0.0172141	0.0163857	0.0158002	0.0159586	0.0155065	0.0167901	0.0186062	0.0149954	0.013666	0.0120376	0.0117785
14.6	-0.00669167	-0.0124096	-0.00140189	-0.00303467	0.000793847	0.00552275	-8.44022e-05	0.00263368	0.0052383	0.00641696	0.00815537	0.00833168	0.0120213	0.00787705	0.0150355	0.0124242	0.0121725	0.0184786	0.0133308	0.00901756	0.0139118	0.014301	0.0181984	0.0134901	0.0174011	0.0125071	0.0136777	0.0203015	0.0134483	0.0158881	0.0130605	0.0171386	0.0187986	0.0114724	0.0133006	0.0156877	0.0127868	0.0161078	0.0201596	0.0144443	0.0123323	0.014947	0.0151057	0.0170421	0.01626	0.0135103	0.0124162	0.0132166	0.0142807
15	-0.00844329	-0.00727514	-0.00344354	-0.00284823	-0.0036283	0.00669881	-0.00108089	0.00306565	0.00582779	0.0121985	0.0080699	0.0135201	0.00850175	0.0120985	0.0137468	0.0154919	0.0178273	0.0171073	0.0152599	0.0177461	0.0158752	0.024122	0.0188657	0.0201183	0.0206436	0.0227133	0.0166571	0.020848	0.0209515	0.0189533	0.0228644	0.0186015	0.0227331	0.0171088	0.0199623	0.0190376	0.0199514	0.0209324	0.0162261	0.0197461	0.0139549	0.0166387	0.0144401	0.0139904	0.016011	0.0108925	0.015369	0.0151646	0.0158707
15.4	0.00266415	0.000650021	0.00551317	0.00167075	0.00307167	0.00765086	0.00802686	0.00968716	0.0126091	0.017934	0.0168045	0.0145283	0.0162648	0.0161191	0.0188209	0.0145545	0.0154041	0.0152773	0.016669	0.0176396	0.0167462	0.0195588	0.0147237	0.016353	0.0165233	0.0136976	0.0172431	0.0170149	0.014398	0.0162258	0.0137651	0.00727778	0.0131254	0.014277	0.0103718	0.0118637	0.0114476	0.0114724	0.00794629	0.00946296	0.0108506	0.00849185	0.00920522	0.00683211	0.0102447	0.00748645	0.00913764	0.00761894	0.00510922
15.8	0.00822745	-0.00013421	0.00757135	0.00523288	0.0079114	0.00730736	0.00929124	0.0123771	0.012802	0.0166516	0.0170501	0.0142746	0.0157639	0.0164717	0.0197284	0.0187552	0.018171	0.0167639	0.0166964	0.0197723	0.0216437	0.0178113	0.0143859	0.018638	0.019687	0.0154467	0.0177359	0.0204282	0.017966	0.0175178	0.0172851	0.0138018	0.0147254	0.017637	0.0148118	0.0147437	0.0148676	0.0114857	0.0114636	0.011543	0.0118372	0.0135932	0.00956522	0.0127937	0.0130047	0.0156731	0.0147963	0.0137789	0.0113199
16.2	-0.00102719	-0.00268275	0.00580301	0.00789587	0.00717422	0.00739408	0.00689956	0.0114035	0.0114008	0.0144365	0.0133029	0.0131361	0.0136413	0.0151596	0.0152947	0.0184304	0.0158839	0.016479	0.0168036	0.0155316	0.0157913	0.0140001	0.0135919	0.014583	0.012863	0.00885997	0.0147376	0.0133029	0.0128509	0.0109438	0.0113541	0.0115327	0.00990017	0.00811837	0.00947068	0.00726054	0.00981997	0.0121267	0.0112029	0.00898533	0.00554102	0.00476475	0.00555329	0.00492919	0.00966415	0.00793324	0.00324476	0.002823	0.00979604
16.6	-0.00111426	0.00313019	0.00338564	0.00943135	0.0071956	0.00995455	0.00861834	0.0109001	0.0116492	0.0166077	0.0126306	0.0135959	0.0114203	0.015421	0.0148659	0.0147949	0.0135517	0.0138184	0.0178069	0.0111771	0.0132722	0.0141865	0.0143413	0.0138115	0.012462	0.00879238	0.00881651	0.0110536	0.00928877	0.00871768	0.0104976	0.00835147	0.00811964	0.0075583	0.00487348	0.00506676	0.00617022	0.00800329	0.00773859	0.00950402	0.00508119	0.00450425	0.00687109	0.00408251	0.00524212	0.00425865	0.00478655	0.0045692	0.00370192
17.1	0.00618727	0.0112944	0.00218584	0.0080697	0.00924954	0.014147	0.0128329	0.0136942	0.0127807	0.0209402	0.0159558	0.0164443	0.011787	0.0164686	0.0163204	0.0138208	0.0143989	0.0139744	0.0121982	0.0125277	0.0139298	0.0148168	0.0138075	0.0124676	0.012021	0.0115884	0.00888226	0.00907821	0.0082086	0.00930477	0.00870132	0.00528472	0.00600059	0.00776637	0.00455325	0.00266502	0.00255032	0.00332409	0.00663639	0.00895763	0.00373899	0.00465939	0.0014656	0.00440558	0.00254373	0.00249669	0.000430726	0.00178999	-0.00224546
17.5	0.0075983	0.00674934	0.0102804	0.0104534	0.0157342	0.0161047	0.0157896	0.0136595	0.0150338	0.0212083	0.0185334	0.0188561	0.018798	0.0172657	0.0151194	0.0165323	0.0153252	0.0177366	0.00865756	0.0167327	0.0143303	0.0161659	0.0130824	0.0115188	0.0105424	0.01092	0.00965401	0.00774594	0.0112929	0.00989649	0.00771949	0.00742896	0.00745362	0.00625501	0.00659549	0.00363814	0.00360407	0.00538913	0.00318515	0.00454726	0.000227285	0.00276362	0.00174656	0.00563647	0.001156	0.00224617	0.000126107	0.00082641	-0.00297472
18	0.0155518	0.00598139	0.0148986	0.0110292	0.0129646	0.0150868	0.0123349	0.0129701	0.0151806	0.0215031	0.0171314	0.0203317	0.0194723	0.0172165	0.0139821	0.0175769	0.0137806	0.0176425	0.0124132	0.0168033	0.0127968	0.014218	0.011019	0.0119125	0.0135681	0.0109442	0.0101955	0.0101804	0.0143282	0.0111389	0.00718218	0.00830631	0.0106251	0.00744354	0.00717042	0.00705434	0.0059331	0.0082541	0.0101288	0.00686125	0.00587313	0.00460721	0.0072395	0.00644554	0.00646978	0.00214474	0.00169999	0.0043209	-1.57277e-05
18.5	-0.000118818	-0.00441082	-0.00215983	-0.0007872	0.00361699	0.0034887	0.00379735	0.00604989	0.00861232	0.0131446	0.00928004	0.012803	0.00953999	0.0113874	0.00932316	0.0134227	0.0117065	0.0135435	0.0122503	0.0164843	0.0144016	0.0131816	0.0134363	0.0169717	0.0158632	0.0163486	0.0150647	0.0179919	0.0206554	0.0196374	0.0167198	0.0160145	0.0187127	0.0168469	0.017241	0.0173552	0.0168697	0.0176619	0.0222539	0.0206709	0.0199264	0.0172927	0.0186893	0.017937	0.0182419	0.0176023	0.0158863	0.0182252	0.0185244
18.9	-0.0132713	-0.00795082	-0.0154443	-0.00819812	-0.0117341	-0.0033353	-0.00229765	0.00254234	0.00509232	0.00615792	0.00339115	0.00691666	0.00930403	0.00954717	0.00950981	0.0113906	0.0122456	0.0120656	0.0134428	0.01874	0.019823	0.0164029	0.017807	0.0217069	0.0159542	0.0197503	0.016863	0.0223304	0.0239881	0.0232413	0.0217519	0.0202661	0.0204842	0.0187121	0.0207496	0.0197832	0.0201513	0.0186615	0.0213417	0.0231525	0.0209933	0.0195496	0.0203996	0.0182678	0.018952	0.0208682	0.0170125	0.0199246	0.0196558
19.4	0.00353454	0.00555365	0.00599799	0.00677915	0.00792561	0.0166403	0.0109201	0.0148125	0.0181149	0.0178585	0.0194984	0.0233724	0.0203463	0.0192788	0.0178516	0.0168538	0.0140841	0.0157354	0.0155353	0.0173269	0.0186479	0.0133895	0.0124097	0.0134149	0.0141476	0.0143227	0.00932372	0.0148929	0.0138895	0.0108251	0.0100133	0.010387	0.00852091	0.00646337	0.00907146	0.00826732	0.00972941	0.00687946	0.00668319	0.0100716	0.00795114	0.00903257	0.0105722	0.00654079	0.0100172	0.00994691	0.00682466	0.0098871	0.00592788
20	-0.0210261	-0.0197549	-0.0123697	-0.00965756	-0.00660251	-0.00550338	-0.0120236	-0.00623087	-0.00160928	0.00318259	-0.00455352	0.0065711	0.00344321	0.00254081	0.0039639	0.00646976	0.00830844	0.00723226	0.0063466	0.00637074	0.00924089	0.0101078	0.00919644	0.00920419	0.00953201	0.0111783	0.00851029	0.0108602	0.00952466	0.00996318	0.0103033	0.00938919	0.0112785	0.011273	0.0108499	0.00937013	0.0116113	0.0101626	0.00913515	0.0109738	0.00988142	0.00971328	0.0120967	0.00975306	0.0115401	0.00945435	0.0132265	0.0105757	0.0087936
20.5	-0.0115072	0.00253654	0.000105311	-0.0059234	0.00462804	0.00203273	0.00882019	0.00865246	0.0107522	0.0106659	0.00679079	0.00988916	0.0106449	0.0149985	0.00951822	0.0114388	0.0160977	0.0133103	0.0147198	0.0125757	0.01547	0.0142247	0.0109209	0.0156003	0.010465	0.0123413	0.0123799	0.0128884	0.00928066	0.0116436	0.00920863	0.0100401	0.0131471	0.0115526	0.0114659	0.00878846	0.0111808	0.00942113	0.00921718	0.0111848	0.00921385	0.00813819	0.0126158	0.00830455	0.00975927	0.00743327	0.0114134	0.00793915	0.00639223
21	0.00908822	0.0144577	0.0246594	0.0219826	0.019701	0.0165556	0.0243444	0.0206719	0.0172475	0.0205287	0.0254013	0.0200371	0.0210297	0.0239331	0.0219766	0.0223719	0.0231268	0.0220748	0.0214579	0.016182	0.0201522	0.0198909	0.0197491	0.0174294	0.0161899	0.0195626	0.0179406	0.0221365	0.0168263	0.0163717	0.0158872	0.0144846	0.0160822	0.0108001	0.0123347	0.0104157	0.0123306	0.0116609	0.0114183	0.00916598	0.00973629	0.0100929	0.0102222	0.00928492	0.00996197	0.00862975	0.00875677	0.00559953	0.00548779
21.6	0.0069609	0.0103194	0.00795626	0.016393	0.0102819	0.0093049	0.0207071	0.0206162	0.019542	0.0143084	0.0133808	0.0208763	0.0208039	0.0250757	0.023343	0.0289008	0.0206026	0.0240417	0.0217617	0.0176632	0.0236503	0.0230892	0.0217945	0.0175447	0.0221135	0.0231253	0.0230708	0.0218689	0.0238615	0.0183123	0.0221452	0.0181643	0.0178008	0.0159306	0.0151817	0.0163327	0.0151639	0.017523	0.0165077	0.0127638	0.0124321	0.0149114	0.0145726	0.0127795	0.0116602	0.011397	0.0138075	0.0130296	0.00882217
22.1	-0.00102871	0.00132754	0.00231957	0.00788007	0.0055189	0.00834383	0.0106524	0.0170693	0.0165211	0.0153132	0.0162589	0.0150784	0.0127067	0.0165986	0.0244264	0.0180897	0.0165401	0.0187917	0.0243451	0.0201659	0.0201975	0.0208601	0.0216834	0.0136988	0.0248357	0.0223753	0.0235514	0.0198944	0.0258027	0.0238822	0.0235833	0.0222143	0.0239537	0.0226221	0.0208174	0.0207565	0.0184991	0.0189587	0.0188064	0.0192299	0.0172782	0.0207999	0.0181917	0.0188596	0.0158203	0.0182515	0.0169121	0.0213162	0.0155728
22.7	-0.00417497	0.002326	0.00662084	0.00525478	0.00216129	0.0112653	0.00653046	0.00841971	0.0123878	0.0136193	0.0131039	0.0144943	0.0162882	0.0208784	0.0239866	0.0221296	0.0202382	0.0191746	0.0214367	0.0220838	0.0256354	0.0217065	0.0232011	0.022402	0.0188559	0.0240191	0.0239604	0.0280633	0.0250321	0.026482	0.0257006	0.02496	0.0231639	0.0252927	0.0204997	0.0186331	0.0171322	0.0194232	0.0202859	0.0224459	0.0181916	0.0184928	0.0175051	0.0177549	0.0165575	0.0154546	0.0155095	0.0173072	0.0155434
23.3	0.00672042	0.0104332	0.0155595	0.00989551	0.0148372	0.0232095	0.0159846	0.0137332	0.0189619	0.0200848	0.0190323	0.0164524	0.0146043	0.0179401	0.0180594	0.0204365	0.0196978	0.0165356	0.0178563	0.0150114	0.0153057	0.0169251	0.0206389	0.0150369	0.0133687	0.0112613	0.0173382	0.016047	0.0162911	0.0173116	0.013508	0.0119845	0.0177136	0.0113264	0.00706277	0.00627312	0.0110198	0.0114062	0.0129597	0.00979017	0.0106846	0.0112642	0.00699985	0.0104649	0.00895732	0.00553272	0.0082337	0.00622499	0.00829743
23.9	0.000150811	-0.000522968	0.00528402	0.0034789	0.00672271	0.013615	0.0079949	0.00807154	0.00931521	0.0143437	0.0117043	0.0126405	0.00951099	0.0147929	0.0153831	0.0185137	0.0173418	0.0147347	0.0121817	0.0178078	0.0114162	0.0149233	0.0145585	0.0156733	0.0123145	0.00725971	0.0114742	0.0158756	0.0164625	0.013658	0.0133937	0.0119631	0.0132879	0.010355	0.0114128	0.00991598	0.0127984	0.014092	0.0112169	0.0122973	0.00942748	0.0124927	0.0127427	0.0106249	0.0101359	0.00958986	0.00944228	0.0102321	0.0102689
24.5	-0.00535353	-0.00328818	-0.00224232	0.00504812	0.00416163	0.00743333	0.00155313	0.00727018	0.0075427	0.0109938	0.00994696	0.0112669	0.00883665	0.0151821	0.0129628	0.0183825	0.0157971	0.0130136	0.0138791	0.0155589	0.0151213	0.0165921	0.0139796	0.015714	0.012923	0.0153204	0.0138904	0.0184093	0.0158359	0.0193134	0.0144669	0.0151812	0.0163884	0.0136954	0.0144162	0.0157081	0.0168787	0.0155684	0.0190434	0.0150277	0.0137671	0.0141545	0.016314	0.0161882	0.0120163	0.0162005	0.0106433	0.0160794	0.0114925
25.2	-0.00181411	-0.00229504	0.000752714	0.00618359	0.0037591	0.0107971	0.00538637	0.00841491	0.0100482	0.0103296	0.0101319	0.0103774	0.0107496	0.0109656	0.0107622	0.017635	0.0140219	0.0117721	0.0155689	0.0113395	0.0198786	0.0130082	0.014443	0.0125191	0.0125361	0.0176882	0.0132239	0.0127556	0.012735	0.0136848	0.0117281	0.0120518	0.0103479	0.0103861	0.0142516	0.0105814	0.0108371	0.0109664	0.0136933	0.0125046	0.0123819	0.00455244	0.0143584	0.0110319	0.0118314	0.0142979	0.0136164	0.00824684	0.0101074
25.8	-0.0029752	-0.00302068	0.00309878	0.00139174	0.00148799	0.00949913	0.00493236	0.00565555	0.00902364	0.00935741	0.00867427	0.0111534	0.0091596	0.00752448	0.00839517	0.013966	0.0107544	0.0108452	0.0118658	0.0122346	0.0147589	0.0131935	0.0127985	0.0119446	0.0156465	0.012006	0.0148843	0.0159615	0.0178809	0.0167369	0.0135876	0.0118309	0.0155921	0.0107364	0.0140568	0.00915444	0.00935234	0.010799	0.0115656	0.0130467	0.0105735	0.0107665	0.0131959	0.0102044	0.0134259	0.00846164	0.0109954	0.010787	0.00835821
26.5	-0.00474572	0.000187327	0.00236437	0.000574187	0.00268868	0.00454986	0.00564678	0.00324501	0.00617346	0.00730219	0.00680768	0.0111747	0.00381122	0.00588822	0.00593154	0.0101896	0.0106598	0.00610958	0.00644369	0.011303	0.00734501	0.0109632	0.00550145	0.00643143	0.0112169	0.00741935	0.00894926	0.00813254	0.0104823	0.00783151	0.00912371	0.00858333	0.00964379	0.00671381	0.0065262	0.00505156	0.00322967	0.0062946	0.00684268	0.00628162	0.00529462	0.00695517	0.00459734	0.00528505	0.00964748	0.00461707	0.00612792	0.0062232	0.00379704
27.2	0.00193596	0.00452299	0.00650175	0.00547111	0.00603727	0.00894112	0.0122543	0.0105449	0.0114609	0.0132791	0.00995186	0.012823	0.00993899	0.0093971	0.00787446	0.0131534	0.0100969	0.00957733	0.0077455	0.0116063	0.00891887	0.0120771	0.00563498	0.00954795	0.009931	0.00970149	0.00537883	0.0061589	0.00705189	0.00464783	0.00729016	0.00820285	0.00789482	-0.000413182	0.00442519	0.00411475	0.00236591	0.00500128	0.00438735	0.00477834	0.00264338	0.00421135	0.000728198	0.00048065	0.00325507	-0.00361712	0.00202596	0.000986274	0.00252606
27.9	0.00884079	0.00844509	0.00917086	0.00589199	0.0101247	0.0114148	0.0140783	0.0157659	0.0161746	0.0130152	0.0123309	0.0149855	0.011765	0.0116538	0.0122399	0.0137584	0.0135879	0.0121408	0.0105777	0.0128914	0.0131279	0.0138225	0.0106054	0.0127121	0.0121077	0.0120149	0.0097262	0.00992918	0.0122911	0.00864287	0.0105152	0.0090193	0.0134574	0.00624804	0.00766277	0.00819877	0.008078	0.00995988	0.00836704	0.0115465	0.00542008	0.00823793	0.00754498	0.00652845	0.00641157	0.00731608	0.00491485	0.00601955	0.00445912
28.6	-0.00147807	0.00605732	1.07357e-05	-0.00011809	0.00739753	0.00672327	0.00988624	0.00974349	0.0119344	0.00759788	0.00906817	0.0130808	0.00574071	0.0105469	0.0116662	0.0109664	0.0122044	0.0133095	0.0111223	0.0107201	0.0117528	0.0125177	0.011627	0.0129723	0.0100677	0.0127082	0.0104719	0.0143525	0.0138626	0.0122945	0.0126417	0.011334	0.0161814	0.00993035	0.00980162	0.0109598	0.0118208	0.0141527	0.0118771	0.0142526	0.0109692	0.0106525	0.00974871	0.0128394	0.0102022	0.0113755	0.0116569	0.0121943	0.00409436
29.4	-0.014539	0.00418138	-0.00379364	-0.00155307	-0.00261816	0.0079427	0.00480341	0.00252054	0.00682274	0.0105111	0.00631287	0.0107865	0.00717127	0.00933204	0.00436647	0.0108882	0.00688784	0.0119899	0.0108054	0.007554	0.00995724	0.00870128	0.00655696	0.00863452	0.00730877	0.0076311	0.00608309	0.0128229	0.00980475	0.00998574	0.00840888	0.00890139	0.00638141	0.00648902	0.00632262	0.00753508	0.00671936	0.00749629	0.00723529	0.0083179	0.00552326	0.00567346	0.00541499	0.00777906	0.00660482	0.00417991	0.00681473	0.00684387	0.00421902
30.1	-0.00307919	0.00109281	0.000157698	0.00371915	0.000193071	0.00760695	0.0027047	0.00226145	0.00649163	0.011321	0.00629813	0.0110991	0.00880207	0.00841246	0.00428191	0.00842087	0.00595679	0.00755952	0.0104921	0.00803035	0.00947559	0.0075928	0.00604119	0.00674278	0.00665221	0.00563782	0.00661318	0.00814509	0.010772	0.00792936	0.00755075	0.0103269	0.00684559	0.0053533	0.00700554	0.00783766	0.00845689	0.00462573	0.0067057	0.00794868	0.00467398	0.00345594	0.00725348	0.00840594	0.00520615	0.00512672	0.00397884	0.00543435	0.00854609
[truncated: 61 more columns]

## Sheet: Suppl. Fig. 6b
Suppl. Fig. 6b
Column A = times in ps
First row = wavelengths in nm
Values = model difference absorption in mOD
time_ps	531	533	535	537	539	541	543	545	547	549	551	553	555	557	559	561	563	565	567	569	571	573	575	577	579	581	583	585	587	589	591	593	595	597	599	601	603	605	607	609	611	613	615	617	619	621	623	625	627
-5	0	0	0	0	0	0	0	0	0	0	0	0	0	0	0	0	0	0	0	0	0	0	0	0	0	0	0	0	0	0	0	0	0	0	0	0	0	0	0	0	0	0	0	0	0	0	0	0	0
-4.75	0	0	0	0	0	0	0	0	0	0	0	0	0	0	0	0	0	0	0	0	0	0	0	0	0	0	0	0	0	0	0	0	0	0	0	0	0	0	0	0	0	0	0	0	0	0	0	0	0
-4.5	0	0	0	0	0	0	0	0	0	0	0	0	0	0	0	0	0	0	0	0	0	0	0	0	0	0	0	0	0	0	0	0	0	0	0	0	0	0	0	0	0	0	0	0	0	0	0	0	0
-4.25	0	0	0	0	0	0	0	0	0	0	0	0	0	0	0	0	0	0	0	0	0	0	0	0	0	0	0	0	0	0	0	0	0	0	0	0	0	0	0	0	0	0	0	0	0	0	0	0	0
-4	0	0	0	0	0	0	0	0	0	0	0	0	0	0	0	0	0	0	0	0	0	0	0	0	0	0	0	0	0	0	0	0	0	0	0	0	0	0	0	0	0	0	0	0	0	0	0	0	0
-3.75	0	0	0	0	0	0	0	0	0	0	0	0	0	0	0	0	0	0	0	0	0	0	0	0	0	0	0	0	0	0	0	0	0	0	0	0	0	0	0	0	0	0	0	0	0	0	0	0	0
-3.5	0	0	0	0	0	0	0	0	0	0	0	0	0	0	0	0	0	0	0	0	0	0	0	0	0	0	0	0	0	0	0	0	0	0	0	0	0	0	0	0	0	0	0	0	0	0	0	0	0
-3.25	0	0	0	0	0	0	0	0	0	0	0	0	0	0	0	0	0	0	0	0	0	0	0	0	0	0	0	0	0	0	0	0	0	0	0	0	0	0	0	0	0	0	0	0	0	0	0	0	0
-3	0	0	0	0	0	0	0	0	0	0	0	0	0	0	0	0	0	0	0	0	0	0	0	0	0	0	0	0	0	0	0	0	0	0	0	0	0	0	0	0	0	0	0	0	0	0	0	0	0
-2.75	0	0	0	0	0	0	0	0	0	0	0	0	0	0	0	0	0	0	0	0	0	0	0	0	0	0	0	0	0	0	0	0	0	0	0	0	0	0	0	0	0	0	0	0	0	0	0	0	0
-2.5	0	0	0	0	0	0	0	0	0	0	0	0	0	0	0	0	0	0	0	0	0	0	0	0	0	0	0	0	0	0	0	0	0	0	0	0	0	0	0	0	0	0	0	0	0	0	0	0	0
-2.25	0	0	0	0	0	0	0	0	0	0	0	0	0	0	0	0	0	0	0	0	0	0	0	0	0	0	0	0	0	0	0	0	0	0	0	0	0	0	0	0	0	0	0	0	0	0	0	0	0
-2	0	0	0	0	0	0	0	0	0	0	0	0	0	0	0	0	0	0	0	0	0	0	0	0	0	0	0	0	0	0	0	0	0	0	0	0	0	0	0	0	0	0	0	0	0	0	0	0	0
-1.75	0	0	0	0	0	0	0	0	0	0	0	0	0	0	0	0	0	0	0	0	0	0	0	0	0	0	0	0	0	0	0	0	0	0	0	0	0	0	0	0	0	0	0	0	0	0	0	0	0
-1.5	0	0	0	0	0	0	0	0	0	0	0	0	0	0	0	0	0	0	0	0	0	0	0	0	0	0	0	0	0	0	0	0	0	0	0	0	0	0	0	0	0	0	0	0	0	0	0	0	0
-1.25	0	0	0	0	0	0	0	0	0	0	0	0	0	0	0	0	0	0	0	0	0	0	0	0	0	0	0	0	0	0	0	0	0	0	0	0	0	0	0	0	0	0	0	0	0	0	0	0	0
-1	1.98467e-14	1.60866e-14	1.33498e-14	1.18563e-14	1.17515e-14	1.11543e-14	1.05877e-14	1.13647e-14	9.57672e-15	9.19154e-15	7.66481e-15	6.83293e-15	6.10674e-15	6.76838e-15	8.16755e-15	8.04818e-15	7.2879e-15	6.6655e-15	4.43248e-15	2.71699e-15	8.88324e-16	-8.80561e-16	-3.28584e-15	-3.13413e-15	1.67715e-16	3.14463e-15	6.11086e-15	9.51174e-15	1.08032e-14	1.2423e-14	1.33276e-14	1.3515e-14	1.3727e-14	1.42274e-14	1.40034e-14	1.38612e-14	1.42887e-14	1.36765e-14	1.34712e-14	1.23391e-14	1.16103e-14	1.0628e-14	1.01936e-14	8.95519e-15	8.30118e-15	6.76858e-15	5.25259e-15	4.82464e-15	3.24275e-15
-0.753	6.52335e-10	5.28745e-10	4.38789e-10	3.89702e-10	3.86257e-10	3.66628e-10	3.48005e-10	3.73541e-10	3.14774e-10	3.02113e-10	2.51932e-10	2.24589e-10	2.0072e-10	2.22468e-10	2.68456e-10	2.64533e-10	2.39543e-10	2.19086e-10	1.4569e-10	8.93039e-11	2.9198e-11	-2.89428e-11	-1.08001e-10	-1.03015e-10	5.51257e-12	1.0336e-10	2.00856e-10	3.12638e-10	3.55085e-10	4.08326e-10	4.38061e-10	4.4422e-10	4.51187e-10	4.67636e-10	4.60272e-10	4.556e-10	4.69651e-10	4.49527e-10	4.42781e-10	4.0557e-10	3.81616e-10	3.49327e-10	3.35049e-10	2.94345e-10	2.72848e-10	2.22474e-10	1.72645e-10	1.58579e-10	1.06585e-10
-0.5	2.63532e-06	2.13604e-06	1.77263e-06	1.57433e-06	1.56041e-06	1.48112e-06	1.40588e-06	1.50904e-06	1.27163e-06	1.22049e-06	1.01776e-06	9.07301e-07	8.10876e-07	8.98731e-07	1.08452e-06	1.06867e-06	9.67714e-07	8.8507e-07	5.88561e-07	3.60773e-07	1.17955e-07	-1.16924e-07	-4.36306e-07	-4.16162e-07	2.22698e-08	4.17555e-07	8.11423e-07	1.263e-06	1.43448e-06	1.64957e-06	1.76969e-06	1.79457e-06	1.82272e-06	1.88917e-06	1.85942e-06	1.84055e-06	1.89731e-06	1.81601e-06	1.78876e-06	1.63843e-06	1.54166e-06	1.41122e-06	1.35354e-06	1.1891e-06	1.10226e-06	8.98757e-07	6.97458e-07	6.40634e-07	4.30584e-07
-0.253	0.000918785	0.000744713	0.000618015	0.000548878	0.000544026	0.000516379	0.000490149	0.000526116	0.000443345	0.000425513	0.000354835	0.000316324	0.000282706	0.000313336	0.000378109	0.000372583	0.000337386	0.000308573	0.000205197	0.000125781	4.11241e-05	-4.07647e-05	-0.000152115	-0.000145091	7.76421e-06	0.000145577	0.000282896	0.000440337	0.000500122	0.000575109	0.000616989	0.000625664	0.000635477	0.000658645	0.000648272	0.000641692	0.000661483	0.000633139	0.000623637	0.000571227	0.000537489	0.000492012	0.000471902	0.000414572	0.000384295	0.000313345	0.000243163	0.000223352	0.00015012
5.68e-14	0.0280038	0.0232577	0.0198428	0.0184025	0.0188506	0.0186825	0.0185368	0.0203033	0.0185496	0.0187133	0.0171998	0.0168685	0.0167192	0.0183626	0.0212473	0.0216965	0.021354	0.021265	0.0188437	0.0172405	0.0153542	0.0136681	0.0111007	0.01192	0.0173794	0.0220615	0.0268184	0.0320764	0.0342083	0.0367096	0.0382265	0.0386515	0.0390743	0.0397351	0.0394191	0.0391725	0.0396874	0.0386642	0.0381638	0.0362876	0.0349908	0.0333007	0.0324502	0.0303763	0.0290759	0.0264828	0.0240234	0.0230497	0.0202473
0.0267	0.0338929	0.0283619	0.0244068	0.0229095	0.0236706	0.0237147	0.0237756	0.0261573	0.0243135	0.0247673	0.0231665	0.0230686	0.023198	0.0254399	0.029251	0.0300148	0.0298602	0.030032	0.0273635	0.0257129	0.0236755	0.0219207	0.0191042	0.0203047	0.0271822	0.0330094	0.038956	0.0454697	0.0481506	0.0512459	0.0531593	0.0537255	0.0542718	0.0550523	0.0546639	0.0543439	0.0549292	0.0536315	0.0529502	0.0505792	0.0489135	0.0467609	0.045645	0.0430201	0.0413132	0.0380242	0.0349368	0.0336277	0.030039
0.0533	0.0400516	0.0338007	0.029368	0.0279241	0.0291125	0.0294911	0.029875	0.0330105	0.0311981	0.03207	0.0304815	0.0307632	0.0313207	0.0343002	0.0392195	0.0404099	0.0405668	0.0411341	0.0383243	0.0367516	0.0346641	0.0329628	0.0300127	0.0317011	0.040174	0.0472645	0.0545326	0.0624194	0.0657144	0.0694568	0.0718155	0.0725495	0.0732361	0.0741316	0.0736622	0.0732533	0.0738924	0.0722805	0.071376	0.0684427	0.0663486	0.0636654	0.062233	0.0589816	0.0567912	0.0527091	0.0489176	0.0472006	0.0427052
0.08	0.0462906	0.0394416	0.0346403	0.0333961	0.035146	0.0360089	0.0368574	0.040898	0.0392788	0.0407216	0.0392783	0.0401179	0.0412829	0.0451524	0.0513715	0.0531186	0.0537377	0.0548623	0.052059	0.0507276	0.0487268	0.0472391	0.0443153	0.0466106	0.0568404	0.0652926	0.0739952	0.0833469	0.0873133	0.0917426	0.0945899	0.0955188	0.0963598	0.0973582	0.0967988	0.0962836	0.0969509	0.0949851	0.0938114	0.090251	0.0876681	0.0843878	0.0825846	0.0786347	0.0758805	0.0709122	0.0663475	0.0641443	0.0586239
0.107	0.0523841	0.0451227	0.0401133	0.0392528	0.0417178	0.0432417	0.0447211	0.0498287	0.0486062	0.0507962	0.0496655	0.0512732	0.0532545	0.0581763	0.0658909	0.0683416	0.0696003	0.0714697	0.0688654	0.0679778	0.0662378	0.0651625	0.0624708	0.0655019	0.0776246	0.0875094	0.0977329	0.108607	0.11329	0.118429	0.1218	0.12295	0.123955	0.125036	0.124377	0.123736	0.124395	0.122038	0.120546	0.116299	0.113168	0.109229	0.106999	0.102285	0.0988852	0.0929456	0.0875496	0.0847784	0.0781217
0.133	0.0577795	0.0503606	0.0453523	0.0450583	0.0483562	0.0506909	0.0529409	0.059212	0.0585895	0.0616678	0.061018	0.0635721	0.0665409	0.0726122	0.0819192	0.0851831	0.087232	0.0899989	0.0878006	0.0875532	0.0862531	0.0857852	0.0835435	0.0873949	0.101401	0.112673	0.124382	0.136711	0.142099	0.147909	0.151796	0.153177	0.154342	0.155474	0.154711	0.153931	0.15454	0.151781	0.14994	0.144997	0.141298	0.136684	0.133998	0.128512	0.124428	0.117504	0.111282	0.107897	0.100075
0.16	0.0626282	0.0553424	0.0505824	0.0510955	0.0554043	0.0587639	0.0619839	0.0695876	0.0698299	0.0740033	0.0740524	0.0778053	0.0820062	0.0893947	0.100481	0.104724	0.107774	0.111658	0.110125	0.110775	0.110142	0.110535	0.109016	0.113823	0.129786	0.142458	0.15568	0.16945	0.175559	0.182027	0.186445	0.188078	0.189402	0.190549	0.189673	0.18873	0.189235	0.186041	0.1838	0.178117	0.173798	0.168461	0.165264	0.158957	0.154112	0.14614	0.13906	0.13498	0.125904
0.187	0.0664803	0.0596619	0.0554263	0.0569707	0.0624258	0.0669869	0.0713395	0.0803762	0.0817306	0.0871607	0.0881127	0.0932713	0.0988987	0.107703	0.120653	0.125996	0.130222	0.135396	0.134782	0.136563	0.136814	0.138299	0.137766	0.143612	0.161471	0.17545	0.190099	0.205183	0.211979	0.219036	0.223961	0.225849	0.227317	0.228436	0.227439	0.226317	0.22666	0.223027	0.220355	0.213934	0.208979	0.202915	0.199179	0.192058	0.186419	0.177405	0.169493	0.164674	0.154336
0.22	0.0695947	0.0638159	0.0606064	0.0636951	0.0707015	0.0769384	0.0828641	0.0937398	0.0967648	0.103913	0.106225	0.113343	0.120932	0.131549	0.14682	0.153637	0.159499	0.166442	0.167281	0.170732	0.172335	0.175441	0.17645	0.183641	0.20364	0.219022	0.235226	0.251674	0.259222	0.266873	0.272356	0.274549	0.276159	0.277182	0.27603	0.274669	0.274736	0.270573	0.267348	0.260058	0.254332	0.247405	0.242993	0.234918	0.228296	0.21806	0.209207	0.203453	0.191617
0.247	0.0707393	0.0661779	0.0641086	0.0686587	0.0770205	0.0847594	0.0920886	0.104495	0.109103	0.117763	0.121367	0.130235	0.139559	0.151678	0.16882	0.17691	0.184233	0.192737	0.194998	0.200008	0.202908	0.207533	0.210038	0.218354	0.239893	0.256219	0.273492	0.290811	0.298879	0.30689	0.31276	0.315186	0.316877	0.31777	0.316486	0.314917	0.314699	0.310121	0.306437	0.298486	0.292154	0.284565	0.279601	0.270809	0.263396	0.252239	0.242704	0.236185	0.223201
0.28	0.0704326	0.0677512	0.067395	0.07391	0.0839782	0.0936496	0.102776	0.117023	0.123758	0.134333	0.139673	0.150787	0.162309	0.176226	0.19554	0.205213	0.214405	0.224883	0.229103	0.236182	0.240836	0.24748	0.252028	0.261694	0.284795	0.301989	0.320271	0.338322	0.346884	0.355169	0.361409	0.364085	0.365824	0.366501	0.365053	0.363221	0.362588	0.357544	0.353307	0.344635	0.337615	0.329299	0.323686	0.314119	0.305794	0.29364	0.283408	0.275985	0.261744
0.313	0.0684069	0.0679434	0.0695748	0.0781693	0.089936	0.101572	0.112515	0.128509	0.137491	0.149979	0.157155	0.170538	0.184256	0.199865	0.221151	0.232377	0.243452	0.2559	0.262229	0.271465	0.277978	0.28673	0.29346	0.304399	0.328666	0.346396	0.365341	0.383749	0.392637	0.401008	0.407495	0.410374	0.412101	0.412509	0.410895	0.408796	0.407696	0.40224	0.39748	0.3882	0.380572	0.371639	0.365424	0.355217	0.346066	0.333089	0.322324	0.314064	0.298764
0.347	0.0648246	0.0668762	0.0707404	0.0815036	0.0949478	0.108561	0.121323	0.138961	0.15028	0.164662	0.173744	0.189399	0.205284	0.222468	0.245518	0.258251	0.271203	0.285591	0.294147	0.305595	0.314041	0.324957	0.333971	0.346089	0.371134	0.389081	0.408351	0.426756	0.435806	0.444082	0.450692	0.453724	0.455376	0.455469	0.453683	0.451313	0.449695	0.443881	0.438631	0.428854	0.420697	0.411255	0.404488	0.393772	0.383886	0.370255	0.359117	0.350092	0.333931
0.38	0.0602648	0.064859	0.07097	0.083782	0.0987351	0.114159	0.128575	0.147621	0.16114	0.177225	0.1881	0.205817	0.223643	0.242158	0.266627	0.280688	0.295336	0.311458	0.322136	0.335635	0.345897	0.35882	0.369986	0.383091	0.408502	0.42637	0.445638	0.463727	0.472775	0.480807	0.487418	0.490543	0.492066	0.491829	0.489879	0.487255	0.485121	0.479024	0.473358	0.463221	0.454651	0.444841	0.437612	0.426548	0.416072	0.401993	0.390655	0.380997	0.364227
0.413	0.0550201	0.0621499	0.0704985	0.0852415	0.101555	0.118638	0.134557	0.154813	0.170394	0.188013	0.200566	0.220155	0.239714	0.25935	0.284947	0.300179	0.316356	0.334024	0.346709	0.362102	0.374058	0.388835	0.402015	0.415938	0.441379	0.458929	0.477932	0.495457	0.504369	0.512037	0.518549	0.521714	0.523061	0.522488	0.520377	0.517512	0.514865	0.508547	0.502526	0.492143	0.483254	0.473191	0.465576	0.454293	0.443351	0.428992	0.417594	0.407416	0.390245
0.447	0.049271	0.0589177	0.0694907	0.0860575	0.103603	0.122213	0.139502	0.160798	0.178313	0.197317	0.21144	0.232731	0.253837	0.274412	0.300886	0.317148	0.334704	0.353749	0.368332	0.385471	0.399006	0.415491	0.430551	0.44514	0.470325	0.487357	0.505872	0.522624	0.531286	0.53849	0.544814	0.54797	0.549098	0.548182	0.545909	0.542812	0.539655	0.533166	0.526844	0.516306	0.507179	0.496959	0.489023	0.477629	0.466327	0.451829	0.440488	0.429887	0.412496
0.487	0.0424848	0.0548868	0.0679057	0.086376	0.105154	0.125315	0.14398	0.166258	0.185773	0.206152	0.221894	0.244885	0.267502	0.28893	0.316112	0.333367	0.352287	0.372673	0.389229	0.408136	0.423285	0.441495	0.458478	0.473641	0.498249	0.514506	0.532252	0.547941	0.556203	0.562789	0.568814	0.571907	0.572741	0.571438	0.56898	0.56563	0.561911	0.555279	0.548679	0.538059	0.528749	0.518453	0.510226	0.498819	0.487227	0.472718	0.461555	0.450589	0.433138
0.52	0.0371257	0.0515981	0.0664683	0.0863111	0.105945	0.127199	0.14682	0.169738	0.190681	0.212005	0.228896	0.253061	0.276693	0.29865	0.326205	0.344118	0.363966	0.385251	0.403219	0.423354	0.439636	0.459044	0.477376	0.492865	0.516847	0.532389	0.549403	0.564152	0.572032	0.578082	0.583816	0.586824	0.587395	0.585795	0.583187	0.579645	0.575495	0.568782	0.562005	0.551377	0.541975	0.531681	0.523272	0.511921	0.500178	0.485749	0.474795	0.463616	0.446235
0.56	0.031134	0.0478571	0.064761	0.0860462	0.106552	0.128932	0.149523	0.173059	0.195481	0.217754	0.23583	0.261176	0.285797	0.308228	0.336042	0.354592	0.375358	0.397513	0.416946	0.438318	0.455751	0.47636	0.496057	0.5118	0.534922	0.549563	0.565639	0.579235	0.586617	0.592015	0.597369	0.600245	0.600485	0.598553	0.595766	0.592006	0.587376	0.580594	0.573653	0.56306	0.553598	0.543359	0.53478	0.523549	0.511701	0.497437	0.486774	0.47542	0.458223
0.6	0.0258178	0.0445188	0.0632366	0.0857521	0.106984	0.13031	0.151697	0.175721	0.199384	0.222428	0.24149	0.267797	0.293187	0.315958	0.343881	0.362926	0.38442	0.407252	0.427906	0.450277	0.468645	0.490219	0.51102	0.526896	0.549113	0.562864	0.577995	0.590472	0.597345	0.602111	0.607073	0.609796	0.609698	0.607465	0.6045	0.600535	0.59547	0.588637	0.581573	0.57104	0.561553	0.551401	0.542696	0.531612	0.51972	0.50566	0.495304	0.48384	0.466892
0.64	0.021223	0.0416534	0.0619862	0.0855544	0.1074	0.131526	0.153574	0.177994	0.202696	0.226375	0.246254	0.273346	0.299334	0.322347	0.350283	0.369713	0.391785	0.415139	0.436808	0.459978	0.479101	0.50144	0.523123	0.539044	0.560361	0.573262	0.587477	0.5989	0.605271	0.609437	0.614011	0.616567	0.616129	0.613626	0.610483	0.606321	0.60086	0.593984	0.586826	0.57636	0.566868	0.556818	0.548012	0.537083	0.525186	0.511344	0.501289	0.489762	0.473093
0.68	0.0173393	0.0392783	0.0610512	0.0855247	0.107897	0.13271	0.155309	0.180062	0.205638	0.229844	0.250401	0.278138	0.304588	0.327778	0.355666	0.375398	0.397928	0.421683	0.444191	0.467998	0.487722	0.510665	0.533042	0.548943	0.569393	0.581502	0.594851	0.605297	0.611184	0.614792	0.618987	0.621369	0.620594	0.617848	0.614524	0.610173	0.60435	0.597431	0.590199	0.579796	0.570307	0.560361	0.551471	0.540694	0.528814	0.515186	0.505415	0.493855	0.477474
0.72	0.0141252	0.0373788	0.0604386	0.0856944	0.108526	0.133934	0.156997	0.18204	0.208349	0.232998	0.254116	0.282386	0.30919	0.332511	0.360313	0.380284	0.403175	0.427236	0.450434	0.474741	0.494941	0.518352	0.541264	0.557099	0.57673	0.588111	0.600652	0.610205	0.61563	0.618723	0.622554	0.624757	0.62365	0.620684	0.617178	0.612643	0.606485	0.599522	0.592231	0.581881	0.572396	0.562549	0.553585	0.542948	0.531099	0.517672	0.508162	0.496589	0.480492
0.767	0.01113	0.0357108	0.0601109	0.0861531	0.109455	0.135466	0.158983	0.184328	0.211349	0.23643	0.258081	0.28686	0.313968	0.337399	0.365073	0.38526	0.408475	0.432794	0.456643	0.481393	0.502014	0.525829	0.5492	0.564911	0.58365	0.594258	0.605926	0.614536	0.61945	0.62199	0.625414	0.627406	0.625914	0.622719	0.618996	0.614248	0.607732	0.60071	0.593362	0.583058	0.573576	0.563835	0.554792	0.544301	0.532498	0.519285	0.510049	0.498479	0.482701
0.807	0.0091786	0.0347253	0.0601362	0.0867498	0.110403	0.136858	0.160694	0.186269	0.213786	0.239173	0.261185	0.290313	0.317599	0.341097	0.368647	0.388971	0.412389	0.436858	0.461142	0.486164	0.507042	0.531096	0.554732	0.570308	0.588346	0.598365	0.609354	0.617245	0.621751	0.623863	0.626959	0.628771	0.62696	0.623589	0.61968	0.614756	0.607959	0.600882	0.593496	0.583216	0.573732	0.564072	0.554966	0.544583	0.532824	0.519773	0.510743	0.499186	0.483666
0.853	0.00753629	0.0340285	0.0604699	0.0876427	0.111651	0.138546	0.162686	0.1885	0.216478	0.242155	0.26449	0.293937	0.321351	0.344898	0.372293	0.392732	0.416313	0.440885	0.465552	0.490781	0.511857	0.536082	0.559899	0.575292	0.59259	0.602001	0.612278	0.619431	0.623497	0.625161	0.6279	0.629506	0.627336	0.623786	0.619663	0.61454	0.607446	0.6003	0.592877	0.58261	0.57312	0.563541	0.554369	0.544091	0.532386	0.519499	0.510678	0.499147	0.483904
0.9	0.00644356	0.0337387	0.0611007	0.0887484	0.11307	0.140347	0.164732	0.190765	0.219107	0.245021	0.267597	0.297288	0.324758	0.348331	0.375556	0.39607	0.419748	0.444359	0.469302	0.494645	0.515827	0.540126	0.564009	0.579191	0.595798	0.604659	0.614276	0.620764	0.624412	0.625663	0.62806	0.629458	0.626931	0.623218	0.618877	0.613556	0.606185	0.598964	0.591513	0.581245	0.571744	0.562237	0.553	0.542813	0.531166	0.518426	0.509788	0.498293	0.483315
0.947	0.00586529	0.0338161	0.061978	0.090013	0.114603	0.1422	0.166772	0.192999	0.22161	0.247706	0.270442	0.300305	0.327764	0.35134	0.378386	0.398936	0.422651	0.447243	0.47236	0.497726	0.51893	0.543216	0.567061	0.582009	0.597985	0.606361	0.615383	0.621287	0.624545	0.625426	0.627499	0.628692	0.62582	0.621965	0.617408	0.611895	0.604272	0.596972	0.5895	0.579219	0.569703	0.560258	0.550962	0.54085	0.529264	0.51665	0.508171	0.49672	0.48199
1	0.00574331	0.0342766	0.0632095	0.091587	0.11643	0.14432	0.16904	0.195459	0.224271	0.250513	0.273346	0.303325	0.330702	0.354256	0.381091	0.401641	0.425333	0.449841	0.475047	0.500347	0.521487	0.545667	0.569361	0.584024	0.599355	0.607253	0.615671	0.621003	0.623853	0.624361	0.626094	0.62706	0.623813	0.619818	0.615022	0.6093	0.60142	0.594029	0.586542	0.576234	0.566698	0.557313	0.547957	0.537914	0.526399	0.513908	0.505582	0.494188	0.479719
1.05	0.00606645	0.035014	0.0645593	0.0931781	0.118215	0.146322	0.171128	0.197702	0.226615	0.252945	0.275796	0.305818	0.333059	0.35657	0.383196	0.403712	0.427327	0.451703	0.476902	0.502062	0.523069	0.547072	0.570532	0.58491	0.599689	0.607195	0.615104	0.61997	0.622465	0.622661	0.624092	0.624851	0.621264	0.617155	0.612137	0.606227	0.59813	0.590652	0.583159	0.572816	0.563261	0.553925	0.544517	0.534526	0.523082	0.51069	0.502485	0.491154	0.476916
1.1	0.00674745	0.0359935	0.0660505	0.0948397	0.120032	0.148303	0.173146	0.199851	0.228792	0.255165	0.277972	0.30798	0.335035	0.358483	0.384892	0.405344	0.428835	0.453037	0.478152	0.503106	0.523918	0.54768	0.570832	0.584912	0.599188	0.606353	0.613804	0.61827	0.620434	0.620353	0.621502	0.622057	0.618145	0.613939	0.608706	0.602615	0.594324	0.58676	0.579267	0.568884	0.559307	0.550015	0.540562	0.530612	0.519243	0.506937	0.498834	0.487573	0.473551
1.15	0.00772773	0.0371698	0.0676478	0.0965439	0.121854	0.150242	0.175081	0.201893	0.230796	0.257173	0.279882	0.309825	0.33665	0.360017	0.386203	0.406563	0.429891	0.453878	0.478843	0.503536	0.524102	0.547569	0.570348	0.58412	0.597938	0.604806	0.611845	0.615967	0.617825	0.617498	0.618382	0.618741	0.614517	0.610228	0.604788	0.598524	0.59006	0.582411	0.574926	0.564498	0.5549	0.545646	0.536154	0.526238	0.514946	0.502714	0.494698	0.483513	0.469696
1.21	0.00922662	0.0387858	0.0696613	0.0986114	0.12402	0.152492	0.177275	0.204185	0.232969	0.259303	0.281832	0.31164	0.33814	0.361389	0.387296	0.407516	0.430602	0.45429	0.478999	0.503316	0.523527	0.546581	0.568845	0.582236	0.595555	0.602119	0.608718	0.612493	0.614013	0.613427	0.614015	0.614146	0.609568	0.605198	0.599516	0.593059	0.584412	0.576664	0.569197	0.558712	0.54909	0.539878	0.530346	0.520463	0.509267	0.497113	0.489182	0.478096	0.464512
1.26	0.0106915	0.0402623	0.0713889	0.100329	0.125786	0.154286	0.178984	0.205955	0.234583	0.260847	0.283183	0.312835	0.339031	0.362163	0.387832	0.407912	0.430763	0.454172	0.478615	0.502576	0.522451	0.545119	0.566905	0.579974	0.592915	0.599263	0.605536	0.60907	0.610329	0.609555	0.609913	0.609861	0.605005	0.60058	0.594707	0.588097	0.579319	0.571492	0.564046	0.553512	0.543871	0.534692	0.525134	0.515272	0.50416	0.492063	0.484192	0.473194	0.459793
1.31	0.0123104	0.041825	0.0731373	0.102024	0.127501	0.155995	0.180579	0.207588	0.23602	0.262186	0.284294	0.313756	0.33962	0.362624	0.388048	0.407971	0.430562	0.453667	0.477804	0.501375	0.520886	0.543136	0.564411	0.577153	0.589747	0.595908	0.601887	0.605219	0.606236	0.605296	0.605439	0.605211	0.600091	0.595621	0.589565	0.582812	0.573919	0.566017	0.558597	0.548015	0.538358	0.529209	0.519632	0.509788	0.498763	0.486716	0.478897	0.467991	0.454766
1.37	0.0144082	0.0437778	0.0752356	0.104007	0.129474	0.15792	0.182332	0.209362	0.237509	0.263525	0.28532	0.314517	0.339954	0.362786	0.38791	0.407625	0.429876	0.452591	0.476315	0.499384	0.518425	0.540142	0.560766	0.573115	0.585328	0.591298	0.596962	0.600094	0.600844	0.599732	0.599633	0.599203	0.593785	0.589274	0.58301	0.576098	0.567089	0.559102	0.55172	0.541082	0.531409	0.522296	0.512703	0.502879	0.491961	0.47997	0.472201	0.461412	0.448388
1.43	0.0166267	0.0457789	0.0773075	0.105914	0.131338	0.159696	0.183903	0.210927	0.238745	0.26458	0.286028	0.314923	0.339908	0.362552	0.387369	0.406856	0.428741	0.451045	0.474315	0.496853	0.515396	0.536553	0.556496	0.568451	0.580318	0.586128	0.591512	0.594488	0.594992	0.593733	0.593411	0.592789	0.587094	0.582554	0.576094	0.569036	0.559932	0.551868	0.54453	0.53384	0.524153	0.515077	0.505477	0.495671	0.484863	0.472924	0.465198	0.454531	0.4417
1.49	0.0189222	0.047796	0.0793297	0.10773	0.13308	0.161316	0.185287	0.212281	0.239734	0.26536	0.286432	0.314995	0.339507	0.361948	0.386453	0.405697	0.427196	0.449069	0.471855	0.493837	0.511864	0.53244	0.551682	0.563245	0.574794	0.580472	0.585608	0.58846	0.588741	0.587356	0.586828	0.586024	0.580073	0.575514	0.568872	0.561682	0.5525	0.544366	0.53708	0.526342	0.516647	0.507607	0.498009	0.48822	0.477527	0.465637	0.457948	0.447407	0.434762
1.56	0.0216484	0.0501338	0.0816006	0.109715	0.134945	0.162998	0.186665	0.213593	0.240581	0.265936	0.28654	0.314684	0.338624	0.360814	0.384947	0.403891	0.424918	0.446274	0.468464	0.489777	0.507183	0.527065	0.545472	0.556583	0.567794	0.573344	0.578225	0.580972	0.581014	0.579509	0.578759	0.577755	0.57153	0.566961	0.560124	0.552794	0.543546	0.535341	0.528121	0.517334	0.507635	0.49864	0.489055	0.479287	0.468732	0.456897	0.449246	0.438858	0.426422
1.62	0.0239913	0.052099	0.0834543	0.11129	0.13639	0.164259	0.187641	0.21449	0.241054	0.266155	0.286338	0.314101	0.337539	0.3595	0.38331	0.401986	0.422597	0.443497	0.465157	0.485887	0.502752	0.52203	0.539713	0.550443	0.561389	0.566848	0.571536	0.574219	0.574076	0.572485	0.571561	0.570397	0.563957	0.559388	0.552398	0.544963	0.535675	0.527417	0.52026	0.509438	0.499741	0.490787	0.481221	0.471474	0.46104	0.449252	0.441631	0.431376	0.419115
1.69	0.0266963	0.0543218	0.0854923	0.112971	0.137893	0.165517	0.188544	0.215274	0.241321	0.266104	0.28578	0.313078	0.335921	0.357604	0.381032	0.399383	0.419497	0.439859	0.460886	0.480927	0.497157	0.515728	0.532566	0.542859	0.553519	0.558891	0.563378	0.566013	0.565673	0.564001	0.56289	0.561551	0.554885	0.550325	0.543172	0.535629	0.526314	0.518005	0.510926	0.500073	0.490384	0.481482	0.471948	0.462227	0.451939	0.440208	0.432619	0.422525	0.410461
1.75	0.0289671	0.0561508	0.0871223	0.114273	0.13902	0.166412	0.189119	0.215726	0.241315	0.265811	0.285042	0.311928	0.334256	0.355691	0.378788	0.396855	0.416537	0.436434	0.45691	0.476359	0.492045	0.51001	0.526129	0.536055	0.546487	0.551797	0.556132	0.558743	0.558249	0.556521	0.555264	0.553785	0.546945	0.542398	0.53512	0.527498	0.518174	0.509829	0.502823	0.491951	0.482275	0.47342	0.463921	0.454227	0.444066	0.432386	0.424824	0.414869	0.402971
1.83	0.0318964	0.0584602	0.0891169	0.115802	0.14029	0.167347	0.189608	0.216025	0.240987	0.265083	0.28371	0.310034	0.331673	0.352765	0.375418	0.393097	0.412199	0.431475	0.451212	0.469875	0.484841	0.502007	0.517179	0.526629	0.536779	0.542021	0.546173	0.548773	0.548095	0.54631	0.544875	0.543224	0.536177	0.531657	0.524232	0.516521	0.507203	0.498825	0.491921	0.481035	0.471384	0.462597	0.453155	0.443502	0.433516	0.421906	0.414382	0.404616	0.392933
1.89	0.0340029	0.0600848	0.0904736	0.116794	0.14107	0.167858	0.189773	0.216028	0.240513	0.264299	0.28247	0.308362	0.329487	0.350315	0.372632	0.390017	0.408683	0.427493	0.446678	0.464756	0.47919	0.495765	0.510242	0.519345	0.529297	0.534494	0.538525	0.541128	0.540326	0.53851	0.536952	0.535183	0.528	0.523505	0.515984	0.508218	0.49892	0.490525	0.483701	0.472815	0.463188	0.454455	0.445065	0.435447	0.425593	0.41404	0.406545	0.396923	0.3854
1.97	0.0366724	0.0620966	0.0920927	0.11791	0.141882	0.168294	0.189735	0.215752	0.239596	0.262956	0.280518	0.30583	0.326273	0.34674	0.368608	0.385598	0.403683	0.421879	0.440331	0.457644	0.471382	0.487184	0.500755	0.509411	0.519113	0.52426	0.528144	0.530765	0.529812	0.527966	0.526261	0.524347	0.517008	0.512552	0.50492	0.497099	0.48784	0.479436	0.472723	0.461848	0.452261	0.443607	0.434293	0.42473	0.415055	0.403582	0.39613	0.386701	0.375386
2.04	0.0388657	0.0637057	0.0933306	0.118695	0.142386	0.168453	0.189471	0.215259	0.238541	0.261522	0.278553	0.303354	0.323207	0.343352	0.364826	0.381469	0.399051	0.416715	0.434535	0.451191	0.464336	0.479479	0.492281	0.50056	0.510057	0.515164	0.518932	0.521576	0.520507	0.518645	0.516824	0.514795	0.50734	0.502923	0.49521	0.487354	0.478143	0.469742	0.46313	0.452276	0.442731	0.434151	0.424912	0.415402	0.405887	0.394489	0.387077	0.377818	0.366684
2.12	0.0411994	0.0653677	0.0945424	0.119381	0.142732	0.168392	0.188919	0.214427	0.23707	0.25961	0.27604	0.300256	0.319445	0.339217	0.36024	0.376487	0.393501	0.410567	0.427678	0.443603	0.456089	0.470502	0.482455	0.490319	0.499592	0.504657	0.508305	0.510983	0.509794	0.507923	0.505982	0.503836	0.496272	0.491902	0.484115	0.476234	0.467092	0.458706	0.452214	0.441396	0.431907	0.423416	0.414272	0.40483	0.3955	0.384193	0.376831	0.367768	0.356837
2.19	0.0430848	0.0666658	0.0954284	0.1198	0.142843	0.168137	0.188231	0.213477	0.235566	0.257717	0.273627	0.297334	0.315953	0.335394	0.356022	0.371925	0.388449	0.405001	0.421506	0.436809	0.448739	0.462533	0.473772	0.481288	0.490373	0.495403	0.498953	0.501665	0.500384	0.498511	0.496477	0.494238	0.486597	0.482273	0.474435	0.466545	0.457473	0.44911	0.442726	0.431951	0.422515	0.414107	0.405054	0.395678	0.38651	0.375288	0.367975	0.359083	0.348328
2.27	0.0450578	0.0679721	0.096247	0.120083	0.14276	0.167629	0.187225	0.212156	0.233619	0.255323	0.270649	0.293778	0.311759	0.33082	0.350998	0.36651	0.382484	0.398462	0.414292	0.428906	0.440223	0.453336	0.463792	0.470926	0.479804	0.484795	0.488241	0.490994	0.489618	0.487752	0.485621	0.483288	0.47558	0.47131	0.463431	0.455544	0.446563	0.438237	0.431978	0.421262	0.411896	0.403588	0.394645	0.385351	0.376371	0.365252	0.357999	0.349302	0.338747
2.36	0.0470456	0.0692197	0.0969301	0.120162	0.142416	0.166797	0.185834	0.210391	0.231164	0.252365	0.267049	0.289535	0.306816	0.325446	0.345121	0.360198	0.375568	0.390917	0.406013	0.419883	0.43054	0.44292	0.452539	0.459264	0.467918	0.472863	0.476201	0.479	0.477532	0.475679	0.473453	0.471029	0.463269	0.459063	0.451155	0.443286	0.43442	0.426149	0.420033	0.409399	0.400119	0.39193	0.383119	0.373925	0.365158	0.354162	0.346983	0.338505	0.328171
2.44	0.0486094	0.0701374	0.0973356	0.120032	0.141901	0.165845	0.184384	0.208596	0.228768	0.249524	0.263651	0.285574	0.302252	0.320498	0.339727	0.354423	0.36927	0.384077	0.398544	0.411779	0.421877	0.433637	0.44255	0.44893	0.45739	0.462293	0.46554	0.46838	0.466841	0.465004	0.462705	0.46021	0.452424	0.448276	0.440359	0.43252	0.423764	0.415552	0.409566	0.399017	0.389819	0.38174	0.373053	0.363956	0.355378	0.344498	0.33739	0.329106	0.318968
2.53	0.0501458	0.0709629	0.0975775	0.119675	0.141104	0.164552	0.182536	0.206346	0.225859	0.246116	0.259634	0.280935	0.296955	0.314769	0.333502	0.347776	0.362051	0.376266	0.390053	0.402605	0.412106	0.423201	0.431364	0.437375	0.445624	0.450476	0.453626	0.45651	0.454901	0.453088	0.450716	0.448155	0.440358	0.436278	0.428366	0.420573	0.411951	0.403817	0.397978	0.387535	0.378437	0.370488	0.361947	0.352966	0.344602	0.333858	0.326836	0.318768	0.308848
2.61	0.0513202	0.0715215	0.0976132	0.119184	0.140216	0.163224	0.180718	0.20416	0.223104	0.242921	0.255914	0.276673	0.292126	0.309557	0.327853	0.34176	0.355541	0.369247	0.382455	0.394426	0.403425	0.413958	0.421493	0.427194	0.435259	0.440062	0.44313	0.446049	0.444387	0.442598	0.44017	0.43756	0.429772	0.425752	0.417858	0.410116	0.40162	0.393563	0.387857	0.377519	0.368514	0.360685	0.352279	0.343407	0.335233	0.324616	0.317675	0.309797	0.300069
2.71	0.0525465	0.072001	0.0974375	0.118359	0.13889	0.161348	0.178237	0.201209	0.219462	0.238737	0.251096	0.271193	0.285963	0.302917	0.320673	0.33413	0.347315	0.360407	0.372923	0.384206	0.392611	0.402482	0.409281	0.414616	0.422456	0.427194	0.430161	0.433121	0.431403	0.429646	0.427159	0.4245	0.416741	0.412798	0.404942	0.397278	0.388946	0.380997	0.375457	0.365261	0.35638	0.348706	0.340474	0.331745	0.323808	0.313356	0.306523	0.29888	0.28939
2.8	0.0534326	0.072238	0.0970857	0.117433	0.137511	0.159477	0.175829	0.198369	0.216023	0.234817	0.246625	0.266143	0.280322	0.296851	0.314127	0.327188	0.339856	0.352418	0.364342	0.375038	0.382943	0.392254	0.398435	0.40346	0.411102	0.415776	0.418657	0.421647	0.419888	0.418162	0.415631	0.412938	0.405223	0.401349	0.39354	0.385956	0.377779	0.369937	0.364545	0.354489	0.345723	0.338193	0.330122	0.321529	0.313804	0.303505	0.296776	0.289342	0.280063
2.89	0.0541253	0.0723039	0.0965661	0.11635	0.135974	0.157451	0.173276	0.195377	0.212452	0.230773	0.242051	0.261004	0.274615	0.290722	0.307525	0.320201	0.33237	0.344422	0.355783	0.365924	0.373358	0.382141	0.387746	0.39248	0.399927	0.404533	0.407328	0.410344	0.40855	0.406858	0.404289	0.401573	0.393915	0.39011	0.382361	0.374866	0.366848	0.359119	0.353877	0.343968	0.335323	0.327939	0.320033	0.311581	0.304066	0.293926	0.287304	0.280076	0.271006
2.99	0.0546834	0.0721922	0.0958098	0.11498	0.134101	0.155042	0.17029	0.1919	0.208355	0.226161	0.236873	0.255217	0.268223	0.283866	0.300152	0.312411	0.324048	0.335555	0.346323	0.355882	0.362827	0.371062	0.376073	0.380502	0.387736	0.392261	0.394963	0.398002	0.396178	0.394523	0.391922	0.389188	0.38161	0.37788	0.37021	0.362823	0.354987	0.347391	0.342315	0.332578	0.324071	0.316853	0.309134	0.300844	0.293561	0.2836	0.277104	0.2701	0.26126
3.09	0.0550355	0.0719026	0.0948837	0.113456	0.132076	0.152487	0.167172	0.188286	0.204147	0.221448	0.231619	0.249374	0.2618	0.276987	0.292765	0.30462	0.315745	0.326733	0.336941	0.345953	0.352444	0.360167	0.36463	0.368774	0.375799	0.380239	0.382848	0.385904	0.384056	0.382439	0.379813	0.377071	0.369586	0.365931	0.358351	0.351081	0.343429	0.335975	0.331062	0.321506	0.313141	0.306092	0.298562	0.290438	0.283385	0.273609	0.267242	0.260459	0.251845
3.19	0.055199	0.071452	0.0938064	0.111796	0.129919	0.149808	0.163942	0.18456	0.199852	0.21666	0.226313	0.243498	0.25537	0.270107	0.285388	0.29685	0.307486	0.317977	0.327658	0.336157	0.342225	0.349472	0.35343	0.357309	0.364127	0.368476	0.370995	0.374061	0.372195	0.370617	0.367972	0.365231	0.357852	0.35427	0.34679	0.339644	0.332179	0.324872	0.320122	0.310754	0.302533	0.295655	0.288316	0.280363	0.273535	0.263947	0.257714	0.251146	0.242756
3.3	0.0551809	0.07079	0.0924676	0.109835	0.127416	0.146743	0.160286	0.180357	0.195051	0.211331	0.220441	0.237021	0.248313	0.262564	0.277309	0.288354	0.298475	0.308445	0.317582	0.325553	0.331192	0.337954	0.341403	0.34501	0.351604	0.355849	0.358269	0.361339	0.359461	0.357925	0.355266	0.352534	0.345283	0.341782	0.334421	0.327419	0.320162	0.313021	0.308449	0.299293	0.291234	0.284545	0.277417	0.269655	0.263073	0.253694	0.247612	0.241276	0.233127
3.41	0.0549763	0.0699734	0.090989	0.107753	0.1248	0.143577	0.156546	0.176072	0.190195	0.205962	0.214555	0.230554	0.241294	0.25507	0.269292	0.279934	0.289566	0.299041	0.307668	0.315147	0.320391	0.326705	0.329692	0.333046	0.339422	0.343558	0.345879	0.348946	0.347061	0.345567	0.3429	0.340186	0.333074	0.329651	0.322418	0.315566	0.308517	0.301548	0.297151	0.288213	0.280317	0.273819	0.266903	0.259335	0.252994	0.243826	0.237898	0.231789	0.223877
3.52	0.0546057	0.0690217	0.0893907	0.105571	0.122092	0.140331	0.152743	0.171728	0.185308	0.200577	0.208679	0.224119	0.234335	0.247646	0.261357	0.271612	0.280776	0.289782	0.297933	0.304955	0.309835	0.315737	0.318303	0.321424	0.327583	0.331607	0.333831	0.336888	0.335001	0.333548	0.330879	0.32819	0.321226	0.317879	0.310782	0.304084	0.297244	0.290451	0.286225	0.277509	0.269778	0.263471	0.256766	0.249394	0.24329	0.234334	0.228562	0.222673	0.214994
3.63	0.0540882	0.0679528	0.0876916	0.103308	0.119312	0.137027	0.148898	0.167347	0.18041	0.195197	0.202832	0.217735	0.227453	0.24031	0.253524	0.263405	0.272125	0.280684	0.288389	0.294986	0.299534	0.305055	0.30724	0.310144	0.316092	0.319999	0.322127	0.325169	0.323284	0.321871	0.319205	0.316546	0.309738	0.306465	0.299509	0.29297	0.286337	0.279723	0.275666	0.267174	0.259609	0.253492	0.246998	0.239823	0.23395	0.225207	0.219593	0.213919	0.206467
3.75	0.0533771	0.0666725	0.0857431	0.100767	0.116218	0.133376	0.144676	0.162548	0.175076	0.189353	0.196506	0.210848	0.220051	0.232426	0.245113	0.254601	0.262861	0.270959	0.278211	0.284377	0.288593	0.293735	0.295544	0.29823	0.303951	0.307729	0.309753	0.312772	0.310894	0.309523	0.306865	0.304245	0.297614	0.294419	0.287624	0.28126	0.274852	0.268434	0.264557	0.256313	0.248929	0.243018	0.236752	0.229791	0.224165	0.215654	0.210213	0.204767	0.197557
3.87	0.052534	0.0652923	0.083715	0.0981681	0.11308	0.129698	0.140447	0.15775	0.169771	0.183557	0.190254	0.204059	0.212775	0.224681	0.236857	0.24597	0.253793	0.261454	0.268287	0.274055	0.27797	0.282764	0.284237	0.286722	0.292222	0.295867	0.297789	0.300779	0.298912	0.297582	0.294936	0.29236	0.285911	0.282792	0.276161	0.269975	0.26379	0.257569	0.253868	0.245873	0.238668	0.232962	0.226921	0.220174	0.214789	0.206508	0.201242	0.196016	0.189042
3.99	0.0515787	0.0638302	0.0816257	0.0955304	0.109916	0.12601	0.136227	0.152973	0.164514	0.177826	0.184092	0.197384	0.20564	0.21709	0.228771	0.237523	0.244933	0.252183	0.258624	0.264026	0.267666	0.272143	0.273316	0.275616	0.280899	0.284411	0.286231	0.289187	0.287334	0.286044	0.283413	0.280886	0.274623	0.271578	0.265115	0.259108	0.253142	0.247119	0.243589	0.235842	0.228814	0.223311	0.217492	0.210959	0.205808	0.197755	0.192663	0.18765	0.180906
4.11	0.0505289	0.0623023	0.0794913	0.0928692	0.106743	0.12233	0.132035	0.148233	0.15932	0.172175	0.178033	0.190835	0.198656	0.209665	0.220867	0.229274	0.236291	0.243151	0.24923	0.254292	0.257684	0.261872	0.262777	0.264905	0.269978	0.273354	0.275075	0.277993	0.276157	0.274905	0.272292	0.269817	0.263743	0.260769	0.254476	0.248647	0.242897	0.237071	0.233709	0.226209	0.219357	0.214053	0.208452	0.20213	0.197207	0.18938	0.18446	0.179653	0.173134
4.24	0.0493037	0.0605897	0.0771448	0.0899758	0.10331	0.118367	0.127538	0.143157	0.153778	0.166158	0.1716	0.183896	0.191272	0.201819	0.212519	0.220568	0.227184	0.233646	0.239361	0.244084	0.247232	0.251136	0.251783	0.253742	0.258591	0.261821	0.263436	0.266308	0.264492	0.26328	0.26069	0.258275	0.252407	0.249508	0.243399	0.237764	0.232242	0.226628	0.223442	0.216207	0.209543	0.204452	0.199082	0.192986	0.188302	0.180716	0.175982	0.171391	0.165107
4.37	0.0480052	0.0588334	0.0747785	0.0870865	0.0998984	0.114444	0.123103	0.138158	0.148341	0.160265	0.165314	0.177128	0.184085	0.194186	0.204403	0.212111	0.218348	0.224435	0.229813	0.234226	0.237154	0.240801	0.241221	0.243024	0.247657	0.250741	0.252251	0.255075	0.253281	0.252107	0.249542	0.247189	0.241529	0.2387	0.232776	0.227333	0.222036	0.21663	0.213614	0.206642	0.200162	0.195279	0.190136	0.184261	0.17981	0.172461	0.16791	0.163525	0.157469
4.51	0.0465433	0.0569096	0.0722241	0.0839947	0.0962631	0.11028	0.118411	0.132875	0.142614	0.154068	0.158721	0.170042	0.176575	0.186213	0.19593	0.203287	0.20914	0.214848	0.219893	0.223999	0.226716	0.230112	0.230318	0.231969	0.236376	0.239303	0.240704	0.243471	0.241704	0.240568	0.238032	0.235749	0.230311	0.227556	0.22183	0.216591	0.211528	0.206344	0.203506	0.196811	0.190526	0.185861	0.180956	0.175316	0.171105	0.164005	0.159648	0.155479	0.149659
4.65	0.0450333	0.0549675	0.0696782	0.0809372	0.0926819	0.106192	0.113818	0.127711	0.137032	0.148037	0.152318	0.163172	0.169308	0.178502	0.187739	0.194764	0.200255	0.205607	0.210346	0.214171	0.216699	0.219871	0.219892	0.221404	0.225592	0.228364	0.229658	0.232367	0.230626	0.229527	0.227023	0.22481	0.219592	0.216908	0.211379	0.20634	0.201506	0.196539	0.193871	0.187448	0.181353	0.176901	0.172227	0.166816	0.162837	0.155981	0.151814	0.14785	0.142258
4.79	0.0434906	0.0530207	0.0671537	0.0779256	0.0891664	0.102191	0.109336	0.122675	0.131604	0.142181	0.146113	0.156525	0.162287	0.171055	0.179833	0.186541	0.191693	0.196711	0.201168	0.204737	0.207097	0.210067	0.209928	0.211312	0.215289	0.217909	0.219099	0.221747	0.220035	0.218971	0.216499	0.214358	0.209358	0.206741	0.201405	0.196564	0.191949	0.187195	0.184692	0.178535	0.172624	0.16838	0.163929	0.158741	0.154984	0.148365	0.144385	0.140617	0.135245
4.93	0.0419288	0.0510808	0.0646613	0.0749699	0.0857263	0.0982855	0.104971	0.117776	0.126337	0.136506	0.14011	0.150103	0.155515	0.163875	0.172212	0.17862	0.183452	0.188157	0.192354	0.195689	0.197899	0.200689	0.20041	0.20168	0.205453	0.207922	0.209011	0.211597	0.209915	0.208884	0.206445	0.204375	0.19959	0.197037	0.191891	0.187242	0.182842	0.178295	0.17595	0.170052	0.164321	0.160276	0.156042	0.151071	0.147529	0.14114	0.13734	0.13376	0.1286
5.08	0.0402475	0.0490209	0.0620369	0.0718741	0.0821328	0.0942162	0.100433	0.112688	0.120878	0.13063	0.133906	0.143475	0.148534	0.156476	0.164362	0.170466	0.174976	0.179366	0.183308	0.186414	0.188482	0.191097	0.190692	0.191849	0.195412	0.197724	0.198708	0.201227	0.199576	0.198579	0.196176	0.194183	0.189622	0.187135	0.182189	0.177741	0.173561	0.16923	0.167048	0.161419	0.155874	0.152037	0.148026	0.143281	0.139958	0.133808	0.130197	0.12681	0.121866
5.23	0.0385697	0.0469901	0.0594688	0.0688594	0.0786421	0.0902721	0.0960438	0.107769	0.115613	0.12497	0.127938	0.137106	0.141837	0.149379	0.156836	0.162651	0.16686	0.170955	0.174663	0.177561	0.179502	0.181963	0.181451	0.182505	0.185867	0.188026	0.188909	0.19136	0.189741	0.188775	0.186408	0.184492	0.18015	0.177726	0.172974	0.168721	0.164753	0.160631	0.158604	0.153237	0.14787	0.144234	0.140438	0.135911	0.132798	0.126878	0.123449	0.120246	0.115509
5.39	0.0367954	0.0448654	0.0567997	0.0657399	0.0750381	0.0862085	0.09153	0.102715	0.110213	0.11917	0.121833	0.130598	0.135001	0.142137	0.149159	0.154683	0.158591	0.162394	0.165873	0.168569	0.170392	0.172705	0.172097	0.173053	0.17621	0.178209	0.178988	0.181367	0.179782	0.178849	0.17652	0.174684	0.17057	0.168208	0.163658	0.159605	0.155855	0.151948	0.150079	0.144981	0.139798	0.136367	0.132792	0.128488	0.125588	0.119905	0.116664	0.113646	0.109121
5.55	0.0350469	0.0427911	0.0542098	0.062725	0.0715622	0.0822965	0.0871922	0.0978615	0.105036	0.113616	0.115993	0.12438	0.128477	0.135228	0.141837	0.147087	0.150714	0.154244	0.157514	0.160026	0.161746	0.163929	0.163242	0.164108	0.167069	0.168915	0.169594	0.171902	0.17035	0.169446	0.167156	0.165399	0.161504	0.159203	0.154847	0.150988	0.147445	0.143746	0.142027	0.137187	0.132182	0.128946	0.125582	0.121493	0.118796	0.11334	0.11028	0.107438	0.103114
5.71	0.0333325	0.0407737	0.0517042	0.0598184	0.0682172	0.0785383	0.0830313	0.0932084	0.100082	0.108305	0.110416	0.118446	0.122258	0.128645	0.134861	0.139853	0.143218	0.146492	0.149572	0.151918	0.153546	0.155614	0.154862	0.155647	0.158421	0.160118	0.160702	0.16294	0.161421	0.160545	0.158293	0.156613	0.15293	0.150686	0.146518	0.142845	0.1395	0.135999	0.134424	0.129832	0.124996	0.121948	0.118785	0.114902	0.112398	0.107159	0.104273	0.101598	0.0974648
5.88	0.0315555	0.0386979	0.0491381	0.0568513	0.0648083	0.0747142	0.0788035	0.0884831	0.0950587	0.102923	0.104771	0.112447	0.115976	0.121995	0.127818	0.132552	0.135657	0.138679	0.141573	0.143759	0.145303	0.147262	0.146455	0.147162	0.149747	0.151293	0.15178	0.153944	0.152459	0.151612	0.149398	0.147798	0.144333	0.142144	0.138169	0.134685	0.131541	0.128242	0.126811	0.122472	0.117807	0.114949	0.11199	0.108316	0.106007	0.100988	0.0982784	0.0957713	0.0918306
6.05	0.0298305	0.0366958	0.0466739	0.0540103	0.0615493	0.0710633	0.0747726	0.0839802	0.0902783	0.0978056	0.0994094	0.106752	0.11002	0.115692	0.121142	0.125634	0.128496	0.131284	0.134009	0.13605	0.137521	0.139384	0.138534	0.139171	0.141577	0.142977	0.143371	0.145464	0.144013	0.143192	0.141017	0.139493	0.136235	0.134101	0.130309	0.127006	0.124053	0.120947	0.119652	0.115554	0.111052	0.108375	0.10561	0.102135	0.10001	0.0952009	0.0926594	0.0903105	0.0865521
6.23	0.0280656	0.0346594	0.0441773	0.0511395	0.0582607	0.0673842	0.0707153	0.07945	0.0854751	0.0926672	0.0940308	0.101045	0.104054	0.10938	0.11446	0.118711	0.121335	0.123892	0.126454	0.128356	0.12976	0.131534	0.130648	0.131218	0.133445	0.134698	0.134999	0.137018	0.135602	0.134807	0.132671	0.131226	0.128178	0.126097	0.122491	0.119371	0.116608	0.113696	0.112539	0.108683	0.104345	0.10185	0.0992788	0.0960045	0.0940628	0.0894648	0.0870929	0.0849017	0.0813255
6.41	0.0263679	0.0327106	0.0417965	0.0484087	0.0551365	0.0638931	0.0668698	0.0751581	0.08093	0.0878079	0.0889489	0.0956554	0.0984256	0.103426	0.108157	0.112185	0.114587	0.11693	0.119344	0.121121	0.122466	0.124162	0.12325	0.12376	0.125817	0.126931	0.127143	0.129092	0.127709	0.126938	0.12484	0.12347	0.120623	0.118591	0.115162	0.112215	0.109633	0.106906	0.105877	0.10225	0.0980676	0.0957448	0.0933573	0.0902728	0.0885041	0.0841057	0.0818948	0.0798516	0.076447
6.59	0.0247399	0.0308504	0.039531	0.0458156	0.0521733	0.0605854	0.0632299	0.0710972	0.0766341	0.0832176	0.0841523	0.090572	0.0931204	0.0978147	0.102219	0.106036	0.108233	0.110378	0.112657	0.11432	0.115616	0.117243	0.116313	0.116769	0.118666	0.119646	0.119776	0.121656	0.120304	0.119556	0.117495	0.116197	0.11354	0.111555	0.108293	0.105511	0.1031	0.100546	0.0996386	0.09623	0.0921941	0.0900338	0.0878196	0.0849146	0.0833085	0.0790991	0.0770405	0.0751363	0.0718932
6.79	0.0230141	0.0288868	0.0371466	0.043092	0.0490642	0.0571184	0.0594183	0.0668464	0.0721418	0.07842	0.0791429	0.0852664	0.087587	0.0919632	0.0960275	0.0996278	0.101612	0.103555	0.105697	0.107247	0.108495	0.110056	0.109112	0.109514	0.111244	0.112085	0.112127	0.113935	0.112617	0.111892	0.109869	0.108648	0.10619	0.104254	0.101169	0.0985597	0.0963257	0.0939554	0.0931735	0.089993	0.0861108	0.0841202	0.082087	0.0793699	0.0779332	0.0739214	0.0720224	0.0702626	0.0671878
6.98	0.0214563	0.0271211	0.0350081	0.0406537	0.0462836	0.0540206	0.0560155	0.0630527	0.0681363	0.0741443	0.0746816	0.0805439	0.082665	0.086759	0.0905217	0.0939302	0.0957289	0.0974933	0.0995184	0.100971	0.102181	0.103686	0.102736	0.103091	0.104674	0.105389	0.105353	0.107096	0.105808	0.105104	0.103116	0.101963	0.0996848	0.0977916	0.0948649	0.0924093	0.0903337	0.0881267	0.0874568	0.08448	0.0807347	0.0788955	0.0770236	0.0744741	0.0731878	0.0693523	0.0675959	0.0659641	0.0630386
7.18	0.0199019	0.0253651	0.0328863	0.0382384	0.0435317	0.0509572	0.052653	0.0593051	0.0641829	0.069926	0.0702831	0.0758902	0.0778172	0.081634	0.0851006	0.0883216	0.0899394	0.0915307	0.0934436	0.094804	0.0959794	0.0974338	0.0964814	0.0967936	0.0982296	0.0988212	0.0987083	0.100385	0.0991285	0.0984441	0.0964913	0.0954067	0.0933057	0.0914546	0.0886845	0.0863813	0.0844618	0.0824162	0.0818564	0.0790811	0.0754711	0.0737812	0.0720682	0.0696844	0.0685459	0.0648844	0.063269	0.0617628	0.0589844
7.39	0.0183624	0.0236314	0.0307961	0.0358627	0.0408269	0.0479486	0.0493531	0.0556283	0.0603072	0.0657923	0.0659753	0.0713347	0.0730743	0.0766205	0.0797981	0.0828367	0.0842798	0.0857038	0.0875102	0.0887836	0.0899283	0.0913365	0.0903862	0.0906573	0.0919503	0.0924198	0.0922314	0.0938432	0.0926168	0.0919518	0.0900338	0.0890168	0.0870904	0.0852803	0.0826643	0.0805108	0.0787442	0.0768572	0.0764051	0.0738274	0.07035	0.0688065	0.0672492	0.0650279	0.0640339	0.060543	0.059066	0.0576824	0.0550476
7.59	0.0169824	0.0220814	0.028931	0.0337457	0.0384185	0.0452715	0.0464188	0.0523597	0.056864	0.0621214	0.0621518	0.067293	0.0688683	0.0721751	0.0750972	0.077975	0.0792646	0.0805421	0.0822564	0.0834553	0.0845753	0.0859451	0.0849999	0.085236	0.0864022	0.0867629	0.0865072	0.0880606	0.0868614	0.0862135	0.0843267	0.0833702	0.0815994	0.0798256	0.077347	0.0753268	0.0736959	0.0719498	0.071593	0.0691912	0.0658317	0.0644182	0.0629991	0.0609222	0.0600561	0.056717	0.055363	0.0540878	0.0515802
7.81	0.0155584	0.0204859	0.0270143	0.0315729	0.0359483	0.0425274	0.0434127	0.0490118	0.0533397	0.0583651	0.0582414	0.0631611	0.0645704	0.0676329	0.0702944	0.0730088	0.0741432	0.0752725	0.0768951	0.0780203	0.0791173	0.0804504	0.0795135	0.0797151	0.0807517	0.0810006	0.0806761	0.0821691	0.080998	0.0803674	0.0785128	0.0776186	0.0760077	0.0742709	0.0719332	0.0700497	0.0685575	0.066956	0.0666965	0.0644749	0.0612361	0.0599556	0.0586779	0.0567489	0.0560133	0.0528295	0.0516018	0.050437	0.0480593
8.03	0.0142288	0.0189997	0.0252319	0.0295545	0.033655	0.0399813	0.0406251	0.045908	0.0500743	0.0548859	0.054621	0.059337	0.0605943	0.0634313	0.0658522	0.0684162	0.0694083	0.070402	0.0719418	0.0730008	0.0740786	0.0753799	0.0744534	0.0746241	0.0755407	0.0756857	0.0752975	0.0767341	0.0755891	0.0749745	0.07315	0.0723139	0.0708516	0.0691488	0.0669421	0.0651854	0.0638217	0.0623543	0.0621847	0.0601303	0.0570033	0.055846	0.0546992	0.0529073	0.0522924	0.0492525	0.0481418	0.047079	0.0448213
8.26	0.0129353	0.0175567	0.0235038	0.0275997	0.0314352	0.037518	0.0379295	0.0429072	0.0469189	0.0515249	0.0511252	0.0556457	0.0567576	0.0593774	0.0615667	0.0639861	0.0648422	0.0657062	0.0671678	0.0681649	0.0692259	0.0704984	0.0695843	0.0697261	0.070527	0.0705714	0.0701215	0.071503	0.0703836	0.0697843	0.0679892	0.0672096	0.0658911	0.0642211	0.0621413	0.0605074	0.0592677	0.0579299	0.0578471	0.0559543	0.0529354	0.0518972	0.0508767	0.0492174	0.0487188	0.045818	0.0448205	0.0438558	0.0417139
8.49	0.0117353	0.0162205	0.0219056	0.0257935	0.0293852	0.0352444	0.0354425	0.0401391	0.0440097	0.0484269	0.0479041	0.0522455	0.0532248	0.0556449	0.0576212	0.0599081	0.0606398	0.0613855	0.0627767	0.0637183	0.0647653	0.066013	0.0651122	0.0652282	0.0659225	0.0658739	0.0653671	0.0666975	0.0656018	0.0650165	0.0632486	0.0625213	0.0613359	0.059696	0.0577335	0.0562128	0.0550874	0.0538693	0.0538663	0.0521227	0.0492034	0.0482749	0.047371	0.045834	0.0454423	0.0426698	0.0417768	0.0409023	0.0388669
8.73	0.0105771	0.0149329	0.0203674	0.0240567	0.0274148	0.0330599	0.033054	0.0374811	0.0412174	0.0454541	0.0448143	0.0489849	0.049838	0.0520669	0.0538394	0.0559998	0.0566131	0.0572462	0.0585713	0.0594609	0.0604959	0.061721	0.0608348	0.0609268	0.0615189	0.0613808	0.0608193	0.0621004	0.0610276	0.0604556	0.0587141	0.0580373	0.0569798	0.0553686	0.0535189	0.0521072	0.0510913	0.0499882	0.0500616	0.0484614	0.0456377	0.0448146	0.0440223	0.0426027	0.0423135	0.0396642	0.0388716	0.0380834	0.03615
8.97	0.00950902	0.0137473	0.0189526	0.0224603	0.0256044	0.0310536	0.0308612	0.0350412	0.0386553	0.042727	0.0419807	0.0459953	0.0467335	0.0487874	0.0503734	0.0524182	0.0529237	0.0534544	0.0547199	0.0555631	0.056588	0.0577938	0.0569223	0.0569929	0.0574912	0.0572709	0.0566593	0.0578948	0.0568431	0.0562833	0.0545661	0.0539358	0.0529959	0.051411	0.049665	0.0483533	0.0474379	0.0464404	0.0465838	0.0451152	0.0423793	0.0416528	0.040963	0.0396512	0.0394559	0.0369195	0.0362191	0.0355099	0.03367
9.22	0.00848588	0.012613	0.0176003	0.0209355	0.023876	0.0291388	0.0287691	0.0327136	0.0362121	0.0401268	0.0392798	0.0431464	0.043776	0.0456633	0.0470717	0.0490068	0.0494102	0.049844	0.0510537	0.0518536	0.0528699	0.0540582	0.053202	0.0532527	0.0536617	0.0533628	0.0527033	0.0538951	0.0528637	0.0523154	0.0506215	0.0500357	0.0492082	0.0476484	0.0460014	0.0447851	0.0439656	0.0430688	0.0432789	0.0419358	0.0392837	0.0386493	0.0380572	0.0368482	0.0367422	0.0343136	0.0337012	0.033067	0.0313162
9.48	0.00751177	0.0115345	0.0163155	0.0194877	0.0222354	0.0273219	0.0267845	0.030506	0.0338954	0.0376619	0.03672	0.0404469	0.0409742	0.0427039	0.0439444	0.0457758	0.046083	0.0464256	0.0475832	0.0483429	0.0493519	0.0505245	0.0496838	0.0497161	0.0500405	0.049667	0.0489621	0.0501123	0.0491001	0.0485628	0.046891	0.0463476	0.0456268	0.0440906	0.0425377	0.0414121	0.0406832	0.039882	0.0401553	0.0389314	0.0363586	0.0358116	0.0353121	0.0342005	0.0341791	0.0318528	0.0313238	0.0307607	0.0290941
9.74	0.00662246	0.0105508	0.0151448	0.0181692	0.0207417	0.0256682	0.0249787	0.0284974	0.0317883	0.0354202	0.0343927	0.0379929	0.0384277	0.0400143	0.0411024	0.0428398	0.0430601	0.0433202	0.0444311	0.045155	0.046158	0.0473171	0.0464914	0.0465072	0.0467548	0.0463133	0.0455671	0.0466792	0.0456847	0.0451572	0.0435057	0.0430009	0.0423773	0.0408627	0.0393953	0.0383522	0.0377059	0.0369917	0.0373223	0.0362069	0.0337063	0.0332387	0.0328234	0.0318006	0.0318559	0.0296226	0.0291696	0.028671	0.027081
10	0.0058113	0.00965446	0.0140786	0.0169691	0.0193824	0.0241637	0.0233362	0.0266707	0.0298726	0.0333824	0.0322774	0.035763	0.0361142	0.0375709	0.0385205	0.0401728	0.0403144	0.0404999	0.041569	0.0422609	0.043259	0.0444063	0.043595	0.0435962	0.0437739	0.0432705	0.0424867	0.0435642	0.0425857	0.0420671	0.0404341	0.0399646	0.0394295	0.0379343	0.0365449	0.0355769	0.0350056	0.0343705	0.0347532	0.0337363	0.0313015	0.0309061	0.0305673	0.0296251	0.0297502	0.0276015	0.0272175	0.0267775	0.025257
10.3	0.00496424	0.00871926	0.012967	0.0157183	0.0179662	0.0225965	0.0216257	0.0247684	0.0278781	0.0312611	0.0300759	0.0334425	0.0337071	0.0350287	0.0358346	0.0373984	0.0374585	0.0375669	0.0385929	0.0392521	0.0402455	0.0413812	0.0405855	0.0405718	0.0406768	0.0401089	0.039286	0.0403271	0.0393654	0.0388561	0.0372425	0.0368097	0.0363669	0.0348919	0.0335838	0.0326939	0.0322007	0.031648	0.0320849	0.0311708	0.0288043	0.0284841	0.0282249	0.0273667	0.0275644	0.0255037	0.0251917	0.0248125	0.0233643
10.6	0.00420383	0.00788041	0.0119704	0.0145976	0.0166975	0.0211929	0.020094	0.0230652	0.0260927	0.0293624	0.0281058	0.0313662	0.0315537	0.0327546	0.0334319	0.0349168	0.0349042	0.0349438	0.0359318	0.0365621	0.0375518	0.0386776	0.0378965	0.0378696	0.0379096	0.0372838	0.0364259	0.0374345	0.0364879	0.0359868	0.0343905	0.0339908	0.0336306	0.0321737	0.0309384	0.0301186	0.0296952	0.0292164	0.0297017	0.0288795	0.0265743	0.0263213	0.0261334	0.0253505	0.025613	0.0236311	0.0233836	0.0230588	0.0216753
10.9	0.00352172	0.00712847	0.0110776	0.0135938	0.0155615	0.0199363	0.018723	0.0215408	0.024495	0.0276636	0.0263433	0.029509	0.0296278	0.0307207	0.0312831	0.0326975	0.0326202	0.0325986	0.0335529	0.0341577	0.0351445	0.0362617	0.0354941	0.0354556	0.0354374	0.0347599	0.0338706	0.03485	0.0339169	0.0334232	0.0318425	0.0314723	0.0311862	0.0297454	0.0285754	0.0278183	0.0274574	0.0270446	0.0275732	0.0268335	0.0245829	0.0243902	0.024266	0.0235504	0.023871	0.0219596	0.0217698	0.0214936	0.0201679
11.2	0.00291026	0.00645482	0.0102781	0.0126953	0.0145447	0.0188118	0.0174963	0.0201769	0.0230658	0.0261441	0.0247671	0.0278482	0.0279058	0.0289023	0.029362	0.0307135	0.0305784	0.0305022	0.0314267	0.032009	0.0329934	0.0341033	0.033348	0.0332994	0.0332291	0.0325053	0.0315879	0.0325411	0.0316201	0.031133	0.0295662	0.0292226	0.0290027	0.0275764	0.0264647	0.0257638	0.0254588	0.0251051	0.0256724	0.0250064	0.0228049	0.022666	0.0225988	0.0219435	0.0223158	0.0204676	0.0203294	0.0200966	0.0188226
11.5	0.00236245	0.00585161	0.00956249	0.0118912	0.013635	0.0178058	0.0163991	0.018957	0.0217878	0.0247853	0.0233578	0.0263634	0.0263664	0.0272767	0.0276447	0.02894	0.0287535	0.0286287	0.0295266	0.0300891	0.0310715	0.0321751	0.0314312	0.0313735	0.0312568	0.0304914	0.029549	0.0304786	0.0295685	0.0290873	0.027533	0.0272132	0.0270526	0.0256391	0.0245797	0.023929	0.0236739	0.0233732	0.0239751	0.023375	0.0212173	0.0211266	0.0211104	0.0205089	0.0209275	0.0191357	0.0190437	0.0188497	0.0176219
11.8	0.00187189	0.00531169	0.00892216	0.0111719	0.0128213	0.0169061	0.0154179	0.0178662	0.0206451	0.0235705	0.022098	0.0250362	0.0249906	0.0258239	0.02611	0.0273552	0.0271228	0.0269545	0.027829	0.0283738	0.0293547	0.0304527	0.0297191	0.0296535	0.0294952	0.0286927	0.0277278	0.0286364	0.0277361	0.0272601	0.025717	0.0254184	0.025311	0.023909	0.0228964	0.0222905	0.0220801	0.0218267	0.0224595	0.0219183	0.0197998	0.0197522	0.0197815	0.0192282	0.0196883	0.0179469	0.0178962	0.0177368	0.0165503
12.1	0.0014328	0.0048286	0.0083494	0.0105286	0.0120937	0.0161017	0.0145407	0.0168911	0.0196237	0.0224848	0.0209721	0.0238502	0.0237611	0.0245257	0.0247386	0.025939	0.0256657	0.0254588	0.0263123	0.0268415	0.0278211	0.0289144	0.0281902	0.0281175	0.0279221	0.0270864	0.0261015	0.0269912	0.0260996	0.0256282	0.0240952	0.0238157	0.0237556	0.022364	0.0213931	0.0208274	0.020657	0.0204458	0.0211063	0.0206178	0.0185343	0.0185251	0.0185952	0.018085	0.018582	0.0168858	0.016872	0.0167436	0.0155939
12.4	0.00103992	0.0043965	0.00783721	0.00995351	0.0114432	0.0153827	0.0137567	0.0160195	0.0187108	0.0215145	0.0199659	0.0227904	0.0226627	0.0233659	0.0235134	0.0246738	0.024364	0.0241225	0.0249575	0.0254729	0.0264514	0.0275405	0.0268249	0.0267459	0.0265173	0.0256519	0.0246491	0.0255219	0.0246381	0.024171	0.0226469	0.0223844	0.0223668	0.0209843	0.0200508	0.019521	0.0193862	0.0192129	0.019898	0.0194566	0.0174045	0.0174297	0.0175362	0.0170644	0.0175945	0.0159385	0.0159577	0.015857	0.0147403
12.8	0.000579821	0.00389064	0.00723774	0.0092805	0.0106821	0.0145414	0.0128395	0.0149999	0.0176431	0.0203795	0.0187892	0.021551	0.0213781	0.0220095	0.0220806	0.0231943	0.0228418	0.0225602	0.0233736	0.0238728	0.0248502	0.0259345	0.025229	0.0251428	0.0248754	0.0239753	0.0229515	0.0238046	0.0229299	0.0224676	0.0209541	0.0207115	0.0207436	0.0193718	0.0184821	0.0179942	0.0179012	0.017772	0.018486	0.0180998	0.0160842	0.0161497	0.0162987	0.015872	0.0164406	0.0148319	0.0148897	0.0148213	0.013743
13.1	0.000277082	0.00355789	0.00684349	0.00883796	0.0101816	0.0139883	0.0122365	0.0143297	0.0169412	0.0196336	0.0180158	0.0207364	0.0205339	0.0211181	0.021139	0.0222221	0.0218416	0.0215336	0.0223328	0.0228216	0.0237983	0.0248795	0.0241808	0.0240899	0.0237969	0.0228739	0.0218363	0.0226764	0.0218077	0.0213487	0.019842	0.0196126	0.0196773	0.0183126	0.0174516	0.0169914	0.0169258	0.0168257	0.0175587	0.0172086	0.0152172	0.0153091	0.0154861	0.015089	0.015683	0.0141052	0.0141884	0.0141412	0.0130883
13.5	-7.72187e-05	0.00316856	0.0063823	0.00832033	0.00959633	0.0133414	0.0115313	0.0135458	0.0161205	0.0187613	0.0171115	0.019784	0.0195469	0.020076	0.0200382	0.0210855	0.0206724	0.0203335	0.0211163	0.0215928	0.0225688	0.0236465	0.0229557	0.0228593	0.0225365	0.0215868	0.0205331	0.021358	0.0204963	0.020041	0.0185425	0.0183283	0.0184313	0.0170748	0.0162475	0.0158196	0.015786	0.0157199	0.016475	0.0161674	0.014204	0.0143269	0.0145366	0.0141741	0.0147978	0.0132563	0.0133692	0.0133467	0.0123234
13.8	-0.000310207	0.00291258	0.00607912	0.00798009	0.00921164	0.0129163	0.0110679	0.0130308	0.0155812	0.0181881	0.0165173	0.0191583	0.0188985	0.0193913	0.019315	0.0203387	0.0199042	0.0195451	0.0203171	0.0207856	0.0217612	0.0228366	0.0221511	0.0220511	0.0217087	0.0207414	0.0196771	0.020492	0.0196349	0.0191821	0.0176889	0.0174848	0.0176129	0.0162618	0.0154566	0.0150499	0.0150374	0.0149937	0.0157633	0.0154835	0.0135387	0.0136818	0.0139131	0.0135733	0.0142165	0.0126988	0.0128312	0.0128251	0.0118212
14.2	-0.000582744	0.00261321	0.00572459	0.00758226	0.00876185	0.0124192	0.0105261	0.0124286	0.0149507	0.0175181	0.0158228	0.0184268	0.0181405	0.018591	0.0184697	0.0194659	0.0190064	0.0186236	0.019383	0.0198423	0.0208173	0.0218901	0.0212108	0.0211066	0.0207413	0.0197535	0.0186768	0.01948	0.0186284	0.0181783	0.0166914	0.0164992	0.0166566	0.0153118	0.0145325	0.0141506	0.0141627	0.0141451	0.0149318	0.0146845	0.0127613	0.0129282	0.0131846	0.0128714	0.0135374	0.0120475	0.0122028	0.0122157	0.0112345
14.6	-0.000817254	0.00235566	0.00541962	0.00724007	0.00837498	0.0119918	0.0100602	0.0119107	0.0144085	0.0169419	0.0152255	0.0177979	0.0174888	0.0179029	0.0177428	0.0187154	0.0182344	0.0178313	0.01858	0.0190312	0.0200059	0.0210765	0.0204025	0.0202947	0.0199098	0.0189043	0.0178169	0.01861	0.0177631	0.0173155	0.0158339	0.0156518	0.0158345	0.0144952	0.0137381	0.0133775	0.0134108	0.0134157	0.014217	0.0139978	0.0120932	0.0122805	0.0125585	0.0122681	0.0129537	0.0114878	0.0116626	0.0116919	0.0107303
15	-0.001019	0.00213412	0.00515731	0.00694578	0.00804228	0.0116241	0.00965948	0.0114653	0.0139423	0.0164465	0.0147119	0.0172571	0.0169285	0.0173113	0.0171179	0.0180702	0.0175707	0.0171502	0.0178896	0.018334	0.0193083	0.0203771	0.0197078	0.0195969	0.019195	0.0181743	0.0170778	0.0178622	0.0170192	0.0165738	0.0150968	0.0149235	0.0151279	0.0137932	0.0130552	0.0127131	0.0127646	0.0127888	0.0136026	0.0134075	0.0115189	0.0117237	0.0120203	0.0117497	0.012452	0.0110067	0.0111984	0.0112418	0.010297
15.4	-0.00119253	0.00194358	0.00493174	0.00669271	0.00775619	0.011308	0.00931496	0.0110824	0.0135414	0.0160205	0.0142704	0.0167922	0.0164467	0.0168026	0.0165806	0.0175155	0.0170001	0.0165646	0.0172961	0.0177346	0.0187087	0.0197758	0.0191105	0.018997	0.0185806	0.0175468	0.0164424	0.0172194	0.0163799	0.0159363	0.0144632	0.0142974	0.0145205	0.0131899	0.0124683	0.0121419	0.0122091	0.0122499	0.0130746	0.0129001	0.0110253	0.0112452	0.0115578	0.011304	0.0120209	0.0105933	0.0107995	0.010855	0.00992456
15.8	-0.00134177	0.00177973	0.00473777	0.00647511	0.00751021	0.0110362	0.00901875	0.0107532	0.0131968	0.0156543	0.0138908	0.0163925	0.0160326	0.0163654	0.0161188	0.0170386	0.0165096	0.0160612	0.0167859	0.0172194	0.0181933	0.019259	0.0185972	0.0184814	0.0180524	0.0170075	0.0158963	0.0166669	0.0158303	0.0153882	0.0139187	0.0137593	0.0139984	0.0126712	0.0119639	0.011651	0.0117316	0.0117868	0.0126207	0.0124641	0.010601	0.010834	0.0111603	0.010921	0.0116503	0.010238	0.0104567	0.0105225	0.00960451
16.2	-0.0014701	0.00163885	0.004571	0.00628803	0.00729873	0.0108026	0.0087641	0.0104702	0.0129005	0.0153394	0.0135645	0.0160489	0.0156766	0.0159895	0.0157217	0.0166287	0.016088	0.0156285	0.0163474	0.0167765	0.0177502	0.0188148	0.018156	0.0180383	0.0175985	0.0165439	0.0154269	0.016192	0.015358	0.0149172	0.0134506	0.0132968	0.0135497	0.0122255	0.0115303	0.0112291	0.0113213	0.0113887	0.0122306	0.0120893	0.0102364	0.0104805	0.0108186	0.0105919	0.0113318	0.00993257	0.010162	0.0102368	0.00932946
16.6	-0.00158045	0.00151772	0.00442762	0.0061272	0.00711692	0.0106017	0.00854518	0.0102269	0.0126459	0.0150688	0.013284	0.0157535	0.0153705	0.0156664	0.0153805	0.0162764	0.0157255	0.0152566	0.0159704	0.0163959	0.0173694	0.018433	0.0177767	0.0176574	0.0172084	0.0161454	0.0150234	0.0157838	0.0149519	0.0145124	0.0130482	0.0128992	0.013164	0.0118423	0.0111576	0.0108665	0.0109686	0.0110465	0.0118954	0.0117672	0.00992301	0.0101767	0.010525	0.010309	0.0110581	0.00967012	0.00990877	0.00999122	0.00909307
17.1	-0.00169688	0.00138991	0.00427634	0.00595751	0.00692511	0.0103898	0.00831424	0.00997018	0.0123772	0.0147833	0.0129881	0.0154419	0.0150477	0.0153255	0.0150205	0.0159047	0.0153432	0.0148643	0.0155728	0.0159943	0.0169678	0.0180303	0.0173767	0.0172556	0.0167969	0.0157252	0.0145979	0.0153532	0.0145237	0.0140853	0.0126239	0.0124799	0.0127572	0.0114382	0.0107645	0.0104839	0.0105965	0.0106856	0.0115417	0.0114274	0.00959247	0.00985631	0.0102153	0.0100106	0.0107694	0.0093933	0.00964168	0.00973223	0.00884376
17.5	-0.00177542	0.0013037	0.00417431	0.00584307	0.00679575	0.0102469	0.00815848	0.00979707	0.012196	0.0145908	0.0127885	0.0152318	0.01483	0.0150957	0.0147777	0.015654	0.0150854	0.0145997	0.0153046	0.0157236	0.0166969	0.0177587	0.017107	0.0169847	0.0165194	0.0154418	0.0143109	0.0150628	0.0142349	0.0137974	0.0123377	0.0121971	0.0124829	0.0111657	0.0104994	0.010226	0.0103457	0.0104423	0.0113033	0.0111983	0.00936959	0.00964025	0.0100064	0.0098094	0.0105748	0.00920665	0.00946158	0.0095576	0.00867565
18	-0.00185828	0.00121276	0.00406668	0.00572234	0.00665928	0.0100961	0.00799417	0.00961446	0.0120048	0.0143876	0.012578	0.0150101	0.0146004	0.0148532	0.0145216	0.0153896	0.0148134	0.0143206	0.0150218	0.015438	0.0164112	0.0174722	0.0168225	0.0166989	0.0162267	0.0151428	0.0140082	0.0147566	0.0139303	0.0134936	0.0120359	0.0118989	0.0121936	0.0108783	0.0102198	0.00995395	0.0100811	0.0101856	0.0110517	0.0109567	0.0091345	0.00941237	0.00978614	0.0095972	0.0103695	0.00900978	0.00927164	0.00937342	0.00849835
18.5	-0.00192686	0.00113749	0.00397759	0.00562242	0.00654634	0.00997133	0.00785819	0.00946333	0.0118467	0.0142196	0.0124038	0.0148267	0.0144103	0.0146526	0.0143096	0.0151708	0.0145884	0.0140896	0.0147877	0.0152016	0.0161747	0.0172352	0.016587	0.0164625	0.0159844	0.0148954	0.0137577	0.0145032	0.0136782	0.0132423	0.0117861	0.011652	0.0119541	0.0106404	0.00998847	0.00972882	0.00986212	0.00997323	0.0108436	0.0107567	0.00893997	0.00922379	0.00960387	0.0094216	0.0101996	0.00884688	0.00911446	0.00922101	0.00835163
18.9	-0.00197312	0.00108673	0.00391751	0.00555503	0.00647017	0.00988718	0.00776649	0.00936142	0.01174	0.0141062	0.0122863	0.014703	0.0142821	0.0145173	0.0141667	0.0150232	0.0144366	0.0139339	0.0146299	0.0150422	0.0160153	0.0170753	0.0164283	0.016303	0.0158211	0.0147286	0.0135888	0.0143323	0.0135082	0.0130728	0.0116176	0.0114856	0.0117927	0.01048	0.00983246	0.00957701	0.00971447	0.00983	0.0107033	0.0106219	0.00880879	0.00909663	0.00948096	0.00930319	0.010085	0.00873703	0.00900847	0.00911824	0.0082527
19.4	-0.00202191	0.00103318	0.00385414	0.00548396	0.00638983	0.00979842	0.00766977	0.00925392	0.0116275	0.0139866	0.0121624	0.0145725	0.014147	0.0143745	0.014016	0.0148676	0.0142765	0.0137696	0.0144634	0.0148741	0.0158471	0.0169067	0.0162608	0.0161348	0.0156488	0.0145527	0.0134107	0.014152	0.013329	0.012894	0.01144	0.0113101	0.0116224	0.0103109	0.00966791	0.00941689	0.00955875	0.00967894	0.0105552	0.0104797	0.00867044	0.00896252	0.00935133	0.0091783	0.00996419	0.00862118	0.00889669	0.00900985	0.00814836
20	-0.00206948	0.000980968	0.00379235	0.00541465	0.00631149	0.00971187	0.00757545	0.0091491	0.0115177	0.0138701	0.0120416	0.0144453	0.0140152	0.0142354	0.013869	0.0147158	0.0141205	0.0136094	0.0143011	0.0147102	0.0156831	0.0167423	0.0160975	0.0159708	0.0154809	0.0143811	0.013237	0.0139763	0.0131542	0.0127197	0.0112668	0.0111389	0.0114563	0.0101459	0.00950747	0.00926078	0.00940691	0.00953166	0.0104109	0.010341	0.00853554	0.00883175	0.00922493	0.00905654	0.00984639	0.00850822	0.0087877	0.00890417	0.00804663
20.5	-0.00210166	0.000945657	0.00375056	0.00536778	0.00625852	0.00965335	0.00751167	0.00907821	0.0114436	0.0137912	0.0119599	0.0143593	0.013926	0.0141413	0.0137696	0.0146132	0.0140149	0.0135011	0.0141913	0.0145993	0.0155723	0.0166312	0.0159871	0.0158599	0.0153673	0.0142651	0.0131195	0.0138574	0.013036	0.0126018	0.0111496	0.0110232	0.011344	0.0100344	0.00939897	0.00915521	0.00930424	0.00943206	0.0103133	0.0102472	0.00844432	0.00874333	0.00913947	0.0089742	0.00976673	0.00843184	0.00871401	0.00883271	0.00797784
21	-0.00212829	0.000916435	0.00371598	0.00532899	0.00621468	0.00960491	0.00745889	0.00901955	0.0113822	0.013726	0.0118923	0.0142881	0.0138523	0.0140634	0.0136873	0.0145283	0.0139276	0.0134115	0.0141004	0.0145076	0.0154805	0.0165392	0.0158958	0.0157682	0.0152733	0.0141692	0.0130223	0.0137591	0.0129381	0.0125043	0.0110527	0.0109274	0.0112511	0.00994208	0.0093092	0.00906785	0.00921928	0.00934964	0.0102325	0.0101697	0.00836884	0.00867016	0.00906874	0.00890607	0.00970081	0.00836863	0.00865302	0.00877358	0.00792092
21.6	-0.00215425	0.000887942	0.00368226	0.00529117	0.00617193	0.00955769	0.00740743	0.00896236	0.0113223	0.0136624	0.0118263	0.0142187	0.0137804	0.0139875	0.0136071	0.0144455	0.0138424	0.0133241	0.0140119	0.0144182	0.015391	0.0164495	0.0158067	0.0156787	0.0151817	0.0140756	0.0129275	0.0136632	0.0128428	0.0124092	0.0109582	0.010834	0.0111605	0.00985208	0.00922166	0.00898267	0.00913644	0.00926929	0.0101538	0.010094	0.00829524	0.00859882	0.00899979	0.00883964	0.00963653	0.008307	0.00859356	0.00871592	0.00786542
22.1	-0.00217181	0.000868674	0.00365946	0.0052656	0.00614302	0.00952575	0.00737263	0.00892368	0.0112818	0.0136194	0.0117817	0.0141717	0.0137317	0.0139361	0.0135529	0.0143895	0.0137848	0.013265	0.013952	0.0143577	0.0153305	0.0163888	0.0157464	0.0156182	0.0151197	0.0140123	0.0128635	0.0135983	0.0127783	0.0123449	0.0108943	0.0107709	0.0110993	0.00979123	0.00916247	0.00892507	0.00908042	0.00921495	0.0101006	0.0100429	0.00824547	0.00855057	0.00895316	0.00879471	0.00959307	0.00826533	0.00855336	0.00867694	0.00782789
22.7	-0.00218893	0.000849887	0.00363722	0.00524066	0.00611484	0.00949462	0.0073387	0.00888597	0.0112423	0.0135774	0.0117383	0.014126	0.0136843	0.0138861	0.0135	0.0143349	0.0137286	0.0132074	0.0138936	0.0142987	0.0152716	0.0163297	0.0156877	0.0155592	0.0150593	0.0139506	0.012801	0.0135351	0.0127154	0.0122822	0.010832	0.0107093	0.0110396	0.0097319	0.00910476	0.00886891	0.0090258	0.00916197	0.0100486	0.00999298	0.00819695	0.00850354	0.00890769	0.00875092	0.0095507	0.0082247	0.00851415	0.00863892	0.0077913
23.3	-0.00220257	0.000834918	0.00361951	0.00522079	0.00609238	0.00946981	0.00731166	0.00885592	0.0112109	0.013544	0.0117036	0.0140895	0.0136465	0.0138462	0.0134579	0.0142914	0.0136839	0.0131615	0.0138471	0.0142517	0.0152246	0.0162826	0.0156409	0.0155122	0.0150111	0.0139014	0.0127512	0.0134848	0.0126653	0.0122322	0.0107823	0.0106602	0.010992	0.00968462	0.00905877	0.00882417	0.00898229	0.00911976	0.0100073	0.00995324	0.00815829	0.00846606	0.00887147	0.00871602	0.00951694	0.00819233	0.00848292	0.00860864	0.00776214
23.9	-0.00221344	0.000822991	0.00360539	0.00520496	0.00607449	0.00945004	0.00729012	0.00883198	0.0111858	0.0135174	0.0116761	0.0140604	0.0136164	0.0138144	0.0134243	0.0142568	0.0136483	0.0131249	0.01381	0.0142143	0.0151871	0.016245	0.0156036	0.0154748	0.0149728	0.0138622	0.0127115	0.0134446	0.0126254	0.0121924	0.0107428	0.0106211	0.0109541	0.00964696	0.00902214	0.00878852	0.00894762	0.00908612	0.00997432	0.00992158	0.00812749	0.0084362	0.00884261	0.00868822	0.00949004	0.00816653	0.00845804	0.00858451	0.00773892
24.5	-0.0022221	0.000813489	0.00359415	0.00519235	0.00606023	0.00943429	0.00727296	0.00881291	0.0111659	0.0134962	0.0116541	0.0140373	0.0135924	0.0137891	0.0133976	0.0142292	0.0136199	0.0130958	0.0137805	0.0141845	0.0151573	0.0162151	0.0155739	0.0154449	0.0149422	0.013831	0.0126799	0.0134126	0.0125936	0.0121607	0.0107113	0.01059	0.0109238	0.00961695	0.00899295	0.00876012	0.00891999	0.00905933	0.00994806	0.00989635	0.00810295	0.00841241	0.00881961	0.00866606	0.0094686	0.00814598	0.00843821	0.00856528	0.00772041
25.2	-0.00223	0.000804814	0.00358388	0.00518084	0.00604722	0.00941991	0.00725729	0.0087955	0.0111476	0.0134768	0.011634	0.0140162	0.0135705	0.013766	0.0133732	0.014204	0.0135939	0.0130692	0.0137535	0.0141573	0.0151301	0.0161878	0.0155468	0.0154177	0.0149143	0.0138025	0.0126511	0.0133835	0.0125645	0.0121318	0.0106825	0.0105616	0.0108963	0.00958955	0.0089663	0.00873419	0.00889478	0.00903487	0.00992409	0.00987332	0.00808054	0.0083907	0.00879863	0.00864584	0.00944904	0.00812722	0.00842011	0.00854773	0.00770351
25.8	-0.00223529	0.000799006	0.00357701	0.00517313	0.00603851	0.00941029	0.0072468	0.00878384	0.0111354	0.0134638	0.0116206	0.014002	0.0135559	0.0137505	0.0133568	0.0141871	0.0135766	0.0130513	0.0137354	0.014139	0.0151118	0.0161695	0.0155287	0.0153995	0.0148956	0.0137834	0.0126318	0.0133639	0.0125451	0.0121124	0.0106632	0.0105425	0.0108778	0.00957121	0.00894846	0.00871683	0.00887789	0.00901849	0.00990804	0.0098579	0.00806554	0.00837616	0.00878457	0.0086323	0.00943594	0.00811466	0.00840799	0.00853598	0.0076922
26.5	-0.00224012	0.000793704	0.00357074	0.00516609	0.00603055	0.0094015	0.00723723	0.0087732	0.0111243	0.013452	0.0116083	0.0139891	0.0135425	0.0137364	0.0133419	0.0141717	0.0135607	0.0130351	0.013719	0.0141224	0.0150952	0.0161529	0.0155121	0.0153828	0.0148786	0.013766	0.0126141	0.0133461	0.0125274	0.0120947	0.0106456	0.0105252	0.0108609	0.00955447	0.00893218	0.00870098	0.00886248	0.00900354	0.00989339	0.00984383	0.00805185	0.00836288	0.00877174	0.00861994	0.00942398	0.0081032	0.00839693	0.00852526	0.00768188
27.2	-0.00224383	0.000789637	0.00356592	0.0051607	0.00602445	0.00939476	0.00722988	0.00876504	0.0111158	0.0134429	0.0115989	0.0139792	0.0135322	0.0137255	0.0133304	0.0141598	0.0135486	0.0130226	0.0137063	0.0141096	0.0150824	0.0161401	0.0154994	0.0153701	0.0148655	0.0137527	0.0126006	0.0133324	0.0125138	0.0120811	0.0106322	0.0105118	0.010848	0.00954162	0.00891968	0.00868883	0.00885066	0.00899207	0.00988216	0.00983303	0.00804135	0.0083527	0.0087619	0.00861046	0.00941481	0.0080944	0.00838844	0.00851703	0.00767396
27.9	-0.00224667	0.000786517	0.00356223	0.00515655	0.00601977	0.00938959	0.00722425	0.00875877	0.0111092	0.0134359	0.0115917	0.0139716	0.0135244	0.0137172	0.0133217	0.0141508	0.0135393	0.013013	0.0136966	0.0140998	0.0150726	0.0161302	0.0154896	0.0153603	0.0148555	0.0137424	0.0125902	0.0133219	0.0125033	0.0120707	0.0106218	0.0105016	0.0108381	0.00953177	0.0089101	0.0086795	0.00884159	0.00898327	0.00987353	0.00982475	0.00803329	0.00834489	0.00875435	0.00860319	0.00940777	0.00808766	0.00838193	0.00851071	0.00766788
28.6	-0.00224886	0.000784123	0.0035594	0.00515338	0.00601618	0.00938562	0.00721992	0.00875397	0.0111042	0.0134306	0.0115861	0.0139658	0.0135183	0.0137108	0.0133149	0.0141438	0.0135321	0.0130057	0.0136892	0.0140923	0.0150651	0.0161227	0.0154821	0.0153527	0.0148478	0.0137346	0.0125823	0.0133138	0.0124953	0.0120627	0.0106139	0.0104938	0.0108305	0.00952421	0.00890275	0.00867235	0.00883463	0.00897652	0.00986692	0.00981839	0.00802711	0.0083389	0.00874856	0.00859761	0.00940238	0.00808248	0.00837694	0.00850587	0.00766322
29.4	-0.00225073	0.000782062	0.00355696	0.00515064	0.00601309	0.00938221	0.0072162	0.00874983	0.0110998	0.013426	0.0115814	0.0139607	0.0135131	0.0137053	0.0133091	0.0141378	0.0135259	0.0129994	0.0136828	0.0140859	0.0150586	0.0161162	0.0154757	0.0153463	0.0148412	0.0137278	0.0125754	0.0133069	0.0124884	0.0120558	0.010607	0.010487	0.0108239	0.0095177	0.00889641	0.00866619	0.00882864	0.00897071	0.00986123	0.00981292	0.00802178	0.00833374	0.00874357	0.00859281	0.00939773	0.00807802	0.00837264	0.0085017	0.00765921
30.1	-0.00225197	0.000780706	0.00355535	0.00514884	0.00601105	0.00937996	0.00721375	0.00874711	0.011097	0.013423	0.0115782	0.0139574	0.0135097	0.0137017	0.0133053	0.0141339	0.0135219	0.0129952	0.0136786	0.0140816	0.0150544	0.0161119	0.0154714	0.015342	0.0148368	0.0137233	0.0125709	0.0133023	0.0124839	0.0120513	0.0106025	0.0104826	0.0108196	0.00951342	0.00889225	0.00866213	0.0088247	0.00896689	0.00985748	0.00980932	0.00801828	0.00833035	0.00874029	0.00858964	0.00939467	0.00807509	0.00836981	0.00849896	0.00765656
[truncated: 61 more columns]

## Sheet: Suppl. Fig. 6c
Suppl. Fig. 6c
Column A = times in ps
First row = wavelengths in nm
Values = residual difference absorption in mOD
time_ps	531	533	535	537	539	541	543	545	547	549	551	553	555	557	559	561	563	565	567	569	571	573	575	577	579	581	583	585	587	589	591	593	595	597	599	601	603	605	607	609	611	613	615	617	619	621	623	625	627
-5	-0.00816996	0.00153853	0.000436425	0.000334972	0.000428237	-0.00678387	-0.00352851	-0.00573628	-0.00483568	-0.000879089	-0.00141342	-0.000772285	-0.00278988	-0.00520392	-0.00230061	-0.00120637	-0.00181153	-0.00243059	0.00347598	0.00197935	-0.00112831	-0.00167467	-0.000854501	-0.00461635	-0.000505302	0.000330702	-6.12969e-05	-0.00134826	-0.00137804	-0.00226334	-0.00190639	0.000886324	0.00412713	0.00312525	0.000392501	0.0015365	-0.000553697	0.000420126	-0.00266525	-0.00156788	0.00139903	0.000106457	-0.00158736	-0.00295922	-0.000680099	-6.36195e-05	-0.00174914	-0.000590502	-0.00115433
-4.75	-0.00360209	-0.00365775	-0.00500488	-0.00477312	-0.00421512	-0.00522744	-0.00375002	-0.000466	-0.0040783	0.0010026	-0.00537409	-0.00142779	-0.00494951	-0.00432453	-0.00363858	-0.00234434	-0.00122068	-0.00346988	0.000304935	-0.00233065	-0.000578178	-0.00228872	-0.00143101	-0.00117916	-0.00182784	-0.000710864	-0.00122384	-0.00160485	-0.00238043	0.00059791	0.000738542	0.000587052	0.00287518	-0.000702142	0.00212279	0.00317336	0.00191482	0.00167445	0.00503479	0.00167977	0.000941619	0.000683288	0.0022191	0.00449312	0.00249452	0.00391754	0.00720095	0.00541329	0.0029887
-4.5	-0.0119651	-0.0115172	-0.00693216	-0.0100513	-0.00745137	-0.00214029	-0.00531227	-0.00336075	-0.00249308	-0.00321144	-0.00362355	0.000717993	-0.00334977	-0.00119586	-0.00111186	-0.0010379	-0.000901114	-0.00200858	0.000756597	0.000786723	0.00126152	0.000302977	0.000673054	0.00275803	0.000746933	0.00167342	-4.45492e-05	-0.00196656	0.00126754	0.000660284	-0.00341817	0.000316547	0.000671274	0.000542293	-0.00038224	0.0015092	0.00263903	0.00151227	-0.000535106	-0.000363398	-0.000512115	0.00280821	0.00210865	-0.00307892	0.00126286	0.00178918	0.00112865	0.00376538	0.00137495
-4.25	-0.000541229	-0.000492775	0.00539129	0.00113649	0.00131533	0.00121712	0.00178867	0.000664375	0.00322981	0.000502997	2.02036e-05	0.000553858	-0.00573335	0.00202856	0.00115229	-0.000600562	-0.000912074	-0.00264875	0.0004627	0.00193225	0.00423258	-0.000502012	0.00366495	0.00166398	0.00138584	0.0029271	0.00394975	-0.000859143	0.00231696	0.000932212	0.00169541	0.00323915	0.000879379	0.00318828	0.00287023	0.00382312	0.00182985	-0.000412252	0.00473772	0.00380417	0.00480592	0.00503269	0.00406501	0.00271325	0.00235442	0.00542304	0.00312649	0.00444261	0.00219649
-4	-0.00555197	-0.00792999	-0.00563894	-0.00176706	0.00154334	-0.00612325	-0.00162811	-0.0074254	0.000978939	0.000467745	0.000298725	-0.00105003	-0.00133248	0.0029969	0.00114253	0.000377846	-0.000281677	-0.000665703	5.94751e-05	0.00108488	0.00234076	0.00136053	-0.00057108	-0.000550512	-0.00228372	0.00406852	-0.000883217	-0.000793179	0.00111862	-0.00120589	0.00318553	0.00140165	0.00368346	-0.0030301	-0.00188039	-0.000380549	-0.00177083	-0.000347661	-0.00255496	-0.00252071	-0.0018114	-0.00410968	-0.0033647	-0.000287368	-0.00204339	-0.00423091	-0.00294995	-0.00108629	-0.00443205
-3.75	0.00386422	0.00858712	0.00114257	0.00750999	0.00365153	0.00296008	0.00308614	0.00208421	0.00320193	-0.000353218	0.00546632	0.00219439	0.00453702	0.00276831	0.00177385	0.00141104	0.00269374	0.000625957	0.000220157	-0.0004614	-0.00180112	0.00264983	-0.00358727	-0.00274158	-0.00315011	-6.2851e-05	-0.00575039	0.000181044	-0.00255346	-0.00354481	-0.00170916	-0.00221982	-0.000723872	-0.00386978	-0.00550177	-0.0026105	-0.00545795	-0.000609682	-0.00100659	-0.00275595	-0.00268392	-0.00331032	-0.00507041	-0.00331459	-0.000266934	-0.00128695	-0.00444713	-0.0012682	-0.00261107
-3.5	0.0129562	0.00598656	0.0105069	0.00660477	0.004771	0.00420899	-0.000238178	0.00489612	0.00392865	-0.0039539	0.000803325	0.00190473	0.00334563	-0.00110065	0.00135103	0.00282691	0.00106505	0.00119571	0.00123395	0.001342	0.0022372	0.00277666	-0.0013318	-0.00189444	0.000817467	-0.00194572	0.000250491	-5.8859e-06	-0.00177822	0.0010057	0.00320325	0.00190566	-0.000678554	0.00475918	0.00164922	-0.00129703	0.000669135	0.00099307	-0.000206588	0.000134578	0.00156569	0.0016409	0.00468244	0.00193516	0.00265635	0.00290291	0.0011144	0.00106112	-0.000775834
-3.25	0.00441678	-0.00265133	-0.0040242	-0.000805206	-0.0010396	0.00130754	-0.00106969	0.00285505	0.000732394	-0.00476739	-0.00135244	-0.00251446	0.00127011	-0.00274435	-0.00179864	0.00035667	-0.000928713	0.000137328	0.00050351	-0.00086657	-6.64273e-05	0.00104968	0.000668628	0.000248878	-0.00156512	-0.000388563	0.00402996	0.00236125	0.00287212	0.00376983	0.000313096	0.00022741	0.00108088	0.00205016	0.00354454	0.0014645	0.00240581	0.00455074	0.0027508	0.00252143	0.00222467	0.00501694	-0.000657515	0.000970689	0.00292335	0.00223934	0.00581377	0.000562133	0.0054242
-3	-0.00719647	-0.0122106	-0.00844526	-0.015105	-0.00837496	-0.00839228	-0.00397718	-0.00200398	-0.00484347	-0.00173094	-0.00467697	-0.00617486	-0.0029277	-0.000265472	-0.00224481	-0.00304122	0.00131027	0.00108467	-0.000634338	-0.00124546	-0.00221232	-0.000962829	0.000167919	2.71734e-05	-0.00302613	-0.00155536	0.000792669	-0.000291275	-0.00240634	0.000312343	-0.00111849	-0.0019099	0.000124672	0.00122637	-0.000650902	-0.00367523	-0.00221486	-0.00566278	-0.00303126	-0.0026575	-0.00427307	-0.00322427	-0.000814222	-0.000872885	-0.00431761	-0.00570922	-0.00180155	-0.00183008	-0.00212815
-2.75	0.0049925	0.00495176	0.00809085	0.00444156	0.00132422	0.00617347	0.00871982	-0.000364197	0.00355619	0.00403256	-0.00148198	0.000849669	0.0026267	0.00306339	-8.54695e-06	-0.00330717	0.00140755	-0.000203	-0.00126877	-0.000516141	-0.00168209	7.0994e-05	8.24424e-05	0.000631906	-0.000879153	0.00064107	-0.000712348	-0.00198653	-0.00240979	-0.000735312	-0.00443104	-0.00236968	-0.00160854	-0.00066579	-0.00214993	0.00156887	-0.00129223	-0.00479361	-0.00315047	-0.00310574	-0.00194226	-0.00518004	-0.00424996	-0.00339679	-0.00208949	-0.00250103	-0.00112983	-0.00181916	0.000408278
-2.5	0.00213034	0.00605236	-0.00229112	0.00438918	0.00491097	0.00597209	0.00265083	8.57134e-05	0.00254186	0.00376237	0.0018615	0.00342989	0.0041986	0.0024778	-0.00190775	-0.000307848	-0.000201034	0.00364451	0.00214443	0.000749758	0.00185022	0.00235572	0.00334346	0.00175118	0.00404084	0.00374015	0.00364506	0.0039157	0.00373316	0.00201843	0.00347544	-0.000216416	0.00629437	0.00116867	-0.000763518	-0.00135618	0.000688745	0.00319908	-0.00108133	0.00451081	0.000260883	-0.00038256	0.00220985	0.00231136	0.00267485	0.00517593	0.00373337	0.00235814	0.00109892
-2.25	-0.00331966	0.00694163	0.0047112	0.00310607	-0.000926792	0.00286264	0.00323989	0.0012685	0.000958937	0.000675856	0.00206798	0.00211711	0.00165731	0.00156305	-0.00158304	0.00114051	4.16904e-05	0.000387334	-0.000168399	-0.00145747	-0.000905061	0.000367772	-0.000558794	0.000508892	0.00164419	-0.000165954	-0.000697699	0.000305926	0.00176212	-0.00156512	-0.00154862	-0.00410462	-0.00368855	-0.00511845	-0.00618219	-0.000364222	-0.00135452	-0.00367528	-0.00663376	-0.00167458	-0.0019841	-0.00432877	0.000279653	0.000400481	-0.0030532	-0.00323996	-0.00256607	-0.00457788	-0.00616783
-2	-0.000951901	0.00237743	0.00134004	0.00335174	0.00113607	0.00446032	0.00144274	0.00282259	0.00186817	-0.000608681	0.00278805	0.00165825	0.00237508	0.00126909	0.000935415	-0.000532779	0.00105445	-4.26895e-05	-0.00208569	-0.00131011	-0.00258007	0.00037943	-0.00228125	0.000326486	-0.00180006	-0.00156509	-0.00147019	0.000405627	-0.00271904	-0.00347538	0.00165011	0.000397264	-0.00580502	-0.00488829	-0.00251369	-0.00446616	-0.00473903	-0.00671851	-0.000547081	-0.00146336	-0.00549137	0.000903182	-0.00372882	-0.00392051	-0.00395273	-0.00709886	-0.00321054	-0.00180953	-2.21985e-05
-1.75	0.013029	0.002707	0.00547324	0.00769424	0.00653573	-0.00161529	0.00574983	0.00977209	0.00384713	0.00186076	0.00281706	0.00100143	0.00136703	0.00136302	0.00448265	0.00171856	0.00029117	0.00156516	-0.0016199	-0.00204489	-0.00140895	-0.00259016	-0.00140705	0.00260684	0.0032792	-0.00230195	-8.02157e-05	-0.00211529	-0.000936295	-0.00142709	-0.000545195	0.00229892	-0.00254921	0.00067897	0.00360479	0.00135013	0.000758559	-0.00107379	0.000732991	-5.63765e-05	0.0038204	0.00173314	0.00269441	0.00282621	0.00191841	0.00117784	-0.00219115	0.000973678	0.00407304
-1.5	0.00256828	-0.00144705	-0.00405431	-0.00104992	0.000831922	0.00185467	0.00380637	-8.84032e-05	-0.00123876	0.00236518	0.00416066	-0.000877738	0.000138108	0.000366687	0.00244882	0.00295946	0.000569215	0.00195347	-0.000878149	0.000771097	0.000660265	-0.00201941	0.00199076	0.00196337	0.00162623	-0.000627603	0.000289618	0.00150149	0.00396739	0.00443859	0.00275388	-0.000239008	0.000311156	0.00553226	0.00373667	0.000216857	0.00468567	0.00526644	0.00270128	0.000264414	0.00439815	0.00382688	0.0019262	0.00220667	0.00258586	0.00289222	0.000311646	-0.00163517	0.0016369
-1.25	0.00274887	-0.00152497	-0.00245238	-0.00201159	0.000839437	0.000359105	0.000256687	-0.000831988	-0.000697575	0.00320429	0.00114838	0.00116651	0.0023709	0.000312024	-0.00239995	0.00141323	0.000902315	0.00292743	0.000475477	0.00256947	0.000934614	-0.000482488	0.00157379	0.00234319	0.00166442	-0.00147673	-0.00051945	0.00224186	-0.000107971	0.00281353	-0.00108139	0.000899917	-0.0052122	-0.00181468	0.000477887	-0.00235201	0.00278405	-9.34577e-05	0.00141768	-0.00148397	-0.00119369	-0.00282958	-0.00237657	-0.00341794	-0.00400413	-0.00207314	-0.003412	-0.00493341	-0.00639831
-1	-0.00540777	0.00228928	0.00175069	-0.00300574	-0.00527994	-0.0010936	-0.011237	-0.00417166	-0.00665713	-0.00236969	-0.00350976	-0.00277667	-0.00280378	-0.00337406	0.00370721	0.00017397	-0.00307862	-0.00205238	-0.00298197	-0.000982845	-0.00115463	-0.000793297	-0.000142258	-0.00384789	-0.000167695	-0.00258027	-0.00151435	5.80668e-05	-0.000368323	-0.00233188	-0.0012568	-0.00110044	0.000218449	-0.00218221	0.00162599	0.00185936	-0.000992544	0.00577085	0.00403712	0.00473428	0.000475587	0.00161353	0.00166424	0.00339127	0.00153696	0.000685679	0.00102807	0.00097388	0.00448828
-0.753	-0.0078743	-0.00771906	-0.0103884	-0.00215009	-0.00782501	0.000642306	-0.00062293	0.000267889	0.000477807	0.00379819	0.00189896	0.00726815	0.00524393	-0.00062277	-0.00640089	-0.0037454	-0.00112003	-0.00279016	-0.00209774	-0.000646333	-0.00187803	-0.000981624	-0.00308643	-0.00320005	-0.00557853	0.00124088	-0.00301606	-0.000206309	0.000988009	0.00277829	0.0041081	0.00284718	0.00456502	0.00525021	0.00975907	0.0104548	0.00934891	0.00966908	0.0094966	0.00674082	0.00724152	0.00691604	0.00549216	0.00513361	0.00302943	0.00288537	0.000722421	0.00251772	-0.00018079
-0.5	-0.0154264	-0.0116813	-0.0179492	-0.00847552	-0.00524803	-0.00236792	-0.0068182	-0.0123864	-0.0109647	-0.0112636	-0.0138419	-0.0134265	-0.00949587	-0.0155339	-0.0157036	-0.0123166	-0.0144185	-0.0106861	-0.0134349	-0.00845826	-0.00790647	-0.00800191	-0.00570982	-0.00781226	-0.00703847	-0.0064361	-0.00530397	-0.00587691	-0.0022366	-0.00296614	-0.00171817	-0.00198446	-0.000454084	-0.00243507	-0.00278668	-0.00577976	-0.0021863	-0.00769992	-0.0135437	-0.0178477	-0.013336	-0.0100506	-0.00849419	-0.00870317	-0.00318254	-0.00353796	-0.00835098	-0.00232363	-0.00215407
-0.253	-0.0202949	-0.0161296	-0.0156533	-0.0192973	-0.0274467	-0.0344269	-0.0514553	-0.0648398	-0.0783475	-0.0863889	-0.0943133	-0.0785059	-0.0689215	-0.0616201	-0.0511905	-0.0549959	-0.0500926	-0.0295956	-0.0517732	-0.0908534	-0.0843649	-0.0673372	-0.0508962	-0.0423701	-0.0392663	-0.0356366	-0.0418879	-0.0480921	-0.0272116	-0.0555112	-0.135365	-0.171491	-0.148426	-0.118097	-0.0861385	-0.0651657	-0.0581008	-0.0459723	-0.0434922	-0.0407162	-0.0388825	-0.0382469	-0.0306126	-0.0306856	-0.0315334	-0.0280373	-0.0291636	-0.0254395	-0.0253437
5.68e-14	0.034973	0.0120051	-0.0148679	-0.0482289	-0.078404	-0.078752	-0.0733182	-0.0569361	-0.0457874	-0.0390066	-0.0325798	-0.0319173	-0.0453176	-0.0500286	-0.0560321	-0.0456704	-0.0285212	-0.0129122	0.00613075	0.00534442	0.00885253	0.022017	-0.00650497	-0.0473626	-0.0926856	-0.122936	-0.118428	-0.0841412	-0.0520942	-0.0265496	-0.0137102	-0.00194548	0.00223076	0.00634033	0.0135167	0.0121559	0.0170252	0.0178097	0.0189394	0.0229066	0.0165595	0.0248934	0.0193821	0.0190825	0.0147587	0.00929043	0.0116091	0.0121194	0.00440715
0.0267	0.0274107	9.23635e-05	-0.0266641	-0.0559227	-0.0714718	-0.0594978	-0.0520958	-0.0414522	-0.0298403	-0.0224288	-0.0152488	-0.0202378	-0.0422058	-0.0485752	-0.0380097	-0.0199368	-0.0104691	-0.000983468	0.010349	0.0169267	0.0275041	0.0317424	-0.00205828	-0.0702059	-0.12005	-0.120585	-0.0876681	-0.05093	-0.0283727	-0.00570171	0.0102607	0.0155145	0.0218678	0.0248966	0.0311572	0.0260615	0.0317103	0.0308683	0.0294253	0.0304944	0.0287923	0.0305045	0.0284818	0.0271045	0.0253099	0.0212273	0.0210233	0.0251708	0.0175062
0.0533	0.0196735	-0.00982656	-0.0396182	-0.0572253	-0.0619609	-0.0419695	-0.0317488	-0.0264562	-0.013043	-0.00395263	0.0030439	-0.0166713	-0.045292	-0.046952	-0.0318527	-0.0172669	-0.00594719	0.00521912	0.0120786	0.023803	0.0347766	0.0152566	-0.049785	-0.110429	-0.122508	-0.0965912	-0.0565659	-0.0237237	-0.00988088	0.00761714	0.0199069	0.0193575	0.0221357	0.0250239	0.0260707	0.0261445	0.0316996	0.0323112	0.0316942	0.0302002	0.0366848	0.031816	0.0320848	0.029801	0.0286055	0.0249641	0.0252156	0.0279537	0.0203707
0.08	0.015001	-0.0185647	-0.0459086	-0.0505309	-0.0416478	-0.0270098	-0.0122062	-0.0124032	-0.00460663	-0.0022286	-0.00406402	-0.033859	-0.0550036	-0.0465201	-0.0278185	-0.0162868	-0.00393956	0.00816122	0.0132916	0.0134048	0.0200196	-0.0229536	-0.114535	-0.147108	-0.115001	-0.0732649	-0.0388203	-0.016612	-0.00688015	0.00670469	0.0111055	0.0129155	0.0138928	0.0202905	0.0188731	0.0225265	0.0273531	0.0280588	0.0285329	0.0258138	0.0299566	0.0256153	0.0258397	0.0255893	0.024001	0.0217131	0.0250221	0.02525	0.019048
0.107	0.00876295	-0.0237107	-0.0329208	-0.0373648	-0.0232271	-0.0182311	-0.00927021	-0.0112613	-0.00960272	-0.0100232	-0.0148413	-0.0513045	-0.0568204	-0.0352473	-0.0178195	-0.00852381	-0.00410169	0.00744784	0.0121587	0.00469762	0.00335996	-0.0522205	-0.111741	-0.112804	-0.0825049	-0.0497779	-0.0287226	-0.0138308	-0.0047081	0.0063406	0.00858812	0.0119987	0.0139575	0.0166128	0.0154824	0.0156243	0.0183587	0.018706	0.0208487	0.0174285	0.0191563	0.0154594	0.0158784	0.0182603	0.0169039	0.016043	0.0198738	0.0186023	0.0140611
0.133	0.000247499	-0.0281037	-0.0248306	-0.030527	-0.021193	-0.0198737	-0.0136441	-0.0114291	-0.0138562	-0.0135843	-0.0186909	-0.039831	-0.0332683	-0.0162252	-0.00877654	-0.00195774	-0.000381242	0.0106752	0.0123532	0.00791555	-0.0135874	-0.079078	-0.104544	-0.0783826	-0.0477162	-0.022391	-0.00769045	0.000656928	0.00620568	0.00936079	0.0103695	0.0108047	0.0114483	0.00928622	0.0084397	0.00721977	0.010031	0.0119633	0.0153412	0.0133093	0.0143538	0.0135667	0.0117766	0.0118222	0.0108609	0.00954062	0.0097194	0.00876532	0.00596036
0.16	-0.0129624	-0.0290467	-0.0234907	-0.0254941	-0.0193612	-0.0191453	-0.00751576	-0.00225166	-0.00191714	-0.00975575	-0.0210153	-0.0276298	-0.0126034	-0.000283447	-0.000731983	0.00836364	0.00793922	0.015116	0.0110861	0.00498439	-0.0263918	-0.0642492	-0.056187	-0.0272574	-0.00608156	0.00728395	0.0132344	0.0121833	0.0140153	0.0108451	0.0122296	0.0125273	0.0132554	0.0118123	0.0116364	0.0126209	0.0116738	0.0113027	0.0117806	0.0100017	0.00870395	0.00984031	0.00436131	0.00192741	0.00142687	0.000773313	-0.00134469	-0.000672839	-0.000898222
0.187	-0.0284244	-0.0290687	-0.0192199	-0.0111272	0.00151174	0.00483372	0.0125047	0.0104677	0.00585602	-0.00890865	-0.0186471	-0.00902181	0.00389415	0.0124181	0.00646523	0.0179287	0.0174316	0.0231087	0.0188292	-0.00595334	-0.0364881	-0.040562	-0.0103266	0.0198369	0.0284405	0.0295001	0.0282283	0.0241907	0.0218582	0.019736	0.0200141	0.0185186	0.0165905	0.0154751	0.0129075	0.0152339	0.0106299	0.00908926	0.00732065	0.00738188	0.00526743	0.00647028	0.00306944	0.00251394	0.00242451	0.00160865	-0.00207784	-0.00246702	-0.00278034
0.22	-0.0257677	-0.00827011	0.0108	0.019488	0.0273634	0.0211838	0.0184751	0.0189192	0.00042479	-0.0115368	-0.0133556	0.00893191	0.0174088	0.0226432	0.020998	0.0291545	0.0296797	0.0314786	0.0235436	-0.0179999	-0.03579	-0.0128697	0.0206215	0.0399148	0.0491544	0.0449613	0.0409883	0.037283	0.0286712	0.0262582	0.024658	0.0200667	0.0158962	0.0155146	0.0133077	0.0137021	0.00981708	0.0125097	0.00634415	0.00787024	0.00391444	0.0021303	0.00256844	0.00365335	0.00166055	7.47032e-05	-0.00519527	-0.00640759	-0.00601924
0.247	-0.00475426	0.0107371	0.0209333	0.0223572	0.0230244	0.0175028	0.0157167	0.0203833	-0.00133487	-0.00356597	0.000917985	0.0196807	0.0245823	0.0303015	0.0308791	0.0335752	0.0344673	0.0267733	0.00268915	-0.0225265	-0.0203128	0.00960122	0.0408832	0.0533205	0.0598993	0.0501242	0.0423036	0.0340966	0.0259015	0.0205534	0.0213034	0.016105	0.0126785	0.013927	0.0132389	0.0115537	0.00841534	0.0127337	0.00370392	0.00477424	0.000388913	-0.00272985	-0.00138643	-0.000367675	-0.00266697	-0.00363266	-0.00693525	-0.0085716	-0.00661833
0.28	-0.00548025	0.00295983	0.0139729	0.0209123	0.0172317	0.0167665	0.0134646	0.00620479	-0.00196563	0.00769384	0.016359	0.0271426	0.0294952	0.0311024	0.0278093	0.0298388	0.0367455	0.0188265	-0.0206737	-0.0223596	-0.00376053	0.0257778	0.0475663	0.0545082	0.0525808	0.0448715	0.0373245	0.026369	0.0226103	0.0136415	0.0153612	0.00926981	0.00687978	0.00643775	0.00541534	0.00395496	-0.000482183	3.92914e-05	-0.00309519	-0.00318938	-0.00500131	-0.00833572	-0.00669642	-0.00564969	-0.00758559	-0.0077915	-0.00882457	-0.0110109	-0.00730795
0.313	-0.0105619	0.0018461	0.0109962	0.0195404	0.0112739	0.0183777	0.0115258	-0.0028356	0.00151334	0.0108093	0.018678	0.0255411	0.0332148	0.0305297	0.0253644	0.0224615	0.0156557	-0.00870033	-0.0209379	-0.00649287	0.0113474	0.0369902	0.0509073	0.0537085	0.0437915	0.0369802	0.0265764	0.0165068	0.0104107	0.00422008	0.00416126	0.000695117	0.00161747	-0.00217068	-0.00224101	-0.00154887	-0.00669674	-0.00994467	-0.00768027	-0.00867389	-0.0103622	-0.0114774	-0.0102044	-0.00942054	-0.0109018	-0.00974691	-0.0103218	-0.0116703	-0.00945409
0.347	-0.00758396	0.00666752	0.0110748	0.0187647	0.0151968	0.0161754	0.00625968	-0.00346524	0.0088412	0.0127933	0.0192866	0.0232673	0.0282932	0.0206238	0.0242311	0.011699	-0.0153529	-0.0360544	-0.0197766	0.00298861	0.0158206	0.0321054	0.0416656	0.0424969	0.0333808	0.0274851	0.0151375	0.00911821	0.00124252	-0.00153235	-0.00441926	-0.00612733	-0.00492128	-0.0100073	-0.00933113	-0.0094913	-0.0118446	-0.0146291	-0.0127533	-0.0106523	-0.0172422	-0.0106713	-0.0103093	-0.0100089	-0.0108966	-0.0081905	-0.00936975	-0.0100946	-0.00974054
0.38	-0.00234467	0.010703	0.0148235	0.0186864	0.0242427	0.0147278	0.00189104	-0.000410685	0.00906948	0.0117798	0.0157474	0.0221114	0.0223667	0.0131665	0.0154733	-0.00523892	-0.0270928	-0.0326935	-0.0166511	0.00642009	0.0161794	0.0269995	0.0358219	0.0341754	0.0246279	0.0181287	0.00416161	-0.00123531	-0.00850479	-0.011226	-0.0151118	-0.0128332	-0.0131944	-0.0150177	-0.0128024	-0.0137699	-0.0129964	-0.0162261	-0.0152595	-0.0128759	-0.0193305	-0.0123698	-0.0128105	-0.0130647	-0.0131362	-0.0134374	-0.0107363	-0.0103565	-0.00986491
0.413	0.00542996	0.0154966	0.0168296	0.0171624	0.0143732	0.00236524	-0.000929051	0.00504708	0.00921735	0.010949	0.0106234	0.0158034	0.0168072	0.0079957	-0.000960902	-0.0241006	-0.0343231	-0.0260973	-0.0117214	0.00702356	0.0110655	0.0191908	0.0233313	0.0225033	0.0135674	0.00665296	-0.00517018	-0.00876516	-0.0141999	-0.0166543	-0.0217885	-0.0185411	-0.0198787	-0.0192609	-0.0203262	-0.0210904	-0.0185799	-0.0212348	-0.0186566	-0.0172829	-0.016505	-0.0135337	-0.0131962	-0.0129957	-0.0113048	-0.0141937	-0.00750364	-0.00614943	-0.00601477
0.447	0.00798111	0.0162187	0.0145696	0.0142215	0.00349866	-0.00469511	-0.00183976	0.00697698	0.00724778	0.00682612	0.00492982	0.00954202	0.0135319	0.00322598	-0.0139188	-0.0322038	-0.0316502	-0.0193003	-0.00996894	0.00065475	0.0019847	0.0129353	0.0138942	0.0138306	0.00554179	-0.00280057	-0.011938	-0.0162263	-0.0197452	-0.0210065	-0.0263583	-0.0237906	-0.0234111	-0.0196977	-0.0237583	-0.0229142	-0.0185527	-0.0208668	-0.0172673	-0.0175224	-0.0121123	-0.0112478	-0.0106609	-0.0120264	-0.00788888	-0.00958855	-0.00377644	-0.00293148	-0.00068779
0.487	0.00706037	0.0151788	0.0135303	0.0112586	0.00741927	0.00515511	-0.00188954	0.00932748	0.0065055	0.00369011	0.0024857	0.00499787	0.00310503	-0.0126248	-0.0249229	-0.0309072	-0.0225951	-0.0113251	-0.0068811	-0.00293306	-0.000137874	0.00355716	0.00768112	0.00532953	-9.65335e-05	-0.00937856	-0.0140322	-0.0189584	-0.0198368	-0.0199248	-0.0249249	-0.021487	-0.0214372	-0.0188411	-0.0189976	-0.0184078	-0.0146355	-0.0156466	-0.0124356	-0.013943	-0.00679335	-0.00451944	-0.0034546	-0.00792269	-0.00176988	-0.00133052	0.00113465	0.000937473	0.00359976
0.52	0.00926082	0.0151793	0.0128463	0.00926105	0.00973179	0.0109169	0.000862564	0.00567602	0.00585997	0.00278739	0.00281683	0.00230533	-0.00529972	-0.0195826	-0.0246343	-0.0234414	-0.0151821	-0.00913148	-0.00413515	-0.00259446	0.00236758	-0.00039655	0.00613825	0.00256442	-0.00225059	-0.0111836	-0.0134185	-0.0148214	-0.0171488	-0.0156921	-0.0190268	-0.0134414	-0.0155583	-0.0157486	-0.0121901	-0.0127091	-0.0113073	-0.0120883	-0.0108885	-0.012262	-0.0065302	-0.00682263	-0.00622559	-0.00892512	-0.00502733	0.000350856	-0.000829534	8.00554e-05	0.00274021
0.56	0.0113043	0.0139242	0.00688781	0.00877062	0.00201329	0.0114056	0.00573147	0.00280262	0.00435298	0.00110714	0.00136214	-0.00552404	-0.0178315	-0.0221608	-0.0194238	-0.0116704	-0.00504699	-0.00366399	0.000870744	0.00322611	0.00609127	0.00460685	0.00612335	0.00379631	-0.00232521	-0.00954567	-0.0103837	-0.010043	-0.0122612	-0.0132049	-0.0157174	-0.0132253	-0.0142107	-0.0138398	-0.0123939	-0.00956976	-0.0113139	-0.00940049	-0.0100363	-0.00869459	-0.00398616	-0.00666655	-0.00535935	-0.00588609	-0.00480055	0.00572935	0.000440993	0.00206649	0.00376068
0.6	0.0131317	0.0106791	-0.000360058	0.00523246	0.000585496	0.00296279	0.00427444	0.0012836	0.00145066	-0.000710347	0.000308688	-0.0107826	-0.0196961	-0.0157358	-0.0105291	-0.00311534	0.00172373	0.00415276	0.00694365	0.00915327	0.00841468	0.00628239	0.00409805	0.000368197	-0.0032175	-0.00817981	-0.00936462	-0.00978006	-0.00665591	-0.0116757	-0.0120884	-0.0122762	-0.00959006	-0.00817369	-0.00934427	-0.0051176	-0.00857168	-0.00421946	-0.0070158	-0.00498831	-0.000836469	-0.00607955	-0.00214518	-0.00228036	0.000215635	0.00261744	0.00235576	0.00297911	0.00264712
0.64	0.00766583	0.00336526	-0.00299543	-0.00226984	0.00378892	-0.00603859	0.00350419	0.00248475	0.00451595	0.00548895	-0.00378877	-0.0129982	-0.0117371	-0.00662717	-0.00277596	0.00046875	0.00653821	0.00628253	0.00804222	0.00645202	0.00545929	0.00443558	0.0023282	-0.00202974	-0.00113176	-0.00469542	-0.00647335	-0.00827209	-0.00340542	-0.0083316	-0.00766384	-0.00909856	-0.00690282	-0.00589045	-0.00766002	-0.00579317	-0.00546185	0.00198906	-0.00300579	-0.00196814	0.00164688	-0.00495208	-0.000680976	-0.00121859	0.000905915	-0.000420999	0.000567219	-0.000889108	0.00108994
0.68	-0.00206942	-0.00327533	-0.000839862	-0.00359293	0.00458817	0.000555223	0.00360233	0.00654316	0.00760349	0.00633258	-0.00491271	-0.00888126	-0.00627588	-0.00230788	0.00150826	0.000117094	0.0113955	0.00890523	0.0100673	0.0054798	0.00403787	0.00268101	0.000647164	-0.00490623	-0.00448305	-0.00738025	-0.00501396	-0.00755863	-0.00444007	-0.00457218	-0.00358073	-0.00627911	-0.00450054	-0.00514742	-0.00646214	-0.00795674	-0.00599576	-0.00436167	-0.00431436	-0.00415464	-0.00312578	-0.00482866	-0.00514016	-0.00549592	-0.00372223	-0.00359639	-0.00339229	-0.00623223	0.000375423
0.72	0.00233034	0.0040075	0.00821724	-0.00104402	0.0025142	0.00317477	0.00403863	0.00377183	0.00314171	-0.000155052	-0.00462793	-0.00325453	-0.000426163	0.00101817	0.00259565	0.00142102	0.00703804	0.0047679	0.00782412	0.00584727	0.00370812	0.00115848	-0.000749251	-0.0070524	-0.00715036	-0.00728311	-0.00420038	-0.00868966	-0.0041839	-0.00537765	-0.00348057	-0.00666731	-0.00355601	-0.00615026	-0.00524091	-0.00992593	-0.00625639	-0.0104524	-0.00431876	-0.00427441	-0.00430638	-0.0023391	-0.00466866	-0.00275822	-0.00178481	-0.000261474	-0.000393354	-3.23927e-05	0.00286652
0.767	0.00399453	0.00490408	0.00339876	-4.59657e-06	-0.00350669	0.00301345	0.00445814	-0.000680967	-0.00254434	-0.00345661	-0.00367616	0.000693817	-0.00296395	-0.00230346	-0.0023479	0.00301035	0.00301988	0.00121255	0.00492469	0.00436644	0.00378545	-0.0023426	-0.00280959	-0.00840196	-0.00917401	-0.00461768	-0.00271862	-0.00874199	-0.001725	-0.00263022	0.000191066	-0.00204053	0.000824311	-0.00176763	0.00154747	-0.000444481	0.00319321	0.00178231	0.00476921	0.00478752	0.00749471	0.00487964	0.00520257	0.0117791	0.00823052	0.00976368	0.0083021	0.0121195	0.0063442
0.807	0.00146257	0.0025146	-0.00205679	-0.000866101	-0.00660263	-0.00203129	-0.000693246	-0.00884462	-0.00898178	-0.00290829	-0.00148556	0.00207017	-0.00294439	0.00093861	7.85702e-05	0.00313212	0.0067303	0.000814936	0.00242529	0.00326241	0.00473032	-0.00382653	-0.00265285	-0.00795465	-0.00746622	-0.00125183	0.000397815	-0.00306448	0.00397359	0.00692525	0.00797908	0.00702275	0.00682646	0.00536191	0.00914639	0.00877324	0.00943698	0.00908744	0.00941185	0.00821559	0.0094289	0.00742778	0.0057265	0.0104008	0.00744741	0.00581814	0.00577493	0.00778713	0.00321333
0.853	0.00128322	-0.00383381	-0.00880484	-0.00564164	-0.00639607	-0.0062924	-0.00299262	-0.00855435	-0.00595168	-0.00186511	0.00479255	0.00146532	-0.00132929	0.00520912	0.00256539	0.00360673	0.00780833	0.00338955	0.0020149	0.00462579	0.00429609	-0.00273412	-0.000372703	-0.0057107	-0.00317368	0.00246358	0.00313376	0.00178305	0.0070031	0.00954749	0.00952732	0.00946301	0.00670136	0.0058486	0.00887639	0.0066897	0.00491912	0.00775294	0.00907192	0.00738342	0.00582396	0.00891662	0.0040241	0.00609982	0.00610452	0.00205402	0.0037894	0.00440462	0.00187678
0.9	0.00161798	-0.0065074	-0.00743237	-0.00671183	-0.00135266	-0.00456856	-0.00224856	-0.00383318	-0.00255568	-0.00206352	0.00347774	-0.00072356	0.000286576	-0.000539733	0.00154033	0.00496902	0.00503797	0.00688465	0.00298258	0.00505015	0.0021348	-0.00100183	-0.003406	-0.00544892	-0.00363933	0.000393544	0.000988437	0.00377889	0.0060884	0.00654812	0.00799719	0.0101095	0.00634	0.00631008	0.0087582	0.00611359	0.00386883	0.0066367	0.00858184	0.00814001	0.00507898	0.00603643	0.00491297	0.00657471	0.00531011	-5.70703e-06	0.00311208	0.00425147	0.00492754
0.947	0.00323808	-0.00526296	-0.00357858	-0.00826584	-0.00343213	-0.00704516	-0.00465	-0.00688316	-0.00321198	-0.00385307	-0.0051519	-0.00333775	0.000450999	-0.00256439	0.00267373	0.00813742	0.00607463	0.00635096	0.00521226	0.00373121	-0.00155593	0.00148938	-0.00708587	-0.00590513	-0.00445283	-0.00138407	0.000121386	0.00331101	0.00312746	0.00499841	0.00583837	0.00886051	0.00498871	0.00644445	0.00804537	0.00732736	0.00606243	0.0059676	0.00834859	0.00878339	0.00518507	0.00466277	0.00649116	0.00686234	0.00448155	0.00249206	0.00355407	0.00528878	0.00385384
1	-0.00640722	-0.0119894	-0.0116243	-0.013247	-0.0135226	-0.0095362	-0.00524975	-0.00493518	-0.00246974	0.00181004	-0.00275539	-0.00387323	-0.00138286	-0.00134117	0.00462831	0.00977583	0.00535473	0.00478586	0.00464671	-0.00142696	-0.0043414	-0.00389828	-0.0126663	-0.011138	-0.00758909	-0.00352062	0.000143246	0.00279672	0.00208019	0.0054248	0.00555784	0.00745959	0.00741751	0.00843634	0.00854393	0.00763092	0.00757339	0.00670247	0.00843587	0.00547473	0.00509794	0.00760703	0.00883384	0.00670718	0.00353673	0.00838713	0.00445858	0.00617587	0.0015039
1.05	-0.0127316	-0.0110427	-0.0120914	-0.00705538	-0.00801645	-0.0019551	-0.00311849	0.00105015	-0.00185133	0.00319452	-0.00195134	-0.00409101	-0.0030867	-0.00308621	0.000380334	0.00294342	0.000687721	0.00257712	0.00301624	-0.00265145	-0.00314442	-0.00480569	-0.0113625	-0.00908254	-0.008402	-0.00408766	0.00289831	0.00507929	0.00659356	0.00821882	0.00755933	0.00621657	0.0107133	0.00987399	0.00793678	0.00753302	0.00714259	0.00750214	0.00615996	0.00323213	0.00296102	0.0064864	0.00703096	0.00550008	0.00269157	0.00623446	-3.73251e-05	-0.000651393	-0.00161861
1.1	-0.00149467	-0.00380342	-0.0098991	-0.00331549	-0.00630285	-0.00519725	-0.00758087	-0.00541045	-0.00420676	-0.00331121	-0.0022308	-0.00164047	-0.000998547	8.3767e-05	0.0025016	0.00519067	0.00310474	0.00749399	0.00301698	0.00422131	0.00142298	-0.00312975	-0.00864216	-0.00693518	-0.00875293	-0.00462624	0.000967614	0.00358356	0.00528368	0.00368987	0.00555141	0.00428752	0.00920246	0.00660835	0.00414564	0.00670023	0.0044208	0.00824655	0.002459	0.00160873	0.000432693	0.00462606	0.00504317	0.00490099	0.00300488	0.00490744	-0.00109916	-0.00282121	-0.00142332
1.15	-0.0066512	-0.011812	-0.00725827	-0.00882322	-0.00787875	-0.00999752	-0.00433666	-0.00274233	0.000661696	-0.000576279	0.00210952	0.00542075	0.00717769	0.00759765	0.00644885	0.00701065	0.00441032	0.00723736	0.0022543	0.0013867	-0.00426992	-0.00745322	-0.010381	-0.00933769	-0.00898382	-0.00530143	-0.00443477	0.000886091	0.00252728	-0.000513115	0.00467694	0.0042343	0.00811694	0.00593045	0.00408422	0.00808876	0.00732234	0.00805242	0.00675497	0.00566752	0.00415944	0.00624491	0.00429496	0.0074002	0.00652072	0.00496336	0.00532857	0.00358251	0.00326507
1.21	-0.00669257	-0.00631246	0.00243271	0.000976421	0.00220559	0.000752515	0.0105771	0.00486912	0.00390886	0.000439145	0.00202764	0.00251928	0.00126016	0.00172728	0.000911061	0.000946498	0.00236629	0.00082609	0.0010986	-0.00318831	-0.00784838	-0.00891657	-0.0102637	-0.00971802	-0.00431682	-0.00246029	0.000196218	0.00755831	0.00447965	0.00824545	0.00879407	0.00882939	0.00731594	0.00950689	0.00770429	0.0108704	0.012048	0.00700338	0.0104956	0.00954467	0.00597915	0.00757338	0.00577971	0.00816106	0.00680543	0.00517601	0.00527353	0.00372979	0.00450536
1.26	0.0111592	0.00636746	0.00560598	0.0019478	-0.000926266	-0.00182049	0.00165518	-0.00152968	-0.00353907	-0.00184614	-0.00099004	-0.00266483	-0.004157	6.72497e-05	0.00118045	0.000442602	0.00214011	0.00416305	0.00226395	-0.000156087	0.000519171	-0.00495444	-0.00853277	-0.00825573	-1.02828e-05	-0.00168476	0.00191238	0.00792124	0.00448953	0.00826486	0.00673508	0.00930011	0.00743882	0.0102361	0.00626395	0.00916545	0.00908561	0.00495335	0.00694325	0.00988352	0.00453099	0.00794481	0.00863063	0.00761061	0.00552325	0.00524368	0.00311192	0.00201002	0.00390837
1.31	0.00579288	0.00363808	-0.00229056	-0.00548298	-0.00875219	-0.00623081	-0.00396334	-0.00308303	-0.00379187	-0.00378518	-0.00215758	-0.0056169	-0.00203811	0.00382585	0.00617302	0.0018551	0.0020566	0.00525969	0.00093978	-0.00140888	-0.00218088	-0.00785806	-0.0128876	-0.010713	-0.00462034	-0.00907086	-0.00374425	0.00214304	0.00321233	0.00488497	0.00324665	0.00943171	0.00705087	0.0100873	0.00497961	0.00579273	0.00589581	0.00366775	0.0034652	0.00614441	0.00107537	0.00306994	0.00285129	0.00277866	0.000652742	-0.00211827	-0.000134146	-0.00184943	-0.0012725
1.37	-0.00200786	-0.0012681	-0.00632003	-0.00543893	-0.00116156	-0.00240559	0.000283907	0.00283437	8.45105e-05	-0.0071682	-0.00610628	-0.00874578	-0.00439921	-0.000825558	-0.00123694	-0.00179874	-0.00075691	-0.00166443	-0.00440468	-0.00654189	-0.00971893	-0.0114332	-0.0166365	-0.0127031	-0.00913163	-0.0111488	-0.00563494	0.00132303	-0.00160389	0.00256382	0.00682538	0.00418936	0.0013561	0.0056837	0.00347166	-0.00146756	0.00176226	0.00239987	-0.000417195	8.77955e-06	-0.00271079	-0.00365321	-0.00316961	-0.00232922	-0.00379415	-0.00724998	-0.00367028	-0.00472209	-0.00639771
1.43	-0.0056439	-0.00727095	-0.00872436	-0.00827049	-0.00399196	-0.00563716	-0.00760483	-0.00433845	-0.0103186	-0.0122236	-0.013703	-0.0106959	-0.00765369	-0.005606	-0.00587238	-0.00015947	-0.00343353	-0.0018156	-0.00309591	-0.00842211	-0.00569003	-0.00896885	-0.0176164	-0.013366	-0.0126527	-0.00868853	-0.00596472	0.0014139	-0.00414307	0.000404691	0.00423152	0.000528348	-0.00219025	-0.00138912	0.00119272	-0.000675483	6.95269e-05	-0.00136544	-0.00242731	-0.00444885	-0.00345551	-0.00943405	-0.0053937	-0.00632092	-0.00689687	-0.00920413	-0.00686751	-0.006391	-0.0108706
1.49	-0.0102155	-0.0168048	-0.0163687	-0.0170362	-0.0138205	-0.00895821	-0.0122175	-0.00688903	-0.0077549	-0.00413602	-0.00271564	-0.00608051	-0.00550261	-0.00555872	-0.00554607	0.0040581	-0.00481021	-0.00159874	-0.00212916	-0.00975066	-0.0065698	-0.00964046	-0.0154397	-0.0125096	-0.0137292	-0.00903184	-0.00861013	-0.000159022	-0.00349159	-0.00176886	-0.00198564	-0.00208719	-0.00396061	-0.00565251	0.000267418	0.000336636	0.000445717	-0.000867167	-0.00105531	-0.00269336	0.000583989	-0.00570922	-0.00150145	-0.00247332	-0.0012425	-0.00173532	-0.00156443	-0.00140227	-0.00357079
1.56	-0.00651576	-0.0142573	-0.00875009	-0.00703647	-0.0124766	0.00128876	-0.00679068	-0.00460552	-0.00159708	0.000861248	0.000607566	-0.00418933	-0.00600134	-0.00375433	-0.000773339	3.10753e-05	-0.00253309	-0.00393651	-0.00244895	-0.0105039	-0.00866065	-0.0113159	-0.013251	-0.0133589	-0.014181	-0.00910059	-0.0065125	-0.00184248	-0.000954494	-0.000968461	0.000570106	-4.09651e-05	0.00276725	0.00549289	0.00357132	0.00144279	0.00435484	0.00463337	0.00296599	0.00350983	0.00543246	0.00159178	0.00209658	-0.000352886	0.00190441	0.00210958	0.000325521	0.000762306	-0.00119336
1.62	0.00221972	-0.00613502	-0.00298737	-0.00205028	-0.00658439	-0.000572189	-0.000716903	-0.00370202	-0.00146984	-0.000157309	-0.00242519	-0.00476586	-0.0080494	-0.00484258	-0.00084528	-0.00448597	-0.00428468	-0.00480056	-0.00630913	-0.00994636	-0.00867349	-0.0137808	-0.012826	-0.0158002	-0.0132255	-0.00813187	-0.00336127	-0.00125083	0.0012656	0.00103007	0.0034279	0.00299651	0.0049272	0.00501219	0.00451506	0.00367028	0.00389267	0.00255724	0.000382886	0.00407244	0.00177107	0.00233375	-0.00106952	-0.00587265	-0.00207022	-0.000772454	-0.0017992	0.000492954	-0.00125786
1.69	0.0037147	0.00221224	-0.000854013	-0.00358787	-0.00680508	-0.00990807	-0.00447761	-0.0100766	-0.0106277	-0.00810455	-0.00757066	-0.0113264	-0.0133008	-0.00800871	-0.00223658	-0.00588784	-0.00325806	-4.32453e-05	-0.00381977	-0.00403895	-0.00798972	-0.00704425	-0.00818431	-0.00918823	-0.00665154	-0.00380414	-0.000832537	0.00320963	0.00383836	0.00524858	0.00731168	0.00770904	0.00749287	0.00692391	0.00821627	0.00956623	0.0087302	0.00860121	0.00643471	0.00903685	0.00984045	0.010512	0.00752828	0.00607452	0.0105961	0.00593857	0.00861271	0.0082948	0.0104298
1.75	-0.0106613	-0.0134086	-0.0118618	-0.0190559	-0.0199321	-0.0242802	-0.0111371	-0.0130234	-0.0109323	-0.00836867	-0.00703051	-0.00410622	-0.00623313	-0.0050957	0.00111813	0.000418337	0.002318	0.00745515	0.00102833	0.000556238	-0.00533381	-0.00307446	-0.00234201	-0.00335776	-0.000124362	0.00304717	0.00357025	0.00867997	0.00886199	0.0131778	0.0111377	0.0124747	0.0112332	0.0132503	0.0138679	0.0166649	0.0152137	0.0156372	0.0126326	0.0118509	0.0141254	0.0139961	0.0103949	0.00965765	0.0119336	0.00712312	0.00928341	0.00632227	0.00800367
1.83	-0.0149458	-0.0120443	-0.00525103	-0.00853378	-0.00311849	-0.00269676	-0.00764098	-0.00517166	-0.0024454	-0.00602677	-0.00502979	-0.000282771	-0.000560739	0.00238316	0.000572038	0.000783887	0.00296503	0.0012146	0.00112635	-0.000679244	0.00111665	-0.000765601	0.0036599	0.00231019	0.00481046	0.00752704	0.00906879	0.00842083	0.00920082	0.0114864	0.0112895	0.00787311	0.00697217	0.00883074	0.00821042	0.00993367	0.00898405	0.00770809	0.00673499	0.00396653	0.00368294	0.00673716	0.00317308	0.00204459	0.00214653	0.00366832	0.00332262	5.76114e-05	0.000418722
1.89	0.000673252	-0.00328655	-0.00308921	-0.00707012	-0.00664749	-0.0059277	-0.00975394	-0.00657492	-0.00602157	-0.00824228	-0.00378913	-0.00133235	0.00114975	0.00717332	0.00239083	0.00215101	0.00456813	0.00239149	0.00387547	0.00501876	0.00336714	0.00322595	-0.00120231	0.00299445	0.00309293	0.00565326	0.012784	0.00410519	0.006383	0.00621593	0.0087546	0.00432829	0.00482863	0.00598035	0.0052685	0.00644667	0.00563846	0.00402846	0.00564792	0.00598563	0.00380085	0.00705482	0.00406372	0.00169975	0.00556905	0.00193445	0.00275918	0.00490049	0.00375258
1.97	-0.00412958	-0.0111183	-0.0114768	-0.0126727	-0.0089496	-0.00465403	-0.00388089	0.00304846	-0.00119838	-0.00098116	0.00208292	0.00399993	0.00303071	0.00573986	0.00845567	0.00453399	0.00540769	0.00377353	0.00379151	0.00519628	0.0020872	0.00189154	-0.00630473	-0.00418548	-0.000823517	0.00112754	0.00351384	0.00620231	0.00356316	0.00235923	0.00157875	0.00397119	0.00472013	0.00317823	0.00182351	0.00222747	0.000619701	-0.00042198	0.00175705	0.00280679	-4.66919e-05	0.00068396	-0.00161408	-0.00443807	-0.000978995	-0.00536297	-0.00393544	-0.0027527	-0.00473197
2.04	0.00520673	-3.12252e-05	0.00368869	0.00440922	0.00968046	0.00659926	0.00523253	0.0111306	0.00187181	-0.00231402	-0.000355565	0.000898488	-0.00169215	-0.00165134	-0.00246238	-0.000437295	-0.000110179	-0.000395999	-0.00133355	-0.00102265	-0.00158876	-0.0022836	-0.00806474	-0.00766475	-0.00397358	-0.00283679	-0.00195481	-9.93764e-05	-0.00229646	-0.00206025	-0.00449428	-0.00190829	-0.00343006	-0.004162	-0.0046938	-0.0041489	-0.00670626	-0.00494009	-0.00668058	-0.00862144	-0.00769864	-0.0107729	-0.0107888	-0.0120914	-0.0107323	-0.0112025	-0.00920989	-0.0103348	-0.0107931
2.12	0.00694397	-3.02055e-06	-0.00213229	-0.00185874	-0.00347881	0.000526747	-0.00281624	0.00145348	-0.000647656	-0.0084091	-0.00391167	-0.00204151	-0.00143292	-0.00105337	-0.00582324	0.00163607	-0.000619198	-0.00175288	0.00152376	-0.0033732	-0.00303874	-0.00621514	-0.00599627	-0.00560802	-0.00622251	-0.00516364	-0.00431087	-0.00560479	-0.00487948	-0.00312832	-0.00443394	-0.00208861	-0.00304027	-0.00353724	-0.00267179	-0.00294225	-0.00479201	-0.00306932	-0.00195132	-0.00177041	-0.0031346	-0.00231151	-0.00269413	-0.00297387	-0.00652657	-0.00260338	-0.00187332	-0.00501168	-0.00312795
2.19	-0.00625171	-0.00310943	-0.00576305	-0.00223367	0.00205643	0.00607168	0.00706825	0.00541146	0.00626562	-0.00100077	0.000197912	-0.00071021	0.00418728	0.00427767	-0.0050436	0.00464522	0.00053107	-0.000625604	0.00179167	-0.00195424	-0.00170059	-0.00186493	-0.000331253	-0.00294023	-0.00188207	0.00260568	0.0013816	-0.00201409	0.000501061	0.000715186	0.00231409	0.00233863	0.00207825	0.000100953	0.000952493	-0.000623057	-0.00226813	-0.00163984	-0.000101182	-0.000513925	-0.000983264	-0.00155744	-0.00185074	-0.00139602	-0.00652993	-0.00230123	-0.00517178	-0.00385075	-0.00711031
2.27	0.00564198	0.0152207	0.00883645	0.00856521	0.0162606	0.0118091	0.0115378	0.00730173	0.00567453	0.00229783	0.00501877	0.00270343	0.000441885	0.00539772	-0.00341331	0.00569693	0.00337232	0.00266674	8.97027e-05	4.84846e-05	0.000412706	0.000488713	0.000146083	-0.000153151	0.000261353	0.00246232	-0.000145231	-0.00202164	-0.000907279	0.00078648	0.000584268	-0.00234821	-0.000723007	-0.00348192	-0.00222489	-0.00150013	-0.00299382	-0.00264519	-0.00410353	-0.00633553	-0.000515091	-0.00551968	-0.0043034	-0.00293601	-0.00700186	-0.00461222	-0.00743637	-0.00310279	-0.00906313
2.36	0.00142054	0.00941889	0.00710428	0.00705458	0.0108776	0.00652659	0.00244947	0.00573059	0.00186348	0.00235443	0.0052787	0.00190012	-0.000890553	-6.01622e-05	0.00066761	0.0015607	-0.00123101	0.00284796	-0.00329054	-0.0020657	0.00194202	-0.00292004	-0.00379856	0.00261794	0.00111993	-5.96494e-05	-0.00205721	-0.000838122	-0.00109912	0.000556975	0.000225069	-0.00205956	0.000319101	0.000441454	-0.00216979	-0.00233979	-0.000358502	-0.00129564	-0.0036276	-0.00306349	0.00280776	-0.00204297	-0.00198152	-0.00269204	-0.00274313	-0.00638394	0.00134608	-0.00123093	-0.00267772
2.44	-0.00146904	0.00300838	0.00614896	0.00362045	0.00538752	0.00772153	8.06696e-05	0.00534369	0.00348745	0.000971712	0.00186357	-0.000794744	0.00119787	-0.0003692	0.00420784	0.00102319	0.000869792	0.00257108	0.000980448	0.00353995	0.00236213	1.19406e-07	0.00352397	0.00458864	0.00243525	0.00158241	-0.000402941	0.00120285	-0.000154287	0.000316715	0.0013454	0.000287105	0.00200831	0.00218348	-0.000900476	-0.000700839	-0.000200688	0.00152696	-0.00116917	0.00136383	0.00629086	0.00216766	8.06887e-05	0.00151743	-9.24965e-05	-5.33263e-05	0.00382783	0.00283506	0.00430381
2.53	0.00462115	0.00354345	0.00833439	0.0029307	0.00348019	0.00406433	0.00247019	0.00647807	0.00448191	0.00574295	0.00397104	0.00089485	0.0052516	0.0036912	0.00318744	-0.000977878	0.000100014	-0.000555851	-0.00112668	0.000817385	-0.00155151	-0.00116276	-0.00173489	-0.000541501	-0.0020223	-0.00110051	7.36499e-05	-0.00242669	-0.00196437	-0.000704049	0.00383456	0.00275263	0.00241303	0.000385661	0.000465747	0.000981921	-0.00101536	0.00309542	0.000453064	0.00293861	0.00551817	0.00381038	0.000914315	0.00163444	-0.000687218	0.000285879	0.000607234	0.00178629	0.00357329
2.61	0.00684067	0.0151667	0.0127391	0.0032981	0.000495013	-0.00283018	-0.00308208	-1.23205e-05	-0.00484086	-0.000751556	-0.00496755	-0.0048432	-0.00569787	-0.00559728	-0.00738611	-0.00785029	-0.00647139	-0.00455813	-0.00615871	-0.00337904	-0.00378747	-0.00142561	-0.00231144	-0.000400778	-0.00345955	0.000884123	-0.000229811	-0.00187087	-0.00214713	0.000426472	0.00143211	-0.000319425	-0.00344462	-0.0015326	0.000640784	-0.0034502	-0.000684392	-0.000206853	-0.0012035	-0.00137827	-0.00122568	0.00160736	0.000149891	-0.00209771	-0.00353266	-0.00302628	-0.00499284	-0.00200141	-0.000370333
2.71	-0.0144733	-0.0160042	-0.0135574	-0.0131685	-0.0110331	-0.0116823	-0.0130358	-0.00910174	-0.00894521	-0.00239118	-0.00624196	-0.00303933	-0.00301608	-0.00301242	-0.000619132	-0.00218761	-0.00232254	-0.0012741	-0.00308558	0.000191746	0.000493866	0.00244608	0.00455724	0.00472427	3.93799e-07	0.00389367	0.00152046	-0.000222368	-0.000639974	0.00113381	0.000182882	0.000110902	-0.00249087	-0.0018827	6.569e-05	-0.00239406	-0.00156532	-0.000229817	-0.000737814	-0.0027106	-0.00585829	-0.00196873	-0.00387822	-0.00321408	-0.00481618	-0.0023217	-0.00800772	-0.00670974	-0.00325586
2.8	-0.00944587	-0.00969537	-0.00262514	0.000440871	-0.00465403	-0.0065609	-0.00181527	-0.00581378	0.00448488	0.00500398	0.00189793	0.00499959	0.00466542	0.00268593	0.00596917	0.00370471	0.00649006	0.00445393	0.00453758	0.0048797	0.00141226	0.0104246	0.00815315	0.00856739	0.0108543	0.0027656	0.00593806	0.00111608	0.00251544	0.00139611	0.000481943	0.00235149	0.00056838	0.00010246	0.00106383	0.00160913	0.00209684	0.00368777	0.00248259	0.00228901	-0.00179278	0.000579479	0.00185022	0.00290666	0.00412141	0.00557532	0.00330266	0.00222978	0.00604733
2.89	0.011975	0.00858112	0.0143363	0.0143073	0.00915208	0.00872167	0.01164	0.0108148	0.0134932	0.0110478	0.0139718	0.0148813	0.00974275	0.00587754	0.00726289	0.00661902	0.00815819	0.00429916	0.00409367	0.00463159	0.00458493	0.00737929	0.00639769	0.00724255	0.00826052	0.00900912	0.00564209	0.00491909	0.00660286	0.00276308	0.00132323	0.00377792	0.00199672	0.00330237	0.00333623	0.00544534	0.0061414	0.00694965	0.00507835	0.00704525	0.0016283	0.00255164	0.0070298	0.00697637	0.00877017	0.00802352	0.00789592	0.00592375	0.00725591
2.99	0.0293338	0.0194356	0.0200686	0.0184887	0.0100631	0.00681884	0.00403614	0.00582716	0.00522727	0.0027715	-0.00283324	0.00295985	0.00113546	-0.00205677	-0.000766439	0.00422997	-0.000512554	-0.000614035	-0.000321582	0.000566524	0.00506317	0.00320419	0.00643988	0.00617699	0.00430162	0.00748856	0.00508778	0.00519525	0.00483425	0.00186571	0.00187732	0.00500883	0.00404571	0.000403838	0.00317977	0.00466771	0.00146466	0.00354932	0.00353865	0.00705687	-1.7947e-05	0.00123228	0.00800909	0.0071207	0.00693363	0.00492185	0.00564389	0.00437733	0.00358765
3.09	-0.00937947	-0.00850396	-0.00917191	0.00420057	-0.00460504	-0.00524615	-0.00574764	-0.00375588	-0.00236717	0.00184232	-0.00174517	0.00175646	0.000348826	-0.00548735	0.00328734	-0.000798945	-0.0033638	3.3487e-06	0.000423262	-0.00402139	0.00200029	0.00156561	0.00778628	0.00504792	0.00152745	0.00433741	0.00412961	0.00241024	0.00255984	0.000549684	-0.000892618	-0.000645227	0.00039281	-0.00321924	-0.00383447	-0.00235617	-0.00297009	5.1129e-05	-0.00212296	0.00101315	-0.00267774	-0.00339125	-0.000649764	0.00214144	-0.00154422	-0.00175308	-0.00192988	-0.00251939	-0.00106159
3.19	-0.0137962	-0.00412517	-0.00763307	-0.00413951	-0.00193487	0.00119213	0.000509644	-0.00416704	-0.00167392	0.00610373	0.00319789	0.00583991	0.00304069	0.00115019	0.00384519	-0.000403806	-0.000919417	-0.00142816	0.0014372	0.00474944	0.00683448	0.000914445	0.00744767	0.00327847	0.00173045	0.0046748	0.00347422	6.46104e-05	0.00229654	0.00084886	-0.00234017	-0.00381423	-3.14189e-05	-0.00244201	-0.00197342	-0.00108712	0.000117884	-7.11017e-05	0.000579267	-0.000481769	0.000654973	0.00073975	0.00252457	0.00162796	0.00155797	0.00373302	0.00377856	0.00341863	0.00302379
3.3	0.00298934	0.0077023	0.00786947	0.00851809	0.0131002	0.0115908	0.0069156	0.00952702	0.00926718	0.0104992	0.00510266	0.00912635	0.0059523	0.00512283	0.00312604	-0.000241884	-0.000277607	0.00111843	0.00224529	0.00642957	0.00645911	0.00697964	0.0118088	0.010274	0.00822908	0.0118015	0.00598564	0.00571501	0.00716517	0.00426322	0.00109735	-0.000570402	0.0036501	0.0011125	0.00479624	0.00395197	0.00377501	-4.77001e-05	0.00251769	-0.000775486	0.00208184	0.00311816	0.00267947	0.0012345	0.00264288	0.00422287	0.00293074	0.00223857	0.00262104
3.41	0.0131191	0.00956477	0.00638311	0.0101608	0.00905006	0.00886972	0.00524257	0.00328538	0.00449769	0.000677272	0.00496409	0.00329557	0.0047646	-0.000607024	0.00195264	-0.00197007	0.000571365	0.00280388	0.00240897	0.00494111	0.00536214	0.00882961	0.0107029	0.00883605	0.0077879	0.00317669	0.00293113	0.00106104	0.00389866	0.0012998	-0.00041806	-0.000400761	-0.00116468	-0.00351835	-0.00225467	0.000360365	-0.00269342	-0.0024106	-0.00263499	-0.000659336	-4.4889e-05	0.00144163	-0.000409723	0.0019387	0.00225459	0.00317868	0.00164384	0.000795527	0.00343182
3.52	0.0012709	0.0037596	-0.000638253	0.00765796	0.00601635	0.00703473	0.00483018	0.00487241	0.00598543	0.00430081	0.00568771	0.000498304	0.00648561	0.000138437	-6.54166e-05	-0.00416238	0.00451838	0.000986491	0.00287054	0.00395904	0.00549802	0.00953857	0.0105821	0.0112077	0.010594	0.00248424	0.00434555	0.00270732	0.00649742	0.00146308	0.00168843	0.00293895	-0.000301096	-0.000577586	0.00383336	0.00210897	0.00799072	0.00344908	0.00829102	0.00591962	0.00761327	0.00602804	0.00737001	0.00847514	0.00685212	0.0102994	0.0103789	0.00725788	0.00864661
3.63	0.00940986	0.00948389	0.00712678	0.00682359	0.00879932	0.00536708	0.00548059	0.00718953	0.00314993	0.00316173	0.0047642	-0.00105759	0.00750324	0.00254429	0.00347138	0.00692557	0.00845552	0.00353662	0.00868159	0.00705732	0.00716934	0.0113113	0.012909	0.0153459	0.0130863	0.00504676	0.00229395	0.00131983	0.00151534	-0.0025586	-0.00242803	-0.00495498	-0.00545253	-0.00374221	-0.00374401	-0.0063032	-0.00384619	-0.00638138	-0.00426027	-0.0064998	-0.00525892	-0.0107321	-0.00557168	-0.00961016	-0.00724771	-0.00781157	-0.00841396	-0.00775562	-0.00954077
3.75	0.00769366	-0.00310824	0.0041896	-0.00197044	0.00628704	0.00083357	0.0060023	0.0060809	-0.000993505	4.79098e-05	0.00324235	-0.00051353	0.00515217	0.00440797	-0.000936952	0.000566299	-0.00163814	4.95559e-05	-0.00270919	-0.00145369	-0.00303316	0.0018461	0.00546171	-0.00254563	0.00255993	-0.00287799	-0.0100816	-0.00875339	-0.0124597	-0.0110781	-0.0112009	-0.01561	-0.0118348	-0.00893633	-0.0127996	-0.0148664	-0.0145116	-0.0148686	-0.0130465	-0.0138075	-0.011591	-0.0140768	-0.0111985	-0.0129762	-0.0111914	-0.00940112	-0.0113712	-0.00886014	-0.00967625
3.87	0.00438207	0.00206262	0.00247929	0.005757	0.00628232	0.00908336	0.00338303	0.000260084	0.00259774	0.000342765	0.00122989	-0.00115225	0.00112297	0.00132787	-0.00555237	-0.00515227	-0.00835302	-0.00612248	-0.00800911	-0.00871573	-0.00489217	0.000665675	0.000676512	-0.00403757	-0.00571053	-0.00834968	-0.0065173	-0.0130271	-0.0106107	-0.0147117	-0.0136311	-0.0125905	-0.011525	-0.0100289	-0.0124479	-0.0161831	-0.0142079	-0.014993	-0.0118077	-0.0127122	-0.0107362	-0.0100237	-0.0112757	-0.00834671	-0.00913496	-0.00656173	-0.00927913	-0.00570629	-0.00669212
3.99	0.0014806	0.00663707	0.00281296	0.00249337	0.0047993	-0.00146563	0.0056028	-0.00616254	-0.000944904	0.00127396	-0.00234559	-0.00540489	-0.00209064	-0.0023173	-0.00474316	-0.00520449	-0.00728415	-0.00752446	-0.00529625	-0.00693242	-0.00024171	-0.0013884	0.00101633	0.00120835	-0.00231434	-0.00297579	-0.00409908	-0.00772605	-0.0096898	-0.0061737	-0.00824185	-0.00711661	-0.00690396	-0.00628146	-0.00560126	-0.0111875	-0.00888399	-0.00835562	-0.00626063	-0.00732602	-0.00708318	-0.00615274	-0.00734165	-0.00180674	-0.00361612	-0.00288064	-0.00484983	-0.000634961	-0.00223047
4.11	0.00147733	0.00847641	0.00717167	0.00409233	0.00631643	-0.000274449	0.00653121	0.00154017	0.00348052	0.00305606	0.00291298	-0.000256174	-0.00470674	0.00709963	0.00117783	-0.00226783	-0.00165261	-0.00382516	0.000976665	0.00029692	0.00523355	-0.000978928	0.00453352	0.0071151	0.00293035	0.0055303	0.000109747	-0.00181272	-0.00108507	-0.000183003	-0.00294148	-0.00301192	0.000986048	-0.0013367	-0.00267576	-0.0020705	-0.000514454	0.00019209	-0.00213007	0.00212002	0.00262442	0.00410536	0.00638576	0.00727207	0.00629737	0.00549449	0.00485247	0.00736126	0.00625698
4.24	0.00273782	0.008074	0.00978269	0.00614218	0.00370198	0.00487498	0.0029751	0.00520928	0.00152949	0.00133244	0.00290685	-0.000433817	0.00276679	0.00131261	-0.00212	-0.000874504	-0.00615466	-0.00271539	0.00183213	0.00465633	0.00551588	0.00232999	0.00668317	0.00922271	0.00470797	0.00853941	0.00108255	-0.00169338	0.000766978	-0.00219143	-0.00254461	-0.00578356	-0.00183957	-0.00321972	-0.00537628	-0.00352728	-0.00281511	-0.000930554	-0.00549534	-0.0018755	-0.00602138	-0.00195863	-0.0027656	-0.0012477	-0.00201048	-0.0034287	-0.000326244	-0.00587475	-0.00246308
4.37	-0.00465737	-0.00388059	-0.00488083	-0.00430631	-0.00565286	0.00494252	-0.000917986	0.00134433	-0.00456832	0.000897371	-0.00240521	-0.00256772	-0.00172325	-0.00279353	-0.00670091	-0.00687528	-0.00643588	-0.00687222	-0.00507381	-0.00363137	-0.00634417	-0.00399134	-0.00252573	0.00242415	-0.000141001	-0.000950871	-0.00379952	-0.00629862	-0.00617044	-0.00741158	-0.00399687	-0.00853765	-0.00538048	-0.00389529	-0.00571758	-0.00259263	-0.00519831	4.6988e-05	-0.00350773	-0.00157283	-0.00559497	0.00185645	0.0014648	0.0013539	0.00209201	0.000195304	0.00519074	0.00179309	0.00526314
4.51	-0.00446911	-0.00625307	-0.00328897	-0.00478014	-0.00947354	-0.00455865	-0.000531107	-0.00704508	-0.0113669	-0.00102777	-0.00835327	-0.0043803	-0.00683702	-0.00606763	-0.00652562	-0.00891117	-0.00600211	-0.00722497	-0.00860842	-0.00434169	-0.00289831	0.00207314	0.00566007	0.00954195	0.00880703	0.00348717	0.00183356	0.00706918	-0.000252112	-8.62859e-05	0.00096495	-0.0011725	0.00099952	0.00256801	-1.0424e-05	0.00420154	-0.00262216	0.00282299	0.00139919	0.000934314	0.00127536	0.00651684	0.00604598	0.00519979	0.00527939	0.00267938	0.00726204	0.00713336	0.00726058
4.65	-0.0165239	-0.0120841	-0.00961385	-0.00820289	-0.00239231	-0.00954116	-0.0111274	-0.0112284	-0.0139154	-0.00698088	-0.00726807	-0.00406508	-0.0042895	-0.00375391	-0.00246472	-0.00650295	-0.00496207	-0.00460613	-0.00570173	-0.0015826	-0.00199163	0.00217125	0.00232301	0.006231	0.00829851	0.00257105	0.00157654	0.00197767	-0.00125334	-0.00448713	-0.00147659	-0.00299861	-0.00694899	0.00141865	0.00127857	0.00131851	-0.000178779	-0.00210878	-0.00154268	-0.00306123	0.00199305	0.000896812	-0.000112396	0.00133058	0.00124874	0.000736891	0.00206483	0.00302681	0.00227575
4.79	-0.0157681	-0.00741767	-0.00813836	-0.00368667	-0.00403299	-0.0059177	-0.00355997	-0.00454556	-0.00313449	-0.00222292	0.00111387	-0.0015658	0.00100214	0.00324852	-0.000660547	-0.00323143	-0.00369135	-0.000558399	-0.000527848	0.00169474	-0.00169425	0.00215798	0.00328922	0.00406711	0.00688148	-0.00148392	0.000846017	-0.00161778	-0.00341427	-0.00594776	-0.00444355	-0.00511075	-0.00565831	-0.000766951	-7.12526e-05	-0.000983037	-0.00379916	-0.00676524	-0.003344	-0.0052657	-0.00327833	-0.00239269	-0.00156683	-0.00407982	0.000275337	0.00423862	-0.00153155	-0.0012334	0.00137677
4.93	-0.00564654	0.000368725	-0.00266467	0.00307247	-0.000825888	-0.000718477	-0.00133029	-0.00594806	0.000957968	0.000664096	0.00162643	0.00815016	0.00173516	0.000548291	-0.00471262	-0.00120823	-0.00270883	0.00313946	0.0029451	0.00504427	-0.000780403	0.00410945	0.00736442	0.00650729	0.00773164	0.000221222	0.00109735	0.000424605	-0.00151407	-0.00227119	-0.00147996	0.00055104	0.000882195	6.70788e-06	0.000739501	0.00129736	-0.000367881	-0.00219085	0.000951833	-5.16976e-05	0.00398463	0.00256702	0.00204231	0.00125669	0.00267569	0.00446442	0.00343903	0.00465086	0.00698515
5.08	0.00280687	0.00385983	0.00164243	0.00509713	0.00181641	0.00136213	-0.000411658	-0.00275877	0.00459814	0.00267229	0.00135226	0.00552796	0.00321144	-0.00202089	8.14199e-05	0.00333532	0.000559025	0.00165245	0.00251472	0.00895408	0.000695109	0.0067867	0.0092629	0.00998432	0.00739638	0.00374276	-0.00040817	0.00177044	-0.00189349	-0.00265321	-0.00473324	0.000252135	-0.00189052	-0.00576138	-0.00602789	-0.00781438	-0.00685037	-0.0066053	-0.00595792	-0.00564052	-0.00411535	-0.0047228	-0.00617272	-0.00549095	-0.00506286	-0.00659116	-0.00432418	-0.00606531	-0.00665752
5.23	0.00485965	0.0023966	0.00475815	0.00536544	0.00520605	0.00457642	0.00433818	0.00551687	0.00934793	0.00611401	0.00468229	0.00714719	0.00693433	0.00303082	0.00405404	-0.00101397	0.00248639	-0.00295938	-0.0015489	0.00169617	0.00217435	0.0050876	0.00405987	0.0016319	-0.00195984	-0.0037838	-0.0059389	-0.00340672	-0.00758867	-0.00890216	-0.0134506	-0.00612606	-0.00931139	-0.0106562	-0.0114071	-0.0128925	-0.0101472	-0.00748933	-0.00852257	-0.0067856	-0.00711728	-0.00479672	-0.00584216	-0.00552385	-0.00431258	-0.00646014	-0.002668	-0.00457985	-0.0062206
5.39	0.0240265	0.0262547	0.0202673	0.0165969	0.0172506	0.01142	0.00942475	0.00966416	0.0106832	0.00413014	0.00577546	0.0076337	0.00468077	0.00243888	0.00462655	-0.00249466	0.00297607	-0.00389794	-0.00143955	-0.00184186	-0.000420191	0.00298958	0.00559028	0.00486187	0.00592004	-0.000485721	-0.00223607	-0.000636768	-0.00223461	-0.00339374	-0.00609649	-0.00325816	-0.00421794	-0.00376577	-0.00478834	-0.00315999	-0.00123469	-0.000726246	-0.00162597	-0.000371009	-0.00154874	4.68718e-05	9.74278e-05	-0.00136818	-2.84538e-05	-0.00149943	0.00130743	-0.000185591	-0.00129386
5.55	0.00453165	0.00765838	-0.00226877	-0.00403269	0.00519496	0.000510009	-0.000263147	0.000864786	0.00401292	-0.00176971	0.00250903	0.00545448	-0.000185238	-0.000594185	0.00219513	-0.00143045	0.000756703	-0.00278764	-0.00317419	-0.000751204	-0.000808653	0.000683646	0.00464199	0.00403032	0.0034993	0.000600529	-0.00156804	-0.000504399	-0.00400247	-0.00299157	-0.0052659	-0.00277305	-0.00261935	-0.00836033	-0.00277765	-0.00840345	0.00156396	-0.0047867	-0.00170396	-0.000458867	-0.00173108	-0.00507919	-0.00205868	-0.00325386	-0.00224884	-0.0025016	-0.0025159	-0.00245822	-0.00227782
5.71	-0.000257389	0.00176321	0.00061516	0.00127314	-0.00154006	0.000188243	0.00705774	0.00226451	0.00075128	0.00354988	0.00170649	0.00429977	-0.000191651	1.11609e-06	0.000457575	4.07255e-06	-2.04105e-05	-0.00147304	-0.00297208	0.00117226	0.00118817	0.00191054	0.00482188	0.00395232	0.000605068	-0.000784656	-0.00107242	-0.00271129	-0.00376763	-0.00596503	-0.00680315	-0.00398826	-0.0064994	-0.00774624	-0.00633836	-0.00481357	-0.00543825	-0.00882974	-0.00813584	-0.00847223	-0.00942224	-0.00678269	-0.00684073	-0.00592598	-0.00574554	-0.00622932	-0.0112618	-0.0048233	-0.00629927
5.88	0.00144729	0.0089619	0.0106409	0.0076052	0.006018	0.00644616	0.0103096	0.0101272	0.0089528	0.00565074	0.00377211	0.00374298	0.00458796	0.00261932	0.00170858	-0.000201374	0.00187312	-0.000918751	-0.00046665	0.00231345	0.00323107	0.0018414	0.00310246	0.00204302	0.00151494	4.94167e-05	-0.000969089	-0.0043247	-0.00118777	-0.00551654	-0.00626314	-0.00291356	-0.00496366	-0.00196684	-0.00394439	-0.00309038	-0.00176955	-0.00274701	-0.00425789	-0.00364954	0.0015909	-0.00349483	-0.0025533	-0.00315483	-0.000222814	0.00334158	-0.00223573	0.00142843	0.000468188
6.05	0.000960458	0.00746267	0.00940714	0.00288202	0.000368962	0.00497527	0.00297652	0.00144013	0.00366709	0.00168842	0.000998692	-0.00182506	-0.00107183	-0.00403928	-0.000965691	-0.00554063	-0.00270026	-0.00153315	-0.00148997	0.00292365	0.00364017	-0.00135974	0.000271634	0.000554321	0.00408944	0.00178731	0.000304915	-0.00360492	0.000384679	-0.00172158	-0.00173434	-0.00167924	0.000485252	5.41747e-05	-0.000230648	-0.00131129	0.000431255	-0.000482043	9.93427e-05	-0.000708253	0.00259494	-0.000222767	-0.000625832	0.00205554	0.00245226	0.00402303	0.00515362	0.00655557	0.00435484
6.23	-0.00278649	-0.00285226	-0.000993478	0.00248591	-0.000826531	0.00447476	0.00356501	-0.00157948	0.00225781	0.00257832	0.000785826	0.00536875	0.00403418	0.00142149	0.00582082	0.00423941	0.00188991	0.00271598	-0.000363566	4.93543e-05	0.00579773	0.00365171	0.00335094	0.00602533	0.0035733	0.00066616	0.00304714	-0.000874625	6.77872e-05	0.0012696	0.00227757	-0.000680042	0.0024979	-0.0016899	0.000609573	-0.000300684	2.0016e-05	-0.000962926	0.00312155	-1.02208e-05	0.000167836	-0.000821279	-0.00161958	-0.000518288	0.00208726	0.00324094	0.00199636	0.00508061	0.00256399
6.41	-0.00273192	0.000196017	-0.00499816	0.00776582	0.0034644	0.00461162	0.00667224	-0.000176505	0.00373401	0.00285791	0.000418035	0.00342602	0.00490105	-0.000684629	0.00140762	0.000738795	-0.00125019	-0.00327503	0.000416763	0.00241783	-0.00100888	0.00742334	0.00114872	0.00525499	0.0046409	-0.000465583	0.00174725	0.000773064	6.78267e-05	-0.00134483	-0.000660337	0.000390206	-0.00297265	-0.0027808	-0.00282886	-0.00180654	-0.00188556	-0.0030184	0.00260276	-0.00138122	-0.00082976	-0.00366938	-0.00334128	-0.00393993	-8.51087e-05	0.0017906	-0.00198846	-8.52301e-05	0.000576797
6.59	0.00144442	0.00274081	0.00349357	-0.00173797	-0.00398302	0.00059617	0.00116628	-0.00231208	0.000807692	-0.00180546	-0.00161796	-7.04423e-05	0.00173538	-0.0037529	-0.00296822	-0.00092881	-0.00284352	-0.00558273	-0.00228595	-0.00602827	-0.0031174	-0.00178275	-0.000118978	-0.000639582	0.000883348	0.00218253	0.000933337	-0.00515453	-0.00561887	-0.00398593	-0.000678797	-0.000938902	-0.00581408	-0.00272831	-0.0059974	-0.00484523	-0.00460194	-0.00645741	-0.00142512	-0.00368433	-0.00193477	-0.00487418	-0.00503471	-0.00350875	-0.00364676	-0.00180625	-0.00256776	-0.00418272	-0.00139826
6.79	-0.0119692	-0.00381838	0.00559661	-0.00820083	-0.00584214	-0.0014957	-0.00512054	-0.00372506	-0.0020684	-0.00373594	-0.000583878	0.00393508	0.00145914	-0.000503603	-0.00101222	0.00339161	0.000805894	-0.00102733	0.000537577	-0.00303142	0.00247563	0.00203526	0.00350595	-0.0015677	-0.000488794	0.000853876	-0.000676601	-0.000816091	-0.00391707	-0.00153714	-0.00609532	-0.00338984	-0.0054649	-0.00603372	-0.00296418	-0.00337731	-0.00593226	-0.00565081	-0.00485505	-0.00330212	-0.00793911	-0.00413447	-0.00964717	-0.00694686	-0.00885926	-0.00667589	-0.00450306	-0.00448862	-0.00580941
6.98	0.00430988	0.00870137	0.0136366	0.0151374	0.00592029	0.00739673	0.00911184	0.0077851	0.00740822	0.00290539	0.00468564	0.00687315	0.00203607	0.00346664	0.00174884	0.00244517	0.00147351	-0.00185086	0.000814005	0.00129452	0.00100908	0.0023825	0.00460752	-0.00136707	0.00148749	-0.000847421	-0.00201552	-0.00267104	-0.0038217	-0.00306844	-0.00120947	-0.00456994	0.000272421	-0.00188581	-0.00214897	0.000877271	0.000204333	0.000563405	0.00108198	-0.0015891	-0.00237034	-0.000451829	-0.00357176	0.002575	-0.00134647	0.00119759	0.00281479	0.00111102	-0.00160583
7.18	-0.00430011	-0.00046907	-0.00388669	0.00360207	0.000289803	-0.00687317	-0.00580833	-0.00313402	-0.00193937	-0.00776565	0.000390667	-0.00599712	-0.00692103	0.000306713	-0.000324819	-0.00517716	-0.00173978	-0.00482862	-0.001466	0.00167212	-0.00145695	0.00101203	0.00424703	-0.00132435	0.00241991	-0.000390334	-0.00173801	-3.46348e-05	-0.00103026	-0.00171198	-0.00106928	-0.00376345	-0.000476051	-0.00411443	-0.00131171	0.00025331	0.000448706	-0.00041419	-0.000408939	-0.000683877	-0.00181574	-0.00096131	-0.000418748	0.00378475	-0.000409115	8.26257e-05	0.00068454	6.33668e-05	0.0028806
7.39	-0.00295387	-0.00643622	-0.00867537	-0.000279794	-0.00359886	-0.00803996	-0.00645452	-0.0030591	-0.00429813	-0.00311457	-0.000718949	-0.00179266	-0.0043234	0.00233921	0.000911773	0.00140113	0.00202471	0.00293505	0.000856353	0.000463872	0.00201779	0.00346961	0.00388151	0.00034234	0.00229573	0.00117509	0.000664776	0.00149792	0.00131258	0.000139339	-0.00118756	-0.000853221	-0.000118967	-0.00177119	-0.00207939	0.00064533	-0.000861782	-0.000495715	0.00143826	-0.00210998	0.000291195	-0.00190011	-0.00138425	-0.00134895	-0.00195321	-0.000795722	-0.00168172	-0.00123339	-0.00158685
7.59	0.00585887	-0.001152	-0.000951107	0.000944561	-0.00193963	-0.000324845	-0.00345288	-0.000472273	0.000674167	0.00276471	0.00257584	0.00408238	0.00563256	0.00363878	0.00408499	0.00417957	0.00285626	-0.00128085	0.00366287	-0.00111208	0.000871316	0.00413109	0.00263094	0.00208739	0.00153544	0.000666273	0.00043899	-0.0037096	-0.0020498	-0.00217771	-0.00429004	-0.0017066	-0.00198373	-0.000711845	-0.00547096	-0.0035459	-0.00689055	-0.00552475	-0.00375394	-0.00633441	-0.00424184	-0.00714115	-0.00829683	-0.00587179	-0.00616325	-0.00564276	-0.00474996	-0.00588992	-0.00632664
7.81	0.00913505	0.00406585	0.00534185	0.00560248	-0.000696869	0.00238968	-0.0001664	0.00135968	0.000386232	0.000846643	-0.00123126	0.00168753	-0.000769672	0.00128763	-0.000707493	0.00380795	-0.00244465	-0.00306963	8.66311e-05	-0.000399746	-0.00131193	-0.00371651	0.000725769	-0.00426988	-0.00306062	-0.00249615	-0.00612201	-0.00975575	-0.00945732	-0.00635097	-0.01117	-0.00690377	-0.00666339	-0.00502283	-0.00844769	-0.00831896	-0.0113554	-0.0109701	-0.00963822	-0.00794095	-0.00920427	-0.00973923	-0.00883151	-0.00747525	-0.0076378	-0.00861653	-0.00740919	-0.00823665	-0.00730607
8.03	0.00578288	0.0025372	0.00579894	0.00971426	0.00509232	0.00607183	0.00548122	0.00503675	0.00419165	0.00340153	0.00388291	0.00405242	0.00590906	0.00507558	0.00333841	0.00269914	0.00248831	-0.00144052	0.003526	0.00174297	0.000529445	-0.00194601	0.00294057	0.00392314	-0.00310033	0.00159714	-0.0008448	-0.00410671	-0.0033236	-0.000145958	-0.0037533	-0.00473567	-0.00323316	-0.00557221	-0.00557301	-0.00265143	-0.0050614	-0.00652334	-0.00543394	-0.00307597	-0.00541485	-0.00456918	-0.00139181	-0.00634946	-0.00398853	-0.00709974	-0.00539949	-0.00470874	-0.00401842
8.26	-0.000529535	0.00143684	0.0038662	0.00442211	0.00793336	0.00466124	0.00396941	0.00237232	0.00237485	0.00236688	0.00377452	0.000352745	0.00322616	0.00302601	0.00151079	-0.000579701	-0.00143929	-0.00257466	-0.000677914	-0.00174394	-0.00147463	-0.00164345	-0.00251409	0.0018599	-0.00110645	-0.00611546	0.00112449	-0.00309235	-0.000830935	-0.000749983	0.00078833	-0.000386774	-0.000489962	-0.00303759	-0.000994868	0.00234091	-0.00161233	0.000164581	-0.00410456	0.0008436	0.00101397	7.22662e-05	-0.00120719	-0.00417332	-0.000406947	-0.00533727	0.000138091	-0.000429702	0.000433821
8.49	-0.00780807	-0.00565856	-0.00599131	-0.00805326	-0.00270042	-0.00612644	-0.0041035	-0.00336856	-0.00589316	-0.00112188	0.000516057	-0.000506888	0.000276142	0.000553124	-0.00102926	-0.002371	-0.00175309	0.00121651	-0.000277778	-0.00290752	-0.00101737	-0.000375108	-0.00142373	-0.00255112	-0.00220339	-0.0015032	-0.000639576	0.000678504	0.00297979	-0.000678699	-0.00110077	-0.00116104	-0.00327705	-0.000812462	0.00124569	0.003097	-0.000130117	-0.000669676	-0.00324891	-0.00178626	0.000363274	-0.000938197	0.00128856	-0.000814377	-0.000958357	-0.00194332	-0.00150143	-0.00197802	0.00344194
8.73	0.000583963	-6.05214e-05	-0.00545183	-0.00180372	-0.000526675	-0.00198108	-0.00397208	-0.00338078	-0.00954338	-0.00231143	-0.00182647	-0.000360812	-7.69876e-05	-0.00195687	-0.00114238	-0.00229989	-0.0035804	0.000419422	0.00087953	-0.000937767	0.000925462	0.000102323	0.00338083	0.000458203	0.000571573	0.00313437	0.00387311	0.00186107	0.00371372	0.00740853	0.00280685	0.00584774	0.00643238	0.00293015	0.00674352	0.00542529	0.0059738	0.00680718	0.0079178	0.00683663	0.00663666	0.00972218	0.00948337	0.00346302	0.0103627	0.00747098	0.0103158	0.00787428	0.00837735
8.97	-0.0280471	-0.0191272	-0.01712	-0.0175446	-0.0177936	-0.0160165	-0.0181516	-0.0167615	-0.0109879	-0.00837696	-0.00870301	-0.00742496	-0.003854	-0.00439704	-0.00221698	-0.00309009	-0.00696437	-0.00551511	-0.00132903	-0.0015581	-0.00132225	-0.00134155	0.000202266	-0.0015421	-0.00161676	-0.000439654	-0.000706618	-0.00106772	-0.00301331	7.82383e-05	-0.00156986	-0.002096	-0.00464883	0.00027097	-0.00112747	-0.00333921	-0.0019928	-0.00201883	0.00140943	-0.00152332	-0.00386601	-8.25863e-05	-0.00105891	-0.00150617	-0.00282056	-0.000504372	0.00176831	0.000807786	0.00368404
9.22	-0.0175386	-0.0134095	-0.0167075	-0.00949483	-0.00714852	-0.0117129	-0.0104761	-0.00993393	-0.00958018	-0.00954026	-0.00743306	-0.00352572	-0.00205443	-0.00185689	-0.00424532	-0.00516573	-0.00521614	-0.00758736	-0.00361057	-0.00453194	-0.00315424	-0.00218534	-0.00367648	-0.00341081	-0.00299727	-0.00371249	-0.00399521	-0.00250003	-0.00618248	-0.00343634	-0.00320183	-0.00422523	-0.00957402	-0.00303991	-0.00299903	-0.00466996	-0.00396173	-0.00353207	-0.00325781	-0.00577607	-0.00541323	-0.00241062	-0.00274237	-0.00121248	-0.00352827	-0.00236302	-0.00295178	-0.00169329	-0.000319589
9.48	-0.00351588	-0.00446305	-0.00706074	0.000994717	-0.000446137	-0.00302804	-0.00313718	-0.00111256	-0.0014054	0.003238	0.00255114	0.00368043	0.000776253	1.3473e-06	0.00347154	-0.00441419	0.00270273	-0.000152469	4.77334e-05	-0.00368575	0.00322184	0.000284512	0.000396029	0.00144426	0.001328	-0.00039489	0.000563787	0.000628927	-0.00126632	0.00271557	0.00303642	0.00260533	-0.00213257	0.000705576	0.00274152	0.00259281	0.00384654	0.00284429	0.00218591	0.000408951	0.0030168	0.00315663	0.00355076	0.00419576	0.00439407	0.00586368	0.00178408	0.00404016	0.00706858
9.74	-0.00571273	-0.00373686	-0.00559738	-2.14382e-05	-0.00463975	-0.00334809	-0.00592288	-0.00354616	-0.00355789	-6.81746e-05	-0.00297332	-0.00531747	0.00342489	0.00347984	-0.00347979	0.00268179	0.00735068	0.000266274	0.0026148	0.00389279	0.00689632	0.00420978	0.00283633	0.00381305	0.00447928	0.00530246	0.00536055	0.00544026	0.00527841	0.00801428	0.0101372	0.00754088	0.00677958	0.00880952	0.00703457	0.00757156	0.00999029	0.00736828	0.00941387	0.00697443	0.00812008	0.00422382	0.00738972	0.00551954	0.00888287	0.00860445	0.00639439	0.00624345	0.00826743
10	-0.009006	-0.00344414	-0.00101596	0.000425131	-0.000565107	0.000442042	0.000335283	-0.000763905	-0.000670244	0.00117073	0.00417661	-0.00086609	-0.000555627	0.00437271	0.00258647	0.00248895	0.00976774	0.00517544	0.00216411	0.00433694	0.00598204	0.00189889	0.000214975	0.00449243	0.00590019	0.00534082	1.84067e-05	0.00140203	0.00130252	0.00184212	0.00305251	0.00257023	0.0025771	0.00530535	0.00243566	0.00150436	0.00218129	0.00323583	0.00579951	0.00296123	0.00206514	-0.00325691	0.00290215	0.00104919	0.00621175	0.000884539	0.00379402	0.00208821	4.80209e-05
10.3	-0.000607606	0.00165938	0.00505433	0.00106203	0.00372155	0.0014228	0.00103861	0.000600236	0.00403794	0.0017822	0.00355426	0.00344125	-0.00144127	0.000903666	0.00281145	-0.00187917	0.00397273	0.00535554	0.00284615	0.0049117	0.00154445	0.00110457	0.00659685	0.00222874	0.000811576	0.00371435	0.00519948	0.00541005	-7.8916e-05	0.00537838	0.00813827	0.00770476	-0.00134435	0.00563978	0.00583973	0.006995	0.00322407	0.00405629	0.00852586	0.00551481	0.00426347	0.00582471	0.00133998	0.00560749	0.00765978	0.00412935	0.00205916	0.00365137	0.00236033
10.6	-0.000965814	0.00028463	0.00205046	-0.00339393	0.00280017	0.000359109	0.000902733	-0.000353438	0.00195475	0.000569152	-0.00165275	0.00227015	0.00154867	0.000474027	0.00208254	0.000652881	0.00324894	-0.00169822	0.000522242	0.000323221	0.00430728	0.00485858	-0.00497388	0.00244296	-0.000967663	-0.000296753	0.00309086	-9.44452e-05	0.00457738	0.00193619	0.00396868	0.00406542	-0.00270329	0.00212379	0.00157644	-0.00245552	-0.000119828	0.000189886	0.00114334	-0.000739366	-0.000374725	0.00643691	0.00119737	0.00047502	0.00271339	0.00237038	0.000583863	-0.00230002	-0.00390712
10.9	0.000430261	-5.92244e-05	0.00260421	-0.00148133	0.00748924	0.00437449	0.000383701	0.000261841	0.00025627	-0.00119067	-0.0028566	-0.00179194	0.00144992	-0.00443346	-0.00196869	0.004759	-0.00205371	-0.00259828	0.000299687	-0.00299791	-0.00343129	-0.00228469	-0.00905966	-0.00460359	-0.00435094	-0.00363802	-0.00226581	-0.00318668	-0.00291167	-0.00728233	-0.00157331	-0.00168543	-0.00299695	0.000764679	-0.00722981	-0.00391843	-0.00499659	-0.00202209	-0.0038923	-0.00605125	-0.00465893	-0.0061252	-0.00413276	-0.00643767	-0.0043079	-0.0049565	-0.00598397	-0.0071665	-0.00524861
11.2	0.00348505	0.00622273	0.00719677	0.00905312	0.0104341	0.00861747	0.00247798	0.0054792	0.00558559	0.00589077	0.00217556	-0.00102388	0.00209363	0.000627361	-0.00329373	0.000933733	-0.000281114	0.00276716	0.00180732	-0.000893181	-0.00276078	0.00107673	-0.00120814	-0.00204971	-0.00424241	-0.00123564	-0.00445988	-0.00381905	-0.00551597	-0.00400326	-0.00399337	-0.00373836	-0.00561868	-0.00385201	-0.00627731	-0.00134475	-0.00806914	-0.00313554	-0.00590477	-0.00718211	-0.00531661	-0.00665604	-0.00882818	-0.00418048	-0.00752488	-0.00599906	-0.00748093	-0.0094619	-0.00613773
11.5	0.0109363	0.0058134	0.00853737	0.0105103	0.00570869	0.00563906	0.0035487	0.00449236	0.00502212	0.00653355	0.00208187	0.000105694	0.00222198	0.00173251	0.000220152	0.0011957	0.00548054	0.0031972	0.00538172	0.0026578	-0.000217206	0.00183981	0.000847315	0.00368603	0.0045416	0.00315436	0.00280882	0.00296842	0.00316064	0.00252372	0.00141486	0.00526486	0.00298146	0.00758525	0.0038577	0.00406504	0.00550944	0.0036464	-0.000832434	0.00384305	0.00752098	0.00523339	0.00344152	0.0022541	0.00282589	0.00320777	0.00367972	0.00370995	0.00363794
11.8	-0.00162345	-0.00755175	-0.00448471	-0.0060431	-0.0044604	-0.0023074	-0.00147643	-0.00102556	0.00097418	0.00355701	0.00165947	0.00103336	0.00409621	0.00166715	0.00329425	0.00214565	0.0048025	0.0035991	0.00742908	0.00330181	0.00259854	0.00047784	0.0012558	0.00423802	0.00434684	0.00261253	0.00291513	0.00366045	0.00330348	0.00407369	-0.00144149	0.00223766	0.00537377	0.00392216	0.00219055	0.00370556	0.00340228	-0.000648127	-0.00115987	0.00142936	0.00278545	0.00040249	0.000878859	0.000396087	-0.00019846	-0.00264599	0.0021273	-0.000289802	-0.00146183
12.1	0.00900026	-0.000597901	0.0058968	0.000719067	0.0036568	0.00334533	0.00288488	0.00258364	0.00398268	0.00519756	0.00538998	0.00250637	0.00743942	0.00287891	0.00420774	0.00165281	0.000428147	0.00407475	0.00578453	0.00304229	0.00217865	-0.000358736	0.000547505	0.00232577	0.00192255	-0.000680303	0.00267219	0.00158009	0.000559363	0.00168206	-0.0018256	0.0009916	0.00364761	0.00462902	0.000978617	0.00195469	0.00294596	0.00124124	0.000178803	0.0011263	0.00348315	0.00209349	0.000872733	0.00464282	-0.000749944	-0.000578321	0.000444589	0.000676961	0.000665776
12.4	0.00332814	-0.00490861	-0.00341602	-0.00260581	-0.00169273	0.000389391	-0.00104483	-0.00131979	0.00500802	-0.00223214	-0.000203901	0.00184361	0.0060303	0.00113323	0.00477289	0.00108281	0.00111509	0.00256268	0.00243827	0.00381364	0.000177113	0.000745106	-0.000345435	0.00136925	0.00046351	-0.000774158	0.00355151	0.0017564	-0.00166376	-0.000182249	0.000312335	0.00139713	0.00112863	0.00609196	0.00233459	0.00146591	0.0026554	0.00271428	0.00208709	0.00176405	0.00197008	0.00415644	0.00108867	0.00401766	-0.00153211	-0.000169038	0.000929822	0.00215574	0.000390462
12.8	0.00450281	0.00138641	-0.00149916	-0.0043435	0.00113582	0.00563679	0.00423311	0.00233717	0.00181819	0.00175951	0.00176618	0.0010045	0.00745475	0.000287931	0.00261849	0.00120872	0.000944707	0.00122946	0.00104949	0.00181072	0.0026489	0.00345022	0.000951979	-0.000459571	-0.0020801	0.00535539	0.00246827	0.00454099	0.000919148	0.00323775	0.00312394	0.00553282	0.00219372	0.00545895	0.00361183	0.00498551	0.00471746	0.00333839	0.00460563	0.00627261	0.00434904	0.0042002	0.00718063	0.00305667	0.00215317	0.00354884	0.00496074	0.00539769	0.00437208
13.1	-0.008649	-0.00133709	-0.00711741	-0.00183284	-0.00521375	-0.00203511	-0.00369515	-0.00409257	-0.00446056	-0.00421952	-0.00893791	-0.00173463	0.000690997	-0.000837407	8.30003e-05	0.00195545	-0.00243323	0.00512699	0.00159446	0.00108407	0.00150353	0.00264258	0.00263713	-0.00341705	-0.00294674	0.00430131	-0.000283319	0.00147468	0.00225387	0.00342544	0.00206892	0.00540591	0.00321465	0.00230049	0.00279283	0.00299426	0.00437362	-0.00069742	0.00151645	0.00455647	0.00337455	0.00079985	0.00553451	0.00111984	0.00211035	0.00136718	0.00171662	0.00191337	0.00412078
13.5	-0.000599943	0.00322309	-0.000527561	0.00508197	0.00346216	0.00284399	0.00323899	0.00950127	-0.000178584	0.00206634	-0.000733722	-0.000227636	0.00412522	0.00474968	-0.00189798	-0.00582517	0.000910014	0.0003045	9.61581e-05	0.00153619	-0.00622579	-0.00322572	0.000297247	-0.00509204	-0.00406624	-0.00297364	-0.00487266	-0.00499506	-0.00205688	-0.00106049	-0.00137392	-0.00180522	0.000617445	-0.00141244	0.00095762	-0.00217266	0.000986818	-0.00465839	-0.00275253	-0.000782201	-0.00276885	-0.00232731	-0.00124196	-0.00211153	0.000307192	-0.00216221	-0.00226257	-0.00224384	-0.000156453
13.8	0.000755369	-0.00164463	-0.000255504	0.000821445	0.00283915	0.00209855	-0.00530792	0.00254232	-0.000773369	-0.0017143	0.0013187	-0.00142064	-0.000751335	-0.000267525	-0.000699769	0.000306562	0.000834433	0.0046004	0.00209534	-0.00233163	-0.00274316	-0.00139769	-0.00242312	-0.00184631	0.00038658	0.000571746	-0.00130072	0.000921532	0.00128639	0.00334103	0.00117066	-5.69081e-05	-2.84799e-05	0.00348756	-0.000430082	0.00207532	0.00168555	0.00255746	0.00133349	0.00123418	-0.00269614	0.000578257	-0.000397254	-0.00063001	0.00238621	0.000957378	0.000711374	-0.000161296	-0.00145863
14.2	-0.0036602	-0.0104322	0.00201361	-0.00618633	-0.00333979	-0.00410738	-0.0060528	-0.00133258	3.59719e-05	-0.00624891	-0.00147571	-0.00525128	-0.000261383	-0.003325	-0.000212434	0.00130522	-0.000146542	0.00192898	-0.00244927	0.00205588	-0.000778889	0.00153566	-0.00282955	-0.00476954	-0.00333404	-0.00095662	0.00357541	0.00272479	0.000670502	0.0020958	0.000859137	0.00236165	0.00442895	0.000795951	0.00294368	0.00172658	0.000811285	0.00390219	0.00228233	0.00170115	0.00303889	0.00303035	0.00232194	0.00391866	0.00506883	0.0029479	0.00146321	-0.000178059	0.00054405
14.6	-0.00587442	-0.0147653	-0.0068215	-0.0102747	-0.00758113	-0.006469	-0.0101446	-0.00927698	-0.00917019	-0.0105249	-0.00707011	-0.0094662	-0.00546752	-0.0100259	-0.00270728	-0.0062912	-0.00606189	0.00064727	-0.00524913	-0.0100137	-0.00609409	-0.00677546	-0.00220417	-0.00680461	-0.00250861	-0.00639721	-0.00413927	0.00169146	-0.00431473	-0.00142743	-0.00277345	0.00148679	0.00296411	-0.00302277	-0.00043751	0.00231016	-0.000624053	0.00269212	0.00594263	0.000446521	0.000239138	0.0026665	0.00254724	0.00477391	0.00330637	0.00202255	0.000753549	0.00152465	0.00355038
15	-0.00742429	-0.00940925	-0.00860085	-0.009794	-0.0116706	-0.00492532	-0.0107404	-0.00839968	-0.00811449	-0.00424795	-0.00664203	-0.00373701	-0.0084267	-0.00521276	-0.00337107	-0.00257826	0.000256606	-4.28914e-05	-0.00262973	-0.000587845	-0.00343315	0.0037449	-0.00084206	0.000521455	0.00144863	0.00453896	-0.00042071	0.00298584	0.0039323	0.00237954	0.00776754	0.00367801	0.00760517	0.0033156	0.00690707	0.0063245	0.00718686	0.00814366	0.00262342	0.00633858	0.00243601	0.00491494	0.00241982	0.00224074	0.00355903	-0.000114212	0.00417054	0.00392277	0.00557373
15.4	0.00385668	-0.00129356	0.000581433	-0.00502196	-0.00468453	-0.00365717	-0.0012881	-0.00139525	-0.000932373	0.00191351	0.00253408	-0.00226389	-0.000181882	-0.000683505	0.00224031	-0.00296096	-0.00159598	-0.0012873	-0.000627112	-9.4978e-05	-0.00196248	-0.000217051	-0.00438681	-0.00264405	-0.00205727	-0.00384924	0.000800637	-0.000204521	-0.00198193	0.000289552	-0.000698117	-0.00701964	-0.00139512	0.0010871	-0.00209657	-0.000278274	-0.000761475	-0.000777551	-0.00512831	-0.00343719	-0.000174697	-0.0027534	-0.00235257	-0.00447192	-0.00177615	-0.00310684	-0.00166188	-0.00323601	-0.00481533
15.8	0.00956922	-0.00191394	0.00283358	-0.00124223	0.000401184	-0.00372889	0.000272485	0.00162394	-0.000394784	0.000997337	0.00315929	-0.00211781	-0.000268665	0.000106317	0.00360963	0.00171655	0.00166139	0.000702675	-8.95067e-05	0.00255289	0.0034504	-0.00144768	-0.0042113	0.000156601	0.00163458	-0.00156074	0.00183957	0.00376134	0.00213564	0.00212955	0.00336647	4.24848e-05	0.000726947	0.00496571	0.0028479	0.00309263	0.00313597	-0.000301057	-0.00115711	-0.000921123	0.00123621	0.0027592	-0.00159504	0.00187267	0.0013544	0.00543516	0.00433964	0.00325645	0.00171538
16.2	0.000442916	-0.0043216	0.00123201	0.00160784	-0.00012451	-0.0034085	-0.00186454	0.000933336	-0.00149978	-0.000902956	-0.000261591	-0.00291274	-0.00203523	-0.000829852	-0.000427018	0.00180168	-0.00020411	0.000850443	0.000456195	-0.00124497	-0.00195891	-0.00481469	-0.00456406	-0.0034553	-0.00473556	-0.00768393	-0.000689275	-0.00288907	-0.002507	-0.0039734	-0.00209647	-0.00176411	-0.00364955	-0.0041071	-0.00205957	-0.00396856	-0.00150128	0.000738013	-0.00102769	-0.00310397	-0.00469538	-0.00571577	-0.00526532	-0.00566269	-0.00166768	-0.00199933	-0.00691724	-0.00741378	0.000466579
16.6	0.000466194	0.00161247	-0.00104198	0.00330416	7.86788e-05	-0.000647168	7.31581e-05	0.000673256	-0.000996623	0.00153893	-0.000653378	-0.00215761	-0.00395022	-0.000245362	-0.000514582	-0.00148146	-0.00217386	-0.00143819	0.00183651	-0.00521883	-0.00409726	-0.00424653	-0.00343546	-0.00384585	-0.0047464	-0.00735307	-0.00620694	-0.00473018	-0.00566317	-0.00579469	-0.00255061	-0.00454774	-0.0050444	-0.00428405	-0.00628409	-0.00579969	-0.00479834	-0.00304324	-0.00415677	-0.00226315	-0.00484183	-0.00567248	-0.00365387	-0.00622647	-0.00581601	-0.00541147	-0.00512221	-0.00542202	-0.00539115
17.1	0.00788416	0.00990453	-0.0020905	0.00211219	0.00232443	0.00375717	0.00451868	0.00372406	0.000403474	0.00615686	0.00296776	0.00100242	-0.00326066	0.00114307	0.00129999	-0.00208388	-0.00094438	-0.000889864	-0.00337453	-0.00346663	-0.00303791	-0.00321347	-0.00356927	-0.00478799	-0.00477588	-0.00413681	-0.00571562	-0.00627498	-0.00631509	-0.00478056	-0.00392255	-0.00719516	-0.00675664	-0.00367185	-0.00621123	-0.00781893	-0.00804621	-0.00736156	-0.00490533	-0.0024698	-0.00585349	-0.00519692	-0.00874965	-0.00560502	-0.00822571	-0.00689661	-0.00921095	-0.00794225	-0.0110892
17.5	0.00937372	0.00544564	0.00610613	0.0046103	0.00893845	0.00585782	0.00763115	0.00386243	0.00283777	0.0066175	0.00574491	0.00362428	0.00396804	0.00217002	0.000341744	0.000878263	0.00023976	0.00313691	-0.00664705	0.00100911	-0.00236656	-0.00159275	-0.00402458	-0.00546591	-0.005977	-0.00452172	-0.0046569	-0.00731689	-0.00294203	-0.00390087	-0.00461821	-0.00476815	-0.00502929	-0.00491071	-0.00390393	-0.00658787	-0.0067416	-0.00505317	-0.00811811	-0.00665106	-0.0091423	-0.00687663	-0.00825985	-0.00417293	-0.00941878	-0.00696048	-0.00933548	-0.00873119	-0.0116504
18	0.0174101	0.00476863	0.010832	0.0053069	0.00630534	0.00499068	0.00434073	0.00335559	0.00317578	0.00711545	0.00455335	0.00532154	0.0048719	0.00236329	-0.000539429	0.00218727	-0.00103283	0.00332193	-0.0026086	0.00136538	-0.00361438	-0.00325424	-0.00580349	-0.00478642	-0.00265858	-0.00419864	-0.00381276	-0.00457621	0.000397943	-0.00235476	-0.00485367	-0.00359254	-0.00156844	-0.00343475	-0.00304941	-0.00289962	-0.00414798	-0.00193153	-0.000922935	-0.00409543	-0.00326137	-0.00480516	-0.00254664	-0.00315166	-0.00389969	-0.00686505	-0.00757165	-0.00505252	-0.00851408
18.5	0.00180805	-0.00554832	-0.00613742	-0.00640962	-0.00292935	-0.00648263	-0.00406085	-0.00341344	-0.00323434	-0.00107497	-0.00312376	-0.00202374	-0.00487031	-0.0032652	-0.00498648	-0.0017481	-0.00288192	-0.000546126	-0.00253737	0.00128276	-0.00177315	-0.00405358	-0.00315071	0.000509243	-0.000121262	0.00145312	0.00130693	0.00348871	0.00697721	0.00639512	0.00493378	0.00436248	0.00675858	0.00620651	0.0072525	0.00762637	0.0070076	0.00768863	0.0114103	0.00991415	0.0109865	0.00806889	0.00908542	0.00851537	0.00804229	0.00875545	0.00677187	0.0090042	0.0101728
18.9	-0.0112981	-0.00903755	-0.0193618	-0.0137531	-0.0182043	-0.0132225	-0.0100641	-0.00681908	-0.00664766	-0.00794829	-0.00889517	-0.00778634	-0.00497812	-0.00497009	-0.0046569	-0.0036326	-0.00219106	-0.00186825	-0.00118704	0.00369777	0.00380775	-0.000672418	0.00137877	0.00540392	0.000133133	0.00502166	0.00327415	0.0079981	0.0104798	0.0101686	0.0101343	0.00878045	0.00869156	0.00823209	0.0109172	0.0102062	0.0104369	0.00883149	0.0106385	0.0125306	0.0121845	0.010453	0.0109186	0.00896465	0.00886701	0.0121312	0.00800398	0.0108064	0.0114031
19.4	0.00555645	0.00452046	0.00214385	0.0012952	0.00153577	0.00684189	0.00325034	0.00555856	0.00648747	0.00387183	0.00733598	0.00879987	0.00619928	0.00490422	0.0038356	0.00198616	-0.000192427	0.00196578	0.00107187	0.00245286	0.00280082	-0.00351724	-0.00385106	-0.00271992	-0.00150121	-0.000229956	-0.00408696	0.000740842	0.000560487	-0.00206891	-0.0014267	-0.00092311	-0.00310146	-0.00384749	-0.000596451	-0.00114958	0.000170661	-0.00279948	-0.00387205	-0.000408069	-0.000719294	7.00496e-05	0.00122082	-0.00263751	5.29692e-05	0.00132573	-0.00207203	0.000877243	-0.00222049
20	-0.0189566	-0.0207359	-0.016162	-0.0150722	-0.012914	-0.0152153	-0.019599	-0.01538	-0.013127	-0.0106875	-0.0165951	-0.00787422	-0.010572	-0.0116946	-0.00990508	-0.00824608	-0.00581201	-0.00637719	-0.00795445	-0.00833944	-0.00644225	-0.00663455	-0.0069011	-0.00676664	-0.00594887	-0.00320281	-0.00472669	-0.00311603	-0.00362951	-0.00275652	-0.000963417	-0.00174971	-0.000177789	0.00112712	0.00134239	0.000109355	0.0022044	0.000630905	-0.00127576	0.000632781	0.00134588	0.000881529	0.00287172	0.000696522	0.00169367	0.000946126	0.0044388	0.00167158	0.000746968
20.5	-0.0094055	0.00159089	-0.00364525	-0.0112912	-0.00163048	-0.00762061	0.00130851	-0.00042575	-0.000691376	-0.0031253	-0.00516908	-0.00447012	-0.00328116	0.000857239	-0.00425137	-0.00317446	0.00208275	-0.000190804	0.000528473	-0.00202359	-0.000102267	-0.00240651	-0.00506618	-0.00025964	-0.00490226	-0.00192383	-0.000739594	-0.000968985	-0.0037553	-0.00095827	-0.00194099	-0.00098307	0.00180304	0.0015182	0.00206689	-0.000366751	0.00187654	-1.09358e-05	-0.00109613	0.000937571	0.000769526	-0.000605136	0.00347636	-0.000669652	-7.45294e-06	-0.000998567	0.0026994	-0.000893566	-0.00158562
21	0.0112165	0.0135412	0.0209434	0.0166536	0.0134863	0.00695065	0.0168855	0.0116523	0.00586532	0.00680273	0.013509	0.00574904	0.00717741	0.00986971	0.0082893	0.00784362	0.00919929	0.00866335	0.00735749	0.00167436	0.00467166	0.00335176	0.00385332	0.0016612	0.000916577	0.00539343	0.0049183	0.00837739	0.00388813	0.00386745	0.00483449	0.0035572	0.00483111	0.000857979	0.00302549	0.00134785	0.00311135	0.00231124	0.00118579	-0.00100368	0.00136745	0.00142276	0.00115348	0.000378848	0.000261165	0.000261117	0.000103743	-0.00317404	-0.00243313
21.6	0.00911515	0.00943144	0.004274	0.0111019	0.00410999	-0.000252787	0.0132997	0.0116539	0.00821971	0.000646027	0.00155443	0.0066576	0.00702352	0.0110882	0.00973592	0.0144553	0.0067602	0.0107176	0.00774987	0.003245	0.00825926	0.00663976	0.00598784	0.00186597	0.00693183	0.00904973	0.0101432	0.00820568	0.0110187	0.00590313	0.011187	0.00733026	0.00664026	0.00607851	0.00596005	0.00735005	0.00602747	0.0082537	0.00635387	0.00266983	0.00413682	0.00631258	0.00557277	0.00393982	0.00202369	0.00308999	0.00521395	0.00431369	0.000956756
22.1	0.0011431	0.000458867	-0.00133989	0.00261447	-0.000624123	-0.00118193	0.00327974	0.00814563	0.0052393	0.00169389	0.00447712	0.000906619	-0.00102507	0.00266247	0.0108735	0.00370018	0.00275529	0.00552673	0.0103931	0.00580826	0.00486697	0.00447124	0.00593697	-0.00191936	0.00971602	0.00836302	0.0106879	0.00629601	0.0130245	0.0115373	0.012689	0.0114435	0.0128544	0.0128308	0.011655	0.0118314	0.00941867	0.00974371	0.00870584	0.00918707	0.0090327	0.0122494	0.00923851	0.0100648	0.00622726	0.00998614	0.00835876	0.0126393	0.00774487
22.7	-0.00198605	0.00147611	0.00298362	1.41178e-05	-0.00395355	0.00177065	-0.000808236	-0.000466265	0.00114543	4.19213e-05	0.00136563	0.000368351	0.00260388	0.00699232	0.0104866	0.00779468	0.00650951	0.00596725	0.00754314	0.00778507	0.0103638	0.00537676	0.00751338	0.00684277	0.00379665	0.0100685	0.0111594	0.0145282	0.0123167	0.0141998	0.0148686	0.0142507	0.0121244	0.0155608	0.0113949	0.00976418	0.0081064	0.0102612	0.0102372	0.0124529	0.00999465	0.00998923	0.00859742	0.00900395	0.00700684	0.00722995	0.00699533	0.00866829	0.00775206
23.3	0.00892299	0.00959829	0.01194	0.00467471	0.00874477	0.0137397	0.00867292	0.00487731	0.00775106	0.00654084	0.0073287	0.00236292	0.000957734	0.00409391	0.00460146	0.00614505	0.00601385	0.0033741	0.00400922	0.000759669	8.11001e-05	0.000642474	0.00499799	-0.000475333	-0.00164244	-0.0026401	0.00458697	0.00256223	0.00362579	0.00507937	0.0027257	0.0013243	0.00672161	0.00164177	-0.001996	-0.00255105	0.00203749	0.00228648	0.00295244	-0.000163069	0.00252634	0.00279809	-0.00187162	0.00174893	-0.000559621	-0.00265961	-0.000249216	-0.00238365	0.000535289
23.9	0.00236425	-0.00134596	0.00167863	-0.00172606	0.000648216	0.00416498	0.000704779	-0.000760446	-0.00187062	0.000826347	2.82884e-05	-0.00141996	-0.00410543	0.000978485	0.0019588	0.00425694	0.00369356	0.00160983	-0.00162831	0.00359352	-0.00377091	-0.00132171	-0.0010451	0.000198488	-0.00265824	-0.00660251	-0.00123728	0.00243094	0.00383713	0.0014656	0.00265097	0.00134195	0.00233381	0.00070801	0.00239064	0.00112746	0.00385074	0.00500583	0.00124254	0.00237574	0.0013	0.00405652	0.0039001	0.00193673	0.00064585	0.00142333	0.00098424	0.00164762	0.00252995
24.5	-0.00313143	-0.00410167	-0.00583647	-0.000144237	-0.0018986	-0.00200096	-0.00571983	-0.00154273	-0.00362317	-0.00250233	-0.00170711	-0.00277042	-0.00475579	0.00139304	-0.000434813	0.00415337	0.00217722	-8.2126e-05	9.86187e-05	0.00137439	-3.60212e-05	0.000376956	-0.00159428	0.000269058	-0.00201919	0.00148943	0.00121049	0.00499668	0.00324237	0.00715271	0.00375569	0.00459123	0.00546459	0.00407841	0.00542326	0.00694797	0.00795869	0.00650903	0.00909536	0.00513134	0.00566419	0.00574204	0.00749441	0.00752209	0.0025477	0.00805449	0.00220509	0.00751412	0.00377214
25.2	0.000415894	-0.00309985	-0.00283117	0.00100275	-0.00228812	0.00137716	-0.00187092	-0.000380593	-0.00109949	-0.00314721	-0.0015021	-0.00363873	-0.00282091	-0.00280037	-0.00261101	0.00343104	0.000427948	-0.00129704	0.00181536	-0.00281774	0.00474858	-0.00317963	-0.00110384	-0.00289859	-0.0023782	0.00388565	0.000572787	-0.000627839	0.000170422	0.00155307	0.00104565	0.00149025	-0.000548377	0.000796518	0.00528534	0.00184718	0.00194231	0.00193157	0.00376923	0.00263123	0.00430138	-0.00383826	0.00555982	0.00238609	0.00238241	0.00617065	0.00519633	-0.000300891	0.00240387
25.8	-0.000739904	-0.00381968	-0.000478234	-0.00378139	-0.00455052	8.88425e-05	-0.00231444	-0.00312829	-0.0021118	-0.00410641	-0.00294629	-0.0028486	-0.00439629	-0.00622601	-0.00496164	-0.000221084	-0.00282219	-0.00220609	-0.00186966	-0.00190449	-0.000352907	-0.00297605	-0.00273012	-0.00345483	0.000750855	-0.00177742	0.00225252	0.00259761	0.00533576	0.00462449	0.00292436	0.00128837	0.00471427	0.00116518	0.00510836	0.000437608	0.00047445	0.00178048	0.00165753	0.0031888	0.00250794	0.00239035	0.00441136	0.00157213	0.00398995	0.000346977	0.00258743	0.00225098	0.000666006
26.5	-0.0025056	-0.000606377	-0.00120636	-0.00459191	-0.00334187	-0.00485164	-0.00159044	-0.00552819	-0.00495084	-0.0061498	-0.00480061	-0.00281439	-0.00973129	-0.00784814	-0.00741035	-0.00398211	-0.0029009	-0.0069255	-0.00727527	-0.00281942	-0.00775016	-0.0051897	-0.0100106	-0.0089514	-0.0036617	-0.00634668	-0.00366486	-0.00521353	-0.0020451	-0.00426317	-0.00152194	-0.00194184	-0.00121716	-0.00284066	-0.00240597	-0.00364942	-0.00563281	-0.00270893	-0.00305072	-0.00356221	-0.00275723	-0.00140771	-0.0041744	-0.00333489	0.000223492	-0.00348613	-0.00226901	-0.00230206	-0.00388483
27.2	0.00417979	0.00373335	0.00293583	0.000310419	1.28201e-05	-0.000453643	0.00502441	0.00177982	0.000345156	-0.000163791	-0.00164702	-0.00115621	-0.00359326	-0.00432842	-0.00545599	-0.00100648	-0.00345171	-0.00344528	-0.00596082	-0.00250337	-0.00616353	-0.00406296	-0.00986439	-0.00582211	-0.00493451	-0.00405118	-0.00722176	-0.00717349	-0.00546186	-0.00743327	-0.00334199	-0.00230899	-0.0029532	-0.00995481	-0.00449449	-0.00457408	-0.00648475	-0.00399079	-0.0054948	-0.00505469	-0.00539797	-0.00414135	-0.0080337	-0.00812981	-0.00615975	-0.0117115	-0.00636249	-0.00753075	-0.0051479
27.9	0.0110875	0.00765857	0.00560863	0.000735435	0.00410494	0.00202525	0.00685408	0.00700714	0.00506537	-0.000420762	0.000739209	0.00101393	-0.00175937	-0.00206341	-0.00108176	-0.000392362	4.8651e-05	-0.000872278	-0.00311893	-0.00120842	-0.00194473	-0.00230772	-0.0048842	-0.00264815	-0.00274778	-0.00172751	-0.00286401	-0.00339271	-0.000212162	-0.00342782	-0.000106561	-0.00148232	0.00261929	-0.00328373	-0.00124733	-0.000480731	-0.000763586	0.000976613	-0.0015065	0.00172173	-0.00261321	-0.000106959	-0.00120937	-0.00207474	-0.0029962	-0.000771572	-0.00346708	-0.00249116	-0.00320876
28.6	0.000770786	0.0052732	-0.00354866	-0.00527147	0.00138135	-0.00266235	0.00266632	0.000989519	0.000830204	-0.00583272	-0.00251796	-0.000884984	-0.00777762	-0.00316393	-0.00164869	-0.00317748	-0.00132775	0.000303823	-0.00256689	-0.00337221	-0.00331227	-0.00360498	-0.0038551	-0.00238047	-0.00478008	-0.00102637	-0.00211038	0.00103862	0.00136727	0.000231828	0.00202782	0.000840271	0.00535094	0.000406143	0.000898873	0.00228743	0.00298614	0.00517613	0.00201016	0.00443422	0.00294207	0.00231357	0.00100015	0.00424183	0.000799809	0.00329299	0.00327994	0.00368847	-0.00356886
29.4	-0.0122882	0.00339931	-0.00735059	-0.00670371	-0.00863125	-0.00143951	-0.00241279	-0.00622929	-0.00427711	-0.00291492	-0.00526849	-0.00317427	-0.00634185	-0.00437329	-0.00894267	-0.00324964	-0.00663811	-0.00100947	-0.00287734	-0.00653186	-0.00510138	-0.00741493	-0.00891873	-0.00671175	-0.00753239	-0.00609669	-0.00649232	-0.000484017	-0.00268366	-0.00207008	-0.00219815	-0.00158564	-0.00444253	-0.00302869	-0.0025738	-0.00113111	-0.00210928	-0.00147442	-0.00262594	-0.00149502	-0.00249852	-0.00266028	-0.00332858	-0.000813748	-0.0027929	-0.00389811	-0.00155791	-0.00165784	-0.00344019
30.1	-0.000827216	0.000312104	-0.00339765	-0.00142969	-0.00581798	-0.00177301	-0.00450905	-0.00648566	-0.00460537	-0.00210198	-0.00528009	-0.00285837	-0.00470763	-0.00528926	-0.0090234	-0.00571303	-0.0075651	-0.00543569	-0.00318647	-0.00605125	-0.00557878	-0.00851915	-0.00943026	-0.00859923	-0.00818458	-0.00808552	-0.00595771	-0.00515725	-0.00171187	-0.00412194	-0.00305179	-0.000155711	-0.00397404	-0.00416012	-0.00188671	-0.000824471	-0.000367807	-0.00434116	-0.00315178	-0.00186064	-0.0033443	-0.0048744	-0.00148681	-0.0001837	-0.00418852	-0.00294837	-0.00439097	-0.00306461	0.000889526
[truncated: 61 more columns]

## Sheet: Suppl. Fig. 7a
Suppl. Fig 7a
comp1 = 0.5 ps decay component
comp2 = 1.2 ps decay component
comp3 = 2.6 ps decay component
comp4 = offset component
time_ps	conc_arb_u_comp1	conc_arb_u_comp2	conc_arb_u_comp3	conc_arb_u_comp4
-5	0	0	0	0
-4.75	0	0	0	0
-4.5	0	0	0	0
-4.25	0	0	0	0
-4	0	0	0	0
-3.75	0	0	0	0
-3.5	0	0	0	0
-3.25	0	0	0	0
-3	0	0	0	0
-2.75	0	0	0	0
-2.5	0	0	0	0
-2.25	0	0	0	0
-2	0	0	0	0
-1.75	0	0	0	0
-1.5	0	0	0	0
-1.25	0	0	0	0
-1	5.04041e-14	5.04041e-14	5.04041e-14	5.04041e-14
-0.753	1.65671e-09	1.65671e-09	1.65671e-09	1.65671e-09
-0.5	6.69285e-06	6.69285e-06	6.69285e-06	6.69285e-06
-0.253	0.00233341	0.00233341	0.00233341	0.00233341
5.68e-14	0.0806378	0.0927001	0.0979653	0.102468
0.0267	0.100703	0.119456	0.12782	0.135053
0.0533	0.12293	0.150451	0.162991	0.173959
0.08	0.146981	0.185618	0.203604	0.219513
0.107	0.172375	0.224703	0.249594	0.271862
0.133	0.197057	0.264845	0.297766	0.327541
0.16	0.222022	0.308015	0.350683	0.389714
0.187	0.245382	0.351395	0.405132	0.45485
0.22	0.270502	0.402681	0.471449	0.535962
0.247	0.287415	0.441646	0.52361	0.601378
0.28	0.302904	0.483847	0.582524	0.677456
0.313	0.312363	0.518679	0.634128	0.746744
0.347	0.315944	0.546006	0.678187	0.808977
0.38	0.314017	0.564128	0.711545	0.859442
0.413	0.307636	0.574512	0.735862	0.89999
0.447	0.297462	0.578151	0.752338	0.932065
0.487	0.282287	0.575054	0.762374	0.958916
0.52	0.268225	0.568008	0.764692	0.973927
0.56	0.250404	0.555782	0.762296	0.985695
0.6	0.232586	0.541073	0.756072	0.992568
0.64	0.215357	0.525097	0.74754	0.996347
0.68	0.199038	0.508657	0.737747	0.998302
0.72	0.18377	0.492235	0.727348	0.999254
0.767	0.167213	0.473313	0.714861	0.999736
0.807	0.154264	0.45767	0.704228	0.999898
0.853	0.140592	0.440267	0.692115	0.999968
0.9	0.127866	0.423149	0.67992	0.999991
0.947	0.116291	0.40669	0.66793	0.999998
1	0.104489	0.388894	0.654659	1
1.05	0.0944558	0.372819	0.642379	1
1.1	0.0853856	0.357409	0.63033	1
1.15	0.0771864	0.342635	0.618507	1
1.21	0.0683798	0.325711	0.604612	1
1.26	0.0618136	0.312248	0.593271	1
1.31	0.0558779	0.299341	0.582143	1
1.37	0.0495025	0.284555	0.569065	1
1.43	0.0438546	0.2705	0.55628	1
1.49	0.038851	0.257139	0.543783	1
1.56	0.0337303	0.242382	0.529557	1
1.62	0.0298819	0.23041	0.51766	1
1.69	0.0259434	0.217188	0.504117	1
1.75	0.0229834	0.20646	0.492792	1
1.83	0.0195553	0.192976	0.478086	1
1.89	0.0173241	0.183444	0.467345	1
1.97	0.0147401	0.171463	0.453399	1
2.04	0.0127973	0.161623	0.441537	1
2.12	0.0108885	0.151067	0.428361	1
2.19	0.00945339	0.142398	0.417154	1
2.27	0.00804336	0.133098	0.404706	1
2.36	0.00670685	0.123359	0.391144	1
2.44	0.00570648	0.115303	0.379472	1
2.53	0.00475827	0.106866	0.366756	1
2.61	0.00404854	0.0998866	0.355811	1
2.71	0.00330835	0.0917996	0.342589	1
2.8	0.00275862	0.0850827	0.331109	1
2.89	0.00230024	0.0788573	0.320014	1
2.99	0.00187969	0.0724729	0.308121	1
3.09	0.00153602	0.0666055	0.296671	1
3.19	0.00125519	0.061213	0.285646	1
3.3	0.0010052	0.0557842	0.273991	1
3.41	0.000805001	0.0508368	0.262812	1
3.52	0.000644674	0.0463282	0.252088	1
3.63	0.000516278	0.0422195	0.241803	1
3.75	0.000405189	0.0381517	0.23106	1
3.87	0.000318004	0.0344758	0.220795	1
3.99	0.000249579	0.0311541	0.210985	1
4.11	0.000195876	0.0281524	0.201612	1
4.24	0.000150656	0.0252261	0.191927	1
4.37	0.000115876	0.0226039	0.182707	1
4.51	8.73435e-05	0.020084	0.173272	1
4.65	6.58367e-05	0.0178451	0.164325	1
4.79	4.96255e-05	0.0158557	0.155839	1
4.93	3.74061e-05	0.0140881	0.147792	1
5.08	2.76319e-05	0.0124124	0.139631	1
5.23	2.04117e-05	0.0109359	0.13192	1
5.39	1.47767e-05	0.00955409	0.124164	1
5.55	1.06974e-05	0.00834687	0.116864	1
5.71	7.74421e-06	0.00729219	0.109993	1
5.88	5.49424e-06	0.00631721	0.103135	1
6.05	3.89797e-06	0.00547259	0.0967044	1
6.23	2.7102e-06	0.00470104	0.090332	1
6.41	1.88435e-06	0.00403827	0.0843796	1
6.59	1.31016e-06	0.00346894	0.0788194	1
6.79	8.74881e-07	0.00292998	0.07307	1
6.98	5.96132e-07	0.00249574	0.067997	1
7.18	3.98077e-07	0.00210798	0.0630371	1
7.39	2.60509e-07	0.0017655	0.058218	1
7.59	1.73959e-07	0.0014912	0.0539714	1
7.81	1.11566e-07	0.00123843	0.049657	1
8.03	7.15518e-08	0.0010285	0.0456875	1
8.26	4.49716e-08	0.000846979	0.0418764	1
8.49	2.82655e-08	0.000697494	0.0383832	1
8.73	1.74103e-08	0.000569563	0.0350485	1
8.97	1.0724e-08	0.000465097	0.0320034	1
9.22	6.47345e-09	0.000376598	0.0291125	1
9.48	3.82955e-09	0.000302375	0.0263826	1
9.74	2.26547e-09	0.000242781	0.0239087	1
10	1.3402e-09	0.000194932	0.0216667	1
10.3	7.3132e-10	0.000151316	0.0193398	1
10.6	3.99065e-10	0.000117459	0.0172628	1
10.9	2.17761e-10	9.11775e-05	0.0154089	1
11.2	1.18828e-10	7.07765e-05	0.013754	1
11.5	6.48416e-11	5.49403e-05	0.0122769	1
11.8	3.53827e-11	4.26474e-05	0.0109584	1
12.1	1.93075e-11	3.31051e-05	0.00978156	1
12.4	1.05357e-11	2.56978e-05	0.00873107	1
12.8	4.698e-12	1.83329e-05	0.00750378	1
13.1	2.56359e-12	1.42309e-05	0.00669791	1
13.5	1.14314e-12	1.01524e-05	0.00575641	1
13.8	6.23785e-13	7.88081e-06	0.0051382	1
14.2	2.78153e-13	5.6222e-06	0.00441594	1
14.6	1.24032e-13	4.0109e-06	0.00379521	1
15	5.53071e-14	2.86139e-06	0.00326173	1
15.4	2.46621e-14	2.04133e-06	0.00280324	1
15.8	1.09971e-14	1.45629e-06	0.0024092	1
16.2	4.90374e-15	1.03893e-06	0.00207055	1
16.6	2.18664e-15	7.41173e-07	0.0017795	1
17.1	7.96778e-16	4.85947e-07	0.00147253	1
17.5	3.55293e-16	3.46677e-07	0.00126554	1
18	1.29463e-16	2.27297e-07	0.00104723	1
18.5	4.71746e-17	1.49027e-07	0.000866575	1
18.9	2.10357e-17	1.06316e-07	0.000744763	1
19.4	7.66511e-18	6.97058e-08	0.000616288	1
20	2.2824e-18	4.20022e-08	0.000491024	1
20.5	8.31673e-19	2.75386e-08	0.00040632	1
21	3.03049e-19	1.80556e-08	0.000336228	1
21.6	9.02374e-20	1.08796e-08	0.000267887	1
22.1	3.28812e-20	7.1332e-09	0.000221675	1
22.7	9.79086e-21	4.29821e-09	0.000176618	1
23.3	2.91537e-21	2.58995e-09	0.00014072	1
23.9	8.68095e-22	1.56061e-09	0.000112117	1
24.5	2.58488e-22	9.40368e-10	8.93288e-05	1
25.2	6.28964e-23	5.20757e-10	6.85272e-05	1
25.8	1.87283e-23	3.1379e-10	5.45986e-05	1
26.5	4.55706e-24	1.7377e-10	4.18845e-05	1
27.2	1.10884e-24	9.62306e-11	3.2131e-05	1
27.9	2.69809e-25	5.32906e-11	2.46488e-05	1
28.6	6.5651e-26	2.95113e-11	1.8909e-05	1
29.4	1.30539e-26	1.50196e-11	1.39667e-05	1
30.1	3.17632e-27	8.31757e-12	1.07143e-05	1

## Sheet: Suppl. Fig. 7b
Suppl. Fig 7b
comp1 = 0.5 ps decay component
comp2 = 1.2 ps decay component
comp3 = 2.6 ps decay component
comp4 = offset component, offset component scaled by a factor of 20
wavl_nm	das_arb_u_comp1	das_arb_u_comp2	das_arb_u_comp3	das_arb_u_comp4
531	0.868476	-0.852475	0.380007	-0.0451208
533	0.707238	-0.805876	0.417013	0.0155248
535	0.608691	-0.840883	0.493497	0.0710013
537	0.527872	-0.85127	0.55348	0.102858
539	0.506918	-0.90537	0.625594	0.120087
541	0.461128	-0.940329	0.691127	0.187451
543	0.412131	-0.962423	0.753143	0.144114
545	0.421998	-1.0423	0.83703	0.174763
547	0.313737	-1.01092	0.87609	0.221752
549	0.267249	-1.02923	0.930921	0.26826
551	0.173239	-0.997536	0.964795	0.231358
553	0.0980672	-0.992287	1.01584	0.278931
555	0.0153467	-0.960129	1.05244	0.269969
557	0.00576462	-0.996335	1.11116	0.273796
559	0.00689734	-1.03179	1.17364	0.265855
561	-0.0312521	-1.0349	1.2117	0.282418
563	-0.10418	-1.01102	1.24628	0.270171
565	-0.177883	-0.981767	1.27891	0.25963
567	-0.309563	-0.912259	1.2961	0.273294
569	-0.432365	-0.836551	1.30875	0.281352
571	-0.553831	-0.752752	1.30917	0.300807
573	-0.681433	-0.664652	1.31252	0.321958
575	-0.83975	-0.544447	1.30355	0.30915
577	-0.88217	-0.50456	1.30922	0.30656
579	-0.817866	-0.534657	1.34103	0.296448
581	-0.740561	-0.580369	1.36961	0.274173
583	-0.676077	-0.602071	1.38683	0.251121
585	-0.585725	-0.642018	1.40317	0.265746
587	-0.569525	-0.624231	1.39562	0.249378
589	-0.532001	-0.625223	1.39165	0.240728
591	-0.524788	-0.604343	1.38296	0.211754
593	-0.538733	-0.570112	1.36651	0.209359
595	-0.55902	-0.505098	1.32565	0.216108
597	-0.542384	-0.501741	1.31689	0.189986
599	-0.566555	-0.445416	1.28091	0.17757
601	-0.583034	-0.397015	1.2464	0.172976
603	-0.575338	-0.362195	1.2122	0.176234
605	-0.599601	-0.313894	1.17588	0.179086
607	-0.598999	-0.295843	1.15226	0.196903
609	-0.635869	-0.236118	1.10699	0.195949
611	-0.65404	-0.200565	1.07694	0.160135
613	-0.677859	-0.163546	1.04394	0.166383
615	-0.688481	-0.12705	1.00904	0.17459
617	-0.721623	-0.0813668	0.972078	0.171585
619	-0.726679	-0.0584903	0.940477	0.187692
621	-0.76334	-0.0122108	0.901771	0.161309
623	-0.804195	0.0299917	0.870053	0.16721
625	-0.800141	0.0437224	0.843647	0.169798
627	-0.823455	0.0680259	0.812116	0.152957
629	-0.848475	0.0932916	0.785613	0.161967
631	-0.879925	0.131414	0.751628	0.141436
633	-0.915475	0.170206	0.714438	0.183265
635	-0.93999	0.19335	0.686224	0.143037
637	-0.946148	0.202874	0.664947	0.171187
639	-0.955954	0.217657	0.642731	0.151072
641	-1.00143	0.24581	0.617525	0.133521
643	-0.997914	0.251528	0.593343	0.144268
645	-1.02684	0.274376	0.572007	0.146349
647	-1.06836	0.308524	0.540611	0.157578
649	-1.07829	0.318252	0.519926	0.153695
651	-1.08053	0.309138	0.510874	0.139651
653	-1.10825	0.327568	0.485942	0.139705
655	-1.12349	0.333807	0.47049	0.133738
657	-1.16667	0.364961	0.442781	0.146356
659	-1.15087	0.349594	0.430639	0.134583
661	-1.16377	0.350799	0.417798	0.142018
663	-1.2099	0.387678	0.387496	0.140833
665	-1.22339	0.384254	0.376475	0.113004
667	-1.22983	0.385345	0.364309	0.106911
669	-1.25449	0.400449	0.342988	0.131067
671	-1.26418	0.394253	0.32992	0.110609
673	-1.26475	0.394682	0.317433	0.137387
675	-1.25154	0.375304	0.311751	0.114045
677	-1.26494	0.374325	0.299588	0.117737
679	-1.29673	0.392083	0.283704	0.118836
681	-1.30102	0.386779	0.274384	0.125632
683	-1.31685	0.39567	0.258804	0.0986506
685	-1.31777	0.386116	0.252076	0.110532
687	-1.30938	0.367839	0.249189	0.0951019
689	-1.30461	0.356368	0.242066	0.0936115
691	-1.31549	0.348865	0.236705	0.0879927
693	-1.31338	0.342884	0.22977	0.0474682
695	-1.31543	0.340294	0.219077	0.0747717
697	-1.31283	0.322932	0.215634	0.0553455
699	-1.2879	0.294679	0.217986	0.0617679
701	-1.26997	0.270278	0.220703	0.0531572
703	-1.29694	0.286065	0.204351	0.0563503
705	-1.30443	0.281084	0.200055	0.019901
707	-1.29729	0.273856	0.191214	0.00872213
709	-1.28208	0.257485	0.185757	0.0237184
711	-1.24911	0.218312	0.192443	0.00899445
713	-1.24372	0.215891	0.187275	0.0308764
715	-1.22743	0.200574	0.185585	0.0398165
717	-1.24749	0.207589	0.18189	0.0267608
719	-1.24981	0.213544	0.169974	0.0167116
721	-1.22292	0.191177	0.171874	0.00309532
723	-1.19556	0.175081	0.169554	-0.0043471
725	-1.16574	0.146039	0.174743	-0.0109709
727	-1.15364	0.132233	0.175078	-0.0144642
729	-1.14717	0.12654	0.171246	-0.00911623
731	-1.14393	0.122973	0.164677	0.00835715
733	-1.13307	0.128208	0.154555	-0.00648372
735	-1.1217	0.123499	0.150254	-0.0108897
737	-1.11455	0.12516	0.142345	-0.028185
739	-1.0851	0.0997454	0.146228	-0.0480141
741	-1.08349	0.10114	0.140334	-0.0490827
743	-1.09142	0.111522	0.131994	-0.0351225
745	-1.14743	0.151704	0.112851	-0.0131617
747	-1.18225	0.169763	0.106857	0.020355
749	-1.22691	0.204538	0.0916587	0.0476867
