# Supplementary material for: Tracking polar solvation dynamics of a photoexcited organic chromophore with ultrafast X-ray scattering
Source: Nat Commun. 2026 Apr 13;17:5080. doi: 10.1038/s41467-026-71635-1 (PMC13247046; doi:10.1038/s41467-026-71635-1)
Supplement: Supplementary file 3 — Source Data [file 41467_2026_71635_MOESM3_ESM.zip › Source Data/Source Data 3.xlsx]

## Sheet: Suppl. Fig. 8
Suppl. Fig. 8
Laser pulse energy and sum of the absolute of the difference scattering signal for 1<q<3 Å-1
laser_pulse_energy_uJ	sum_abs_diff_scatt
0.729357	0.000863843
1.01716	0.00036257
1.26034	0.000368099
1.49194	0.000234775
1.74502	0.000431987
2.05264	0.000334984
2.44783	0.000440841
2.96366	0.000221333
3.63318	0.000217138
4.48944	0.000385878
5.56549	0.000501441
6.89438	0.000359951
8.50918	0.000540883
10.4429	0.000603063
12.7287	0.000574953
15.3994	0.000840345
18.4883	0.000781611
22.0284	0.00140651
26.0526	0.00126512
Laser pulse energy, sum of the absolute of the difference scattering used for the polynomial fit and polynomial fit result
laser_pulse_energy_uJ_for_polynomial_fit	sum_abs_diff_scatt_for_polynomial_fit	second_order_polynomial_fit
1.01716	0.00036257	0.000313746
1.26034	0.000368099	0.000317941
1.49194	0.000234775	0.000322052
1.74502	0.000431987	0.000326672
2.05264	0.000334984	0.000332468
2.44783	0.000440841	0.000340204
2.96366	0.000221333	0.000350794
3.63318	0.000217138	0.000365368
4.48944	0.000385878	0.000385374
5.56549	0.000501441	0.000412689
6.89438	0.000359951	0.000449764
8.50918	0.000540883	0.000499785
10.4429	0.000603063	0.000566861
12.7287	0.000574953	0.000656232
15.3994	0.000840345	0.000774499
18.4883	0.000781611	0.000929882
22.0284	0.00140651	0.0011325
26.0526	0.00126512	0.00139466
Laser pulse energy, sum of the absolute of the difference scattering used for the linear fit and linear fit result
laser_pulse_energy_uJ_for_linear_fit	sum_abs_diff_scatt_for_linear_fit	linear_fit
1.01716	0.00036257	0.000308915
1.26034	0.000368099	0.00031489
1.49194	0.000234775	0.00032058
1.74502	0.000431987	0.000326798
2.05264	0.000334984	0.000334356
2.44783	0.000440841	0.000344066
2.96366	0.000221333	0.00035674
3.63318	0.000217138	0.000373189
4.48944	0.000385878	0.000394227
5.56549	0.000501441	0.000420665
6.89438	0.000359951	0.000453316
8.50918	0.000540883	0.000492991
10.4429	0.000603063	0.000540502
12.7287	0.000574953	0.000596661
Laser pulse energy and extrapolation of the linear fit result
laser_pulse_energy_uJ_for_extrapolation_linear_fit	extrapolation_linear_fit
1.01716	0.000308915
1.26034	0.00031489
1.49194	0.00032058
1.74502	0.000326798
2.05264	0.000334356
2.44783	0.000344066
2.96366	0.00035674
3.63318	0.000373189
4.48944	0.000394227
5.56549	0.000420665
6.89438	0.000453316
8.50918	0.000492991
10.4429	0.000540502
12.7287	0.000596661
15.3994	0.000662282
18.4883	0.000738174
22.0284	0.000825152
26.0526	0.000924026

## Sheet: Suppl. Fig. 9f
Suppl. Fig. 9f
q_inverse_Angstrom	S_normalized
0.405143	0.00942824
0.417914	0.00942993
0.430685	0.00939553
0.443457	0.00937397
0.456228	0.00926206
0.468999	0.00915782
0.481771	0.0091483
0.494542	0.00908888
0.507313	0.00895217
0.520085	0.0089226
0.532856	0.00884086
0.545627	0.0088189
0.558399	0.00876123
0.57117	0.00869291
0.583941	0.00859587
0.596713	0.0086051
0.609484	0.008545
0.622255	0.00846086
0.635027	0.00845114
0.647798	0.00842662
0.660569	0.00837403
0.673341	0.00835253
0.686112	0.00834278
0.698883	0.00830736
0.711654	0.0082508
0.724426	0.00830409
0.737197	0.00819976
0.749968	0.0082335
0.76274	0.00823124
0.775511	0.00823516
0.788282	0.00824509
0.801054	0.00822106
0.813825	0.00822605
0.826596	0.00827457
0.839368	0.00827224
0.852139	0.0083361
0.86491	0.00836387
0.877682	0.00837801
0.890453	0.00843834
0.903224	0.00848189
0.915996	0.00854241
0.928767	0.0085681
0.941538	0.00862701
0.95431	0.00871356
0.967081	0.00874924
0.979852	0.00882751
0.992624	0.00890749
1.00539	0.0090422
1.01817	0.00910186
1.03094	0.00924
1.04371	0.00935767
1.05648	0.0094705
1.06925	0.00962754
1.08202	0.00973486
1.09479	0.00988802
1.10757	0.0100471
1.12034	0.0102214
1.13311	0.0103809
1.14588	0.0105601
1.15865	0.0107091
1.17142	0.0109292
1.18419	0.0111211
1.19696	0.0113328
1.20974	0.0115686
1.22251	0.0117685
1.23528	0.0119744
1.24805	0.0122129
1.26082	0.0125078
1.27359	0.0127893
1.28636	0.0130683
1.29914	0.0133962
1.31191	0.0136799
1.32468	0.0139881
1.33745	0.0143432
1.35022	0.0147073
1.36299	0.0150387
1.37576	0.0154257
1.38853	0.0158309
1.40131	0.0162217
1.41408	0.0166601
1.42685	0.0170818
1.43962	0.0175216
1.45239	0.0179661
1.46516	0.0184008
1.47793	0.018829
1.49071	0.0192335
1.50348	0.0196369
1.51625	0.0199654
1.52902	0.0203393
1.54179	0.0206525
1.55456	0.0209366
1.56733	0.021231
1.5801	0.0214525
1.59288	0.0216772
1.60565	0.0218185
1.61842	0.0219114
1.63119	0.0220498
1.64396	0.0221355
1.65673	0.0221479
1.6695	0.0222419
1.68228	0.0222089
1.69505	0.0221677
1.70782	0.0221609
1.72059	0.0220784
1.73336	0.0219982
1.74613	0.0219417
1.7589	0.0217655
1.77167	0.021637
1.78445	0.0214578
1.79722	0.0212788
1.80999	0.0210969
1.82276	0.0209008
1.83553	0.0206943
1.8483	0.0204268
1.86107	0.0202163
1.87384	0.0199426
1.88662	0.019869
1.89939	0.0195554
1.91216	0.0192106
1.92493	0.0189101
1.9377	0.0186188
1.95047	0.0183437
1.96324	0.0179695
1.97602	0.0177076
1.98879	0.0174046
2.00156	0.0170715
2.01433	0.0168227
2.0271	0.0165059
2.03987	0.0161739
2.05264	0.0158401
2.06541	0.0155683
2.07819	0.0152245
2.09096	0.0149643
2.10373	0.0146377
2.1165	0.0143441
2.12927	0.0140239
2.14204	0.013735
2.15481	0.013516
2.16759	0.0132151
2.18036	0.0129389
2.19313	0.0126342
2.2059	0.0124018
2.21867	0.0121127
2.23144	0.0119339
2.24421	0.0116989
2.25698	0.0115704
2.26976	0.0112484
2.28253	0.0110349
2.2953	0.0108091
2.30807	0.0105882
2.32084	0.0104146
2.33361	0.0103015
2.34638	0.0100402
2.35916	0.00985877
2.37193	0.00966837
2.3847	0.00960051
2.39747	0.00939969
2.41024	0.00922547
2.42301	0.00907154
2.43578	0.00893047
2.44855	0.00877578
2.46133	0.00873382
2.4741	0.00858497
2.48687	0.00843961
2.49964	0.00833501
2.51241	0.00822486
2.52518	0.00806481
2.53795	0.00800398
2.55073	0.00788005
2.5635	0.00779584
2.57627	0.00770662
2.58904	0.00760595
2.60181	0.00752559
2.61458	0.00744126
2.62735	0.0073829
2.64012	0.00728371
2.6529	0.00722844
2.66567	0.00716752
2.67844	0.00708544
2.69121	0.00702969
2.70398	0.00697686
2.71675	0.00693731
2.72952	0.00687604
2.7423	0.00682217
2.75507	0.00678314
2.76784	0.00669293
2.78061	0.00665516
2.79338	0.00662921
2.80615	0.00658122
2.81892	0.0065392
2.83169	0.0064975
2.84447	0.00648416
2.85724	0.00643125
2.87001	0.00639971
2.88278	0.006378
2.89555	0.00635593
2.90832	0.00632353
2.92109	0.00628328
2.93386	0.00626206
2.94664	0.00622655
2.95941	0.0062041
2.97218	0.00618781
2.98495	0.00616774
2.99772	0.00613568
3.01049	0.00612667
3.02326	0.00610403
3.03604	0.00607606
3.04881	0.00605125
3.06158	0.0060405
3.07435	0.00601486
3.08712	0.0060117
3.09989	0.00598171
3.11266	0.00597689
3.12543	0.0059522
3.13821	0.00593506
3.15098	0.00592607
3.16375	0.00591256
3.17652	0.00589377
3.18929	0.00588322
3.20206	0.00586401
3.21483	0.00586245
3.22761	0.00585145
3.24038	0.00583043
3.25315	0.00582909
3.26592	0.00581235
3.27869	0.005797
3.29146	0.00578987
3.30423	0.00577988
3.317	0.00576974
3.32978	0.00575832
3.34255	0.0057384
3.35532	0.0057306
3.36809	0.00570875
3.38086	0.00570106
3.39363	0.00568667
3.4064	0.00566939
3.41918	0.00566638
3.43195	0.00564202
3.44472	0.00562471
3.45749	0.0056149
3.47026	0.00560027
3.48303	0.0055768
3.4958	0.00556746
3.50857	0.00554231
3.52135	0.00551526
3.53412	0.00550481
3.54689	0.0054831
3.55966	0.00548874
3.57243	0.00546098
3.5852	0.00546383
3.59797	0.00544629
3.61075	0.00545232
3.62352	0.00545822
3.63629	0.00545949
3.64906	0.00544893
3.66183	0.00544141
3.6746	0.00542022
3.68737	0.00540075
3.70014	0.00538146
3.71292	0.00539052
3.72569	0.0053443
3.73846	0.00533538
3.75123	0.00529818
3.764	0.00530098
3.77677	0.00529973
3.78954	0.00528026
3.80231	0.00530219
3.81509	0.0053408
3.82786	0.00529671
3.84063	0.00527075
3.8534	0.00522943
3.86617	0.0052182
3.87894	0.00521165
3.89171	0.00518404
3.90449	0.00516261
3.91726	0.00513492
3.93003	0.00513703
3.9428	0.00510451
3.95557	0.00508135
3.96834	0.00509366
3.98111	0.0050574
3.99388	0.00504142
4.00666	0.00502185
4.01943	0.00501772
4.0322	0.00500262
4.04497	0.00499184
4.05774	0.00496964
4.07051	0.00496745
4.08328	0.00494503
4.09606	0.00493136
4.10883	0.00492535
4.1216	0.0049272
4.13437	0.00491756
4.14714	0.00488461
4.15991	0.00488598
4.17268	0.00489085
4.18545	0.00487273
4.19823	0.00486978
4.211	0.00485722
4.22377	0.00485261
4.23654	0.00483356
4.24931	0.00484758
4.26208	0.00482983
4.27485	0.00482622
4.28763	0.00482167
4.3004	0.00480956
4.31317	0.00479148
4.32594	0.00480334
4.33871	0.00479689
4.35148	0.00477848
4.36425	0.00478486
4.37702	0.00480343
4.3898	0.00478648
4.40257	0.00478818
4.41534	0.00480191
4.42811	0.00479159
4.44088	0.00478538
4.45365	0.00478031
4.46642	0.004783
4.4792	0.00478403
4.49197	0.00478187
4.50474	0.00477526
4.51751	0.00475831
4.53028	0.00475366
4.54305	0.00475374
4.55582	0.00476643
4.56859	0.00474482
4.58137	0.0047608
4.59414	0.00475336
4.60691	0.00475189
4.61968	0.00475368
4.63245	0.00475391
4.64522	0.00474235
4.65799	0.00474868
4.67076	0.00474667
4.68354	0.0047458
4.69631	0.00473926
4.70908	0.00474434
4.72185	0.00473039
4.73462	0.00474973
4.74739	0.00475309
4.76016	0.00476496
4.77294	0.00475683
4.78571	0.00477343
4.79848	0.00477576
4.81125	0.0047816
4.82402	0.00478591
4.83679	0.00478586
4.84956	0.0048026
4.86233	0.0048047
4.87511	0.00482067
4.88788	0.00483014
4.90065	0.0048308
4.91342	0.00484755
4.92619	0.00484868
4.93896	0.00484699
4.95173	0.00485608
4.96451	0.00485817
4.97728	0.00486373
4.99005	0.00488015
5.00282	0.00488723
5.01559	0.00489104
5.02836	0.00489706
5.04113	0.004896
5.0539	0.00490347
5.06668	0.0049136
5.07945	0.00490657
5.09222	0.00491152
5.10499	0.00491703
5.11776	0.00491828
5.13053	0.0049256
5.1433	0.00491571
5.15608	0.00491118
5.16885	0.00492096
5.18162	0.0049179
5.19439	0.00491281
5.20716	0.00490271
5.21993	0.00490518
5.2327	0.00489226
5.24547	0.00488438
5.25825	0.00487821
5.27102	0.00486278
5.28379	0.00486062
5.29656	0.00484275
5.30933	0.00483722
5.3221	0.004839
5.33487	0.00482951
5.34765	0.00481449
5.36042	0.00478612
5.37319	0.00478153
5.38596	0.00475138
5.39873	0.00476366
5.4115	0.00476317
5.42427	0.00475716
5.43704	0.0047411
5.44982	0.00472649
5.46259	0.00470305
5.47536	0.00470892
5.48813	0.00469784

## Sheet: Suppl. Fig. 10a
Suppl. Fig. 10a
sum_abs_S_for_histogram
1.92926e+06
1.92467e+06
1.81101e+06
1.93282e+06
1.93066e+06
1.98716e+06
2.0087e+06
1.72406e+06
1.95733e+06
1.9968e+06
1.74846e+06
1.98823e+06
1.94487e+06
1.76388e+06
2.02188e+06
1.98754e+06
1.93674e+06
1.96952e+06
1.92355e+06
1.69762e+06
1.78023e+06
1.84136e+06
1.82531e+06
2.04827e+06
1.94331e+06
2.02342e+06
1.99247e+06
1.96266e+06
1.98841e+06
1.89789e+06
2.0278e+06
1.6199e+06
1.9649e+06
1.93502e+06
1.88853e+06
1.8592e+06
2.02531e+06
1.8399e+06
1.87421e+06
1.85692e+06
1.9732e+06
1.6261e+06
1.88194e+06
1.71376e+06
2.0325e+06
1.94694e+06
1.90917e+06
1.89149e+06
1.79757e+06
1.64606e+06
1.97787e+06
1.84928e+06
1.88497e+06
1.82816e+06
2.01925e+06
1.97332e+06
1.94144e+06
1.99198e+06
1.81849e+06
1.82538e+06
1.94226e+06
1.94302e+06
1.71869e+06
1.97883e+06
1.95757e+06
1.85237e+06
1.91477e+06
1.90981e+06
1.85916e+06
2.00028e+06
1.99197e+06
1.9333e+06
2.09114e+06
1.77817e+06
1.97709e+06
2.02505e+06
1.93648e+06
2.01336e+06
1.99596e+06
1.97366e+06
2.02014e+06
2.06132e+06
1.90507e+06
1.77125e+06
2.01462e+06
1.89529e+06
1.91732e+06
2.00311e+06
1.9894e+06
1.69084e+06
1.98601e+06
1.7703e+06
1.93371e+06
1.91753e+06
1.93987e+06
1.72309e+06
1.86822e+06
1.73647e+06
1.99954e+06
1.90917e+06
1.92901e+06
1.77637e+06
1.95929e+06
1.40389e+06
1.79845e+06
1.98062e+06
1.91277e+06
1.76224e+06
1.78575e+06
1.73233e+06
1.94355e+06
1.93096e+06
1.96389e+06
2.056e+06
1.97013e+06
1.732e+06
1.86334e+06
1.73278e+06
1.87845e+06
1.9619e+06
1.94957e+06
1.72481e+06
1.95443e+06
1.80566e+06
2.01445e+06
1.91314e+06
2.01014e+06
1.78449e+06
1.70619e+06
1.94579e+06
1.97947e+06
1.79732e+06
2.00255e+06
1.87828e+06
1.6934e+06
1.87933e+06
1.96347e+06
1.90949e+06
1.80694e+06
1.5989e+06
2.02653e+06
1.5965e+06
1.88042e+06
1.93298e+06
1.81211e+06
1.4939e+06
2.04709e+06
1.97943e+06
1.92869e+06
1.56051e+06
1.83979e+06
1.59709e+06
1.88842e+06
2.00835e+06
1.88161e+06
1.9856e+06
2.03438e+06
1.48182e+06
1.88326e+06
1.91491e+06
1.95455e+06
1.8417e+06
1.97747e+06
1.69655e+06
1.88293e+06
1.8669e+06
1.94382e+06
1.72589e+06
1.87783e+06
1.68733e+06
2.01694e+06
1.9746e+06
1.75987e+06
1.91107e+06
1.86963e+06
1.63064e+06
1.80306e+06
1.85394e+06
1.85047e+06
1.7508e+06
1.982e+06
1.9347e+06
1.94501e+06
2.0355e+06
1.97695e+06
1.97625e+06
1.94852e+06
1.76624e+06
2.00727e+06
1.88241e+06
1.83883e+06
1.85263e+06
2.05136e+06
1.80258e+06
2.05457e+06
1.97671e+06
1.98064e+06
1.95614e+06
1.83023e+06
1.724e+06
1.99838e+06
1.88535e+06
1.85214e+06
1.96036e+06
1.90549e+06
1.95814e+06
2.01243e+06
1.84708e+06
1.91892e+06
1.73954e+06
1.87112e+06
1.84553e+06
1.67694e+06
1.78947e+06
1.92888e+06
1.90769e+06
1.97884e+06
1.35175e+06
1.9335e+06
1.90955e+06
1.96594e+06
1.86612e+06
1.62339e+06
1.87066e+06
1.88278e+06
2.01205e+06
1.91772e+06
1.3483e+06
1.8943e+06
1.43016e+06
1.85564e+06
1.87548e+06
1.66687e+06
1.68703e+06
1.98014e+06
1.68012e+06
1.93162e+06
1.85799e+06
1.98345e+06
1.84734e+06
1.85622e+06
1.78251e+06
2.03619e+06
1.75734e+06
1.79922e+06
1.76505e+06
1.93194e+06
1.81896e+06
1.94475e+06
1.75028e+06
1.70086e+06
1.88724e+06
1.93651e+06
1.55576e+06
1.99992e+06
1.85753e+06
1.89397e+06
1.87887e+06
1.66257e+06
1.89888e+06
1.93299e+06
1.73673e+06
1.89705e+06
1.90326e+06
1.89741e+06
1.54701e+06
2.01091e+06
2.024e+06
1.99688e+06
2.02313e+06
1.9621e+06
1.79004e+06
1.87414e+06
2.0021e+06
1.94562e+06
1.8391e+06
1.92637e+06
1.61126e+06
1.96366e+06
1.64316e+06
2.01098e+06
1.9351e+06
1.93427e+06
1.90575e+06
1.99878e+06
1.78906e+06
1.85873e+06
1.57099e+06
1.92648e+06
1.85548e+06
2.08185e+06
2.07431e+06
2.03157e+06
1.96921e+06
2.00361e+06
1.62203e+06
2.00506e+06
2.00352e+06
1.99217e+06
1.88947e+06
1.79063e+06
1.95673e+06
2.05802e+06
1.91412e+06
1.70448e+06
1.83423e+06
1.92996e+06
1.99487e+06
1.90981e+06
1.96736e+06
1.84347e+06
1.94829e+06
1.7789e+06
1.55916e+06
2.02956e+06
1.60195e+06
2.00859e+06
1.67286e+06
1.99029e+06
1.66512e+06
1.7646e+06
1.85149e+06
1.88813e+06
1.82625e+06
1.9654e+06
1.22062e+06
2.06257e+06
1.91862e+06
1.96587e+06
1.991e+06
1.87159e+06
1.68362e+06
1.95649e+06
1.673e+06
1.95021e+06
1.85825e+06
1.66873e+06
1.43624e+06
1.95201e+06
1.92553e+06
1.83589e+06
1.82085e+06
1.85772e+06
1.9005e+06
1.99119e+06
1.84338e+06
1.85399e+06
1.74121e+06
1.94998e+06
1.81128e+06
1.94073e+06
1.98651e+06
1.69578e+06
1.90759e+06
1.96747e+06
1.62894e+06
2.06223e+06
2.0265e+06
1.8888e+06
1.75001e+06
1.92628e+06
1.87026e+06
1.95333e+06
1.9463e+06
1.95482e+06
1.83046e+06
1.84528e+06
1.48024e+06
1.90038e+06
1.80237e+06
1.96515e+06
1.92074e+06
1.80503e+06
1.89153e+06
1.99826e+06
1.82837e+06
1.98173e+06
1.51817e+06
1.75725e+06
1.48635e+06
1.93856e+06
2.01956e+06
1.96951e+06
1.84617e+06
1.89925e+06
1.74793e+06
1.98259e+06
1.93742e+06
1.98988e+06
1.93775e+06
1.92618e+06
1.71997e+06
1.96137e+06
1.88493e+06
1.84668e+06
1.71268e+06
1.90864e+06
1.5452e+06
1.93541e+06
2.03099e+06
1.93679e+06
1.87534e+06
2.00029e+06
1.22011e+06
2.01667e+06
1.90348e+06
1.72037e+06
1.93428e+06
1.94913e+06
1.38034e+06
1.91315e+06
1.86421e+06
1.91158e+06
2.01291e+06
1.74264e+06
1.85482e+06
1.87078e+06
1.90624e+06
1.93693e+06
1.92373e+06
1.93875e+06
1.37305e+06
1.86005e+06
1.9202e+06
1.94809e+06
1.89534e+06
1.96366e+06
1.61348e+06
2.01236e+06
2.00591e+06
1.93592e+06
1.91474e+06
2.00389e+06
1.42774e+06
1.8971e+06
1.89385e+06
1.75609e+06
1.96875e+06
1.92454e+06
1.79393e+06
1.91585e+06
1.81888e+06
1.8717e+06
1.8295e+06
1.95894e+06
1.94285e+06
1.88249e+06
1.98961e+06
1.68403e+06
1.82025e+06
1.96085e+06
1.82269e+06
1.96564e+06
2.03249e+06
2.00333e+06
1.79017e+06
1.90175e+06
1.6758e+06
1.95849e+06
1.74911e+06
1.89768e+06
1.93674e+06
1.93914e+06
1.97051e+06
1.91232e+06
1.90545e+06
1.70389e+06
1.75e+06
1.91814e+06
1.75842e+06
1.83403e+06
2.00071e+06
1.90453e+06
1.93976e+06
2.01645e+06
1.79175e+06
1.93732e+06
1.94683e+06
1.95954e+06
1.58354e+06
1.76816e+06
1.53276e+06
1.83142e+06
1.67466e+06
1.87608e+06
1.77421e+06
1.98084e+06
1.71179e+06
1.91145e+06
1.85477e+06
1.76604e+06
1.97034e+06
1.83162e+06
1.65488e+06
2.01199e+06
1.92501e+06
1.91024e+06
1.78693e+06
1.97227e+06
1.75301e+06
2.01351e+06
1.99665e+06
1.95832e+06
2.03237e+06
1.86813e+06
1.77514e+06
1.95989e+06
1.73187e+06
2.00293e+06
1.94698e+06
1.96888e+06
1.89886e+06
1.81449e+06
1.82137e+06
1.95587e+06
1.50578e+06
1.67239e+06
1.49921e+06
1.72793e+06
1.9128e+06
1.99454e+06
1.99642e+06
1.93736e+06
1.79232e+06
1.88652e+06
1.84342e+06
1.65225e+06
1.9104e+06
1.81715e+06
1.92621e+06
1.91786e+06
1.8464e+06
1.4515e+06
1.87861e+06
1.82077e+06
1.76901e+06
1.93065e+06
1.91596e+06
1.6909e+06
1.97365e+06
2.00865e+06
1.6381e+06
1.90336e+06
1.81391e+06
1.91151e+06
1.78382e+06
1.99009e+06
1.80889e+06
1.91195e+06
1.89585e+06
1.97583e+06
1.81991e+06
1.88854e+06
1.59954e+06
1.77942e+06
1.80358e+06
1.85903e+06
1.90148e+06
1.83889e+06
1.54792e+06
1.90421e+06
1.92768e+06
1.78993e+06
1.99436e+06
1.92218e+06
1.89911e+06
1.99669e+06
1.93897e+06
1.65037e+06
1.79484e+06
1.83998e+06
1.77014e+06
1.8558e+06
2.02007e+06
1.91025e+06
1.64967e+06
1.77017e+06
1.5458e+06
1.86821e+06
1.84946e+06
1.88518e+06
1.96653e+06
1.89733e+06
1.60287e+06
1.9754e+06
1.95814e+06
1.94021e+06
1.49769e+06
1.76243e+06
1.85733e+06
1.99213e+06
1.78919e+06
1.95101e+06
1.7748e+06
1.89008e+06
1.4687e+06
1.86973e+06
1.9093e+06
1.81385e+06
1.95043e+06
1.84464e+06
978111
1.87963e+06
2.00367e+06
1.85071e+06
1.77403e+06
1.9294e+06
1.80705e+06
1.74418e+06
1.90395e+06
1.64806e+06
1.83635e+06
1.7831e+06
1.91665e+06
1.87516e+06
1.9868e+06
1.87768e+06
1.87872e+06
2.03376e+06
1.87516e+06
2.01443e+06
1.925e+06
1.9605e+06
2.00677e+06
1.96823e+06
1.6817e+06
1.94357e+06
1.6888e+06
1.87349e+06
1.73356e+06
1.79131e+06
1.75438e+06
2.01008e+06
1.93586e+06
1.97359e+06
1.86569e+06
1.99095e+06
1.61126e+06
2.00424e+06
1.95e+06
1.9395e+06
2.02998e+06
1.95237e+06
1.84348e+06
2.05366e+06
2.02762e+06
1.87768e+06
1.81586e+06
1.85549e+06
1.83719e+06
1.90775e+06
1.9397e+06
1.98146e+06
1.77734e+06
1.92354e+06
1.59095e+06
2.08201e+06
1.95661e+06
1.95454e+06
1.90478e+06
1.90574e+06
1.69602e+06
2.03714e+06
1.99993e+06
1.90871e+06
1.93839e+06
1.99801e+06
1.70533e+06
1.94585e+06
2.06458e+06
1.91533e+06
1.97473e+06
1.6736e+06
1.78182e+06
2.0667e+06
1.87351e+06
2.03844e+06
1.99807e+06
1.8652e+06
1.70401e+06
2.03301e+06
1.90869e+06
1.96873e+06
1.78875e+06
1.90875e+06
1.93178e+06
1.87454e+06
1.84367e+06
2.06595e+06
1.81402e+06
1.80959e+06
1.49147e+06
1.98013e+06
2.00561e+06
1.85182e+06
1.96695e+06
1.94164e+06
1.59413e+06
1.99351e+06
1.71986e+06
1.63405e+06
1.85858e+06
1.87728e+06
1.96778e+06
1.97582e+06
1.78631e+06
1.78733e+06
1.56136e+06
1.92765e+06
1.85234e+06
1.96691e+06
1.85099e+06
1.88657e+06
1.95962e+06
1.97758e+06
1.49183e+06
2.05544e+06
1.96e+06
2.01557e+06
1.89643e+06
1.73253e+06
1.31641e+06
1.9756e+06
2.02619e+06
1.7126e+06
1.72413e+06
1.98912e+06
1.86204e+06
1.91481e+06
1.99443e+06
1.86313e+06
1.74178e+06
1.91606e+06
1.59858e+06
2.0674e+06
1.88573e+06
1.9471e+06
1.92465e+06
2.02709e+06
1.70255e+06
1.95054e+06
2.02492e+06
1.66406e+06
1.90383e+06
1.9556e+06
1.98794e+06
1.91046e+06
1.86445e+06
1.59114e+06
1.91127e+06
1.91256e+06
1.85637e+06
2.029e+06
1.98793e+06
1.93613e+06
1.85022e+06
1.47107e+06
1.59179e+06
1.97664e+06
1.88809e+06
2.00474e+06
1.93065e+06
1.93339e+06
1.77009e+06
2.01121e+06
1.94135e+06
1.91192e+06
1.87879e+06
1.96116e+06
1.70037e+06
1.93953e+06
1.93401e+06
1.94134e+06
1.81264e+06
1.97999e+06
1.81432e+06
1.98654e+06
1.86881e+06
1.94203e+06
2.04103e+06
2.02847e+06
1.78261e+06
2.00389e+06
1.84352e+06
1.84056e+06
2.02985e+06
2.00519e+06
2.02195e+06
1.94275e+06
1.83468e+06
1.55757e+06
1.70849e+06
1.99791e+06
1.76784e+06
1.90744e+06
1.89446e+06
1.83145e+06
1.9352e+06
2.00576e+06
1.52566e+06
2.0358e+06
1.8188e+06
1.95991e+06
1.98143e+06
1.95843e+06
1.9749e+06
2.03191e+06
1.98133e+06
1.9152e+06
1.79129e+06
1.88085e+06
1.94346e+06
2.0195e+06
1.95547e+06
1.95058e+06
1.81358e+06
1.82439e+06
1.42144e+06
2.0537e+06
2.00775e+06
1.79696e+06
1.96069e+06
1.65348e+06
1.72435e+06
2.01015e+06
1.64205e+06
1.79653e+06
1.77571e+06
1.92429e+06
1.91312e+06
2.04101e+06
2.00153e+06
1.71879e+06
1.90321e+06
1.91565e+06
1.61018e+06
1.98627e+06
1.82894e+06
1.74245e+06
1.85127e+06
1.95035e+06
1.71856e+06
2.01707e+06
1.93397e+06
2.00523e+06
1.85192e+06
1.83686e+06
1.47148e+06
1.82186e+06
2.00215e+06
2.0878e+06
1.66405e+06
1.88896e+06
1.63365e+06
1.90387e+06
2.02232e+06
1.77675e+06
1.81472e+06
1.58518e+06
1.8678e+06
2.04189e+06
2.04245e+06
1.99395e+06
1.93271e+06
1.79653e+06
1.96658e+06
2.02154e+06
1.98932e+06
1.83991e+06
1.76008e+06
1.77539e+06
1.80793e+06
1.80669e+06
1.86824e+06
1.92716e+06
1.69568e+06
1.73479e+06
1.68062e+06
1.50172e+06
2.00868e+06
1.95413e+06
1.74831e+06
1.712e+06
1.11655e+06
1.92026e+06
1.97414e+06
1.91901e+06
1.7071e+06
1.5805e+06
1.45964e+06
1.89721e+06
1.66447e+06
1.95861e+06
1.72379e+06
1.51437e+06
1.53843e+06
1.98911e+06
1.87885e+06
2.01965e+06
1.8729e+06
1.93917e+06
1.84824e+06
1.96643e+06
1.83934e+06
1.69823e+06
1.60044e+06
1.82566e+06
1.7757e+06
1.99662e+06
1.9128e+06
1.92792e+06
1.82768e+06
1.77123e+06
1.65917e+06
1.9637e+06
2.01293e+06
1.97431e+06
1.98712e+06
1.77607e+06
1.88706e+06
1.83761e+06
1.90419e+06
1.93305e+06
1.80626e+06
2.01944e+06
1.90299e+06
2.02164e+06
1.92606e+06
1.73187e+06
1.34671e+06
2.06336e+06
1.85757e+06
1.90582e+06
1.90268e+06
1.50742e+06
2.05287e+06
2.07176e+06
2.08707e+06
1.85843e+06
1.98023e+06
1.94783e+06
1.74676e+06
2.03684e+06
1.89994e+06
1.91326e+06
1.91813e+06
1.94607e+06
1.8621e+06
2.03442e+06
1.91245e+06
1.9932e+06
1.937e+06
1.89742e+06
1.61374e+06
1.75533e+06
1.72483e+06
2.01176e+06
1.79012e+06
1.94035e+06
1.7324e+06
1.93053e+06
1.9804e+06
1.94006e+06
1.95371e+06
1.50772e+06
1.92181e+06
1.92962e+06
2.09057e+06
1.97254e+06
1.99211e+06
1.87707e+06
2.05182e+06
1.84176e+06
1.94374e+06
1.77335e+06
1.92399e+06
2.01653e+06
1.85116e+06
1.90039e+06
2.02739e+06
1.9647e+06
1.93859e+06
1.84325e+06
2.01374e+06
1.8484e+06
1.88198e+06
1.58889e+06
1.9281e+06
1.90193e+06
2.06542e+06
2.02825e+06
2.08844e+06
1.91317e+06
2.03274e+06
1.91305e+06
1.99137e+06
1.94097e+06
1.85625e+06
2.00126e+06
2.06196e+06
2.02472e+06
1.94002e+06
2.04268e+06
2.00316e+06
2.01376e+06
2.05478e+06
1.97136e+06
2.01238e+06
1.97447e+06
1.58315e+06
1.97179e+06
1.80084e+06
1.96726e+06
1.73655e+06
1.86522e+06
1.57795e+06
1.93981e+06
2.01377e+06
1.82831e+06
2.05528e+06
1.82124e+06
1.6541e+06
1.32104e+06
1.92603e+06
1.88045e+06
1.79689e+06
1.97467e+06
1.78999e+06
1.84562e+06
1.99129e+06
2.01564e+06
1.94544e+06
2.02986e+06
1.55997e+06
2.01991e+06
1.87888e+06
1.9715e+06
1.96529e+06
1.9222e+06
1.8895e+06
1.85543e+06
1.8526e+06
1.77982e+06
1.90306e+06
1.97654e+06
1.71338e+06
1.9132e+06
2.08472e+06
1.90015e+06
1.86107e+06
1.93387e+06
1.79784e+06
2.00629e+06
1.80575e+06
1.67417e+06
1.85109e+06
2.05927e+06
1.91761e+06
2.04121e+06
1.82784e+06
1.95103e+06
1.78271e+06
1.99283e+06
1.52832e+06
2.01136e+06
2.07226e+06
1.9423e+06
2.04008e+06
1.97876e+06
1.38931e+06
2.03751e+06
1.56341e+06
1.81994e+06
1.92276e+06
1.50584e+06
1.85183e+06
2.08073e+06
1.79032e+06
1.69554e+06
1.78847e+06
1.70814e+06
1.72867e+06
1.57377e+06
1.98824e+06
1.71702e+06
1.77279e+06
1.93649e+06
1.7277e+06
1.88747e+06
1.94593e+06
1.85394e+06
1.85811e+06
1.98493e+06
1.86397e+06
2.05466e+06
2.04326e+06
1.86312e+06
2.00628e+06
1.96476e+06
1.63485e+06
1.92884e+06
1.96009e+06
1.60997e+06
2.05415e+06
2.06487e+06
1.95316e+06
2.08837e+06
2.00632e+06
1.70252e+06
1.90946e+06
1.82346e+06
1.73769e+06
1.99857e+06
2.07583e+06
1.9302e+06
2.02165e+06
1.9343e+06
1.81753e+06
1.97374e+06
1.89254e+06
1.95332e+06
1.98382e+06
1.73485e+06
1.64778e+06
2.06715e+06
2.02888e+06
1.96389e+06
2.01944e+06
2.06658e+06
1.9723e+06
2.06039e+06
2.08907e+06
1.79271e+06
1.89814e+06
2.02207e+06
1.36912e+06
2.07037e+06
2.06225e+06
1.96317e+06
1.96867e+06
1.86266e+06
1.5613e+06
2.02242e+06
1.83341e+06
1.94246e+06
1.89386e+06
2.05174e+06
1.84446e+06
1.91145e+06
2.00744e+06
1.92028e+06
1.70179e+06
1.84452e+06
1.54743e+06
2.07359e+06
2.01186e+06
1.96222e+06
1.98906e+06
1.94789e+06
1.56325e+06
2.04138e+06
1.99312e+06
1.95675e+06
1.8787e+06
1.90269e+06
1.92506e+06
1.89242e+06
2.01528e+06
1.76461e+06
1.91791e+06
1.95212e+06
1.4725e+06
2.10633e+06
1.97854e+06
1.80851e+06
2.00697e+06
1.98331e+06
1.86634e+06
1.91878e+06
1.93471e+06
1.88423e+06
1.95163e+06
2.01e+06
1.82049e+06
2.00602e+06
2.00262e+06
1.91938e+06
1.90735e+06
1.67758e+06
1.72002e+06
1.99237e+06
1.96542e+06
1.94928e+06
1.94516e+06
1.95693e+06
1.77284e+06
1.86896e+06
1.95611e+06
1.93825e+06
1.85384e+06
2.01731e+06
1.27352e+06
2.07255e+06
1.85737e+06
1.94274e+06
2.04317e+06
1.93113e+06
1.89583e+06
2.01018e+06
2.06544e+06
1.82085e+06
1.89531e+06
1.94921e+06
1.88688e+06
2.09672e+06
2.00533e+06
2.03356e+06
2.01735e+06
2.01882e+06
1.81885e+06
2.06998e+06
2.06907e+06
1.98409e+06
2.00727e+06
1.90596e+06
1.60581e+06
1.94757e+06
1.99813e+06
1.87568e+06
1.89822e+06
1.57957e+06
1.87204e+06
2.00904e+06
1.88452e+06
1.71961e+06
1.64149e+06
1.8811e+06
1.95691e+06
1.96759e+06
1.971e+06
1.83502e+06
1.9252e+06
1.9805e+06
1.84477e+06
2.0352e+06
1.96756e+06
1.91765e+06
1.73144e+06
1.95273e+06
1.47055e+06
2.01404e+06
1.96189e+06
1.71214e+06
1.84176e+06
2.0067e+06
1.81496e+06
2.01743e+06
2.04231e+06
1.84676e+06
1.95317e+06
2.04446e+06
1.7658e+06
1.95298e+06
2.03115e+06
1.87799e+06
1.87967e+06
1.73362e+06
1.60333e+06
2.10999e+06
1.88557e+06
1.99016e+06
1.8894e+06
1.9787e+06
1.69988e+06
2.05343e+06
2.0002e+06
1.83791e+06
1.9179e+06
1.74438e+06
1.96843e+06
2.11368e+06
1.92653e+06
1.53742e+06
1.79917e+06
1.94025e+06
1.76231e+06
1.97278e+06
1.92936e+06
2.01896e+06
1.91435e+06
1.91932e+06
1.51869e+06
2.01188e+06
1.99307e+06
1.8971e+06
1.8977e+06
1.753e+06
1.65971e+06
2.03488e+06
1.92205e+06
1.98286e+06
1.8122e+06
1.87942e+06
1.94222e+06
1.95995e+06
2.04855e+06
1.87394e+06
1.62476e+06
1.84359e+06
1.56116e+06
1.99289e+06
1.97658e+06
2.00671e+06
1.70182e+06
1.73371e+06
1.87991e+06
1.97933e+06
1.88158e+06
2.00886e+06
1.71289e+06
1.79996e+06
2.01251e+06
1.93549e+06
2.00047e+06
1.76217e+06
1.80593e+06
1.92307e+06
1.64115e+06
1.91949e+06
1.95311e+06
1.97782e+06
1.79449e+06
1.85947e+06
1.28502e+06
1.69043e+06
1.98865e+06
1.88108e+06
1.76569e+06
1.74178e+06
1.88902e+06
2.04775e+06
1.97107e+06
1.78499e+06
1.75523e+06
1.78758e+06
1.82795e+06
2.08385e+06
1.9085e+06
1.62396e+06
1.87292e+06
1.92036e+06
1.72711e+06
2.00764e+06
1.96175e+06
1.94706e+06
1.81957e+06
1.65154e+06
1.27861e+06
2.05156e+06
1.8723e+06
2.03814e+06
1.97274e+06
1.87408e+06
1.98536e+06
2.02879e+06
1.73389e+06
1.92503e+06
1.90871e+06
1.96646e+06
1.83496e+06
1.86614e+06
1.96476e+06
1.90597e+06
1.93079e+06
1.89989e+06
1.77507e+06
1.872e+06
1.92263e+06
2.02069e+06
1.96653e+06
2.03926e+06
2.08214e+06
1.8843e+06
1.95963e+06
1.93896e+06
1.71612e+06
1.81895e+06
1.66206e+06
2.04779e+06
1.84758e+06
2.03699e+06
1.4563e+06
1.88883e+06
1.94973e+06
1.99309e+06
1.97502e+06
2.01719e+06
1.96907e+06
1.93206e+06
1.91877e+06
1.87477e+06
1.87247e+06
1.8114e+06
1.70872e+06
1.9491e+06
1.95571e+06
1.93188e+06
1.89995e+06
2.01253e+06
1.8755e+06
1.8431e+06
1.83265e+06
1.96448e+06
1.96829e+06
1.96581e+06
1.96734e+06
1.92467e+06
2.00252e+06
1.98765e+06
1.89355e+06
1.92695e+06
1.54218e+06
2.0211e+06
1.79657e+06
2.02551e+06
1.89539e+06
1.82948e+06
1.72541e+06
1.96764e+06
2.02327e+06
1.89263e+06
1.86363e+06
2.04053e+06
1.56606e+06
1.89932e+06
1.73047e+06
1.9018e+06
1.9117e+06
1.74282e+06
1.88571e+06
1.61048e+06
1.95156e+06
1.76259e+06
1.79632e+06
1.95416e+06
1.52864e+06
1.90242e+06
2.00407e+06
1.92359e+06
1.95556e+06
1.76804e+06
1.52017e+06
1.89214e+06
1.95921e+06
1.95881e+06
1.9411e+06
1.93043e+06
1.89386e+06
1.84235e+06
1.58578e+06
1.77099e+06
1.90549e+06
1.9492e+06
1.90237e+06
1.88098e+06
2.03195e+06
1.91402e+06
1.90964e+06
2.03057e+06
1.21969e+06
2.03611e+06
2.04511e+06
1.96218e+06
1.84256e+06
1.89491e+06
1.64748e+06
1.97346e+06
1.63487e+06
2.03237e+06
2.00326e+06
1.98732e+06
1.42629e+06
1.58552e+06
1.62881e+06
1.87467e+06
1.86264e+06
1.94756e+06
1.48312e+06
1.82114e+06
1.51884e+06
1.88291e+06
1.85454e+06
1.77291e+06
1.29496e+06
1.40688e+06
1.74368e+06
1.94678e+06
1.96945e+06
1.92147e+06
1.76975e+06
1.85867e+06
1.82391e+06
1.83661e+06
1.8782e+06
1.95827e+06
1.78389e+06
1.60734e+06
1.87422e+06
1.73701e+06
1.90541e+06
1.88071e+06
1.81272e+06
1.53463e+06
1.88956e+06
2.0467e+06
1.91824e+06
1.88308e+06
1.35023e+06
1.91732e+06
2.02906e+06
1.59763e+06
1.91428e+06
1.97522e+06
1.98173e+06
1.9415e+06
1.91243e+06
1.77738e+06
1.99797e+06
2.05632e+06
1.88043e+06
1.936e+06
2.05976e+06
1.96242e+06
2.03727e+06
1.73313e+06
1.68017e+06
2.03569e+06
2.11365e+06
2.00723e+06
2.03979e+06
1.82072e+06
1.76759e+06
2.02605e+06
1.88704e+06
1.99154e+06
1.91242e+06
1.95024e+06
1.20342e+06
1.95459e+06
1.94938e+06
1.80652e+06
1.98669e+06
2.00571e+06
1.68686e+06
1.9335e+06
1.97687e+06
1.91868e+06
1.95004e+06
1.93765e+06
1.77874e+06
1.8042e+06
1.99602e+06
1.93468e+06
1.98448e+06
1.99088e+06
1.48599e+06
1.92273e+06
1.97771e+06
2.04223e+06
1.99515e+06
1.96993e+06
1.68615e+06
1.77478e+06
2.0142e+06
1.99221e+06
1.96539e+06
1.94147e+06
1.33742e+06
1.92835e+06
1.88082e+06
1.99702e+06
1.85305e+06
1.87104e+06
1.48e+06
1.89792e+06
1.28478e+06
1.90213e+06
1.95321e+06
1.8766e+06
1.51802e+06
1.79611e+06
1.97243e+06
1.90886e+06
1.9095e+06
1.9174e+06
1.56521e+06
2.02687e+06
2.05021e+06
1.94726e+06
1.73854e+06
1.92584e+06
1.7266e+06
2.00644e+06
1.9361e+06
1.77172e+06
2.05696e+06
2.03431e+06
1.63365e+06
1.98949e+06
2.03962e+06
1.88563e+06
2.01396e+06
2.02013e+06
1.65788e+06
1.88212e+06
1.90104e+06
1.88359e+06
1.84885e+06
1.9173e+06
1.81277e+06
2.00444e+06
2.04193e+06
1.98965e+06
1.93451e+06
1.93799e+06
1.50945e+06
2.07581e+06
1.97828e+06
1.96351e+06
2.01832e+06
1.95708e+06
1.69138e+06
1.85276e+06
2.07148e+06
2.01703e+06
1.9894e+06
1.96259e+06
1.62006e+06
1.96381e+06
1.99758e+06
1.97608e+06
1.82094e+06
1.9873e+06
1.74692e+06
1.93453e+06
1.952e+06
1.65924e+06
1.90742e+06
2.00687e+06
1.90728e+06
1.85227e+06
1.90418e+06
1.94676e+06
1.69921e+06
1.92619e+06
1.58018e+06
1.92902e+06
1.95944e+06
2.04537e+06
1.93545e+06
1.75527e+06
1.1224e+06
1.53076e+06
1.71856e+06
2.00888e+06
1.73937e+06
1.73899e+06
1.36447e+06
1.91559e+06
2.01283e+06
1.92656e+06
1.95455e+06
1.68532e+06
1.56904e+06
1.86103e+06
1.96977e+06
1.41058e+06
1.85848e+06
1.92974e+06
1.90658e+06
1.99826e+06
1.94186e+06
1.5561e+06
1.84353e+06
1.92097e+06
1.85115e+06
1.93478e+06
1.91365e+06
1.75598e+06
1.88165e+06
1.97811e+06
1.69641e+06
2.11556e+06
1.87274e+06
1.66452e+06
1.97072e+06
1.90602e+06
1.65368e+06
2.11154e+06
1.91671e+06
1.22067e+06
1.97483e+06
2.00265e+06
1.86892e+06
2.01659e+06
2.10238e+06
1.94855e+06
2.01777e+06
2.05131e+06
917956
2.02312e+06
1.93602e+06
1.88261e+06
1.9714e+06
1.92348e+06
1.91793e+06
2.0199e+06
2.04564e+06
1.7106e+06
1.96198e+06
1.7505e+06
1.39073e+06
1.92274e+06
2.07586e+06
1.69326e+06
1.93646e+06
1.83772e+06
1.67782e+06
2.09771e+06
1.87518e+06
1.93615e+06
2.03445e+06
1.79353e+06
1.80983e+06
1.87086e+06
1.74505e+06
1.91437e+06
1.87262e+06
1.79451e+06
1.78353e+06
2.00684e+06
1.99379e+06
1.71771e+06
1.85639e+06
1.88652e+06
1.7727e+06
1.8767e+06
2.05191e+06
1.78066e+06
1.9358e+06
1.95587e+06
1.4823e+06
1.94278e+06
2.00937e+06
1.90286e+06
1.86466e+06
1.456e+06
1.12258e+06
1.8334e+06
1.83247e+06
1.96015e+06
2.02552e+06
1.88333e+06
1.61103e+06
1.88164e+06
2.06094e+06
1.84918e+06
1.96016e+06
1.9772e+06
1.51277e+06
2.00037e+06
2.004e+06
1.53241e+06
1.91283e+06
2.00416e+06
1.78219e+06
1.98291e+06
1.83456e+06
1.44458e+06
1.98494e+06
1.97694e+06
1.94337e+06
2.02175e+06
1.97443e+06
1.22625e+06
1.90112e+06
1.94101e+06
1.91938e+06
2.05182e+06
1.78429e+06
1.64883e+06
1.75757e+06
1.66667e+06
1.90396e+06
2.02421e+06
1.85666e+06
1.71368e+06
1.89071e+06
1.89918e+06
1.67863e+06
2.04235e+06
2.01254e+06
1.71119e+06
1.92489e+06
1.86328e+06
1.75941e+06
2.09136e+06
1.85549e+06
1.98832e+06
1.96996e+06
1.97396e+06
1.54824e+06
2.06659e+06
1.97942e+06
1.73076e+06
1.85798e+06
1.87688e+06
1.77797e+06
2.0312e+06
1.96697e+06
1.89208e+06
1.89557e+06
1.93109e+06
1.67141e+06
1.9416e+06
1.94584e+06
1.68933e+06
1.98349e+06
1.91663e+06
1.46586e+06
1.94834e+06
2.01194e+06
2.0116e+06
1.77656e+06
1.93365e+06
1.50651e+06
1.94555e+06
1.91012e+06
1.91748e+06
1.92534e+06
1.95975e+06
1.5553e+06
1.95775e+06
2.05279e+06
2.06817e+06
1.89334e+06
2.03592e+06
1.48065e+06
1.85937e+06
1.98134e+06
1.98383e+06
1.94875e+06
1.89014e+06
1.77783e+06
2.06699e+06
1.93002e+06
1.73883e+06
1.82596e+06
1.9449e+06
1.86218e+06
1.95723e+06
1.97123e+06
1.48502e+06
1.81829e+06
1.83669e+06
1.44137e+06
2.00179e+06
1.93993e+06
1.8065e+06
1.85083e+06
1.9035e+06
1.47691e+06
2.09399e+06
1.97217e+06
1.87466e+06
1.86915e+06
1.9471e+06
1.72992e+06
1.97143e+06
1.97469e+06
1.85548e+06
1.84092e+06
2.00425e+06
1.83307e+06
2.00047e+06
2.03861e+06
1.96943e+06
1.9958e+06
2.00863e+06
1.56409e+06
2.027e+06
1.98136e+06
2.02985e+06
1.97227e+06
1.65656e+06
1.58334e+06
2.06186e+06
1.88751e+06
1.73626e+06
1.76442e+06
1.90236e+06
1.62503e+06
1.94933e+06
1.89917e+06
1.74392e+06
1.88867e+06
1.85509e+06
1.63857e+06
1.95209e+06
1.94979e+06
1.80947e+06
1.97137e+06
1.76229e+06
1.79662e+06
1.99022e+06
1.74959e+06
1.60476e+06
1.69962e+06
1.89084e+06
1.83821e+06
2.0024e+06
1.82684e+06
1.61945e+06
1.94522e+06
1.86284e+06
1.9814e+06
2.0219e+06
1.96069e+06
1.80823e+06
2.03879e+06
1.86404e+06
1.60038e+06
2.01254e+06
1.8676e+06
1.86069e+06
2.03589e+06
1.78332e+06
1.68885e+06
2.04138e+06
1.85569e+06
1.77245e+06
1.6951e+06
1.98261e+06
1.90718e+06
2.0244e+06
2.04372e+06
1.84863e+06
1.71497e+06
1.97921e+06
1.65874e+06
2.07125e+06
1.95133e+06
1.72881e+06
1.94419e+06
1.86409e+06
1.75718e+06
1.87278e+06
1.96386e+06
1.87007e+06
1.94147e+06
1.74999e+06
1.43654e+06
2.07412e+06
1.91033e+06
1.9831e+06
1.95099e+06
1.78183e+06
1.73475e+06
1.99817e+06
1.60785e+06
1.99422e+06
1.74896e+06
1.82859e+06
1.53945e+06
1.85224e+06
2.00968e+06
1.78433e+06
1.76076e+06
1.90076e+06
1.77553e+06
2.02467e+06
1.97676e+06
1.87949e+06
2.03779e+06
1.9395e+06
1.52841e+06
2.07851e+06
1.85614e+06
1.78421e+06
1.86924e+06
1.89356e+06
1.72697e+06
2.06195e+06
2.02315e+06
1.74997e+06
1.94648e+06
1.83709e+06
1.88556e+06
[truncated: 59,002 more rows]

## Sheet: Suppl. Fig. 10b
Suppl. Fig. 10b
Correlation filter rejected data points									Correlation filter accepted data points
sum_abs_S_correl_filter_rejected	intensity_diode_correl_filter_rejected								sum_abs_S_correl_filter_accepted	intensity_diode_correl_filter_accepted
1.91171e+06	588.523								1.96525e+06	552.396
1.96818e+06	534.743								1.9116e+06	564.606
1.81657e+06	565.607								1.94119e+06	553.722
1.99589e+06	547.494								2.01599e+06	584.579
2.05018e+06	569.167								1.9521e+06	570.024
2.04823e+06	558.972								2.06829e+06	614.644
2.06594e+06	568.902								2.00318e+06	612.55
1.8836e+06	527.034								1.92433e+06	580.866
1.98814e+06	542.672								1.98463e+06	595.989
1.99373e+06	556.812								1.9539e+06	584.667
2.02224e+06	566.601								1.99808e+06	570.079
1.99426e+06	556.997								1.78538e+06	545.157
2.00456e+06	556.553								2.00548e+06	588.003
1.61941e+06	504.809								1.84911e+06	560.535
1.93488e+06	596.167								1.97955e+06	567.275
1.92469e+06	533.618								1.95466e+06	584.264
1.78587e+06	558.302								1.85176e+06	553.034
1.81998e+06	506.559								1.86125e+06	549.051
2.0376e+06	570.342								1.94321e+06	587.808
1.8138e+06	557.612								2.00429e+06	589.916
1.90758e+06	584.839								2.02357e+06	577.496
1.97233e+06	549.17								1.87472e+06	556.359
1.98885e+06	609.439								1.84473e+06	542.73
1.89177e+06	527.773								1.56695e+06	448.755
2.05312e+06	568.978								2.00474e+06	586.768
1.99875e+06	559.204								1.94673e+06	573.152
1.91575e+06	537.964								1.86417e+06	529.913
1.66298e+06	526.168								2.02192e+06	596.962
1.8235e+06	510.399								1.82799e+06	555.479
1.97975e+06	611.7								1.91614e+06	556.585
2.00709e+06	563.151								1.87837e+06	555.022
1.93438e+06	602.445								1.91902e+06	561.304
1.99445e+06	559.834								1.94449e+06	556.999
1.90274e+06	533.913								2.05052e+06	593.767
1.88277e+06	590.737								1.87124e+06	567.309
1.99627e+06	555.705								1.90406e+06	557.178
1.59684e+06	488.937								1.85688e+06	532.382
1.9451e+06	546.205								1.90487e+06	560.978
1.81847e+06	502.121								1.91385e+06	543.858
1.98689e+06	548.455								1.84466e+06	522.84
2.02779e+06	622.476								1.64663e+06	483.655
1.98924e+06	551.849								2.04756e+06	618.089
1.97305e+06	605.12								1.91717e+06	578.577
1.93604e+06	593.615								2.03614e+06	580.162
1.73931e+06	543.717								1.85977e+06	557.197
2.04551e+06	567.315								1.95035e+06	587.228
1.70571e+06	474.628								1.93634e+06	545.632
1.99804e+06	552.035								2.01586e+06	578.4
1.93607e+06	540.741								1.96823e+06	593.366
1.87636e+06	576.825								2.08872e+06	629.473
2.05586e+06	569.679								1.88253e+06	534.339
1.42051e+06	439.661								1.85338e+06	560.428
1.72386e+06	545.36								1.79886e+06	534.767
1.97319e+06	550.952								2.0174e+06	587.404
1.99837e+06	556.345								1.74311e+06	513.37
1.89105e+06	581.34								1.84702e+06	530.98
1.98845e+06	554.168								1.97057e+06	582.305
1.70137e+06	522.334								1.81478e+06	547.823
2.02062e+06	559.932								1.84735e+06	529.549
1.97753e+06	610.715								2.0236e+06	601.827
1.76592e+06	546.133								1.971e+06	591.188
2.05257e+06	572.145								1.92858e+06	545.411
1.97547e+06	605.345								1.90511e+06	557.613
1.88488e+06	525.92								1.96088e+06	593.215
2.00691e+06	617.886								2.00763e+06	589.862
1.81228e+06	561.06								1.89261e+06	568.077
1.97978e+06	547.506								2.10864e+06	620.579
1.96916e+06	548.44								1.96447e+06	594.894
1.83029e+06	511.031								2.00659e+06	567.289
1.96428e+06	543.453								1.91763e+06	555.747
1.92148e+06	535.462								1.9096e+06	566.662
1.65775e+06	508.272								1.94663e+06	566.929
1.91101e+06	533.414								1.60569e+06	473.045
1.91986e+06	596.797								1.9694e+06	596.427
1.84447e+06	567.848								1.87981e+06	557.812
1.98346e+06	556.127								1.97084e+06	556.9
1.93466e+06	538.573								1.93932e+06	571.064
1.99126e+06	610.855								1.91004e+06	564.116
1.87339e+06	523.323								1.81559e+06	537.523
1.61463e+06	495.738								1.88901e+06	553.273
1.93814e+06	537.325								1.65108e+06	483.754
1.84073e+06	568.704								1.86133e+06	546.929
1.90271e+06	532.694								1.52696e+06	439.62
1.84283e+06	514.709								1.83203e+06	541.186
1.74396e+06	537.105								2.03386e+06	615.01
1.89708e+06	530.368								1.80842e+06	519.141
1.41495e+06	446.147								1.95897e+06	562.352
1.2316e+06	391.714								2.07414e+06	616.361
1.91109e+06	536.791								1.97147e+06	584.326
1.51131e+06	488.634								1.94838e+06	576.978
1.94839e+06	598.875								1.92362e+06	547.86
1.74312e+06	487.77								1.96011e+06	593.622
1.85769e+06	574.37								2.07013e+06	599.605
1.42166e+06	440.757								2.0115e+06	576.368
1.74046e+06	548.494								1.88293e+06	553.854
1.85196e+06	585.221								2.00011e+06	606.525
1.76646e+06	551.019								2.0027e+06	576.193
1.99642e+06	551.83								1.62883e+06	483.338
1.89796e+06	527.295								1.9506e+06	588.922
1.96506e+06	550.242								1.72269e+06	503.373
1.95639e+06	602.383								1.88304e+06	542.478
1.81774e+06	570.42								2.07075e+06	621.48
2.02194e+06	564.746								1.88227e+06	549.877
2.01208e+06	560.314								1.96134e+06	562.149
1.99835e+06	554.332								1.9644e+06	599.145
1.67935e+06	519.598								1.99302e+06	567.895
1.97391e+06	545.47								1.92674e+06	545.977
1.9688e+06	537.804								2.03037e+06	611.049
1.97088e+06	553.394								1.92327e+06	559.819
1.83207e+06	510.161								1.82933e+06	532.097
2.0061e+06	553.301								1.84442e+06	560.983
2.00556e+06	549.015								2.05739e+06	594.635
1.98442e+06	557.221								1.96937e+06	570.852
1.87789e+06	513.033								1.99804e+06	595.56
1.98983e+06	557.311								1.69624e+06	486.39
1.92075e+06	531.08								1.98472e+06	595.526
1.9273e+06	537.435								1.87766e+06	559.833
1.91859e+06	538.701								1.78412e+06	506.274
1.86818e+06	574.56								1.79193e+06	528.29
1.45535e+06	450.784								2.0112e+06	585.604
1.76762e+06	550.489								1.72517e+06	502.529
1.65321e+06	509.058								2.02716e+06	569.652
1.72327e+06	533.685								1.93359e+06	551.279
1.96562e+06	549.423								1.94881e+06	565.883
2.03353e+06	570.972								2.02924e+06	570.631
1.89877e+06	526.003								1.98966e+06	570.806
1.9607e+06	531.036								1.67466e+06	496.18
1.74885e+06	541.591								1.95823e+06	554.348
2.01775e+06	560.065								1.85736e+06	556.235
1.81208e+06	559.86								1.94939e+06	552.192
1.96676e+06	609.748								2.04884e+06	592.8
1.94124e+06	532.466								2.00593e+06	574.26
1.95171e+06	540.551								1.81212e+06	517.186
2.03783e+06	571.866								2.03835e+06	606.425
1.83227e+06	577.648								1.86986e+06	535.095
1.42794e+06	457.913								1.9627e+06	563.876
1.95519e+06	547.535								1.71395e+06	520.684
1.98129e+06	553.745								1.90252e+06	572.373
1.98273e+06	556.191								1.86288e+06	531.21
1.97502e+06	548.013								1.84925e+06	544.735
1.8056e+06	573.092								2.05826e+06	608.658
1.78073e+06	563.922								1.55967e+06	446.091
1.66605e+06	518.205								1.97982e+06	576.32
1.92107e+06	534.19								1.87037e+06	546.722
1.95844e+06	542.513								1.87811e+06	564.1
1.80337e+06	553.699								1.78e+06	510.791
1.81491e+06	564.322								1.93625e+06	578.461
1.81052e+06	558.682								1.84948e+06	550.073
2.00119e+06	554.347								1.95102e+06	579.638
1.56259e+06	480.112								1.67275e+06	489.464
1.7427e+06	554.988								1.80228e+06	524.334
1.80892e+06	555.423								1.6563e+06	482.669
1.42204e+06	447.159								1.98379e+06	579.731
1.97182e+06	551.205								1.86252e+06	550.638
1.98307e+06	610.592								1.87792e+06	560.181
1.56396e+06	493.643								1.88644e+06	570.247
1.98564e+06	552.725								1.82642e+06	552.182
1.82199e+06	560.109								1.89791e+06	548.026
2.05327e+06	565.052								1.73502e+06	502.702
1.85633e+06	518.634								1.64459e+06	494.698
1.80112e+06	553.026								1.8995e+06	541.053
1.73368e+06	540.745								1.77407e+06	522.56
1.86273e+06	517.597								1.85472e+06	527.606
2.04553e+06	559.286								1.82033e+06	546.868
1.78534e+06	548.447								1.99973e+06	586.437
1.58089e+06	502.319								1.96616e+06	598.899
1.41185e+06	450.161								1.52213e+06	466.205
1.21106e+06	379.896								2.0388e+06	601.583
1.53792e+06	487.471								1.91963e+06	551.888
1.67647e+06	524.891								1.96973e+06	600.58
1.69101e+06	523.727								1.77554e+06	518.381
1.32954e+06	426.597								1.79054e+06	546.71
1.26398e+06	396.545								1.78687e+06	525.399
1.7278e+06	541.004								1.88897e+06	532.091
1.18681e+06	377.258								1.5508e+06	454.898
1.77987e+06	559.601								1.9295e+06	572.739
1.17312e+06	362.04								1.81464e+06	545.386
1.3373e+06	414.935								1.94143e+06	546.437
1.93112e+06	538.822								1.94859e+06	569.943
1.98928e+06	551.828								1.91994e+06	572.223
1.96527e+06	604.114								2.0544e+06	592.421
1.90578e+06	597.462								1.84433e+06	522.258
1.68487e+06	520.585								2.05905e+06	596.964
2.00517e+06	616.475								1.71147e+06	502.555
1.91934e+06	602.522								1.95892e+06	577.629
1.75744e+06	543.658								1.90748e+06	570.606
1.8506e+06	575.463								1.97448e+06	564.762
1.94758e+06	618.062								2.02149e+06	608.042
1.93149e+06	598.079								1.96859e+06	594.678
1.6106e+06	503.425								1.81646e+06	518.806
1.91757e+06	535.105								1.91581e+06	555.656
1.95866e+06	545.485								1.72345e+06	484.648
1.60166e+06	497.502								1.96306e+06	575.589
1.76962e+06	493.259								1.89451e+06	539.024
1.83215e+06	512.735								1.86033e+06	547.44
1.82717e+06	582.591								2.04892e+06	587.1
1.67863e+06	521.576								2.07866e+06	627.44
1.94415e+06	596.71								1.83745e+06	519.828
1.84566e+06	569.759								1.95164e+06	577.287
1.94023e+06	542.687								1.90555e+06	562.531
									1.76652e+06	527.376
									2.01397e+06	601.608
									2.02693e+06	593.33
									2.03744e+06	600.269
									1.96569e+06	561.3
									2.04162e+06	584.28
									1.85393e+06	560.884
									1.97307e+06	567.828
									2.04578e+06	591.07
									1.69351e+06	480.653
									1.9767e+06	573.766
									2.05211e+06	590.76
									1.63742e+06	481.405
									1.98396e+06	590.234
									1.99812e+06	568.716
									1.94472e+06	547.38
									1.8068e+06	540.536
									1.76919e+06	535.154
									1.8306e+06	529.92
									1.98682e+06	593.967
									2.00846e+06	582.244
									2.0027e+06	567.186
									1.77333e+06	534.288
									1.95139e+06	565.412
									1.85112e+06	555.69
									1.99183e+06	573.468
									2.00295e+06	566.644
									1.92021e+06	574.327
									1.8963e+06	536.003
									1.98173e+06	558.537
									1.90293e+06	570.584
									1.95395e+06	568.265
									1.67888e+06	494.256
									1.80354e+06	526.175
									1.95936e+06	576.691
									1.90605e+06	556.146
									1.90014e+06	541.592
									1.75066e+06	500.404
									1.94661e+06	553.375
									1.81126e+06	534.489
									1.81018e+06	533.645
									1.85181e+06	529.447
									1.85309e+06	545.176
									1.89402e+06	562.756
									1.77761e+06	532.63
									1.99964e+06	584.946
									1.98508e+06	573.368
									1.78102e+06	527.452
									1.95348e+06	552.052
									1.86662e+06	535.444
									1.67385e+06	502.254
									1.99469e+06	597.449
									1.85976e+06	561.913
									1.95955e+06	582.532
									1.76412e+06	515.124
									1.87724e+06	542.191
									1.84029e+06	517.049
									1.83617e+06	524.506
									1.808e+06	514.388
									1.98823e+06	592.049
									1.45111e+06	437.764
									1.83424e+06	539.353
									2.01079e+06	589.453
									1.90256e+06	579.281
									1.73803e+06	521.081
									2.00841e+06	574.881
									1.86234e+06	530.191
									1.96983e+06	562.669
									1.77807e+06	508.531
									1.91266e+06	545.577
									1.83182e+06	523.739
									1.88288e+06	529.38
									1.81769e+06	522.434
									1.94367e+06	569.462
									1.93509e+06	547.501
									2.03009e+06	572.951
									1.88374e+06	539.095
									1.9519e+06	562.142
									1.82517e+06	528.295
									1.84947e+06	549.792
									1.92959e+06	559.01
									1.77098e+06	524.106
									1.91926e+06	568.715
									1.9436e+06	555.122
									1.98243e+06	568.852
									1.86693e+06	528.83
									2.03177e+06	584.168
									1.92726e+06	541.23
									1.83709e+06	530.684
									1.91504e+06	552.818
									1.8082e+06	526.803
									1.93882e+06	555.443
									1.95289e+06	551.256
									1.87167e+06	538.735
									1.96812e+06	557.33
									1.96195e+06	574.843
									1.91321e+06	551.689
									2.0573e+06	615.899
									1.97203e+06	588.092
									1.95606e+06	584.101
									1.95002e+06	578.141
									1.78589e+06	525.677
									1.60008e+06	489.478
									1.70874e+06	505.639
									1.633e+06	458.929
									1.57522e+06	474.641
									1.84058e+06	525.123
									1.52414e+06	444.32
									1.97758e+06	565.065
									1.72962e+06	517.44
									2.04511e+06	619.471
									1.96569e+06	585.083
									1.9975e+06	578.098
									1.91311e+06	539.352
									1.96024e+06	555.587
									1.95605e+06	569.722
									1.96877e+06	556.794
									1.97604e+06	593.003
									2.02958e+06	610.983
									1.99041e+06	586.012
									2.00435e+06	603.27
									1.95496e+06	572.48
									1.94268e+06	575.543
									1.97739e+06	557.678
									1.9e+06	535.984
									1.88162e+06	543.649
									1.90015e+06	553.969
									1.78091e+06	523.341
									1.70441e+06	499.932
									1.9458e+06	579.702
									1.98771e+06	603.351
									1.71821e+06	515.798
									2.01535e+06	579.602
									1.8815e+06	549.396
									1.89381e+06	546.164
									1.78186e+06	507.777
									1.76596e+06	517.847
									1.91494e+06	572.587
									1.93908e+06	590.261
									1.87053e+06	564.285
									1.96402e+06	587.617
									1.93822e+06	570.882
									1.93053e+06	551.545
									1.71509e+06	494.916
									1.90395e+06	554.831
									1.96374e+06	560.739
									2.01572e+06	572.018
									1.78595e+06	519.864
									1.79817e+06	540.546
									1.99838e+06	574.043
									1.9683e+06	558.836
									1.88442e+06	555.808
									1.84177e+06	519.311
									1.9869e+06	570.475
									2.0457e+06	601.971
									1.94431e+06	549.33
									1.97551e+06	589.536
									1.88476e+06	572.7
									1.75027e+06	519.949
									1.77882e+06	532.116
									1.85997e+06	525.739
									1.99804e+06	567.26
									1.73694e+06	518.584
									1.87122e+06	534.509
									1.6105e+06	492.77
									1.8619e+06	543.915
									1.90797e+06	576.164
									2.03261e+06	594.607
									1.76667e+06	533.54
									1.96655e+06	566.742
									1.42907e+06	418.686
									1.8696e+06	540.981
									1.73959e+06	495.982
									1.83133e+06	518.001
									1.87489e+06	535.228
									1.83312e+06	535.348
									1.90539e+06	560.91
									1.99014e+06	576.927
									1.81315e+06	552.954
									1.84319e+06	552.696
									1.74081e+06	496.89
									1.34857e+06	391.25
									1.94955e+06	551.795
									1.47082e+06	435.848
									1.85593e+06	549.122
									1.77117e+06	540.881
									1.97999e+06	585.818
									1.89121e+06	552.809
									1.94427e+06	550.432
									1.81213e+06	511.852
									1.9932e+06	562.859
									1.79111e+06	520.072
									1.95089e+06	557.149
									1.77628e+06	532.661
									1.5274e+06	459.514
									1.86984e+06	558.152
									1.62803e+06	497.478
									1.75771e+06	507.018
									1.75608e+06	533.598
									1.92962e+06	546.612
									1.91048e+06	540.575
									1.83251e+06	525.891
									1.57889e+06	464.305
									1.93454e+06	568.204
									1.80019e+06	530.461
									1.83926e+06	547.267
									1.92422e+06	555.097
									1.88635e+06	548.335
									1.66888e+06	494.811
									1.89205e+06	532.74
									1.90697e+06	550.337
									1.59822e+06	479.975
									1.93428e+06	553.032
									1.99081e+06	586.69
									1.89246e+06	568.367
									2.03025e+06	607.145
									1.93724e+06	573.22
									1.93594e+06	576.476
									1.91124e+06	564.321
									1.85231e+06	546.068
									2.00308e+06	565.295
									1.89407e+06	558.758
									1.84902e+06	520.629
									1.94408e+06	557.356
									1.89365e+06	539.082
									2.04756e+06	610.45
									1.95549e+06	571.071
									1.95867e+06	594.947
									2.00544e+06	601.254
									1.96882e+06	574.165
									1.84261e+06	561.205
									1.86343e+06	553.069
									1.78913e+06	533.39
									2.04347e+06	582.587
									1.98294e+06	577.57
									1.96866e+06	559.671
									1.96691e+06	574.186
									1.83487e+06	535.514
									2.04652e+06	585.66
									1.84034e+06	549.352
									2.05561e+06	593.528
									1.98212e+06	568.433
									2.03505e+06	605.053
									2.01276e+06	580.606
									1.76785e+06	530.122
									1.88731e+06	559.924
									1.98553e+06	586.404
									1.67698e+06	495.959
									1.96247e+06	572.359
									1.97278e+06	579.326
									1.86926e+06	560.627
									2.02601e+06	598.013
									1.96062e+06	579.455
									2.05431e+06	591.791
									1.94281e+06	565.377
									2.00528e+06	594.594
									1.94275e+06	575.854
									1.81576e+06	534.159
									1.89996e+06	563.364
									1.91352e+06	553.342
									1.86092e+06	536.895
									1.83897e+06	542.399
									1.99842e+06	568.409
									2.02644e+06	577.009
									1.98847e+06	587.013
									1.9358e+06	553.022
									1.98702e+06	576.942
									2.02097e+06	567.789
									1.77243e+06	501.084
									2.00252e+06	568.918
									1.90875e+06	546.165
									1.93347e+06	570.068
									1.9825e+06	560.21
									1.85261e+06	526.459
									1.91909e+06	547.946
									1.83502e+06	523.202
									1.97195e+06	557.511
									2.02006e+06	570.967
									1.95589e+06	551.84
									1.94876e+06	563.988
									1.89772e+06	540.43
									1.94398e+06	550.04
									1.80374e+06	511.158
									1.77888e+06	501.256
									1.85584e+06	529.557
									1.9826e+06	564.737
									1.86197e+06	532.735
									1.88457e+06	532.759
									1.89826e+06	536.985
									1.79745e+06	514.365
									1.89754e+06	538.075
									2.00104e+06	576.916
									1.71395e+06	502.997
									2.02218e+06	576.536
									1.72526e+06	519.473
									1.75258e+06	511.395
									1.97533e+06	583.862
									1.92214e+06	558.404
									1.97147e+06	576.126
									1.993e+06	596.89
									1.89445e+06	554.578
									1.79317e+06	512.815
									1.89842e+06	552.349
									2.0429e+06	605.16
									2.01413e+06	601.459
									1.84327e+06	530.548
									1.99246e+06	589.636
									1.88072e+06	573.188
									1.91905e+06	572.203
									1.76021e+06	527.192
									1.91068e+06	570.379
									1.64429e+06	494.664
									1.90761e+06	568.172
									1.88518e+06	570.035
									1.81983e+06	533.668
									1.87215e+06	550.278
									1.84749e+06	536.514
									1.803e+06	532.562
									1.88665e+06	539.618
									1.95296e+06	568.147
									2.02754e+06	591.875
									1.92666e+06	542.398
									1.89653e+06	549.85
									1.85822e+06	535.281
									1.78201e+06	510.845
									1.91091e+06	538.82
									1.67581e+06	492.336
									1.75161e+06	501.769
									1.88719e+06	544.349
									2.02624e+06	588.821
									1.86446e+06	552.647
									1.91101e+06	548.837
									1.93838e+06	579.717
									1.98148e+06	594.796
									1.86457e+06	557.78
									2.01786e+06	589.971
									1.86398e+06	556.55
									1.96193e+06	569.041
									2.03807e+06	597.648
									1.92884e+06	558.899
									1.91878e+06	566.124
									2.00592e+06	595.131
									1.90071e+06	554.269
									1.98384e+06	582.842
									1.93854e+06	557.513
									2.02716e+06	591.835
									1.99082e+06	571.079
									1.92317e+06	544.924
									1.99649e+06	565.313
									1.80301e+06	517.819
									1.94674e+06	553.426
									1.9562e+06	562.866
									1.7966e+06	519.584
									1.78317e+06	531.91
									2.02082e+06	584.732
									1.92835e+06	585.748
									1.96194e+06	577.849
									1.96537e+06	597.331
									1.8822e+06	570.526
									1.96046e+06	574.197
									2.02882e+06	594.985
									1.93953e+06	573.521
									1.93428e+06	556.965
									1.90259e+06	540.84
									1.75544e+06	492.753
									1.92644e+06	542.492
									1.97187e+06	560.192
									2.03609e+06	584.17
									1.94063e+06	557.744
									2.06477e+06	605.957
									1.95549e+06	565.558
									1.95418e+06	589.095
									1.95693e+06	592.504
									1.93234e+06	570.211
									2.0435e+06	588.853
									2.02677e+06	577.928
									1.93244e+06	566.873
									1.81476e+06	540.882
									1.94651e+06	551.933
									2.05755e+06	586.201
									1.80031e+06	505.719
									1.94564e+06	562.849
									1.89266e+06	534.391
									1.93789e+06	561.451
									2.01216e+06	606.016
									2.04272e+06	591.866
									1.92194e+06	584.435
									1.90495e+06	557.346
									1.95224e+06	561.42
									1.84531e+06	537.799
									1.80058e+06	530.324
									1.76056e+06	518.845
									1.86757e+06	547.737
									1.74243e+06	525.651
									1.94822e+06	583.954
									1.82961e+06	550.996
									1.95754e+06	567.041
									1.80196e+06	548.615
									1.86545e+06	524.248
									2.00658e+06	582.955
									1.93296e+06	551.003
									1.80767e+06	549.689
									1.86754e+06	568.683
									1.86672e+06	550.315
									1.84074e+06	541.295
									1.77707e+06	519.826
									1.72509e+06	496.39
									1.91039e+06	565.059
									1.87334e+06	537.631
									1.92018e+06	558.246
									1.86387e+06	557.445
									1.90952e+06	578.768
									1.80201e+06	540.504
									1.83388e+06	551.949
									1.89286e+06	536.363
									1.97253e+06	556.077
									1.78928e+06	509.024
									1.97179e+06	558.081
									1.89256e+06	568.64
									1.93143e+06	584.667
									1.98669e+06	591.063
									1.95575e+06	577.854
									1.86884e+06	532.166
									1.74169e+06	508.297
									2.02635e+06	586.297
									1.88071e+06	549.262
									1.98844e+06	600.348
									1.80936e+06	531.387
									1.85651e+06	534.5
									1.81347e+06	516.247
									1.87146e+06	539.596
									1.89668e+06	543.381
									1.8417e+06	557.063
									1.89233e+06	554.892
									1.82194e+06	513.182
									2.04687e+06	591.36
									1.95666e+06	580.151
									1.85998e+06	534.312
									1.75468e+06	534.401
									1.85916e+06	551.482
									1.79781e+06	507.648
									1.60276e+06	460.232
									1.55782e+06	447.481
									1.8472e+06	529.158
									1.843e+06	542.505
									1.66164e+06	487.794
									1.67392e+06	488.145
									1.94095e+06	585.966
									1.79081e+06	544.977
									1.65354e+06	504.57
									2.01269e+06	575.22
									1.93354e+06	571.389
									1.88941e+06	552.729
									1.88196e+06	566.616
									1.64282e+06	477.987
									1.89635e+06	535.765
									1.75268e+06	503.258
									2.02506e+06	577.236
									1.86885e+06	552.446
									2.0453e+06	606.475
									1.98976e+06	582.985
									1.90318e+06	577.791
									1.95205e+06	578.333
									1.92806e+06	550.922
									1.85703e+06	540.386
									1.94354e+06	569.04
									1.95647e+06	590.91
									1.94866e+06	580.457
									1.94734e+06	572.033
									1.8902e+06	543.229
									1.92141e+06	552.49
									1.97342e+06	564.067
									1.77182e+06	508.84
									1.9024e+06	553.664
									2.00452e+06	601.299
									2.08391e+06	617.286
									2.01751e+06	597.614
									1.64176e+06	467.868
									2.01608e+06	571.013
									1.95211e+06	556.359
									1.9172e+06	560.52
									1.87352e+06	550.949
									1.83209e+06	551.205
									1.815e+06	538.991
									1.22322e+06	371.336
									1.48607e+06	426.791
									1.855e+06	544.285
									1.85669e+06	560.641
									1.84405e+06	557.151
									1.57054e+06	465.967
									1.99363e+06	563.759
									1.49527e+06	436.956
									1.87395e+06	526.971
									1.63185e+06	477.014
									1.47201e+06	440.35
									1.7118e+06	513.902
									1.71564e+06	518.924
									1.46566e+06	434.428
									1.81905e+06	513.426
									1.27513e+06	382.938
									1.77748e+06	507.093
									1.72687e+06	504.802
									1.65557e+06	497.517
									1.87462e+06	554.395
									1.25802e+06	374.923
									1.91977e+06	543.593
									1.82399e+06	516.315
									1.81779e+06	526.506
									1.85311e+06	546.127
									1.71765e+06	521.065
									1.85138e+06	548.073
									1.74809e+06	527.045
									1.88098e+06	549.538
									1.72374e+06	525.886
									1.72805e+06	505.041
									1.57727e+06	466.822
									1.83913e+06	520.111
									1.46527e+06	437.731
									1.68732e+06	509.415
									1.69543e+06	514.864
									1.67177e+06	509.901
									1.80767e+06	525.437
									1.96685e+06	577.932
									1.75574e+06	499.695
									2.02265e+06	573.173
									1.95086e+06	549.643
									1.79903e+06	522.803
									1.96001e+06	551.67
									1.97878e+06	577.672
									1.90671e+06	540.544
									2.06096e+06	613.62
									1.99407e+06	595.846
									1.74655e+06	525.279
									1.92095e+06	563.439
									1.82625e+06	551.05
									1.99069e+06	587.952
									1.87006e+06	560.411
									1.89196e+06	556.107
									1.95506e+06	588.084
									1.96251e+06	577.862
									1.87753e+06	564.162
									2.06533e+06	595.693
									2.04113e+06	624.152
									2.0506e+06	601.559
									1.84918e+06	563.038
									2.06604e+06	593.55
									1.91539e+06	568.781
									1.9138e+06	571.056
									1.79182e+06	534.936
									1.85356e+06	551.739
									1.76704e+06	520.177
									1.99323e+06	566.486
									1.86785e+06	540.792
									1.7743e+06	506.576
									1.80818e+06	512.714
									1.72441e+06	500.29
									1.52656e+06	457.795
									1.78813e+06	535.7
									1.65095e+06	490.435
									2.03512e+06	588.798
									1.84266e+06	563.768
									1.89452e+06	573.303
									1.77287e+06	513.109
									1.93162e+06	555.822
									1.72641e+06	494.81
									1.90555e+06	536.82
									1.63377e+06	473.824
									1.88817e+06	547.803
									1.75854e+06	523.963
									1.81085e+06	548.586
									1.91611e+06	551.424
									1.65678e+06	484.364
									1.87858e+06	529.678
									1.92927e+06	543.229
									1.82064e+06	524.1
									1.99994e+06	572.771
									1.91048e+06	557.459
									1.75435e+06	531.963
									1.94254e+06	564.912
									1.49003e+06	436.415
									1.71589e+06	502.781
									1.93838e+06	578.787
									1.94949e+06	580.129
									1.72754e+06	491.787
									1.88323e+06	539.928
									1.88921e+06	561.567
									1.92298e+06	575.44
									2.0002e+06	591.625
									1.84745e+06	539.939
									1.9293e+06	543.352
									1.58008e+06	462.464
									1.90824e+06	559.602
									2.05239e+06	596.137
									1.72345e+06	515.138
									1.92538e+06	559.585
									1.91465e+06	562.854
									1.94155e+06	588.948
									1.84256e+06	561.566
									2.00316e+06	583.458
									1.94526e+06	554.892

## Sheet: Suppl. Fig. 11a
Suppl. Fig. 11a
Column A = times in ps
First row = magnitude of scattering vector q in inverse Ångstrom
Values = isotropic difference scattering in e.u./LUC
time_ps	0.418499	0.465364	0.512229	0.559094	0.605959	0.652823	0.699688	0.746553	0.793418	0.840282	0.887147	0.934012	0.980877	1.02774	1.07461	1.12147	1.16834	1.2152	1.26207	1.30893	1.3558	1.40266	1.44952	1.49639	1.54325	1.59012	1.63698	1.68385	1.73071	1.77758	1.82444	1.87131	1.91817	1.96504	2.0119	2.05877	2.10563	2.1525	2.19936	2.24623	2.29309	2.33996	2.38682	2.43369	2.48055	2.52741	2.57428	2.62114	2.66801
-9.82861	-48.8587	-61.402	-66.9331	-57.7324	-30.7378	-18.1972	-20.4939	-37.8176	-21.9847	-23.3668	-36.8841	-39.1384	-36.6925	-40.4259	-20.6244	-19.3898	-57.0216	-55.7222	-46.1947	-44.6378	-25.6677	-36.9782	-60.005	-37.6709	-76.6536	-66.998	-72.7982	-52.2472	-72.7998	-69.1417	-45.7231	-44.1428	-54.6227	-29.2089	-19.96	-43.6336	-36.6225	-18.1496	-13.1453	-16.1598	-6.44217	13.7264	-11.5759	-7.6044	-5.57481	-3.34186	-13.388	7.43963	-1.72518
-9.22488	46.4153	20.5629	5.59575	5.98418	14.3302	-6.30092	2.96417	11.8326	28.2519	19.5547	11.2456	0.827524	-2.19161	-0.469633	-4.11503	0.0156267	-3.3889	-16.3615	-2.38838	-16.373	-2.53389	-16.2464	-77.9961	-78.7184	-69.0928	-83.6005	-129.799	-124.852	-108.114	-117.293	-126.077	-119.375	-127.365	-130.578	-113.683	-102.251	-122.052	-103.273	-107.02	-63.7078	-73.7132	-64.2334	-39.485	-44.1668	-60.395	-47.2653	-29.6269	-18.0191	-10.2064
-8.24362	-53.4982	-31.2709	-60.6818	-62.1055	-58.9976	-62.4804	-42.3994	-72.2894	-53.6954	-63.0056	-64.8348	-67.6052	-60.7076	-90.2746	-112.436	-103.829	-90.4572	-85.8112	-79.286	-92.1913	-95.3431	-97.4561	-159.589	-134.681	-191.394	-222.695	-205.09	-241.724	-237.89	-239.249	-244.811	-240.754	-224.173	-216.314	-213.437	-193.545	-189.209	-182.231	-160.03	-150.636	-126.626	-112.631	-97.6052	-103.983	-74.2865	-68.3859	-72.438	-42.331	-47.4235
-7.2531	-66.1121	-72.3126	-62.6697	-86.7344	-66.3252	-56.7026	-60.5173	-43.1337	-60.8867	-57.209	-73.8533	-43.4478	-43.8866	-78.5119	-31.9913	-46.5436	-68.5831	-61.4824	-78.0467	-81.8559	-82.3554	-93.5967	-95.4009	-82.3196	-130.012	-92.4125	-107.486	-100.236	-102.84	-94.8391	-79.9259	-86.2474	-75.4875	-92.2626	-67.6808	-66.2308	-66.9075	-46.5253	-69.8479	-50.3326	-40.0167	-17.2421	-39.4421	-11.7962	-27.6384	-15.4763	-20.1712	-17.7902	-27.5312
-6.25689	-59.1503	6.43041	-69.1793	-57.4154	-14.0774	-19.7236	-53.4845	-55.5474	-26.1948	-36.6469	-39.2497	-33.3135	-33.7071	-63.9005	-36.2572	-62.0804	-62.5658	-80.0691	-43.9379	-52.6399	-75.7667	-111.148	-99.5585	-127.033	-126.681	-137.543	-177.012	-152.979	-153.785	-186.994	-184.083	-189.826	-173.911	-162.077	-158.727	-121.247	-147.649	-156.77	-125.796	-140.39	-91.825	-85.7859	-70.7598	-79.0904	-47.8046	-58.1292	-57.211	-43.8273	-46.2992
-5.26455	-22.1776	-7.82392	-47.947	-39.1751	-29.5569	-49.8776	-37.0659	-61.3822	-25.4736	-28.0895	-30.981	-34.8703	-11.9563	-37.1018	-43.116	-16.9988	-22.6407	-10.0485	-10.9692	-48.4806	-41.1706	-40.3064	-47.5887	-65.3901	-59.2374	-100.977	-76.3948	-90.2195	-87.6481	-88.9255	-75.3588	-81.5721	-71.9601	-99.7522	-68.8891	-57.2093	-68.7738	-42.9576	-56.7315	-36.6893	-39.0846	-16.9236	-27.9088	-8.10134	-13.3944	-2.45888	-12.9123	-9.56381	-13.8864
-4.27121	-1.91089	33.8753	30.9685	-20.1264	13.892	8.02441	22.5447	-1.80129	12.2243	-0.708271	-14.1083	-9.09971	-3.20809	-19.3018	3.51516	-33.02	-15.6766	-6.37981	-9.58644	-36.5026	-42.0029	-65.1064	-57.7608	-75.409	-74.6908	-104.927	-100.954	-101.674	-117.49	-119.025	-105.665	-80.9717	-104.624	-76.5033	-94.2862	-73.0721	-107.499	-58.8761	-69.7337	-68.0371	-41.0835	-55.0768	-19.8062	-31.0936	-38.3582	-38.4189	-24.0987	-30.388	-26.6335
-3.28037	-36.1509	-37.0287	-42.7254	-11.569	-9.45221	-33.482	-44.6237	-12.6183	-38.3189	-38.5026	-40.5614	-15.7004	-30.0058	-38.6413	-40.9306	-30.1873	-28.0861	-62.5018	-31.7371	-74.9497	-73.3884	-77.14	-79.8247	-109.874	-125.793	-94.3172	-125.886	-97.0131	-105.685	-99.3796	-98.2713	-89.9448	-80.4411	-57.5775	-47.0987	-66.7235	-45.4809	-33.4793	-22.5358	-48.8169	-5.95027	-39.1983	-4.44674	-2.04935	7.46067	-12.8431	-1.76861	-5.44255	-5.36651
-2.28798	-118.085	-123.672	-77.4505	-52.4116	-81.6308	-61.0064	-63.9023	-71.9505	-74.5489	-61.235	-68.8833	-35.3183	-70.5444	-59.6946	-52.9346	-31.473	-56.3554	-62.7524	-71.1422	-69.7849	-42.1081	-91.5804	-62.9528	-88.5035	-102.8	-111.016	-90.1523	-118.022	-94.1116	-105.727	-108.599	-107.526	-135.785	-126.565	-111.948	-108.597	-83.5088	-105.662	-79.834	-87.398	-67.7023	-89.3425	-62.0668	-55.3124	-56.8356	-35.6684	-54.2973	-42.5473	-35.4221
-1.53654	-37.0557	-37.5797	-60.8143	-41.1132	-38.4713	-15.8353	-39.8516	-64.7267	-33.2656	-31.3711	-40.4398	-19.789	-30.6665	-12.7634	-47.7615	-15.3579	-46.344	-42.4589	-33.3925	-36.4716	-33.9427	-48.5317	-48.3806	-48.6963	-63.9093	-86.9745	-58.5796	-68.6332	-90.6565	-84.5753	-103.835	-94.5107	-100.6	-82.1098	-93.8343	-92.9123	-75.7685	-79.3784	-38.4358	-63.3044	-43.6701	-37.9175	-18.873	-20.0101	-33.4172	-30.0261	-9.77648	-6.31581	-4.05963
-1.24273	-8.4265	-2.38664	2.5214	40.8293	11.7966	21.906	25.9691	-19.097	5.87923	26.9017	10.9365	19.1258	17.2237	16.8556	4.28932	-8.38368	11.0608	7.62081	7.18726	-0.772162	13.4796	-18.7681	40.8849	0.566095	-14.1435	-35.3719	-44.2085	-61.947	-73.485	-75.4491	-94.0397	-76.6635	-106.71	-103.192	-73.1983	-105.908	-99.766	-79.2501	-63.6947	-12.5029	-52.4569	-39.0384	-28.6641	-25.1979	-28.2616	-22.9289	-21.8382	-3.91571	-8.98653
-1.17174	-40.9603	-25.6774	-60.3188	-36.2695	-7.37002	-31.2573	-16.1146	-10.7438	-14.841	-37.6584	-24.5093	-30.7207	-22.5308	-39.1022	-5.90093	-38.9721	-9.08121	-27.6011	-26.7626	-29.362	-38.7128	-33.0377	-57.5014	-42.5533	-74.0637	-83.3644	-125.79	-105.517	-120.419	-106.478	-117.682	-91.1808	-116.655	-87.6408	-88.466	-86.928	-80.997	-85.9848	-51.8296	-40.8235	-51.6414	-40.6353	-24.3589	-33.5153	-32.0799	-29.7714	-22.2617	-17.0416	-8.89713
-1.09577	-47.7349	-63.416	-11.5422	-71.1543	-17.3403	-50.3601	-14.1271	-25.1931	-67.0367	-26.1676	-31.2864	-43.1498	-43.668	-33.8	-55.7884	-49.6584	-29.4372	-46.9804	-43.642	-77.0956	-78.0719	-94.7654	-115.774	-129.39	-126.921	-115.772	-119.452	-95.2935	-88.5212	-82.4814	-97.2883	-88.1289	-48.8375	-37.3455	-52.4589	-40.7969	-36.3087	-23.6189	-26.7747	12.139	5.7169	-2.4191	-1.99023	-15.3698	-19.5301	-23.056	-3.88816	-11.5733	-13.9795
-1.01003	-18.5075	-62.6559	-7.77136	-28.4981	-30.0731	-3.81575	-25.5808	-19.3415	-17.0631	-42.786	-17.1777	-23.9446	-15.9952	-8.72886	-4.75058	-19.325	-59.2533	-38.3855	-15.6238	-8.90835	-29.0401	-22.6993	-60.4023	-46.3665	-53.0412	-40.5654	-65.1703	-57.3258	-54.3323	-63.0671	-42.4204	-42.6863	-16.0419	-47.0186	-34.5443	-31.1609	-22.7486	-21.6208	-34.0631	-15.7426	-24.1468	-24.713	-19.6905	-5.91431	-7.58938	-19.0942	-5.8086	-11.3667	-5.01087
-0.928247	-13.2788	-62.881	-16.9583	-28.5064	-22.4329	-14.8015	-13.504	-30.4678	-41.9641	-30.4838	-44.8253	-37.732	-59.1863	-27.7572	-40.2067	-30.9659	-40.5314	-63.4057	-109.572	-72.8545	-92.5952	-99.3081	-115.313	-117.531	-149.066	-171.601	-159.969	-171.125	-142.428	-137.168	-137.072	-144.471	-111.423	-134.044	-130.838	-117.882	-103.726	-96.3402	-100.773	-70.9183	-75.572	-55.2077	-41.9625	-71.2917	-44.1223	-39.3743	-36.4415	-22.2575	-34.1944
-0.859693	-0.126388	4.02463	-13.071	3.47011	-3.37866	-7.46316	-14.0992	-34.7289	-19.7345	-20.6516	-13.2013	-13.7721	-24.4799	-15.3273	-7.21755	-12.2163	-17.5805	-45.7614	-37.4027	-35.3423	-26.6724	-27.0431	-29.8875	-38.5584	-104.345	-85.8131	-119.142	-137.876	-132.432	-170.337	-155.662	-143.504	-177.573	-158.6	-133.848	-154.072	-151.527	-143.819	-114.501	-73.7597	-80.4496	-84.3627	-69.8931	-87.624	-61.4781	-47.0683	-49.7705	-46.3734	-31.6773
-0.80963	-14.4357	-36.1478	-11.3074	12.8171	5.06447	-5.93037	-10.7189	-12.0223	-24.2075	11.4312	-1.69018	-16.7289	-14.1383	-5.80283	-3.3296	-20.8653	3.11025	-2.08409	1.16466	-8.80428	-9.09839	8.82501	-4.94885	4.55929	-26.1714	-25.3096	-40.4737	-23.3105	-38.4705	-34.1209	-67.0239	-58.6217	-38.8609	-71.4505	-58.1151	-82.4504	-64.1586	-66.7826	-28.4852	-4.89179	-36.0192	-22.6998	-30.0895	-24.9141	-28.7167	-18.2103	-1.95072	-19.1362	4.03471
-0.760869	-58.926	-47.0404	-45.7816	-7.12773	-13.3784	-61.3411	-41.3074	-8.02936	-25.4183	-28.4193	-21.9636	-34.3404	-50.6976	-26.8763	-11.4691	-17.6295	-28.6448	-17.8267	2.95018	-16.4467	-38.217	-2.62727	-22.5071	-23.7363	-47.0596	-36.6756	-53.6648	-63.6733	-48.7879	-69.7924	-76.7649	-72.9176	-83.4851	-78.1445	-70.1452	-81.497	-72.9418	-52.6808	-47.0367	-44.0065	-54.5179	-29.0576	-33.8726	-44.5211	-38.6163	-22.1215	-41.3386	-9.60827	-17.8138
-0.695916	0.0633932	-28.5644	15.4735	10.5909	16.7128	6.6151	14.5178	0.0114424	3.04026	-22.1896	5.18135	-10.2393	-3.05835	-12.7868	-6.53385	-9.65058	-16.0049	7.0323	1.33954	-4.42626	-20.8801	7.67748	12.1924	-31.2348	-17.4797	-39.6835	-34.717	-25.0042	-60.4043	-50.6683	-41.4062	-67.7218	-93.4033	-96.2761	-75.8621	-64.4109	-82.3639	-75.1289	-63.8136	-33.8231	-50.1332	-23.772	-44.1132	-20.5649	-31.6709	-20.0022	-19.3585	-16.7619	-8.21761
-0.614295	-52.4175	-12.1799	-79.4422	-40.9072	-9.2403	-32.9199	-24.859	-44.467	-22.0084	-10.2973	-29.8694	-31.8558	-26.1366	-38.545	-33.5702	-48.4846	-32.4796	-29.5529	-47.127	-62.8169	-6.08214	-56.5575	-72.3476	-88.4846	-108.919	-87.2405	-137.65	-104.606	-115.174	-102.757	-112.714	-104.664	-117.619	-99.1545	-108.568	-107.193	-96.9643	-94.3232	-74.0815	-59.9125	-52.4835	-66.4912	-65.8457	-54.6817	-34.0011	-43.5656	-30.8102	-30.9126	-32.5292
-0.529551	-88.1846	-98.222	-90.2634	-57.8859	-110.531	-83.7341	-72.3994	-74.4278	-57.0808	-63.1447	-56.4573	-71.2124	-77.1886	-70.1342	-75.957	-73.8173	-59.2519	-44.4567	-60.3843	-83.4192	-73.3644	-87.5391	-74.6196	-109.54	-74.7799	-41.7083	-58.2016	-57.2149	-57.4418	-41.7254	-42.6145	-32.2394	-34.5442	-47.7827	-45.7025	-49.6182	-38.2687	-36.9873	-38.4624	-31.6895	-22.6139	-12.8645	-6.35493	-29.3782	-1.6374	-19.2356	-3.41141	-9.09596	2.13961
-0.448002	28.6348	60.9151	52.9933	19.0265	8.15998	9.39216	9.64696	10.4717	-8.41434	10.0689	-1.85057	8.02605	-29.3111	-3.96261	-13.3519	-13.9298	-34.188	-7.53152	-29.4892	-44.3688	-41.991	-36.5826	-101.208	-107.36	-134.086	-136.351	-135.558	-147.715	-158.945	-134.187	-147.954	-148.457	-101.381	-129.826	-126.206	-89.9081	-103.74	-77.4396	-96.0941	-58.7099	-56.1772	-37.1595	-55.7089	-63.0116	-35.1999	-45.8927	-27.2055	-29.569	-22.5125
-0.366653	-71.7518	-59.5546	-104.133	-73.9997	-83.5445	-56.3354	-53.8315	-62.7334	-65.0524	-51.6547	-58.7963	-46.4738	-59.423	-68.5563	-89.3287	-68.5549	-64.5976	-72.976	-89.9963	-72.7769	-82.8135	-110.948	-137.307	-146.501	-143.236	-144.555	-130.721	-128.133	-142.394	-125.924	-101.014	-104.514	-89.1691	-80.6212	-89.1363	-82.6381	-74.4627	-60.6584	-54.2648	-46.1728	-59.4542	-33.8373	-34.5212	-47.8768	-41.1575	-34.8521	-28.865	-24.4652	-14.6056
-0.285017	-116.922	-91.0643	-87.0669	-60.8236	-64.1154	-77.7909	-105.617	-110.079	-117.369	-85.093	-85.4179	-76.4359	-110.286	-112.477	-109.673	-112.95	-112.99	-114.651	-138.161	-141.637	-147.329	-163.606	-203.577	-203.494	-192.612	-182.218	-160.835	-132.919	-135.305	-122.734	-81.9429	-88.5084	-60.1365	-56.2588	-33.9541	-23.2078	-41.27	-18.1523	-13.7726	-2.60083	-25.9784	-23.1666	-22.557	-19.2847	-14.8013	-30.2307	-20.8843	-25.0739	-25.6214
-0.2028	-73.7569	-81.454	-38.6053	-65.6924	-60.2424	-35.3079	-59.2092	-59.624	-74.8338	-52.279	-53.9401	-53.1554	-49.6708	-53.0327	-33.0347	-25.4734	-47.432	-32.5842	-22.2351	-23.5567	-45.6967	-50.0629	-64.8704	-52.7512	-53.082	-60.4671	-37.0876	-58.9024	-54.899	-62.0322	-43.762	-30.2959	-20.0317	-34.1812	-44.5253	-45.5695	-35.1427	-39.3451	-28.9059	-23.6761	-29.4678	-19.7805	-27.6968	-14.9446	-12.0942	-23.064	-18.7934	-10.0095	-5.56022
-0.123161	-152.764	-114.904	-131.842	-94.9679	-102.818	-90.4206	-83.5915	-80.5054	-71.8455	-86.7685	-76.8242	-81.1013	-81.3326	-74.8903	-95.3253	-45.1942	-83.0635	-104.918	-87.6019	-84.5742	-112.958	-115.893	-106.729	-146.168	-133.07	-135.592	-135.833	-84.7671	-92.1781	-79.4416	-80.3441	-76.6152	-75.9369	-58.1655	-40.089	-41.659	-29.7491	-21.6434	-20.4556	-28.653	-19.773	-18.4337	-23.3209	-15.2886	-12.5845	-2.67451	-9.90674	-4.0697	-16.659
-0.0448553	-50.3032	-37.9162	-68.6072	-26.8749	-13.8402	-67.1889	-33.7958	-25.808	-40.7463	-20.2879	-46.1236	-53.754	-45.2788	-45.1116	-42.2781	-32.881	-23.4986	-16.1017	-38.025	-64.8886	-46.9911	-49.616	-18.451	-13.6728	-27.4976	-57.4273	-40.2553	-32.2442	-29.2929	-25.7652	-26.213	-20.2066	-19.9582	-34.8736	-24.9348	-33.104	-11.8264	-18.2742	-10.5006	-9.76911	-12.886	3.59889	-17.3838	0.327756	-3.99983	3.54533	8.16029	18.5749	0.757451
0.0347387	-32.1487	-78.167	-36.7102	-96.5122	-27.9917	-55.2883	-57.9767	-62.6665	-101.058	-78.1591	-110.565	-107.103	-106.429	-102.278	-121.491	-96.1058	-120.257	-98.8772	-164.038	-187.505	-161.574	-167.988	-124.565	-105.033	-114.439	-161.61	-133.439	-171.004	-173.03	-158.523	-165.169	-166.783	-149.064	-124.059	-90.781	-101	-114.139	-89.4223	-85.735	-44.1769	-10.5909	-36.4497	-35.2561	-31.1738	-23.421	-20.2664	-13.8729	-1.9863	-2.63994
0.10911	15.4319	39.2913	10.1481	-17.6042	24.9417	7.90712	-41.0975	-31.6129	-21.5918	-39.4426	-47.5361	-57.929	-67.0813	-75.5678	-94.6562	-70.6649	-43.1551	-69.9015	-87.0172	-110.383	-110.984	-92.3216	-45.9121	-36.0831	-61.2146	-71.0687	-47.1845	-77.0353	-105.638	-87.3271	-102.133	-122.237	-117.54	-89.6392	-65.7456	-58.8749	-49.5227	-37.7014	-27.7593	18.5648	13.7696	-13.6742	27.7999	9.02105	8.17815	27.3959	28.6898	34.1531	33.1431
0.17542	8.8104	17.2052	-21.6404	-37.3585	-28.3751	-43.0515	-35.0209	-39.8626	-48.0744	-68.313	-58.0625	-45.7017	-50.1487	-56.3323	-60.0616	-33.9777	-57.4491	-22.9336	-33.0791	-43.9826	-32.2838	7.37707	24.8312	31.3007	27.9232	10.4196	3.11866	-40.1242	-57.4978	-80.9868	-93.6709	-107.884	-129.753	-105.673	-92.7702	-61.8632	-44.336	-37.714	-25.0757	14.6512	15.7897	1.57251	16.9557	22.7014	25.8258	30.3378	39.6312	36.9836	37.6515
0.226657	10.3764	40.7162	14.5328	34.5931	34.636	12.1627	11.5026	9.03701	-36.8192	-20.2658	-25.2619	-19.69	-32.1741	-32.3611	-37.533	-30.9301	-4.61157	16.3904	-3.4207	-5.916	8.09085	64.3127	44.9249	49.7644	13.3895	-30.7611	-46.0284	-96.4803	-129.127	-175.628	-204.063	-225.608	-237.583	-202.044	-192.252	-162.06	-139.814	-113.426	-131.8	-66.2144	-45.854	-41.9615	-9.42886	-25.136	-23.0064	9.83647	6.05633	9.76222	15.0214
0.281178	16.757	13.2728	5.80348	17.2393	3.76281	-27.0577	-21.0439	-19.6107	-21.3644	-43.2544	-36.283	-38.2492	-51.6495	-56.2046	-40.7642	7.50527	1.24883	-16.8126	-1.63345	4.01481	-10.0811	17.2855	15.32	-3.87518	19.8964	-59.151	-121.983	-138.512	-205.089	-220.365	-232.674	-257.353	-268.53	-250.419	-222.41	-178.669	-162.85	-128.285	-111.475	-76.2553	-56.77	-43.682	-37.2954	-14.4227	-5.54971	-5.71703	-14.7411	4.18165	2.53864
0.359283	62.7527	41.4546	74.4916	66.6861	49.0076	60.4419	29.535	4.45681	3.80334	13.8843	-19.881	-2.41623	-27.5946	7.47869	-7.88837	26.5652	17.0068	16.7928	16.7725	52.5003	42.4925	55.8042	59.9379	57.7113	13.97	1.60782	-89.2518	-118.263	-134.461	-206.819	-212.431	-233.355	-227.699	-228.963	-161.508	-151.987	-139.083	-90.9209	-70.754	-63.5154	-14.1343	-11.5675	-14.0777	-2.87469	5.31774	-0.530989	7.54651	11.2621	18.1922
0.440206	67.0464	11.5426	32.3221	37.8061	20.9211	-6.24917	18.3002	20.4435	6.53794	6.18418	-20.5375	-4.19629	8.02961	-4.74196	22.6458	13.5521	30.6368	26.8982	57.3843	76.9306	73.5811	59.5487	100.322	77.495	76.2226	63.4252	8.2255	-49.7086	-65.8172	-125.115	-120.803	-113.331	-131.133	-103.44	-74.1835	-58.2599	-43.9823	-13.2556	-7.1119	28.1016	11.1528	33.3104	38.1329	19.9126	49.9174	44.7645	42.8851	46.9503	29.9814
0.513782	142.267	104.54	92.3208	94.7922	64.6087	59.4482	26.6759	37.9765	18.5903	21.5361	-9.74003	-1.55399	-10.8482	-2.83848	-27.9591	-12.9824	-11.2383	-14.7664	-12.6379	6.24979	-42.5793	-28.9374	-46.1235	-72.0693	-159.733	-187.569	-229.699	-293.912	-316.363	-325.246	-341.331	-350.146	-329.011	-270.845	-233.038	-197.957	-156.579	-143.263	-116.353	-81.0964	-60.5084	-49.7726	-44.4479	-33.1072	-22.7065	-8.61628	-15.402	-20.873	1.57872
0.591845	96.0496	80.1244	96.9207	29.4779	30.365	35.9664	17.4141	5.00423	19.0663	4.26251	-5.69646	-3.84469	21.9367	-5.70623	4.95205	30.9102	47.9371	31.4712	48.8036	47.9709	59.7549	56.5261	52.5135	28.4327	-52.6632	-65.0703	-113.443	-174.851	-221.621	-266.93	-263.886	-268.475	-248.229	-232.457	-186.338	-158.045	-131.136	-87.2683	-85.2881	-59.524	-14.1271	-26.1793	-30.4641	-16.1859	11.0628	-3.18953	11.9514	-5.91226	-3.81051
0.674725	28.2142	38.6283	53.5621	45.5953	-4.99365	45.183	29.3734	21.2316	-9.9893	-12.1182	4.42942	-1.321	2.14497	-26.7921	-24.696	-7.72598	-0.110596	13.0212	-7.21273	12.8367	9.84322	-8.33889	-41.5396	-44.2451	-92.6999	-90.6919	-148.204	-189.891	-198.245	-195.24	-189.544	-198.712	-170.022	-154.353	-87.3869	-67.5749	-34.0316	1.58673	-14.5307	40.543	41.2131	19.8873	38.1041	40.0259	18.7222	32.4659	29.1339	22.7374	16.5583
0.759139	187.932	138.98	170.403	140.388	105.938	110.95	88.3832	82.1671	74.2813	72.2484	63.7744	42.54	37.1062	49.4078	45.4789	49.7808	69.7301	34.7704	54.2646	75.0479	90.8034	66.433	39.8557	-4.71128	-62.2716	-89.1534	-139.973	-189.68	-216.207	-227.553	-220.871	-217.199	-177.594	-155.077	-105.534	-70.093	-40.3132	-32.0801	-17.6849	24.7955	37.9007	34.6882	29.5893	49.4643	9.92711	43.4685	34.8604	44.27	29.7648
0.838487	15.857	35.8448	29.7877	28.083	15.8375	18.5083	-3.50236	3.81531	-16.4166	-2.46041	-10.0179	-19.4871	-11.6662	-18.9491	14.8026	-18.3042	15.7394	-9.51637	29.277	38.8603	8.58538	2.2304	-24.1325	-31.1927	-108.42	-136.518	-177.27	-218.627	-240.712	-257.581	-281.342	-245.006	-235.474	-189.224	-154.584	-138.372	-117.077	-64.775	-45.1731	-55.9472	-40.9334	-14.9856	8.73416	-17.9251	-13.4598	17.8925	19.833	19.4036	7.39201
0.911858	117.714	115.533	96.9555	73.8549	49.4486	78.5908	46.6904	28.6741	13.5019	-1.36722	9.96778	-10.9539	7.96092	2.90213	-7.04484	12.2758	17.3585	15.3385	21.374	26.0018	30.3513	4.4691	-30.2793	-53.8254	-71.5442	-113.919	-164.952	-217.73	-205.397	-229.67	-230.753	-195.017	-150.244	-137.389	-116.545	-62.2267	-65.157	-4.99514	6.92757	47.7859	32.4841	43.9421	33.2616	30.8486	45.512	46.7156	41.1771	33.5263	35.5744
0.991208	33.2362	47.0811	65.2801	10.2809	3.5205	13.956	-8.9486	-13.9752	-19.9671	-5.48934	-18.0144	-18.5458	-32.8577	-41.911	-3.60948	-5.51192	-18.7634	14.833	23.9818	40.1383	43.8473	30.8499	9.1674	-40.4336	-72.6928	-82.5321	-132.412	-189.279	-193.112	-197.39	-206.497	-189.327	-172.257	-158.048	-135.099	-94.6902	-64.2765	-48.5799	-27.6871	8.68366	16.6286	12.0478	6.3931	25.4964	16.9001	26.4687	8.67622	4.53909	8.83093
1.07376	104.476	86.7828	56.8361	44.2176	45.6178	35.7608	17.5628	-4.21995	22.7082	16.2479	-9.08367	-19.2935	-6.49182	16.585	-9.45327	21.7045	13.2297	-0.18401	35.9425	30.8297	60.9238	14.7778	18.6816	-41.5655	-96.5751	-146.839	-167.638	-196.987	-249.42	-248.993	-208.64	-229.435	-208.675	-155.727	-155.029	-107.602	-91.1823	-53.9217	-42.6413	-2.83116	4.65392	11.7883	12.0168	8.12788	13.0931	27.715	21.8845	11.1586	8.89085
1.14509	93.8977	50.9946	82.3492	67.6168	8.68099	49.5754	18.6305	12.3713	31.0871	5.5881	0.345886	-15.5549	-5.12541	-1.94437	-26.5932	17.5213	19.8233	9.09017	35.3693	56.3261	45.1532	18.2161	-16.1791	-89.7047	-147.933	-206.959	-260.882	-274.886	-325.323	-337.607	-319.83	-303.622	-265.109	-199.313	-190.639	-146.895	-146.461	-116.839	-70.2095	-39.699	-48.4392	-16.393	-21.0188	-20.6046	-12.5033	-4.35702	8.66365	0.529347	4.90689
1.20052	70.9993	77.6962	73.671	47.0189	42.7092	37.1378	39.4813	-1.19409	7.69186	-7.40643	-11.2486	-24.4993	-7.871	-6.11418	-7.68099	0.318768	24.647	-1.65874	18.1659	24.2413	10.048	23.4419	-32.2345	-71.4024	-115.553	-173.693	-230.462	-260.13	-245.877	-258.653	-235.158	-222.296	-201.13	-160.238	-123.917	-90.1538	-77.3906	-37.2251	-28.1573	3.72127	6.82322	21.1923	23.1745	31.0333	29.3435	40.6149	19.0289	22.4489	21.5884
1.24803	131.399	103.438	81.1486	84.4016	93.0544	82.0278	51.4626	47.3346	51.9426	37.8389	9.48568	18.4932	26.6112	25.9092	14.0233	20.1068	56.9057	47.1428	39.7711	82.3023	63.7831	46.5726	18.5009	-31.0593	-98.8714	-133.821	-202.79	-247.296	-234.455	-273.999	-248.11	-231.058	-238.371	-167.945	-160.595	-121.265	-80.0489	-62.2667	-38.0112	-22.1559	-1.72013	5.60241	22.4404	6.55285	28.1752	24.2384	14.3256	2.91708	12.6125
1.31048	105.367	58.5382	76.7914	65.0583	65.5724	79.3896	44.7738	2.14724	29.149	3.6944	-8.94929	0.478545	-15.7105	-16.8605	-38.6162	-24.3996	2.34137	-20.6897	7.18788	12.7346	-0.169332	-6.02323	-56.9346	-119.848	-186.73	-259.113	-345.374	-355.117	-375.371	-370.428	-363.865	-363.921	-325.317	-277.55	-235.798	-194.501	-165.16	-131.359	-100.173	-67.9139	-50.2757	-50.8625	-34.4673	-41.5565	-9.43733	-6.76566	-11.252	-14.1678	-17.1741
1.3902	96.4506	154.845	126.566	123.764	96.1109	71.648	62.6983	53.4273	69.9764	33.0047	27.3702	36.1116	39.0376	24.6635	-1.70727	-3.45166	31.1211	41.9749	36.3434	64.2722	25.4355	8.30612	-6.75224	-62.6398	-146.879	-211.957	-246.48	-278.375	-278.641	-300.998	-273.3	-261.525	-218.515	-202.093	-153.563	-113.715	-93.265	-62.9356	-31.6433	0.24496	-12.8191	10.5199	13.1139	6.11023	21.7884	26.6354	22.7413	21.993	19.2642
1.47561	214.53	178.964	153.238	153.604	138.903	119.649	83.1497	97.106	85.1129	77.4465	63.5024	72.2992	54.0914	66.8912	38.695	50.1804	66.6801	64.7537	70.5472	70.1389	64.8796	20.9003	-1.90509	-91.2577	-146.691	-196.613	-294.448	-303.025	-361.349	-350.337	-331.681	-306.226	-281.527	-235.825	-216.927	-140.772	-119.208	-89.4393	-62.5515	-45.9482	-22.3979	-0.065506	-14.898	-13.3049	3.21817	2.34064	8.83325	3.65074	5.04004
1.55878	167.97	64.7909	130.356	97.6497	88.0924	66.1356	37.8999	38.1172	17.0298	32.5507	14.2513	1.83631	28.7583	8.46186	20.9246	5.2594	9.67601	27.1961	8.98881	72.5112	64.0494	-1.13595	-36.6869	-124.605	-187.383	-231.394	-288.542	-300.53	-334.216	-337.063	-295.884	-281.423	-300.093	-208.591	-187.246	-150.976	-107.922	-94.4488	-73.1102	-62.3806	-9.982	1.75375	3.51237	16.1244	22.5814	7.80647	17.6474	19.5628	11.0199
1.63939	65.9895	96.5989	46.697	47.1465	34.4166	10.9733	7.65585	-8.31457	-16.8328	-1.74769	-21.9928	-12.4756	4.06252	-8.6656	-13.5536	-13.6152	26.1327	6.50378	37.3432	59.6456	23.0966	13.859	-12.0542	-47.0143	-114.538	-161.789	-212.152	-241.43	-253.885	-255.039	-256.176	-220.941	-209.419	-189.559	-150.329	-94.0934	-72.3835	-67.9189	-27.7127	-26.3765	9.07589	23.6608	15.4045	21.4268	18.7788	22.7729	43.6121	23.5266	27.5348
1.71779	129.15	102.054	108.57	68.4356	71.612	76.4313	58.4394	58.8517	46.0542	21.1857	36.1464	14.7078	35.7362	40.2399	27.327	7.164	65.1217	28.55	68.4611	63.9121	74.9707	48.7054	4.53311	-44.8863	-67.1828	-135.474	-160.874	-169.974	-177.658	-156.483	-132.933	-123.601	-88.8042	-47.8399	-29.5276	17.4955	30.699	43.7826	82.149	66.1838	84.5775	82.9553	60.8888	75.036	84.4857	70.2483	64.6143	57.7243	54.8574
1.79776	133.272	167.554	119.313	92.7293	86.9051	78.5872	64.7911	53.6365	61.3731	36.0797	35.7864	18.8651	31.4358	18.4238	26.334	15.7009	28.1111	35.599	52.1465	49.0566	57.8135	47.7364	25.8846	-77.8544	-137.914	-177.115	-246.241	-294.475	-280.949	-290.253	-286.304	-239.043	-204.576	-172.6	-153.649	-104.521	-88.0256	-67.0747	-37.0602	-10.1702	9.18405	26.7	14.1202	27.563	39.8756	34.5555	27.4994	40.1336	32.8554
1.88824	177.01	167.487	180.153	113.802	111.928	113.521	97.9024	73.1189	70.6069	55.9144	60.4389	58.1731	55.1385	41.8486	72.3642	73.7865	104.982	79.0485	95.4789	115.672	116.414	113.302	82.4911	-20.3345	-67.2494	-109.458	-154.938	-173.356	-171.667	-210.714	-193.102	-173.274	-153.408	-117.38	-76.7928	-53.1388	-39.363	-5.33233	14.4034	16.8738	64.8909	63.2898	50.6417	38.7198	60.1819	67.2882	70.9584	47.6276	49.8679
1.97334	166.631	163.523	133.253	78.6767	131.479	78.0817	78.698	87.3438	38.6932	45.1861	51.147	73.3339	35.1251	52.3918	45.2939	42.7676	61.8815	71.0377	70.7134	95.4532	95.8457	109.218	19.7212	-13.8133	-139.42	-210.585	-207.243	-285.857	-313.903	-311.42	-312.246	-283.393	-285.673	-227.404	-194.357	-149.977	-116.953	-90.1513	-48.655	-61.9479	15.2165	-7.69078	0.0158747	17.8121	17.8543	27.1388	29.5128	30.9206	16.9955
2.05402	131.284	106.342	113.986	83.6542	73.6234	42.9105	24.798	29.748	19.0998	9.17602	18.394	14.3597	-1.14705	9.88837	5.84849	38.6551	32.7747	27.6712	54.4927	41.992	45.8934	36.8128	-24.6236	-50.1036	-145.888	-183.22	-254.88	-268.955	-270.474	-285.205	-273.061	-249.867	-197.791	-189.912	-182.155	-119.67	-92.8428	-79.5177	-34.5852	-10.3342	16.8157	19.5884	14.5119	20.4462	13.5532	23.5727	25.3221	9.14451	24.8226
2.12768	117.222	124.519	141.64	96.1557	96.413	65.391	55.4856	44.2117	24.3312	25.8959	4.97454	22.0524	4.36555	2.39593	-6.05894	-15.3894	-6.95567	-4.42563	-8.30396	-27.3401	1.06758	-71.355	-134.067	-194.788	-246.916	-303.519	-310.362	-311.265	-305.945	-306.282	-262.009	-227.565	-173.292	-140.41	-82.2224	-62.1796	-11.6165	8.67009	19.3035	16.9979	45.9801	47.4434	39.9047	43.1278	54.3705	53.039	47.4666	31.0634	33.1326
2.18626	139.058	185.035	116.581	121.029	83.3434	93.0093	77.8343	67.3159	57.3373	42.5276	30.7811	51.3609	29.1571	34.4794	42.7596	47.3038	32.1501	55.2145	60.1149	40.3058	45.1385	36.8787	-30.1132	-97.9153	-120.759	-203.232	-258.374	-258.309	-263.771	-262.948	-227.567	-204.758	-193.972	-149.414	-118.456	-74.8708	-47.9986	-28.6605	-28.3321	29.0472	31.4693	25.9885	33.1908	33.8556	30.8759	42.0582	48.2667	25.0528	33.9849
2.23368	113.733	108.446	95.9448	74.6514	63.6118	40.5694	38.2206	35.4248	10.844	38.0677	19.0712	35.3525	18.3288	4.05818	6.39889	15.4999	27.2072	14.664	41.198	39.7193	19.3921	43.0158	-38.2257	-95.5122	-179.031	-226.06	-285.365	-310.297	-323.926	-326.062	-328.996	-292.312	-260.1	-248.831	-198.25	-152.741	-116.432	-103.216	-62.6137	-29.0177	-8.93527	-8.52599	-0.88293	14.6056	4.97439	10.3707	5.90057	-1.53413	12.6289
2.28754	149.008	180.326	144.063	121.286	98.4718	73.0503	77.6449	76.8544	58.9569	58.6763	42.6599	52.0722	39.0608	61.723	48.436	43.6277	54.7341	56.2568	86.1915	83.9566	92.4101	75.7975	28.7571	-49.5673	-137.627	-217.879	-256.422	-275.173	-300.96	-334.311	-339.723	-292.693	-270.17	-252.653	-196.46	-173.643	-145.707	-120.791	-79.7814	-46.0277	-17.4648	-19.7833	-11.4737	-6.78522	-4.36928	-1.02648	0.205587	4.50528	7.31617
2.36469	163.089	127.911	144.247	83.4724	79.3012	66.2058	58.7405	33.38	55.1112	37.7036	16.7137	17.0145	19.7568	24.1258	20.9106	11.9544	17.6417	28.524	24.9769	40.2904	6.58092	23.0193	-30.0471	-111.962	-185.433	-247.583	-277.376	-288.369	-284.897	-320.574	-316.194	-284.267	-240.471	-207.924	-159.768	-126.201	-71.136	-54.297	-31.0108	-45.6454	34.0486	18.4441	26.1446	20.5206	28.4707	8.28737	10.3315	-4.67298	10.9359
2.4479	198.513	144.045	159.405	158.874	118.015	118.713	77.0006	79.0132	55.2666	55.4287	31.601	42.5757	39.9377	55.0014	33.9684	31.0137	60.0922	30.5745	48.1608	20.3698	38.2183	21.4124	-13.7714	-112.472	-196.088	-232.528	-291.711	-317.069	-344.041	-357.694	-333.882	-294.612	-262.483	-243.811	-203.44	-160.005	-111.45	-89.1262	-78.2808	-60.8103	-29.5944	-0.0557787	-0.470549	20.9628	15.4314	22.8327	10.0101	16.0144	10.5676
2.52949	150.574	175.317	115.606	116.915	90.2218	94.0942	87.0058	81.7313	56.4614	62.0736	44.6829	46.1655	60.4607	60.2199	51.3872	63.1551	79.6231	95.7924	91.5205	125.995	113.281	101.165	49.0658	-15.4124	-82.5663	-176.637	-198.411	-243.755	-267.211	-262.803	-276.149	-254.461	-216.866	-181.56	-194.82	-107.348	-86.5213	-53.9858	-54.5375	-12.38	-6.24001	19.514	32.1358	32.8623	25.1624	19.5728	28.1484	24.2763	26.4298
2.61075	66.7826	79.7385	119.192	41.7586	54.2558	31.6742	43.0145	31.909	22.2774	20.8548	19.6065	10.6483	-4.95246	23.419	24.5809	49.4442	15.7006	44.0486	15.4617	56.541	61.5857	37.4928	-34.7128	-75.6378	-131.186	-211.473	-189.647	-203.693	-198.569	-195.536	-159.415	-149.615	-123.171	-62.8058	-55.1043	12.4079	46.1245	36.2836	56.6597	91.542	90.7641	85.0768	78.0198	72.4006	60.5956	70.589	74.7944	56.1651	52.5088
2.68985	152.163	142.781	141.25	89.6257	93.8808	81.0566	42.5777	54.1786	61.5459	55.9341	37.5567	53.5255	31.3508	32.8484	52.9229	51.4033	67.7455	74.4163	70.128	105.033	95.081	97.5172	37.0623	-23.376	-116.556	-184.488	-233.882	-236.768	-250.363	-249.839	-237.98	-222.587	-213.034	-154.018	-137.695	-99.0165	-62.5827	-53.6866	5.91794	3.89065	23.2961	53.9041	46.3575	52.1721	31.6391	31.8597	39.0227	31.2819	28.2528
2.77335	129.728	147.847	134.226	95.0005	78.525	91.3491	57.3477	72.7359	24.8489	45.3755	25.6036	47.1698	47.7068	61.1967	40.3378	92.6162	100.604	70.7774	97.127	96.9497	95.9885	79.5706	57.0126	-0.145826	-70.568	-116.048	-177.678	-199.402	-231.567	-193.221	-207.1	-157.501	-159.626	-122.227	-64.7674	-31.2341	-9.51544	15.4117	45.5143	28.3241	68.3421	56.3779	66.3419	64.9908	64.9726	57.0909	57.998	45.2639	44.0549
2.85643	138.826	135.896	107.21	98.3991	62.4184	110.621	88.8512	52.5131	51.9814	86.3505	61.9155	88.1336	70.4058	65.2372	83.3146	111.607	83.2951	128.274	110.044	137.026	137.382	143.9	117.079	26.4028	-67.1415	-98.3558	-164.354	-203.21	-197.623	-230.892	-235.301	-207.24	-178.873	-156.287	-123.13	-99.4329	-50.7671	-30.8425	-6.79663	5.04533	10.8969	31.2606	50.6335	45.6519	44.26	33.9992	34.1559	29.6497	40.1837
2.93349	191.831	154.075	169.055	135.104	154.206	126.103	112.28	117.002	90.2424	79.3409	68.367	80.5799	64.4722	70.1189	49.6771	74.909	86.6289	85.3253	106.509	136.581	123.645	103.8	73.2981	-23.0907	-113.203	-204.896	-246.184	-288.816	-301.839	-340.742	-333.705	-293.37	-294.36	-234.273	-193.226	-187.918	-133.583	-76.6701	-74.944	-22.4869	-35.662	-3.27547	17.9144	24.4922	-18.03	19.959	17.0748	20.4511	20.6206
3.01356	129.634	142.148	129.604	127.868	124.845	84.5365	80.9582	61.5043	76.2413	59.0074	65.2718	52.7091	62.0453	64.0533	71.0963	79.1915	73.0743	93.875	92.0507	136.88	112.803	90.5933	69.8881	7.6254	-57.2342	-142.986	-164.917	-217.18	-216.469	-187.793	-176.356	-187.476	-135.781	-127.802	-73.609	-45.5435	9.86179	-2.92686	42.2611	49.9102	53.6065	67.5828	65.6567	63.8994	56.0256	54.9486	55.4668	45.9976	49.8497
3.09677	174.668	149.229	168.471	133.059	118.354	101.725	99.7407	62.8158	64.2729	62.4184	53.0102	66.0733	50.2459	49.5887	53.8581	80.9111	41.8678	73.8283	59.4604	91.7698	59.9519	52.467	25.2704	-40.3222	-119.362	-176.261	-191.726	-217.236	-240.37	-216.511	-226.466	-196.719	-177.633	-143.82	-101.124	-55.0565	-19.4674	3.81949	41.249	13.625	56.5461	59.9141	66.6227	69.8286	75.8061	59.7065	44.8912	43.6613	34.1854
3.16557	139.907	111.733	96.6971	78.4871	67.2357	55.6021	49.7613	43.3087	39.8798	19.7497	10.5645	51.4768	52.8674	30.1829	42.6791	46.3211	54.9	61.8607	61.7158	81.7475	64.5146	70.5083	48.6307	-48.65	-126.123	-193.841	-232.402	-243.114	-244.17	-260.32	-264.383	-203.854	-209.053	-159.575	-95.4748	-98.9252	-41.8912	-38.342	-2.91209	10.3323	48.8673	44.6997	55.5233	64.5524	49.1359	55.2267	53.9634	50.9845	44.6985
3.21432	118.996	130.253	82.1236	115.951	70.5923	82.2523	53.2077	29.0369	36.4811	45.8074	40.6743	43.3832	41.9731	31.9139	33.3317	57.2756	54.6264	62.9687	63.0406	52.7213	48.0397	58.0152	-11.4972	-75.9368	-131.876	-219.174	-274.431	-280.983	-299.306	-288.762	-282.612	-227.812	-214.152	-169.549	-131.511	-86.1788	-55.3306	-18.4355	17.1652	8.39524	25.5013	40.9382	46.5874	50.3024	48.3633	42.8835	31.2492	40.0403	33.3728
3.2634	191.913	188.976	172.333	146.029	120.11	109.792	126.157	95.4942	68.2013	76.8236	81.0493	64.9692	89.6851	73.9016	95.3495	81.3108	84.9482	79.2257	105.607	112.02	98.766	100.2	29.0494	-62.1773	-137.257	-262.855	-325.259	-366.276	-388.822	-400.907	-399.194	-392.344	-368.066	-332.528	-272.255	-208.404	-183	-137.538	-123.666	-67.81	-53.9447	-37.6923	-29.6655	-19.8062	-9.01164	-20.8121	-4.64852	10.6027	11.6222
3.32904	108.77	97.4879	115.103	99.0133	95.4457	81.2279	46.0676	60.493	14.2662	24.3066	57.3378	34.4327	25.5506	57.9164	62.1798	59.6064	47.941	79.4174	72.4082	80.7386	89.3206	73.2517	16.6455	-73.1867	-135.483	-191.096	-270.836	-279.14	-296.215	-326.721	-298.319	-298.004	-256.014	-207.877	-178.908	-154.731	-108.824	-79.0648	-47.5309	-8.01657	12.0143	26.9076	15.1477	26.2657	17.6743	21.502	30.656	25.6689	22.2361
3.40549	179.601	204.009	121.57	134.919	130.543	106.161	91.5169	92.3523	59.2165	65.5018	76.5754	77.8922	75.658	82.475	64.6132	76.0081	82.2936	115.551	122.007	116.383	126.596	112.071	40.4182	-24.7096	-85.8799	-153.484	-199.177	-252.128	-248.6	-214.618	-214.972	-216.473	-171.166	-122.054	-79.3579	-60.5688	-21.124	29.3562	34.86	42.698	73.8219	56.6397	80.7955	89.1386	93.7704	72.4164	61.6843	45.3846	53.275
3.48039	144.145	153.27	99.8937	132.886	86.1905	112.118	87.8255	81.3725	78.3979	75.9448	69.6108	71.4354	87.3544	60.5488	78.1655	71.1637	87.9255	108.219	110.879	148.898	151.024	132.92	104.374	26.375	-65.6611	-124.516	-154.578	-176.185	-234.714	-211.235	-203.819	-184.733	-137.338	-111.989	-66.4494	-40.4766	-12.5608	2.14688	40.5916	45.7112	81.6306	57.4514	88.4073	73.8276	48.8857	60.1725	52.0811	59.2552	56.5112
3.56327	114.754	107.917	115.215	61.4314	74.7921	46.1051	84.2207	46.7349	43.0502	38.6108	51.9465	32.1973	67.2603	51.8841	79.3267	52.5642	71.554	84.3897	60.3112	80.6572	75.108	93.8409	35.3131	-46.2953	-151.965	-178.779	-223.81	-241.166	-266.544	-239.162	-248.969	-198.36	-163.475	-134.014	-118.847	-71.0733	-58.7549	-15.2673	20.2491	48.6066	61.6358	54.6197	64.6592	51.0486	58.878	26.242	49.1735	51.6117	33.4762
3.6494	113.676	92.197	98.6056	55.5019	65.9525	57.1791	57.4724	48.254	26.642	27.0594	34.297	31.5686	30.0707	34.3518	48.1317	83.7892	67.3545	50.8552	69.5491	78.0488	78.6871	48.7954	11.7373	-68.1995	-138.115	-195.57	-265.337	-271.61	-295.228	-281.978	-272.245	-249.595	-217.153	-163.809	-123.862	-90.5007	-73.4192	-38.7663	22.3011	28.2125	36.069	42.3664	57.7967	52.8117	55.8048	33.5605	38.942	59.1844	46.9953
3.72713	119.928	111.582	94.8171	79.6377	45.7434	48.93	40.3758	28.5898	36.2568	40.2679	48.9281	35.4807	45.5	59.3271	40.8009	45.5418	47.0087	57.6941	84.8621	71.372	70.5231	72.2985	8.94087	-81.7637	-153.888	-250.309	-269.099	-324.137	-311.576	-315.536	-328.654	-268.711	-253.832	-215.95	-150.544	-141.972	-101.233	-64.5886	-26.9133	13.5759	0.589206	13.8116	28.9092	32.157	29.492	36.1609	31.7048	27.7761	36.2699
3.80709	76.5993	43.9841	65.6859	28.8663	21.5852	14.7932	17.2163	19.0685	17.3231	6.84049	-0.475451	-2.48186	0.312041	6.34534	16.4009	-7.15422	27.5596	22.6267	19.9991	11.4789	0.315837	-0.9392	-66.5815	-160.331	-186.786	-262.042	-293.689	-286.461	-319.776	-268.128	-252.404	-194.354	-160.487	-118.609	-55.1733	-38.1444	3.1098	56.2798	76.4939	74.2914	87.4133	85.0751	108.89	92.9448	85.1865	85.4015	60.8706	58.3928	65.7118
3.88935	136.064	108.843	142.115	143.33	85.8611	84.0674	64.7825	62.9864	46.6266	52.4	56.9576	37.8903	49.8435	38.7074	47.7868	20.0786	52.1572	48.3318	76.9962	58.8403	64.1263	27.1593	-37.1949	-116.51	-236.178	-280.62	-349.696	-388.089	-412.566	-426.305	-428.631	-384.113	-369.584	-318.535	-259.537	-200.925	-160.582	-144.009	-94.287	-45.5541	-45.3153	-22.6406	-11.9167	-1.38052	5.60798	3.86296	-6.06757	11.8685	-5.79409
3.97343	143.961	123.399	98.3481	146.765	79.7902	77.8176	95.4526	67.5223	62.2438	67.9381	83.9518	67.1127	63.6716	73.5657	86.2723	79.2519	94.2412	112.09	126.437	138.977	157.18	128.197	79.1362	14.6937	-62.7755	-162.931	-223.639	-217.957	-239.385	-273.63	-262.728	-218.886	-184.668	-171.027	-131.906	-96.5211	-59.4907	-37.5712	16.4716	28.3955	43.9967	50.202	54.3561	78.4219	61.9378	60.0175	55.051	42.2419	46.9788
4.06104	130.13	124.837	91.9267	117.657	69.9121	85.1954	59.2445	67.6654	47.9831	51.0746	54.9896	63.3663	52.4798	67.4951	64.7644	86.5832	111.575	102.745	116.672	146.801	151.139	134.581	85.8	50.0059	-31.9526	-118.18	-132.956	-136.921	-159.728	-144.763	-121.779	-106.457	-101.071	-59.5346	-21.5982	26.0542	40.8057	54.629	85.4149	107.402	110.797	88.1597	121.802	89.8284	105.65	107.634	85.1934	80.162	74.9877
4.13786	63.1697	71.4123	49.5191	20.4172	18.4998	36.1171	24.2375	-3.84873	15.5007	5.96497	-0.536898	-5.71514	-13.1608	30.8025	20.6618	22.6814	7.58057	40.4963	25.2797	28.0848	32.605	19.9021	-54.1604	-120.077	-202.28	-265.635	-299.945	-322.313	-327.517	-320.529	-290.571	-254.93	-233.589	-175.11	-132.051	-88.8273	-69.7622	-35.7591	16.1535	23.8649	35.0455	26.7941	46.8403	38.4777	45.5189	40.0218	22.0205	33.2501	36.212
4.19105	133.561	89.3006	72.6961	54.2946	28.2598	26.0087	57.1217	22.157	19.0931	21.9678	15.276	23.8043	11.0405	24.19	20.4106	41.5491	17.7004	58.2168	79.1746	54.9694	44.7665	43.5871	-43.069	-113.626	-199.366	-241.935	-297.182	-289.224	-296.881	-305.016	-274.804	-240.028	-206.348	-166.622	-153.257	-108.19	-55.8198	-12.6683	2.73886	43.2751	32.8349	51.2626	59.9209	23.3703	41.327	48.4384	42.3376	49.5453	44.2118
4.23722	190.083	197.414	186.786	139.314	97.7296	94.4342	117.025	100.673	96.4627	73.1951	65.0418	69.9298	62.8511	76.2943	67.6004	99.5649	74.5773	93.1087	84.2498	116.577	113.444	108.136	4.64046	-81.1952	-197.743	-270.53	-350.602	-374.527	-434.127	-423.784	-415.915	-395.988	-377.509	-334.332	-303.977	-256.635	-184.118	-148.598	-100.804	-65.2486	-62.6166	-24.7207	-15.2319	-13.5891	-4.32532	-18.3342	-2.91626	-2.75995	-4.2504
4.30009	261.099	221.564	201.484	210.875	196.209	164.882	126.096	159.347	166.249	144.685	134.868	121.453	151.896	136.103	158.553	157.571	151.676	167.995	167.452	190.409	221.559	214.058	164.817	82.8808	11.4252	-81.1433	-125.249	-179.022	-166.849	-195.204	-210.409	-147.875	-154.682	-100.876	-78.7238	-30.6847	8.18013	46.6953	60.911	72.7856	105.28	96.6148	107.991	111.631	119.227	101.683	86.2621	76.4902	87.6726
4.37853	199.713	170.288	126.741	126.962	124.152	108.958	113.466	94.2128	72.2102	70.7624	66.6852	50.8759	62.9915	61.6985	81.015	73.4127	70.6091	88.7462	68.5196	101.52	86.493	50.2651	-10.5948	-91.3593	-173.202	-227.742	-243.954	-258.714	-271.229	-249.208	-220.917	-182.464	-145.486	-110.44	-75.822	-6.79218	21.3914	43.5593	78.2583	82.3517	84.4646	108.248	111.962	106.012	114.403	92.7482	84.9087	68.3077	78.5709
4.46356	93.1874	122.304	83.5816	103.768	74.2193	72.336	53.4992	46.4042	60.4882	58.9742	53.4147	58.8365	42.3124	48.6719	72.2343	73.1151	65.7	94.6609	98.8977	104.889	91.4981	109.266	53.9559	-51.2808	-104.803	-178.464	-189.142	-212.629	-216.677	-209.205	-185.464	-159.176	-119.716	-87.7486	-35.5998	0.171157	18.1309	72.0079	85.8823	112.7	107.535	128.429	129.594	120.491	101.187	89.5534	98.0766	78.8414	80.5883
4.54578	240.247	158.022	171.293	155.384	144.598	117.875	111.251	109.682	118.807	119.62	107.001	102.038	77.3086	121.531	103.859	122.007	135.313	126.518	121.94	143.702	120.584	162.109	61.5591	9.20416	-113.946	-192.856	-229.944	-290.888	-290.924	-274.951	-280.331	-246.749	-199.506	-192.937	-128.259	-112.866	-57.0618	-16.3783	3.80851	30.1035	52.449	63.5342	89.6141	95.9739	71.5621	76.9177	73.7366	68.7647	58.4666
4.62455	84.966	93.3043	24.7324	74.2881	59.504	17.508	27.8634	39.1454	5.50148	4.83551	24.0565	38.9504	4.7495	31.0413	39.4072	13.0637	12.1918	50.8727	43.2907	59.2318	51.1377	34.5606	-36.9036	-111.512	-169.572	-239.265	-274.802	-299.656	-339.431	-304.798	-277.164	-280.066	-231.265	-190.76	-150.03	-95.1758	-70.3976	-22.9742	10.7671	36.0288	49.9198	61.316	64.5684	59.9317	85.5286	68.5818	61.393	51.4068	52.6838
4.70896	106.008	123.194	128.044	123.84	115.477	75.5319	101.921	73.1312	52.2871	50.4644	58.2736	37.7502	40.4203	58.3621	82.2742	84.4589	54.7959	99.0348	88.5986	105.119	96.7647	56.9544	5.00487	-75.741	-193.459	-289.745	-324.615	-386.152	-387.479	-420.153	-433.701	-402.08	-374.744	-319.062	-282.307	-219.145	-191.362	-122.384	-95.4057	-67.4871	-62.8608	-32.8864	-26.5896	1.22488	31.66	13.7422	20.8585	7.83013	5.76786
4.99475	68.9797	45.9204	49.3777	74.4589	43.8872	13.6251	29.2154	21.4412	15.2241	23.9037	26.4827	11.5854	23.2636	29.3185	26.7147	30.1498	59.3152	48.904	72.4864	102.373	98.1606	45.6343	14.0271	-73.3632	-149.02	-199.83	-225.833	-261.998	-237.572	-258.536	-261.465	-211.315	-221.877	-148.65	-101.138	-53.1483	-45.1129	0.739934	39.5696	57.6235	53.5494	76.4424	75.2112	61.4404	72.5687	75.9748	76.1307	54.5381	58.3414
5.73124	142.199	75.5244	81.121	68.5531	74.197	39.9968	59.4352	34.2565	15.0315	41.7547	37.6935	38.5395	51.8653	60.8412	80.0581	96.0617	72.473	75.4975	83.5449	77.7006	118.123	73.0158	10.1485	-63.127	-152.114	-230.054	-227.9	-254.784	-264.578	-273.432	-235.989	-225.559	-188.548	-122.195	-76.0256	-36.0797	6.00108	31.9879	59.235	104.428	97.7045	123.269	95.227	103.881	99.4928	81.1233	83.3427	78.6934	78.2135
6.72649	207.954	137.988	138.697	101.02	114.138	95.8979	84.5475	77.8058	78.5915	74.1878	82.561	87.0635	66.6326	77.3617	81.3503	112.663	55.3326	84.9936	75.6749	97.1809	92.7453	35.4237	-10.3239	-126.731	-248.51	-357.045	-409.247	-455.762	-467.178	-478.57	-446.139	-409.087	-392.815	-327.597	-267.133	-241.583	-182.228	-113.547	-78.7635	-37.2575	-27.7446	12.0674	-1.50798	43.6957	35.702	21.6457	25.1558	38.0783	26.3982
7.72809	106.294	125.604	109.619	84.2216	88.8262	91.4491	80.4806	47.1857	73.5831	65.751	95.0634	72.3123	63.8801	79.3238	91.2634	127.837	98.3917	108.392	94.3334	131.363	165.559	101.608	61.4615	-27.9272	-155.473	-237.096	-323.475	-339.911	-389.868	-373.787	-386.205	-353.273	-305.038	-294.839	-235.951	-184.948	-131.875	-80.7352	-17.3964	-3.77102	6.47813	26.462	59.2189	56.6945	64.1167	56.0633	59.9096	41.4411	50.3485
8.72334	119.106	148.625	122.465	114.286	103.453	97.9798	89.3586	88.0706	85.0065	98.8352	108.273	98.3312	104.311	102.542	111.427	162.061	146.817	166.362	184.608	201.397	221.08	181.257	163.308	37.7318	-66.1495	-134.832	-228.632	-287.785	-318.835	-314.446	-313.327	-315.739	-290.338	-243.755	-212.057	-152.419	-81.0902	-54.5615	-1.2056	45.6204	56.3923	57.3187	85.4386	74.0539	71.0641	73.8484	79.2959	59.1738	65.5137
9.71386	88.1805	127.779	90.5791	73.9592	66.2286	72.0904	63.537	73.4039	51.3803	53.9028	72.9902	81.1166	69.4366	69.0294	117.153	124.526	103.43	115.002	145.356	148.054	170.173	140.223	47.8906	-56.6441	-196.307	-266.452	-381.345	-388.429	-466.936	-446.234	-431.91	-411.766	-384.629	-346.125	-262.186	-226.794	-151.589	-110.859	-75.271	-24.48	-18.6508	7.06814	37.4252	51.4027	26.3805	14.2013	21.8595	27.9324	23.8606
10.7091	184.546	142.49	132.606	135.238	135.754	97.824	113.002	101.242	89.7128	99.4156	100.704	148.925	135.842	104.727	148.972	156.705	164.058	175.815	192.512	220.324	266.365	208.369	162.864	33.4385	-100.284	-174.12	-287.096	-341.952	-402.39	-434.016	-426.831	-428.415	-389.492	-361.386	-308.848	-258.647	-198.597	-124.958	-89.3041	-51.1722	-35.706	-1.91401	20.1305	51.3907	28.7511	37.2039	38.0126	41.9417	33.9996
11.7078	189.39	192.555	144.631	119.009	129.798	102.198	101.239	78.109	105.608	123.217	94.5523	109.359	125.687	82.8463	150.63	125.573	155.65	148.72	162.678	194.529	220.983	180.038	94.0721	-1.9164	-159.366	-256.618	-336.011	-406.894	-462.614	-479.569	-475.893	-481.223	-440.144	-382.582	-349.236	-266.475	-231.514	-181.007	-107.689	-64.0537	-43.2542	-3.31888	15.6661	34.3702	7.05877	21.2724	42.9549	22.3962	21.498
12.7069	190.677	170.916	164.595	120.912	105.283	102.905	95.4278	102.744	114.802	102.628	116.104	114.954	127.414	130.019	148.605	161.587	179.319	203.113	209.926	215.959	239.808	198.152	103.985	29.9565	-142.443	-234.334	-341.689	-364.895	-428.578	-458.022	-449.222	-435.104	-384.088	-350.622	-280.812	-237.268	-155.026	-83.0517	-51.2069	5.67349	31.7984	52.2686	73.3058	79.9175	78.516	73.1479	71.6027	62.6143	64.4049
13.7034	175.515	197.959	132.396	132.64	77.0352	102.324	94.3695	100.995	80.6847	109.896	88.7969	101.123	107.7	127.748	137.782	167.428	194.784	198.107	213.033	231.787	233.11	233.492	153.934	1.67119	-111.834	-231.205	-300.558	-381.865	-453.858	-445.622	-448.202	-465.858	-411.504	-389.218	-297.418	-264.413	-202.394	-147.661	-98.2031	-46.3036	-16.1262	4.87971	35.0539	11.4997	44.3276	68.2831	52.8089	47.5723	45.484
14.6907	153.415	183.886	115.568	113.023	94.7477	108.836	112.86	80.1598	86.3239	92.299	113.018	103.204	119.82	125.443	155.951	163.148	172.351	181.33	201.411	236.544	242.705	210.326	149.246	10.2693	-130.245	-210.372	-288.812	-352.648	-391.045	-404.555	-421.799	-365.252	-343.236	-279.781	-222.162	-148.596	-103.444	-55.8216	8.71774	54.0564	71.9916	75.814	82.7286	89.5744	92.0063	98.6635	82.7856	71.2032	76.8032
15.6723	210.913	134.112	134.756	107.487	111.974	127.903	151.094	129.018	143.695	140.122	170.035	149.331	170.224	188.044	170.64	200.868	221.229	260.195	273.106	302.463	340.124	309.152	259.947	151.654	39.709	-22.1573	-63.5333	-124.52	-144.196	-137.098	-168.802	-151.224	-115.04	-78.0654	-3.80655	44.546	56.9619	114.672	163.906	162.521	191.821	206.771	192.053	199.255	193.765	172.901	171.505	160.022	140.354
16.6561	211.698	147.632	123.02	170.958	113.288	111.151	123.702	122.823	123.38	111.75	132.799	142.286	150.523	152.238	160.929	175.048	259.349	201.426	230.057	257.763	281.634	279.214	188.384	27.9462	-95.3333	-173.855	-249.966	-337.336	-367.087	-371.687	-419.951	-379.964	-347.311	-298.991	-239.866	-180.002	-118.374	-66.5461	-13.0828	33.3421	81.626	73.5987	84.8979	80.0357	108.124	101.23	101.052	79.5654	89.9004
17.2268	161.425	99.1942	92.2203	81.5412	50.8764	78.0535	77.3457	66.1727	94.3353	87.3363	115.928	120.066	133.445	129.253	146.172	149.349	218.028	210.387	227.697	246.176	281.252	235.151	162.249	44.0187	-68.9263	-212.186	-282.832	-327.287	-403.785	-443.395	-453.86	-414.953	-434.061	-358.868	-287.911	-211.981	-153.063	-119.402	-35.4609	23.0474	33.0145	46.1828	71.644	80.8159	68.7826	86.3067	86.0444	81.6795	70.1653
17.7898	175.105	186.465	161.933	106.793	109.075	116.681	114.954	114.313	121.482	120.266	139.319	143.297	124.497	145.703	166.039	182.928	208.082	243.146	268.795	281.872	297.439	295.144	211.896	94.4111	-38.0505	-136.1	-220.255	-268.113	-313.511	-350.43	-365.715	-347.027	-321.732	-271.543	-217.214	-164.722	-106.145	-35.4516	17.8696	57.4427	82.3663	108.396	109.778	104.756	113.993	102.478	105.924	98.4075	84.0127
18.7723	105.929	89.0909	41.1754	55.8283	49.8285	54.2098	48.2093	27.6971	62.1846	65.5644	48.5412	80.2945	83.6274	106.719	101.446	143.748	138.148	183.32	177.627	169.018	195.445	172.092	80.774	-27.23	-163.001	-223.231	-286.797	-371.938	-417.158	-440.958	-434.744	-408.347	-371.057	-341.845	-251.556	-174.528	-120.357	-56.9276	-1.45427	25.0651	83.0142	80.1927	117.031	90.7432	86.5062	87.4231	89.3031	77.9469	72.0106
19.7637	114.211	85.1546	96.8287	65.6493	63.6212	29.9551	38.5349	68.9656	76.2244	82.0896	78.1234	76.3863	99.8482	117.207	99.0279	134.826	138.367	168.097	182.132	186.434	224.033	183.813	112.735	-35.8862	-151.665	-288.053	-364.213	-421.862	-442.46	-479.344	-481.996	-444.677	-404.369	-384.797	-294.131	-212.253	-133.006	-100.39	-23.292	2.14531	57.702	62.18	99.0569	84.2536	106.627	74.2114	93.4415	78.9876	70.4317
20.751	203.583	127.414	139.85	96.3883	87.4285	83.6086	68.033	84.7004	85.9797	106.254	98.6986	108.21	114.604	140.899	154.824	188.896	195.882	215.211	209.019	251.993	256.467	232.906	173.93	7.07295	-126.306	-232.886	-304.515	-378.541	-408.097	-453.058	-449.139	-432.491	-370.253	-320.132	-272.092	-208.163	-128.05	-60.9508	-12.2031	39.04	77.1711	76.7092	95.723	116.352	88.1152	112.29	87.8945	107.558	89.7398
21.7431	68.9208	65.7344	73.6027	52.4663	56.8192	26.1888	49.3754	54.9399	38.2037	52.3846	75.8754	71.6593	101.532	123.256	125.405	134.062	160.7	174.193	206.825	213.134	227.859	201.814	105.648	-7.56003	-115.102	-204.89	-273.25	-312.943	-323.53	-373.461	-346.741	-346.207	-266.856	-242.49	-156.163	-83.5003	-19.7059	44.9374	85.0722	121.17	141.746	161.116	156.487	169.235	143.175	134.385	122.812	121.199	96.8699
22.7402	58.9845	70.8188	74.9432	15.8365	62.9023	75.7299	63.4555	72.3668	69.9535	76.7079	73.6404	87.3782	108.762	133.419	152.376	172.59	207.574	243.33	219.958	265.605	316.164	256.348	197.238	76.0375	-41.4438	-152.623	-244.875	-303.061	-364.094	-385.899	-382.365	-385.094	-346.375	-301.43	-241.084	-164.164	-104.708	-32.8361	20.1091	71.8291	87.8878	85.6472	102.723	116.668	110.823	112.263	101.971	94.7253	96.1888
23.7368	160.987	125.8	144.582	153.413	88.7338	101.454	108.03	101.785	103.19	101.577	98.9301	138.17	143.672	151.901	182.554	192.466	192.529	240.372	249.858	298.182	293.412	259.016	143.348	21.7508	-96.1634	-230.851	-332.521	-389.299	-460.553	-477.169	-466.348	-472.772	-411.907	-354.092	-297.764	-225.195	-156.279	-71.0418	-7.88554	29.8947	47.6954	91.5894	112.46	108.407	98.4933	110.57	99.1265	83.3145	90.4805
24.7279	246.782	204.722	178.997	187.216	185.879	167.249	142.574	155.364	149.933	167.55	173.718	192.149	206.868	223.665	223.192	232.723	235.856	299.616	302.484	320.677	349.225	321.617	235.639	117.447	-2.37773	-164.261	-225.625	-339.975	-369.053	-382.906	-397.683	-360.514	-358.741	-297.313	-230.207	-130.575	-69.7481	-15.619	30.9873	77.0387	128.916	144.946	130.827	163.84	149.091	135.656	122.166	125.941	108.379
25.7161	68.3164	53.4369	28.102	13.3562	29.1665	47.1386	22.2922	53.2122	56.7329	66.2533	78.1365	95.2883	117.564	126.445	130.454	152.671	167.091	201.976	207.05	225.077	259.564	230.886	129.081	-2.92521	-156.257	-232.696	-307.992	-382.659	-407.863	-406.697	-462.604	-421.673	-358.415	-294.155	-265.186	-186.394	-98.2927	-48.1461	47.3886	50.5063	105.638	129.093	112.274	142.409	128.5	117.101	107.894	107.38	94.3135
26.7085	173.809	149.069	120.584	98.0095	115.13	92.3714	66.7957	93.8553	114.158	100.491	112.884	114.572	152.312	155.266	195.516	193.685	184.348	226.502	221.931	283.859	276.645	264.436	167.086	10.513	-114.064	-217.072	-295.277	-391.369	-458.216	-459.111	-475.057	-477.393	-402.77	-343.766	-286.328	-225.409	-141.292	-70.4739	-9.31098	22.1769	63.5428	78.2723	128.878	123.268	125.536	97.0013	97.7691	92.3234	78.7539
27.7009	92.9737	73.8708	81.9338	61.1164	50.0428	69.9392	36.0436	72.3964	68.7161	93.926	101.518	90.8248	125.594	147.862	164.21	175.126	231.642	202.74	227.568	271.096	282.688	260.87	160.231	3.97142	-146.837	-237.758	-305.549	-398.96	-453.594	-450.834	-464.719	-460.134	-425.687	-347.692	-288.48	-204.772	-120.648	-41.7234	42.6676	70.0413	82.3296	121.474	118.052	136.595	122.939	129.128	121.629	114.529	93.5204
28.6919	84.9533	58.9664	39.7711	-15.9589	33.1355	33.7444	16.2105	60.5007	29.9741	48.639	74.0431	45.3696	83.4136	102.269	119.462	128.066	150.277	179.15	170.561	189.91	179.613	172.517	79.231	-45.0643	-202.842	-292.429	-389.13	-414.989	-479.145	-501.096	-489.524	-463.531	-464.553	-379.087	-261.926	-203.85	-132.184	-51.9201	-5.03275	71.9362	106.298	118.576	122.143	125.906	105.039	107.333	113.546	97.1851	71.382
29.6751	194.872	161.142	124.057	129.81	116.754	130.461	112.56	109.529	110.638	121.728	112.04	136.443	149.589	160.253	181.683	211.996	232.951	245.293	267.881	284.699	290.935	279.066	164.335	21.0317	-128.333	-266.497	-356.634	-444.256	-515.8	-536.376	-575.457	-567.938	-491.596	-450.516	-356.318	-316.929	-215.964	-153.363	-62.9622	-21.0711	19.2769	75.8522	65.6058	87.2707	76.038	81.9143	79.2174	82.3285	68.7799
30.6488	82.45	39.306	17.4551	83.1804	22.1148	61.8469	38.3735	54.6667	39.9894	59.7743	77.3614	91.0214	109.002	111.57	140.101	164.226	192.125	192.797	249.377	247.936	259.235	263.756	152.109	27.9976	-111.28	-236.441	-319.344	-371.977	-449.471	-479.294	-482.368	-468.032	-432.473	-382.843	-299.373	-228.136	-159.658	-75.2233	-10.204	5.96244	66.59	84.649	116.658	104.928	93.9563	98.9519	100.763	79.6827	81.5072
31.6112	115.233	109.162	106.381	64.5737	89.2245	92.2074	76.2169	97.3499	93.2091	100.332	104.961	101.357	126.98	139.547	143.856	204.225	234.318	231.312	238.529	256.703	300.366	270.235	201.843	17.0689	-122.531	-241.141	-357.777	-422.651	-480.024	-489.384	-476.604	-474.134	-437.425	-375.333	-306.211	-237.511	-151.767	-75.7046	-17.8228	40.8014	71.2063	89.4687	104.534	104.832	115.755	130.229	100.681	113.16	94.2995
32.1796	64.8227	51.9594	40.8868	53.7507	-7.56659	7.88615	46.9698	53.4632	54.7777	69.9075	94.3651	97.5433	117.295	122.155	150.223	174.035	227.959	219.057	250.171	267.59	301.878	280.348	193.488	46.3222	-58.1792	-159.367	-256.439	-288.123	-356.66	-364.354	-390.532	-390.88	-325.089	-280.35	-222.877	-139.72	-60.5192	-7.11737	50.1492	119.466	128.708	132.957	159.061	149.827	147.518	158.335	136.523	128.835	104.933
32.7704	112.95	102.805	86.1623	66.8994	54.9377	73.1159	72.782	77.2341	106.119	110.848	121.326	136.209	134.613	156.889	170.277	191.649	220.537	248.022	289.059	291.249	343.963	292.178	214.433	64.4781	-68.0953	-223.556	-276.643	-405.854	-445.209	-475.585	-447.434	-471.218	-429.477	-344.177	-268.702	-191.011	-120.872	-46.5203	23.7216	61.6764	108.853	130.087	119.692	145.729	146.401	133.994	133.856	119.075	101.32
33.7605	218.637	175.278	151.021	130.309	101.719	121.982	135.194	149.428	109.144	137.314	149.693	158.452	169.366	186.202	196.984	252.396	245.315	253.096	273.379	301.11	340.574	315.223	200.25	70.3388	-92.2525	-227.718	-331.11	-435.555	-459.162	-517.481	-525.94	-499.466	-457.253	-411.042	-340.646	-268.266	-197.099	-93.4783	-38.0552	39.7926	58.1485	102.055	96.4032	109.914	115.67	111.8	107.112	85.9961	72.4274
34.7533	217.251	152.462	160.65	148.418	101.925	116.631	153.998	112.137	120.702	151.015	155.114	158.175	155.804	186.543	202.032	240.108	251.763	271.631	290.359	318.732	361.648	320.334	223.506	77.1929	-78.9182	-190.871	-262.651	-359.268	-421.4	-467.92	-494.675	-438.142	-397.234	-346.973	-274.059	-216.52	-132.719	-49.9878	5.43414	74.9399	95.2913	117.492	129.654	135.425	129.503	138.986	124.81	128.394	118.113
35.7488	93.6008	101.003	83.3102	73.9291	61.9185	80.7763	74.9751	86.6119	96.5865	91.3657	112.997	125.912	130.825	136.84	172.823	188.043	211.068	233.545	246.278	296.661	298.136	253.429	190.499	63.8675	-89.2938	-206.95	-271.575	-355.066	-386.347	-432.92	-434.736	-387.74	-361.67	-318.611	-216.026	-147.772	-47.9864	-2.83583	54.8046	103.383	110.588	168.981	148.083	157.073	140.104	138.272	145.324	137.309	113.919
36.7409	135.095	87.0067	135.56	99.8579	85.7676	81.6992	75.0496	79.1832	114.572	117.547	112.989	121.068	140.17	183.44	181.145	199.972	215.17	243.187	251.576	305.302	255.537	267.9	191.76	33.8012	-114.789	-260.135	-358.438	-416.749	-487.304	-488.39	-521.679	-507.673	-465.464	-391.54	-327.939	-219.219	-130.695	-68.0973	-2.07287	48.0456	89.1066	96.8894	115.068	132.683	126.955	117.385	109.888	99.516	86.0759
37.7313	135.768	78.7734	115.858	115.187	76.7762	72.5515	84.4035	83.3094	91.7578	112.041	122.637	153.547	140.451	153.147	188.67	206.165	188.084	202.321	234.274	286.118	279.312	245.273	211.838	34.0096	-114.855	-227.244	-306.346	-384.883	-434.377	-446.128	-457.368	-416.225	-394.242	-356.137	-240.887	-177.455	-93.4506	-35.5514	33.058	87.7914	113.463	127.442	126.251	144.131	149.522	145.108	137.385	129.46	117.749
38.7206	147.336	116.194	123.007	93.227	81.3812	67.6551	73.1687	87.5994	116.446	97.4655	124.198	149.57	169.936	192.428	201.682	225.703	240.28	284.111	292.611	319.015	357.42	341.645	274.012	118.47	-27.851	-174.165	-281.502	-337.844	-421.632	-480.414	-494.985	-475.693	-419.378	-372.005	-312.61	-202.492	-145.684	-95.0258	-8.24072	23.2039	60.9197	84.4554	106.75	134.944	141.544	120.744	123.973	109.331	105.815
39.7168	74.5919	76.2875	37.2227	27.6253	30.4774	18.5222	32.3631	44.9765	67.1653	69.5126	75.2511	93.2673	127.67	109.531	132.629	158.939	191.758	220.466	236.833	230.947	258.793	268.422	162.663	-12.0827	-151.667	-282.175	-405.335	-453.012	-533.457	-570.211	-578.034	-554.835	-512.831	-429.66	-376.724	-258.216	-200.09	-133.38	-52.0204	8.3966	26.7254	56.8564	74.4406	84.4791	99.2756	88.2305	99.6539	77.1872	83.7467
40.7137	109.691	79.8384	111.157	60.0482	58.226	75.1804	72.371	101.688	105.95	130.156	138.723	124.31	158.592	170.24	194.53	203.808	240.743	283.706	308.302	312.873	353.777	333.582	253.143	124.422	-48.2052	-170.266	-288.47	-362.993	-418.442	-448.267	-494.173	-463.859	-416.764	-365.673	-296.847	-199.219	-141.622	-43.5198	-19.2562	50.3264	68.1358	89.3771	114.009	113.293	140.309	108.606	110.088	101.259	94.3699
41.7064	119.566	121.036	88.4267	96.3721	106.887	96.2964	95.3058	90.122	91.5486	120.259	118.866	122.882	139.411	138.934	186.664	172.506	217.371	197.509	207.998	215.785	243.086	235.623	121.13	-43.2206	-197.842	-312.848	-395.719	-485.436	-548.889	-544.786	-557.368	-558.354	-502.946	-445.468	-372.537	-291.538	-189.275	-136.097	-65.5146	2.24787	6.05128	42.6959	82.2123	98.4427	92.4054	94.0066	81.0201	65.1608	72.3013
42.6924	70.1906	78.0897	21.2054	12.1232	18.4262	34.7444	20.1783	50.4797	59.1096	49.118	71.8578	91.7431	130.668	141	133.262	171.436	212.934	199.516	230.364	239.834	254.854	255.594	163.764	9.89858	-120.191	-224.344	-294.147	-375.96	-414.235	-452.077	-482.005	-440.728	-375.522	-348.852	-280.732	-207.828	-120.159	-15.8485	35.0315	95.459	108.31	126.082	149.051	109.12	125.678	124.204	113.491	106.284	101.391
43.6816	115.519	126.346	118.26	80.3428	89.575	80.7769	108.608	105.148	98.0259	126.621	137.035	133.854	163.637	178.234	180.82	240.142	245.351	241.508	295.98	305.175	297.201	323.225	220.489	66.3878	-107.832	-203.098	-288.488	-385.32	-430.414	-452.567	-476.049	-454.067	-391.98	-348.416	-294.554	-198.974	-113.549	-27.5981	23.1666	70.6056	112.238	142.735	142.519	148.211	141.068	144.893	119.304	124.903	102.111
44.6698	48.3084	25.7233	51.8952	9.40132	12.7567	10.5965	3.46211	37.3215	19.5835	43.4055	64.8832	73.8833	109.974	138.99	141.168	146.91	161.481	192.487	220.271	214.5	265.704	245.038	157.806	13.2493	-101.031	-231.449	-320.976	-386.379	-425.912	-480.115	-466.012	-479.921	-402.714	-354.781	-301.319	-184.685	-113.827	-73.1127	-10.0274	69.9881	101.121	119.666	116.765	134.065	132.485	123.515	102.366	92.829	105.883
45.646	53.1972	-16.6066	12.9206	28.6292	15.4654	26.0873	20.6007	41.7131	28.9868	48.9008	87.9321	88.4928	113.255	143.193	174.624	195.523	207.354	216.688	263.489	289.836	287.054	270.076	176.842	20.4249	-109.163	-222.659	-328.08	-429.045	-468.682	-498.13	-509.837	-505.423	-441.892	-386.502	-335.606	-247.876	-180.846	-102.904	-35.95	19.5545	43.2987	87.0938	86.0208	106.346	82.972	108.621	106.965	105.387	83.2392
46.6174	126.958	159.941	122.542	107.984	132.491	130.206	114.148	121.346	104.037	126.079	158.089	147.136	174.546	214.452	237.751	265.429	262.183	307.877	318.082	350.365	382.275	329.19	289.354	154.577	2.01666	-97.2928	-213.26	-271.371	-321.853	-334.849	-382.937	-347.558	-305.697	-251.776	-187.012	-103.579	-29.7046	14.7211	69.9641	145.806	192.369	187.795	181.345	180.791	186.514	166.44	136.927	152.203	128.877
47.1963	155.606	59.6996	85.6379	61.0645	77.2346	78.2591	85.5877	67.3717	113.93	103.308	126.672	130.807	164.964	151.097	188.062	220.934	215.973	230.464	243.747	288.275	325.816	309.322	194.798	73.0305	-88.8368	-198.856	-313.7	-398.187	-459.666	-495.52	-470.048	-484.185	-463.884	-362.109	-297.6	-201.79	-146.331	-53.2876	4.04238	52.2322	82.2691	95.8247	123.603	148.394	146.785	114.853	126.905	119.19	111.971
47.78	210.992	215.335	158.913	157.666	143.248	155.724	109.828	130.563	165.094	178.694	176.719	203.692	212.076	209.434	227.983	228.883	292.36	305.819	300.062	350.629	331.677	352.348	278.682	105.245	-55.6761	-185.42	-317.396	-429.352	-478.638	-501.241	-542.842	-512.602	-524.946	-426.124	-352.901	-271.78	-189.161	-118.362	-46.8585	-22.5875	42.1175	86.4905	109.093	109.453	100.823	106.092	96.1875	109.719	101.714
48.765	136.179	119.104	110.683	132.635	102.775	118.12	59.9323	102.692	100.714	129.503	126.588	140.846	169.632	160.401	202.256	179.64	261.993	269.754	278.816	300.932	309.919	302.672	176.682	41.4606	-123.891	-227.816	-342.016	-416.181	-511.228	-536.657	-520.423	-539.065	-482.797	-423.503	-351.411	-251.251	-178.79	-93.2551	-25.8396	33.0043	80.7874	92.1214	107.007	80.7713	106.968	105.857	100.06	86.0903	86.1799
49.753	151.082	107.793	88.2044	114.039	87.3456	106.846	89.8189	116.398	109.449	127.369	131.386	163.586	177.899	178.14	215.425	246.495	259.819	279.304	272.386	314.14	373.352	329.06	234.903	97.839	-46.6921	-197.612	-288.284	-394.107	-439.566	-500.033	-506.773	-482.903	-461.134	-382.467	-314.095	-268.105	-151.904	-89.7995	1.10074	51.0799	64.5798	119.419	123.067	125.173	118.576	121.833	113.64	102.84	90.1899
50.7442	35.271	17.0852	14.1555	37.783	17.6936	17.3617	48.9808	46.2315	64.2824	66.5115	83.2202	118.031	131.358	136.568	160.466	194.978	225.847	235.776	259.491	298.467	339.99	332.839	227.848	88.8763	-46.3129	-176.6	-253.121	-311.549	-385.902	-398.468	-422.145	-408.922	-361.096	-317.639	-232.574	-172.696	-99.3239	-30.7422	14.2561	97.0624	108.583	134.383	120.044	138.8	151.112	130.306	127.178	123.511	110.538
51.7375	117.793	106.549	116.704	69.092	84.8581	99.4869	81.7229	100.24	104.515	132.599	132.47	130.486	146.608	191.189	207.936	217.479	262.266	286.883	301.391	340.952	313.587	336.357	224.746	85.146	-59.7368	-194.314	-252.292	-347.384	-387.87	-466.407	-459.983	-443.248	-398.643	-331.297	-271.851	-200.825	-139.472	-45.4755	-18.7602	54.9285	106.619	105.247	150.29	140.087	139.988	120.312	141.238	113.961	111.422
52.7266	87.3362	97.5213	31.5918	31.8333	20.9389	21.1508	41.4628	34.8887	71.4929	83.1183	83.8335	94.4261	121.058	142.87	167.216	189.406	185.565	231.249	226.536	267.869	231.561	278.698	165.184	18.7751	-126.435	-254.671	-335.51	-415.098	-462.66	-531.21	-518.471	-508.774	-479.817	-401.418	-321.484	-249.365	-169.943	-81.9121	-25.4622	30.43	75.482	92.3364	111.906	107.471	113.838	108.619	110.811	90.7975	82.1693
53.7216	105.484	97.9792	54.0964	57.1789	69.0481	59.6115	53.2609	78.3276	84.1307	118.319	117.061	137.509	151.669	171.649	188.118	239.373	239.54	255.425	254.274	299.161	336.835	332.83	218.785	82.0393	-74.6147	-223.842	-308.999	-426.386	-491.033	-546.943	-549.453	-571.441	-504.335	-449.857	-391.057	-293.634	-215.932	-135.207	-57.3762	-8.10803	36.3155	82.6719	86.3069	99.8373	98.565	105.107	105.508	84.9911	84.1323
54.7178	100.107	95.8202	72.9229	102.575	67.8087	75.3518	61.2925	85.3913	60.5795	87.5748	124.354	115.728	143.146	152.658	172.181	213.253	234.305	268.812	268.86	329.957	331.156	318.922	195.682	68.7492	-74.3923	-230.508	-301.888	-389.159	-478.371	-498.901	-500.73	-500.538	-438.196	-416.748	-319.971	-244.975	-169.955	-88.3242	-17.0687	36.9751	77.9358	105.871	108.74	123.684	115.872	111.816	121.745	114.493	109.942
55.713	96.4788	100.117	54.9194	77.6836	70.725	65.6676	69.1939	72.4365	89.6329	60.7039	111.561	127.225	145.986	131.17	150.46	199.422	161.796	218.164	237.073	281.757	267.942	231.119	136.182	-15.9224	-189.221	-290.925	-399.381	-517.721	-542.312	-573.97	-588.464	-560.957	-526.577	-447.041	-386.471	-300.257	-204.329	-114.056	-49.7211	18.7559	51.78	72.5061	102.198	91.4434	83.4942	108.806	99.3689	90.06	82.0242
56.7028	155.012	112.043	116.912	125.38	113.051	98.6594	87.24	96.2632	114.772	114.568	136.044	155.112	174.674	191.742	192.445	232.967	241.085	259.779	295.4	335.04	344.11	307.69	261.523	89.4749	-90.7684	-254.057	-336.839	-469.462	-540.092	-619.624	-632.911	-632.488	-595.584	-512.732	-454.023	-366.129	-314.636	-187.828	-116.363	-62.9261	-23.1299	23.4378	64.9538	68.5881	48.3172	71.4174	72.6836	86.7107	62.0838
57.6876	123.323	119.765	102.036	79.4995	97.243	122.118	115.713	126.185	118.493	146.269	156.546	166.818	175.57	187.944	204.599	243.78	272.454	260.278	317.36	343.114	338.122	330.795	233.665	70.0003	-121.892	-206.329	-318.848	-396.791	-462.226	-502.095	-516.113	-474.018	-464.468	-387.233	-337.052	-228.572	-148.77	-44.8987	17.5922	76.8455	85.3318	104.583	120.737	137.153	140.968	134.79	100.804	106.042	92.3139
58.6683	52.317	25.1279	2.07166	6.88221	56.8638	72.1332	58.2035	45.8929	78.4503	77.9281	96.6497	107.873	126.437	152.12	181.588	219.536	201.965	232.6	269.048	285.428	347.838	308.26	217.185	101.083	-35.9129	-186.012	-293.305	-344.246	-424.315	-449.579	-452.556	-440.14	-385.787	-330.918	-262.151	-183.761	-99.633	-14.0356	53.7052	90.953	137.3	146.248	172.209	153.423	160.696	144.595	140.558	136.634	118.393
59.6409	122.36	66.9971	97.6602	26.9037	50.5539	59.3743	82.1792	79.42	99.5918	97.1769	105.495	124.055	159.489	174.95	194.34	206.27	210.19	271.182	276.922	318.235	315.366	299.164	190.039	57.3476	-89.4725	-242.322	-317.503	-418.113	-474.393	-498.303	-509.472	-472.092	-440.868	-390.125	-292.527	-216.899	-118.02	-53.9559	1.28212	86.8753	122.593	134.611	128.717	142.962	133.845	130.236	140.861	108.999	109.373
60.2351	192.812	172.119	140.122	114.987	121.393	119.124	124.475	129.012	134.324	143.16	145.618	171.266	191.678	222.066	227.009	225.889	275.534	307.554	321.983	342.925	384.454	365.031	273.613	118.922	-45.2555	-192.052	-283.572	-404.394	-485.456	-536.843	-531.455	-525.577	-485.386	-428.067	-394.341	-286.282	-182.86	-117.268	-50.5671	35.4994	57.7136	97.6384	106.85	134.621	119.474	115.12	134.943	111.04	103.196
[truncated: 47 more columns]

## Sheet: Suppl. Fig. 11b
Suppl. Fig. 11b
Column A = times in ps
First row = magnitude of scattering vector q in inverse Ångstrom
Values = anisotropic difference scattering in e.u./LUC
time_ps	0.418499	0.465364	0.512229	0.559094	0.605959	0.652823	0.699688	0.746553	0.793418	0.840282	0.887147	0.934012	0.980877	1.02774	1.07461	1.12147	1.16834	1.2152	1.26207	1.30893	1.3558	1.40266	1.44952	1.49639	1.54325	1.59012	1.63698	1.68385	1.73071	1.77758	1.82444	1.87131	1.91817	1.96504	2.0119	2.05877	2.10563	2.1525	2.19936	2.24623	2.29309	2.33996	2.38682	2.43369	2.48055	2.52741	2.57428	2.62114	2.66801
-9.82861	60.0617	56.7697	92.7088	-4.51977	-35.1208	35.569	37.6258	35.4091	-6.77456	21.6723	9.68748	-6.44712	60.4834	54.4238	5.30352	29.3237	9.13328	12.4969	-27.7526	41.432	-59.5947	-37.0471	-12.6894	-37.5397	4.0266	40.2488	27.154	32.047	44.0004	27.0713	13.0882	36.8639	34.556	-12.6781	18.3268	19.8689	18.0258	-25.6879	1.48107	8.62982	-9.99205	-29.3595	25.9228	19.4472	-6.2813	9.93188	15.4377	-10.3296	-8.52062
-9.22488	9.14076	-118.204	-128.686	-99.3209	-40.3761	-61.0371	-79.7873	14.0003	-46.6356	-81.27	-78.789	-43.6628	-61.422	-45.0536	-29.1184	-95.5404	-93.1506	-62.5083	-89.8362	-81.9786	-124.388	-139.335	-133.671	-128.674	-160.128	-171.972	-185.895	-185	-229.504	-214.455	-200.529	-192.515	-183.692	-141.712	-177.356	-138.954	-106.414	-122.347	-120.476	-144.62	-68.5046	-65.0437	-111.098	-88.2266	-73.4763	-59.611	-111.728	-64.7226	-103.403
-8.24362	49.006	61.7702	31.2317	37.4607	24.9733	-24.5697	-10.3751	37.6525	11.2956	64.2481	27.1081	-3.3437	39.6891	6.05108	42.8863	55.9494	-22.6917	0.83623	-8.70632	46.5444	10.567	-10.7264	32.0225	33.0603	25.4914	54.8745	-73.6391	3.09255	-36.5459	-31.0635	68.6829	39.4573	-15.6636	16.5756	16.2533	-5.09725	-20.2211	22.7332	5.35767	21.0724	-19.1979	-18.7428	-21.9108	0.451588	-28.5619	-21.7839	-37.8375	-33.6549	-23.5303
-7.2531	38.3081	76.5374	72.1978	45.6447	-2.79435	107.046	24.584	47.1779	57.9629	85.1107	53.6395	58.8594	57.2056	59.3544	20.4928	49.1791	72.7823	104.692	166.325	148.492	99.6455	116.369	159.784	152.151	158.897	144.418	195.501	163.896	128.908	175.809	137.398	103.071	181.312	209.311	117.193	100.581	184.706	98.3502	143.106	100.643	107.631	10.1431	94.6673	50.5055	79.9077	36.9879	40.7487	32.0589	42.5161
-6.25689	-3.19335	31.9221	59.6467	30.1295	87.5867	66.3757	5.19758	63.7449	44.6123	32.1842	33.05	56.5164	3.2858	81.1732	63.1529	43.6901	37.3351	61.2722	45.9755	-0.522724	75.1841	30.3356	115.778	86.5269	64.9147	117.982	97.4141	54.4669	64.4139	87.8824	55.5514	78.3956	4.22022	43.7601	9.68022	-5.63536	50.8378	44.0731	27.9934	59.5447	7.12256	7.37025	-7.09768	8.02556	-0.64817	3.91097	-2.94293	-17.6001	22.2707
-5.26455	-80.893	-22.5115	-28.9716	-8.98043	-21.7665	7.86789	-63.0167	2.81322	-52.3637	-13.6593	-30.5349	-19.1353	-87.0894	-22.7963	-4.50998	-51.3373	-54.8344	-44.1525	-67.9824	-35.2292	-8.42359	-19.8593	-59.6135	-79.1375	-73.377	-44.1756	-27.91	-54.2326	-54.6835	-93.0837	-86.8364	-49.1124	-73.6183	-3.52796	-18.9659	38.5558	-14.6777	-71.8654	-23.192	-39.421	-33.7674	-27.1474	-12.6027	-52.5215	-5.93251	-39.85	-57.2038	-37.9561	0.416553
-4.27121	17.5603	101.949	-11.5344	10.3612	27.958	73.6799	-18.4449	12.4058	-37.1334	60.6273	28.9111	15.5879	39.3888	28.7534	13.7019	29.4901	41.6694	33.2498	65.4207	-31.8376	49.3342	39.4807	82.6178	25.0649	35.5681	57.4141	60.2058	69.0295	65.0397	26.9993	3.66689	-40.564	-24.8533	29.4981	-3.36967	-2.14382	74.9297	-3.79084	39.7871	-22.1531	-25.2384	14.6778	-0.786355	9.10743	20.5111	6.11329	31.1936	-6.38898	17.6309
-3.28037	-34.7695	-4.54262	-64.0662	-17.8871	8.69046	-20.6363	59.8943	-16.1382	-3.41909	-48.5624	-13.7634	8.91368	10.1309	-18.2301	-11.5867	-50.4087	-61.8611	8.12854	-85.8349	-8.57302	8.8923	-30.0763	-47.4991	-21.8355	-5.59407	-61.8422	-57.3092	-92.8381	-71.5507	-100.622	-61.6042	-69.3309	-48.593	-56.078	-80.6489	-46.4105	-42.0846	-46.0867	-55.7243	-28.9812	-93.804	2.30642	-38.6092	-50.5227	-56.2294	-39.4103	-24.976	-40.1303	-39.661
-2.28798	64.4621	56.2603	12.1384	17.6387	38.8113	-4.88736	-3.03164	-8.90911	-14.169	34.1911	-5.06575	-28.1157	22.6546	53.7771	2.37401	-40.1397	16.4872	38.5432	35.0445	39.6226	14.6733	44.4295	22.47	43.0784	59.7012	51.762	35.8607	4.31645	5.39923	-7.0822	-4.24065	-0.14073	28.3967	15.7767	20.7013	12.8531	-33.2029	8.59385	-20.3432	17.3407	-44.4641	41.1464	-12.2513	3.28955	5.73029	-7.72665	11.9253	-32.0897	-19.9686
-1.53654	15.9835	-24.9827	-34.1674	19.7444	-69.9622	-76.2445	-55.0097	-26.0887	-45.014	-38.0542	-45.0118	-20.3304	-86.1042	-100.998	-29.8219	-64.41	-63.5338	-47.3334	-79.2904	-119.648	-48.4753	-62.1861	-113.894	-103.017	-110.198	-146.782	-137.042	-120.241	-131.72	-128.571	-102.842	-100.847	-101.218	-98.2084	-74.1461	-72.271	-68.438	-51.1769	-104.072	-77.1944	-54.2459	-40.9047	-67.474	-46.3871	-41.1921	-41.4044	-64.5315	-82.4336	-74.2548
-1.24273	-55.3975	-8.6649	21.2159	-12.5216	-38.8805	-52.4897	-50.5706	12.7924	-54.4737	-26.6134	-69.0399	10.1541	-29.9344	-42.7498	-11.3383	-46.4548	7.79583	-55.7084	-1.42223	-53.2174	-67.7986	-9.53447	-15.2808	-76.1654	-46.4429	-41.3068	-2.9965	-12.872	-13.1333	-27.2714	-10.3887	-39.5989	-14.4308	11.1751	-56.5262	15.9399	1.57294	-3.30271	-17.9534	-71.6764	-59.7064	-48.2018	-30.1432	-65.3522	-12.2846	-33.6832	-44.185	-50.0348	-40.5437
-1.17174	-65.6139	-116.204	-78.1221	-49.8253	-130.21	-35.7529	-117.959	-76.2731	-46.359	-60.88	-82.7874	-52.5092	-98.6925	-78.8086	-121.102	-72.2078	-136.95	-122.395	-101.169	-97.9961	-138.287	-152.441	-129.119	-179.626	-234.983	-177.24	-216.514	-147.688	-189.36	-183.907	-169.565	-159.685	-141.032	-186.031	-166.749	-150.325	-94.1722	-98.3523	-113.489	-116.422	-106.812	-71.4181	-117.853	-99.0733	-105.11	-71.8567	-69.0992	-65.3305	-64.0249
-1.09577	1.8327	-98.2042	-115.346	-67.9559	-103.134	-67.8983	-92.0293	-70.0859	-64.5302	-74.2644	-109.721	-70.5862	-82.7192	-56.9351	-80.9578	-96.585	-156.564	-126.771	-138.515	-99.9879	-93.7299	-147.246	-193.882	-157.755	-173.769	-238.17	-251.794	-183.827	-237.555	-184.699	-165.902	-176.725	-185.152	-170.403	-150.917	-155.25	-98.4062	-111.26	-110.38	-174.194	-96.179	-73.6862	-97.8239	-91.1289	-59.4328	-54.4408	-99.214	-85.7132	-60.1815
-1.01003	21.8938	40.9757	63.1237	53.7457	27.3832	-6.27342	10.8526	18.6833	19.3259	60.7313	-16.636	61.6576	9.81631	-9.38008	-1.60958	-16.1309	91.0579	26.4356	52.7696	21.4084	46.7644	19.8857	80.9123	41.0319	92.4328	81.2938	42.1707	116.793	72.8162	120.422	64.7639	134.372	65.6531	126.578	97.0385	83.3451	69.3806	63.8649	63.6537	96.1329	100.91	84.279	45.9839	56.6489	56.3297	51.8648	40.9999	32.699	31.6358
-0.928247	-142.736	-74.4122	-65.8326	24.5982	-79.5235	-0.537367	-124.575	-90.6665	-65.1798	-75.5601	-67.8146	-71.3332	-59.5379	-126.271	-64.8465	-137.663	-87.2492	-102.234	-105.703	-125.22	-130.88	-147.36	-119.149	-138.732	-170.738	-197.235	-178.361	-209.27	-278.301	-243.228	-224.633	-213.12	-173.788	-153.836	-177.172	-133.294	-142.893	-118.299	-79.5562	-100.701	-81.9367	-144.636	-112.211	-55.8246	-80.1848	-68.4481	-77.7377	-95.172	-72.0158
-0.859693	-52.6908	-58.6776	13.8805	-5.57102	-45.0689	-48.5674	-39.2875	-16.3628	-51.4957	-10.6374	-28.7514	-24.2891	-32.6605	-0.536811	-61.7952	-60.2934	-1.42278	-21.5646	-0.726381	-9.22933	-36.9068	-45.2571	-9.29002	-50.9902	-71.766	-81.4756	-32.5818	1.62473	-68.275	-33.2221	-44.6221	-22.0467	-18.5197	-40.3014	-50.8756	-2.1103	-12.0938	2.65117	-53.0605	-79.7633	-46.5616	-86.8701	-41.2918	-9.52372	-32.4274	-25.8641	-47.6234	-23.3446	-32.1177
-0.80963	-47.1363	-25.1298	-76.0887	-27.921	25.2514	-50.1108	-39.4131	-70.9469	-27.0564	-13.1629	-27.8955	-2.29635	-36.3469	-66.2815	-22.9825	-26.2446	-34.0069	-29.3513	-56.0722	-36.2057	-36.1522	-55.1339	25.8874	-92.1762	-96.2664	-75.2926	-109.619	-107.078	-61.0902	-42.7202	-52.5511	-72.3967	-88.3738	-72.2619	-47.0917	-26.0901	-52.7806	-8.1363	-71.0557	-62.2158	-12.452	-51.6098	-34.0098	-38.8186	-29.1247	-10.8598	-53.454	-38.8265	-54.4221
-0.760869	-16.498	-1.7116	-50.575	-86.2897	-21.6731	3.34056	-33.9306	-82.6105	-65.3009	-47.9297	-73.9038	-27.8308	-31.4974	-27.2578	-35.0723	-81.9607	-56.1984	-90.1568	-58.9355	-80.7603	-109.799	-118.191	-67.6009	-53.288	-118.65	-100.268	-116.83	-113.507	-135.431	-146.386	-116.561	-123.415	-69.9782	-75.468	-116.582	-85.3173	-68.2587	-89.7565	-109.053	-64.7374	-40.9127	-80.3054	-56.8884	-23.8292	-32.8363	-48.1242	-22.0945	-54.9854	-31.946
-0.695916	-4.23964	-91.3281	31.1471	2.62337	-62.0294	-40.5281	-48.628	-19.7092	-37.859	-2.14605	-41.9247	-32.2126	-20.7534	-23.6312	-24.3441	-57.8152	-30.5563	-30.4086	-56.3103	-91.6812	-97.2102	-61.2241	-89.9855	-37.0145	-137.618	-99.7938	-140.222	-147.866	-118.149	-134.393	-155.267	-138.284	-109.947	-112.66	-93.3155	-105.292	-100.55	-20.9712	-112.617	-77.4933	-38.7318	-60.6908	-47.5171	-38.488	-47.6311	-57.1941	-39.6426	-39.1576	-49.0344
-0.614295	16.0201	-1.49484	-117.309	-100.425	-61.9764	-110.347	-25.9108	-53.4026	-50.0489	-77.7863	-42.6553	-74.0719	-43.4093	-74.4257	-61.1403	-95.9844	-91.3874	-61.1018	-56.8586	-67.0929	-148.941	-122.793	-144.898	-121.532	-127.967	-147.797	-137.687	-168.538	-157.812	-145.211	-170.416	-170.471	-155.091	-161.699	-140.804	-136.408	-143.394	-70.0468	-118.399	-87.0766	-83.9637	-36.5092	-71.7751	-40.4434	-96.7792	-57.1749	-84.4863	-79.6288	-57.8625
-0.529551	8.44209	-38.1093	-39.2656	-67.1113	-41.2019	-35.5745	-33.8681	-44.0566	-97.4646	-103.381	-54.0635	-68.2884	-53.0085	-65.0636	-68.6037	-80.0275	-85.5391	-130.219	-102.098	-129.721	-135.158	-131.616	-106.687	-115.206	-217.892	-189.419	-208.31	-208.075	-211.253	-184.398	-166.598	-198.383	-142.601	-182.164	-140.607	-86.3835	-90.342	-64.8764	-77.4162	-61.6338	-56.2096	-76.4982	-56.2081	-26.8507	-72.4216	-41.2844	-78.0837	-73.0617	-75.2933
-0.448002	6.2983	3.87757	40.3264	-20.1744	78.957	-4.2138	47.6191	-9.64305	-11.5371	-26.6358	-31.071	-5.15451	-6.27568	-5.69637	24.6219	-3.80922	-7.23581	8.84277	3.85349	-9.10504	-12.8786	31.7104	16.3886	4.59044	-13.026	17.4237	-74.9389	-39.7436	-44.2556	-15.2818	-57.6084	12.5556	-25.6798	-50.0436	-18.9995	-18.6112	12.1114	-10.3245	31.9313	-10.1471	-27.1684	-35.6345	-4.51827	20.447	-19.3465	-14.593	-40.2412	-40.9393	-43.6267
-0.366653	97.7436	56.1074	-15.7426	75.609	16.4411	18.2837	49.0619	-7.04694	28.0614	27.816	25.4837	-11.051	40.5484	28.6486	41.3047	33.0835	13.8942	22.1184	5.31099	20.176	24.995	20.4598	61.2767	-2.52621	9.27825	26.7437	39.3911	31.6815	-7.1097	29.4566	-7.35674	25.7693	45.7195	-6.62374	34.9864	69.3903	38.694	38.0977	-28.5645	18.6245	19.8725	22.0753	16.8273	41.8639	46.004	31.6892	9.79937	-1.52665	-9.55496
-0.285017	23.8703	43.0188	-4.30175	-34.463	7.20439	-5.22724	10.4278	17.8177	9.92039	-12.4031	47.8826	39.8026	25.648	97.0346	14.879	72.209	-8.55366	34.5538	42.8203	26.7483	35.7402	57.3216	26.2137	46.776	57.3117	70.9407	84.4814	91.7647	45.9652	86.3812	53.5467	36.9224	62.1374	67.5477	69.1282	24.0941	24.2263	33.0125	20.4271	-9.68097	57.3075	26.8119	43.3034	1.92328	-7.61405	30.3919	9.33386	13.802	1.1198
-0.2028	9.89841	14.8737	-13.7103	-3.55755	-35.4293	-37.8092	-28.0373	13.6021	-44.5573	-16.9444	-4.19054	-13.185	-43.4768	-59.464	-38.8556	-27.4966	-29.786	-60.9098	-57.7924	-26.7441	-63.9148	-57.2897	-67.6165	-102.173	-76.635	-66.4792	-70.1524	-115.069	-111.007	-41.8458	-87.0531	-77.1128	-90.423	-47.26	-29.0037	-42.1276	-23.8457	-33.5818	-46.2359	-53.0886	-26.5281	-49.963	-41.5708	-51.4513	-57.6343	-25.2681	-31.5842	-41.2649	-45.7674
-0.123161	-76.7867	-95.1665	-50.7109	-15.703	-37.4716	-38.5189	-85.5989	6.74803	-73.3502	-49.202	-48.0429	-64.6552	-25.2507	-80.7724	-72.1218	-123.202	-96.5558	-117.355	-153.48	-206.307	-163.881	-189.083	-225.549	-238.132	-271.076	-228.869	-182.229	-257.123	-270.851	-160.936	-186.526	-154.279	-118.045	-65.1937	-110.18	-53.6093	-74.5289	-54.2051	-30.3984	-24.8458	-41.4506	-13.9654	-3.82685	-48.0582	-10.8436	-54.1579	-25.9922	-40.3407	-38.6481
-0.0448553	39.2324	52.7023	23.272	23.2186	30.5984	19.8223	-56.4715	-35.7745	-50.1551	-109.72	-120.499	-149.789	-165.716	-202.986	-243.885	-295.199	-382.475	-424.029	-446.145	-505.275	-630.757	-656.792	-823.793	-890.801	-960.155	-971.342	-930.695	-894.351	-841.353	-777.918	-628.633	-593.896	-446.058	-325.801	-302.385	-197.561	-153.026	-146.314	-78.7142	-70.9654	-26.3741	-39.5045	-22.4383	-28.3868	-34.3269	-53.0972	-42.4539	-60.8884	-75.1678
0.0347387	-94.4172	-37.4351	-168.712	-60.3304	-112.84	-106.264	-127.64	-198.225	-194.556	-238.785	-269.048	-316.628	-376.254	-480.622	-451.507	-604.52	-665.597	-811.662	-781.774	-959.148	-1194.4	-1374.98	-1681.38	-1949.56	-2058.46	-2110.36	-2113.54	-2001.89	-1852.23	-1709.59	-1493.34	-1328.27	-1060.21	-958.135	-727.956	-576.929	-391.881	-263.78	-240.951	-200.558	-155.763	-132.861	-120.463	-105.547	-121.595	-138.323	-152.082	-179.394	-194.022
0.10911	24.4309	-24.0215	-66.2448	-83.2356	-82.9846	-23.3043	-106.255	-96.5373	-153.579	-127.347	-183.236	-134.535	-209.801	-225.274	-257.165	-380.158	-431.109	-496.693	-489.485	-709.032	-920.028	-1185.72	-1510.02	-1753.12	-1931.82	-2054.08	-2150.16	-2064.44	-1993.96	-1896.03	-1669.97	-1493.96	-1239.95	-1027.78	-815.98	-581.777	-431.269	-280.117	-230.146	-208.174	-160.554	-85.2089	-109.693	-90.373	-125.194	-151.995	-135.235	-148.549	-181.647
0.17542	-135.296	-134.742	-54.696	-135.387	-94.2998	-32.3789	-49.7221	-60.2687	-82.2204	-58.4794	-60.7189	-30.0372	-11.0835	-60.1107	-42.2465	-77.2672	-65.8744	-142.476	-87.1948	-227.017	-426.344	-666.975	-842.48	-1144.02	-1348.78	-1543.14	-1681.99	-1706.25	-1769.61	-1748.63	-1638.93	-1463.36	-1280.85	-1038.87	-853.666	-716.705	-536.742	-415.497	-298.285	-263.203	-236.741	-162.9	-144.007	-141.215	-119.636	-134.285	-113.799	-138.602	-142.999
0.226657	-53.3537	-118.248	-100.28	-53.6178	-12.6808	-42.4269	45.1288	-15.7011	12.9365	-6.75803	25.4599	49.4642	77.5497	84.1136	115.209	144.886	96.9462	120.704	87.9096	16.1707	-42.2363	-246.978	-387.574	-697.283	-845.801	-1074.14	-1297.99	-1415.4	-1495.42	-1502.72	-1452.9	-1340.68	-1182.1	-958.143	-824.643	-672.182	-515.799	-401.149	-279.951	-250.148	-231.084	-185.558	-163.655	-107.459	-82.4067	-111.745	-124.226	-109.836	-132.413
0.281178	25.6638	70.9599	56.3172	25.0583	95.9763	85.3839	145.139	108.47	103.319	127.37	136.427	173.535	175.497	230.744	269.341	212.262	276.013	323.733	326.989	338.974	251.549	215.626	101.622	-130.579	-329.255	-491.297	-740.207	-951.882	-1028	-1105.01	-1032.12	-950.148	-837.92	-721.595	-561.055	-448.2	-274.468	-181.205	-101.808	-55.9992	-75.5983	-49.3523	-12.2105	12.504	4.99931	19.2699	9.42953	8.77136	-28.1591
0.359283	12.9417	9.3801	28.0661	6.96624	-7.32807	29.2488	83.7191	57.6272	51.2796	34.6266	109.704	76.3376	169.418	167.946	188.127	136.94	240.11	216.097	332.599	265.514	230.822	196.855	75.9126	-69.3826	-272.791	-593.083	-662.448	-886.976	-1032.69	-1081.98	-1085.46	-972.372	-866.981	-747.792	-602.121	-432.903	-280.682	-256.999	-181.423	-99.004	-97.225	-82.0681	-37.4466	-48.1696	-49.3056	-25.6315	-13.7113	-39.1061	-52.9543
0.440206	1.05318	26.7768	-29.4432	10.0454	6.45538	36.6706	26.7437	6.22826	-19.4139	23.7724	36.5948	66.9505	61.4072	97.5069	80.3921	165.197	166.837	211.916	181.762	220.008	169.284	145.702	91.0426	-82.4282	-303.369	-507.44	-722.265	-844.602	-1028.19	-1070.66	-1064.81	-998.207	-866.733	-751.103	-624.375	-471.767	-332.443	-284.209	-216.346	-167.235	-65.7032	-73.7753	-69.5697	-41.2739	-45.3856	-51.8905	-55.7172	-77.173	-54.4164
0.513782	41.5923	31.6788	58.6029	80.0493	37.9624	40.1306	111.125	84.9498	106.067	49.7536	109.774	126.169	128.562	186.024	183.38	167.33	223.355	233.66	237.403	237.234	207.556	173.598	108.534	-51.6989	-199.277	-404.046	-641.669	-750.699	-826.403	-904.321	-906.013	-796.34	-710.884	-588.182	-479.323	-319.12	-270.608	-175.837	-80.0097	-16.5437	-62.0431	-64.9987	-75.3576	-22.3607	-24.6602	-29.3981	-22.4407	-26.4384	-49.2043
0.591845	33.0399	36.4098	45.2273	-39.7055	82.3242	76.5368	82.4874	77.6755	74.5307	100.361	117.144	97.0819	113.391	118.988	136.207	184.892	163.944	238.797	233.915	306.491	243.688	204.563	164.304	34.0944	-82.3986	-349.165	-577.136	-659.194	-790.135	-843.414	-871.597	-744.844	-722.621	-597.96	-498.727	-345.348	-301.141	-226.494	-150.465	-72.164	-94.771	-81.2133	-30.5638	-12.0551	-46.1575	-2.38013	-16.1175	-3.74699	-26.208
0.674725	12.1683	10.5052	26.4434	-18.4409	16.7442	-18.7036	14.1109	29.9963	35.1907	48.1772	-1.24841	97.0262	87.0379	71.488	85.7233	135.552	174.248	175.177	160.884	192.366	151.565	150.049	90.9705	-68.6831	-194.153	-435.387	-572.521	-651.485	-755.388	-910.07	-880.633	-777.41	-660.008	-588.847	-472.125	-352.425	-288.181	-224.351	-103.684	-128.946	-82.2828	-91.1102	-53.5835	-58.3139	-47.5241	-54.5532	-40.4916	-33.7082	-22.1299
0.759139	66.9499	89.9956	10.7201	-20.9884	11.3601	-2.43182	10.7926	-6.60786	8.22796	48.9433	17.998	46.8941	50.8608	95.7861	72.9331	59.5853	79.2989	146.106	77.7921	108.775	62.4918	82.2571	-15.4108	-110.363	-265.422	-428.631	-569.038	-689.688	-847.955	-853.564	-842.966	-758.054	-662.419	-612.007	-476.265	-396.592	-291.521	-227.153	-176.726	-161.608	-107.93	-93.6184	-72.5547	-80.2999	-26.6919	-43.4121	-44.3857	-67.9392	-63.1344
0.838487	63.3272	49.0536	25.5057	68.7656	19.7305	-5.77711	56.7448	28.5136	61.8382	51.1419	62.5275	41.0355	102.911	112.858	93.106	163.517	165.531	192.657	185.078	209.771	230.816	206.488	103.436	57.8398	-84.417	-312.899	-380.411	-580.796	-664.048	-703.072	-721.566	-621.07	-516.275	-462.69	-384.511	-225.485	-166.811	-130.733	-98.5712	-56.1513	-5.21959	-3.16332	-34.9324	30.5307	30.693	-15.9051	-27.8317	-16.6543	-28.7149
0.911858	80.2096	56.8494	33.9044	28.7689	39.4346	10.4583	102.662	72.9719	112.063	123.382	78.5879	95.2644	117.116	121.867	208.775	192.448	149.403	227.805	238.147	260.616	219.506	236.309	173.994	66.0301	-29.9612	-184.693	-276.098	-427.361	-538.162	-626.055	-587.634	-541.626	-452.923	-364.34	-240.939	-176.531	-117.619	-81.4407	5.72249	-36.1341	16.2433	-6.64956	29.7589	10.013	7.23109	-26.4801	16.4384	-11.1417	0.51348
0.991208	77.875	69.0494	92.9938	4.50687	20.3833	11.5203	29.9051	30.4907	62.8397	38.6615	43.3424	54.9941	61.3918	127.481	113.869	138.302	178.31	209.344	192.597	228.707	162.467	201.379	68.7451	42.1786	-109.354	-286.347	-388.399	-557.841	-618.75	-652.817	-644.76	-549.224	-514.088	-440.003	-297.443	-269.164	-192.889	-122.934	-88.1921	-75.9483	-59.6573	-29.9181	-14.6474	-54.0256	-18.7072	-33.3805	4.99274	-9.57636	-31.7517
1.07376	10.7532	65.7803	61.1413	32.1507	58.8485	18.5127	24.0851	28.8563	8.10085	30.5018	82.9039	66.2022	94.0456	90.2552	108.821	86.6622	192.228	177.709	164.419	199.354	167.561	194.597	54.9717	41.917	-57.1681	-190.802	-374.412	-457.383	-518.217	-519.156	-614.748	-498.75	-424.667	-359.885	-265.245	-181.851	-112.05	-69.75	-74.7288	-61.8816	-31.396	-28.9589	-32.5062	-13.3467	-15.2063	-20.0286	-16.2812	-23.7523	-42.7734
1.14509	-27.2886	-8.13053	-29.1952	11.9285	-23.2871	14.2273	36.9301	-4.9221	-56.3516	3.19735	-4.52191	56.5707	42.2918	44.7495	82.7579	71.446	90.068	87.1183	124.954	78.0926	64.1611	124.653	47.1527	-19.7394	-190.608	-282	-388.661	-545.392	-598.087	-618.606	-611.044	-582.424	-514.568	-465.337	-368.057	-287.622	-216.035	-184.479	-162.512	-119.522	-103.008	-66.0135	-45.8417	-33.6376	-42.5113	-41.0919	-60.4374	-66.4691	-50.0261
1.20052	71.2712	-25.5469	-46.598	6.82477	10.3841	-23.3431	1.33988	-22.5694	-6.63237	53.6491	0.797964	88.8726	61.983	69.2127	55.4857	72.1654	102.906	143.286	105.925	126.52	118.086	102.734	106.832	-30.2605	-157.42	-242.948	-351.005	-505.515	-608.573	-604.846	-600.017	-582.116	-512.82	-456.676	-358.79	-262.171	-230.248	-187.248	-117.354	-82.5091	-46.5776	-71.4338	-39.5475	-66.9593	-46.3282	-32.0563	-32.233	-54.7715	-43.8564
1.24803	5.38181	-12.0841	36.878	-74.7327	-27.4819	14.474	27.4228	8.60422	40.4096	42.9786	17.0195	84.1188	67.09	62.1038	95.6809	71.0039	90.1153	132.235	201.788	131.11	116.388	151.874	94.283	17.5869	-89.1855	-267.339	-335.654	-463.48	-593.721	-584.694	-583.128	-519.102	-432.751	-418.546	-296.449	-227.358	-184.734	-139.245	-85.3292	-64.729	-90.3564	-39.4399	-42.4586	-23.5271	-40.8649	-34.4107	-26.3021	-29.4634	-37.4845
1.31048	40.4755	6.44108	-42.4429	40.4227	-25.5024	19.1053	33.9206	7.48307	23.9344	67.5158	25.4182	44.8318	72.0344	84.6269	75.7296	86.6839	85.3146	137.123	113.975	166.385	95.0234	92.7521	64.6835	-69.3426	-127.067	-243.61	-402.547	-476.958	-595.969	-611.347	-613.162	-546.262	-479.303	-394.614	-300.298	-249.824	-206.159	-160.236	-130.037	-125.841	-109.389	-84.1634	-83.0615	-63.8032	-53.5281	-56.648	-105.016	-71.1023	-75.6448
1.3902	27.5216	81.0229	74.649	107.608	25.1771	80.1404	33.4787	78.6418	78.6977	53.563	76.3201	73.1365	99.194	138.418	165.726	189.905	164.305	185.924	156.636	198.804	260.318	198.169	101.631	75.2354	16.7887	-122.729	-228.875	-358.187	-383.661	-423.016	-423.641	-419.164	-315.683	-224.192	-185.333	-98.1813	-63.588	-50.7514	-15.2946	-36.8416	4.28768	-16.6259	-36.761	-19.1796	-24.6893	-12.2153	-19.052	-17.9504	-33.7854
1.47561	119.105	40.1379	28.6314	70.7182	88.1187	59.5263	109.127	46.9798	80.7746	76.364	99.5717	95.1801	126.594	115.402	130.351	163.815	180.579	195.403	176.61	261.114	203.995	240.369	136.471	135.69	1.71866	-168.435	-262.453	-332.282	-356.77	-405.788	-440.173	-354.558	-285.215	-261.94	-157.29	-141.549	-84.6939	-76.7249	-49.4033	-6.51659	-24.2098	-1.39756	47.5681	38.7554	40.363	20.5055	22.8898	-7.42833	-2.69802
1.55878	87.1831	147.337	69.7102	50.7252	84.7875	110.548	70.1116	68.5145	66.8356	56.6167	100.283	73.9866	110.574	116.866	120.617	188.06	146.598	133.553	195.997	176.764	173.958	232.929	134.971	121.052	97.0923	-93.4434	-193.059	-271.925	-320.916	-385.517	-341.675	-291.078	-196.936	-176.368	-124.181	-83.8934	-30.1182	-27.4511	1.98821	50.0245	9.14265	33.1769	14.7125	7.495	22.6557	22.973	-1.63611	26.7065	24.8154
1.63939	65.9993	82.3988	65.8252	23.8467	-45.9473	-27.0997	-16.3218	34.0683	35.4241	40.8843	72.1378	57.3519	43.3342	52.8499	70.2103	121.03	109.21	151.3	81.6582	141.315	137.853	153.926	143.276	43.6099	-42.5923	-96.4533	-233.339	-327.991	-386.832	-416.018	-438.082	-374.21	-313.346	-273.483	-227.584	-149.025	-106.06	-72.6232	-58.6118	-3.41007	-59.3202	-21.942	-43.9081	3.24978	6.1411	-22.7886	-36.3515	-16.2252	-32.304
1.71779	34.2756	14.8594	23.3577	1.70542	-54.4021	15.1571	-18.3238	-43.3531	-11.7113	22.8075	3.90776	34.2864	59.6881	25.0244	71.0992	77.2586	38.3978	45.7016	85.2224	86.3665	78.6537	41.4957	17.9245	-45.7086	-150.782	-260.24	-343.162	-415.108	-461.602	-507.715	-488.985	-484.182	-361.31	-336.763	-265.701	-207.352	-118.755	-169.979	-154.533	-60.1235	-83.0252	-60.7967	-28.1179	-76.9745	-30.3514	-57.5481	-58.7917	-51.9357	-65.0507
1.79776	25.5056	45.1954	75.8096	103.926	29.6853	114.039	100.637	70.594	44.9197	39.261	95.0395	93.882	101.77	93.0073	131.817	155.117	164.571	195.781	225.303	230.132	160.565	166.694	110.739	67.2327	8.46812	-100.509	-159.859	-250.016	-265.887	-290.393	-262.041	-235.954	-262.221	-194.409	-133.152	-114.167	-30.6316	-16.95	-1.53329	-17.8591	-1.65875	-34.4213	-10.802	1.16452	-0.21505	-15.2738	-1.82901	-20.8527	2.91826
1.88824	94.2052	23.7616	96.3005	97.4676	25.4282	40.0782	68.4486	69.4853	37.5648	41.2087	56.5336	73.9276	92.8383	109.109	109.914	79.0324	104.901	103.193	86.8754	167.332	162.954	158.661	108.11	62.8307	-45.0023	-150.133	-185.52	-304.125	-359.755	-342.62	-345.595	-289.59	-257.222	-183.479	-152.261	-169.627	-76.4688	-93.9466	-41.0701	-39.4684	-74.4654	-1.85325	-0.68574	11.8137	3.38924	-8.06185	17.6168	-2.41143	-21.5305
1.97334	107.843	25.415	22.6007	44.1285	17.4415	57.2286	47.8695	56.708	108.363	40.7036	82.5796	75.735	101.959	53.8613	58.5057	141.796	95.7648	138.91	164.921	177.695	191.11	140.917	104.194	59.335	26.5309	-67.3662	-183.321	-212.874	-228.968	-255.509	-205.184	-242.867	-214.367	-157.703	-91.8943	-55.9201	-62.4874	-28.8338	-34.8005	-22.1386	-47.3046	13.8817	12.4461	-1.20687	-4.51921	-28.6898	-8.11284	-26.0264	-7.25213
2.05402	75.1315	59.4691	11.3966	-28.0464	82.1495	15.2494	43.7144	67.3141	70.0893	66.5797	68.4624	47.9263	108.668	101.92	97.9131	106.055	130.057	160.776	135.049	170.152	137.061	170.112	136.816	69.3831	69.039	-63.7564	-115.966	-217.226	-243.287	-264.946	-263.524	-234.023	-254.028	-155.662	-131.536	-76.2218	-60.8017	35.5025	18.6794	-13.9823	19.6314	-4.22734	7.57587	16.5745	32.3797	10.2705	-17.7056	-7.4125	-33.1649
2.12768	110.726	39.2155	69.116	58.1897	43.0966	75.2335	93.8395	16.8255	87.3679	68.8284	60.4329	69.5469	76.8302	104.621	135.969	81.6596	81.6213	115.954	95.6996	131.678	86.4984	149.239	138.35	68.1192	-5.29629	-79.8262	-157.821	-194.569	-280.373	-280.122	-309.203	-225.641	-211.534	-170.267	-145.331	-87.2766	-65.5271	-49.8797	-35.9481	-14.6769	-24.7046	10.2953	11.618	3.09874	-7.98556	-19.601	-28.2629	-11.4476	-40.5275
2.18626	59.0811	-71.0743	-55.8066	73.8935	18.3752	76.8368	59.8893	36.136	80.0293	44.5673	60.19	45.5831	66.4504	118.904	50.0439	75.1923	98.6134	116.076	41.0477	132.488	80.5796	97.9894	53.5459	2.97168	5.5525	-91.8249	-177.3	-189.701	-268.588	-283.606	-248.934	-238.994	-166.302	-180.103	-128.215	-96.1254	-29.579	-70.3111	-22.2624	-5.23796	-25.2328	-2.14222	-4.58073	14.7842	6.05443	-33.0889	-17.7458	4.71823	-29.1249
2.23368	42.9375	42.6156	-22.2272	55.6148	47.9321	3.78538	3.75887	69.0405	18.0318	59.8897	69.2714	45.9481	64.2389	110.696	22.571	81.1596	77.4095	125.418	80.6268	86.4707	142.151	92.4694	84.7425	61.5915	-22.9703	-83.8175	-170.185	-177.522	-226.667	-268.414	-230.6	-231.298	-246.524	-126.01	-137.173	-103.987	-54.3124	-16.8355	-40.7504	-13.0739	-2.98325	-18.5657	-19.3415	-6.16184	23.9929	13.3736	12.3103	8.91757	-15.2955
2.28754	41.3357	79.2001	103.502	74.0958	33.0145	63.4139	70.9504	51.4596	51.7659	74.955	98.9372	107.221	96.7198	93.9779	118.724	77.2323	78.5783	155.298	112.273	175.352	157.867	209.87	160.294	96.8326	41.2325	1.32808	-114.294	-184.645	-207.582	-188.906	-172.185	-173.336	-168.968	-109.582	-112.064	-64.6427	17.5245	-17.4656	12.9609	31.8946	-9.20729	-3.6798	14.1099	20.212	10.7829	28.5426	24.1198	8.84238	7.49757
2.36469	105.433	58.8052	86.5758	39.1289	27.2431	6.84446	0.295586	68.361	24.5024	62.2879	71.0066	71.0128	45.9608	28.1683	76.4824	66.0812	72.5805	111.875	100.355	121.981	146.441	196.812	66.8464	99.3679	44.9236	-57.9206	-142.479	-206.228	-219.984	-200.145	-220.651	-206.124	-158.047	-115.242	-66.6086	-95.0492	-57.0985	-49.1704	-16.0561	52.5535	-52.4128	12.9613	-11.3091	13.5333	-2.32543	24.9331	32.5199	12.4332	-13.4225
2.4479	-14.5182	68.1591	46.7595	39.1462	102.682	-2.74539	71.4511	70.9002	86.9242	63.2305	69.8405	93.8056	72.3038	43.9988	81.7144	66.925	61.0094	108.689	86.8267	141.154	137.416	109.311	81.7552	60.8218	-60.2809	-125.026	-184.41	-257.806	-267.791	-303.388	-288.925	-268.042	-233.166	-170.453	-155.882	-88.4988	-103.375	-68.5453	-71.7129	-6.42696	-19.982	-41.7054	-27.778	-49.8171	-51.1627	-3.967	-20.3087	-22.9899	-29.7226
2.52949	96.7742	-7.29308	28.9441	-6.88072	44.5271	40.0515	-50.2456	-45.7653	40.2551	25.5307	14.7071	69.1473	43.8192	5.18499	92.4079	35.6569	49.4957	40.0562	104.512	-8.18809	46.7848	5.57856	7.9375	-27.9586	-106.126	-153.032	-236.018	-270.262	-303.613	-334.057	-305.616	-275.309	-259.461	-251.805	-163.463	-147.247	-145.513	-72.3818	-69.6366	-61.5357	-45.0727	-71.9174	-52.7719	-93.7854	-52.8191	-26.2972	-70.8692	-47.7343	-49.1089
2.61075	-5.60821	4.61611	-18.9325	-15.7831	-28.7834	27.1619	-28.0258	11.688	-31.1017	-17.8863	-74.0936	3.69274	50.4714	37.1561	8.94419	-14.055	78.0719	24.3737	104.436	26.7075	23.0629	18.1345	54.0167	-40.3788	-79.9556	-125.272	-202.246	-254.484	-217.597	-292.946	-323.048	-270.593	-193.909	-219.145	-168.14	-100.033	-105.287	-59.3587	-38.8293	-17.8031	-42.1557	-8.61573	8.5952	-15.81	4.26347	-19.285	-46.2415	-28.5926	-22.8261
2.68985	12.2448	-7.31847	-42.6238	6.79027	5.0101	-33.4359	-10.4591	16.6446	5.11648	-17.7897	29.7137	16.2324	-33.9779	45.2543	20.2775	35.7531	41.3526	43.791	29.7511	-10.1598	16.369	-3.22118	-14.8832	-72.7546	-133.149	-159.325	-226.561	-301.098	-325.527	-348.995	-350.765	-338.261	-251.329	-256.85	-168.065	-150.278	-120.263	-90.966	-93.2008	-79.1695	-72.86	-80.9177	-87.2354	-85.3642	-58.5622	-65.1569	-67.9386	-63.9542	-66.4638
2.77335	-92.9703	44.1643	-43.4703	12.662	61.9914	-28.1981	11.2167	-14.5364	10.2481	-0.882484	55.865	-3.40687	-14.6612	45.7301	12.0826	20.1427	14.2259	13.188	47.7765	70.1663	34.4525	42.7861	-8.83095	-52.8513	-46.9714	-115.537	-135.722	-216.68	-263.875	-275.365	-235.11	-247.583	-204.39	-170.339	-107.607	-118.011	-63.2868	-51.3703	-57.5736	-3.32463	-38.7172	-32.5645	-31.2456	-35.8519	-35.0542	-42.8775	-42.6077	-21.8181	-36.0031
2.85643	46.5903	-34.6547	-111.39	-1.27057	-78.5074	-43.4387	29.7978	-13.3814	51.6444	47.1435	-20.6887	-8.37068	22.7386	5.1221	54.7884	-11.6667	19.9979	2.25408	28.6235	12.7834	34.2134	0.667899	13.016	-74.5728	-123.236	-214.706	-266.37	-268.515	-314.471	-323.585	-284.341	-261.442	-234.092	-233.602	-178.981	-170.103	-102.416	-103.593	-74.0429	-100.035	-54.7221	-82.3974	-92.8415	-81.189	-72.2135	-28.2679	-48.1458	-49.8815	-50.9687
2.93349	94.6277	-15.9423	51.4279	43.1707	-32.4915	-18.606	60.0696	28.2498	84.7604	51.2708	68.7802	51.4262	94.9207	85.8997	77.3455	96.1424	83.7632	107.145	146.407	154.542	80.9923	123.292	116.256	67.5297	-18.1443	-62.2108	-97.027	-113.146	-156.528	-188.665	-148.878	-203.015	-165.037	-142.331	-85.2627	-44.3992	-52.4224	-80.891	-21.1169	-20.2555	-7.31777	-1.52567	-7.68642	-28.5404	45.347	-13.5413	9.45223	-15.5106	-20.7242
3.01356	-3.85933	-18.7265	15.4073	10.1125	-9.85555	-21.3126	-12.4194	0.47334	-59.7852	21.4988	24.0209	-13.5932	22.0441	-10.1303	4.09637	-14.6464	-25.9871	58.2043	-25.6477	-5.90733	-9.50911	-14.8154	-33.8225	-75.3316	-148.431	-111.082	-192.659	-200.496	-216.066	-259.877	-245.844	-172.282	-157.528	-167.301	-163.427	-102.037	-106.324	-55.2959	-66.0744	-20.8079	2.33717	-28.1598	1.4977	0.443816	-9.35341	-30.6537	-45.8964	-29.1464	-20.1746
3.09677	2.61297	-42.4133	59.4997	-24.91	21.8015	-8.25069	-32.231	-20.3231	-7.39765	-71.0114	25.972	9.71202	11.6874	-2.72081	2.16082	-31.7454	-1.25066	20.3383	-36.4016	23.737	23.8731	31.559	-51.7852	-74.0342	-193.497	-190.039	-237.131	-216.226	-243.231	-242.291	-266.815	-254.018	-187.348	-160.193	-173.161	-136.57	-104.764	-137.857	-77.849	-25.9788	-39.9197	-27.0267	-35.1486	-17.232	-57.7883	-61.4375	-27.5397	-35.8342	-53.2599
3.16557	-1.43136	-23.7137	40.3204	-10.5136	9.2161	-41.1416	4.17253	-9.49504	-4.24139	-15.1638	13.4077	-16.9983	11.853	28.2851	41.4656	23.2817	73.5685	45.8585	74.3713	46.3117	86.3986	26.9332	1.85359	-15.4686	-7.09284	-80.6758	-129.875	-173.57	-170.908	-140.458	-170.26	-192.065	-133.519	-86.921	-86.3915	-36.4747	-53.6098	2.41186	-10.2771	-7.01083	-0.672217	0.973898	-27.7751	-9.51068	24.6842	-21.6109	-18.7025	-31.9539	-29.7695
3.21432	-22.6683	26.8818	-61.0771	39.6525	-16.445	-32.0138	-55.183	-21.9389	-16.8003	-15.373	-36.0252	-19.647	-11.2923	-15.0849	6.43458	-20.3907	-12.7353	-39.9652	-19.7165	-14.0179	-69.3199	-79.2507	-114.507	-136.371	-193.754	-213.281	-238.734	-305.123	-275.759	-356.665	-339.428	-328.968	-230.551	-258.805	-202.767	-185.775	-130.404	-161.929	-120.328	-90.8397	-119.871	-100.313	-107.098	-88.2586	-70.1625	-77.6069	-68.357	-51.6973	-60.1114
3.2634	-13.6846	-2.08938	-42.7906	78.3035	13.777	-14.5976	-33.1574	10.542	70.3767	6.96925	14.4956	58.7453	0.420333	1.67231	-20.7993	33.5208	12.0979	-5.20709	35.8122	13.0126	-3.91376	-22.059	-61.8983	-47.9581	-142.771	-160.576	-233.231	-279.176	-305.761	-255.538	-339.904	-243.678	-252.333	-233.705	-159.415	-207.454	-172.53	-164.744	-144.416	-112.162	-109.385	-60.1195	-61.2264	-48.0321	-33.8241	-23.8285	-43.9462	-37.3859	-34.4878
3.32904	116.33	43.7415	1.9962	40.8042	49.5909	-6.97947	18.6486	16.3016	28.4184	11.3692	26.9027	33.8255	31.5546	49.0097	37.7	34.2235	76.013	90.386	126.462	129.813	121.296	30.4468	69.2152	103.226	27.5333	-19.7497	-35.7777	-72.4067	-114.429	-79.5118	-98.2037	-88.174	-61.7158	-96.5101	-59.2119	-41.0333	-6.14388	-12.1249	-0.876421	-16.8713	10.8051	-24.4345	33.0985	6.21037	15.7619	-7.33609	-9.11611	-15.7611	-20.6897
3.40549	36.1727	-26.3915	-14.2651	4.75576	-26.3018	4.56028	49.8991	-7.07841	16.0238	21.9184	8.43081	43.0141	19.1671	17.2379	40.7079	39.0885	11.783	49.1139	41.5326	16.9545	8.13679	-9.17164	18.304	2.37507	-86.5514	-109.788	-123.389	-168.228	-141.087	-209.297	-134.072	-172.703	-162.945	-152.762	-123.546	-27.7665	-70.6442	-57.6791	-27.9339	-22.4933	-33.407	-19.3129	-22.6739	-16.7579	-49.7718	-9.25396	-13.1794	-27.194	-33.2651
3.48039	-61.0434	-76.1108	-21.5823	-17.0363	-82.6305	-74.6535	-15.5844	-28.3123	-37.457	-4.33347	-16.9201	-44.3148	-73.961	-20.4224	-47.1992	-2.21147	5.24037	1.81709	-33.8985	-48.6697	-52.0136	-68.2577	-96.3133	-121.104	-165.549	-226.987	-248.909	-298.854	-265.827	-288.491	-269.499	-280.615	-245.775	-229.653	-200.453	-183.599	-149.504	-119.526	-114.385	-77.7606	-76.8659	-48.4804	-87.2886	-39.9976	-23.5669	-30.6075	-76.2857	-60.3316	-72.0771
3.56327	33.4586	32.6671	-98.5064	-17.5313	-73.8352	1.60212	-48.8711	-22.9843	-51.8328	16.458	-31.1276	10.4525	-49.5958	-9.6442	-24.934	1.76952	-30.7378	-11.4705	20.2481	-10.7047	-14.3947	-20.7497	-44.5992	-46.8449	-157.605	-119.633	-161.212	-227.183	-175.798	-261.553	-184.511	-214.365	-221.892	-151.972	-101.004	-79.587	-76.3983	-47.7825	-64.2815	-75.1416	-62.5699	4.96613	-32.4496	-19.7909	-42.2376	2.32598	-38.5567	-49.2216	-49.4452
3.6494	17.5772	23.4559	-43.029	-75.3075	72.023	39.5354	66.325	38.598	16.9301	-17.5147	33.1985	11.5955	0.663978	49.4691	56.6806	14.8496	21.2045	80.3124	92.8123	87.2664	53.7201	69.604	39.2254	-3.121	-28.2188	-48.7969	-99.9942	-75.4546	-107.81	-162.516	-145.949	-150.691	-112.507	-138.887	-57.1967	-55.1408	23.5912	9.09702	-24.1894	7.27423	-11.1557	8.42217	-26.943	3.42443	13.5732	16.9499	5.72542	-30.5939	-15.5553
3.72713	-40.2033	0.0248814	-3.01181	-58.8327	20.2707	9.39535	41.479	32.76	-14.967	4.30431	-24.9111	27.2899	34.7543	-24.7466	0.684738	20.9581	33.2997	70.748	80.8468	60.9945	69.7581	46.4295	10.3383	-0.505262	-26.8761	-50.3556	-111.539	-96.3591	-57.9075	-119.69	-162.369	-149.028	-110.567	-80.6789	-102.998	-10.1845	-22.3996	-5.49515	-20.7368	-21.1124	30.9112	21.3188	28.7909	-13.5893	-8.94988	2.37723	-11.9382	-7.82842	-20.8863
3.80709	-109.811	-15.8325	-43.1635	-55.5425	53.6625	-2.82945	-48.2977	-32.796	-31.6297	-16.3994	-34.844	-19.1294	42.5044	5.13519	-36.105	8.36869	-0.579212	-11.727	21.3992	1.54801	7.47343	-16.404	-28.9903	-44.3646	-74.3922	-108.852	-165.759	-170.665	-143.823	-196.323	-145.572	-119.046	-121.03	-97.6674	-93.0643	-70.8596	-48.0176	-66.3523	-54.0681	-47.7718	-19.2943	-9.81119	-34.8808	-14.1736	7.3916	-2.12382	11.7623	-35.7833	-31.9341
3.88935	-37.1416	-106.24	-32.9319	-60.1048	-7.13731	-14.5243	32.6749	-25.0185	12.707	-43.1202	-13.5889	-33.7152	9.81454	-16.3641	-4.20396	30.2098	38.6784	-5.28827	11.7841	53.8734	30.0809	37.2522	21.1173	-47.447	-66.121	-137.208	-200.591	-153.178	-199.774	-219.36	-223.242	-236.684	-152.005	-148.841	-176.552	-136.511	-87.5067	-69.9758	-88.4127	-106.362	-62.1854	-32.6139	-42.2422	-47.3963	-39.908	-43.6463	-44.9108	-58.8205	-62.3491
3.97343	83.6825	-88.6086	14.0929	-92.3078	-77.817	-42.6386	-49.9057	-25.081	-18.4167	-19.0852	-43.8418	-40.9313	20.9346	-57.4227	-21.8004	-27.6326	-21.7509	-37.6591	13.6485	18.6583	-11.4327	-15.4786	-23.1234	-63.9972	-108.526	-124.036	-190.309	-145.314	-225.404	-218.051	-188.128	-190.468	-175.191	-175.756	-160.326	-89.2723	-93.1072	-68.1277	-56.623	-81.7681	-37.0749	-15.0873	-21.8735	-55.1017	-55.6691	-47.0023	-47.1566	-25.087	-60.9476
4.06104	51.5906	-38.0109	-36.5984	-35.8325	-21.415	-48.2488	-53.3384	-6.61902	-26.0438	-30.042	-31.2491	-41.7544	-30.2345	-48.3231	-11.633	-46.6753	-48.9497	-15.4765	18.5129	27.4728	-29.1561	-37.9683	9.42933	-67.1684	-162.075	-137.667	-185.332	-199.562	-150.142	-160.347	-190.927	-191.422	-145.623	-136.974	-122.7	-103.627	-86.5138	-17.528	-55.9864	-60.6651	-29.2164	43.559	-27.8735	-2.05561	-15.3369	-28.071	-29.9484	-34.5994	-42.7291
4.13786	-27.0515	49.746	-65.1924	-1.05308	36.8302	-44.911	11.0689	8.09429	-67.0062	13.5481	-17.3361	-10.4372	16.2225	-3.39911	16.792	27.6909	8.71591	-5.97954	70.7972	-6.22004	22.3522	-8.53694	-18.2664	-88.6258	-63.3512	-40.3016	-100.712	-163.572	-117.147	-81.7683	-158.686	-132.263	-114.04	-125.672	-69.2593	-79.7162	-50.1371	-63.0583	-51.2332	-31.7685	-26.0934	-20.8451	-52.8925	-49.3326	-43.7095	-48.5385	-11.0132	-35.9894	-57.6729
4.19105	124.638	60.9631	50.623	45.1041	111.982	52.2456	66.794	63.2597	94.1734	81.2114	56.6558	79.8653	103.388	88.2325	72.3653	125.974	141.999	113.399	143.173	171.572	147.458	151.481	145.056	143.304	179.765	99.7121	92.2934	109.098	78.371	106.709	39.5256	51.4656	61.9949	89.2613	118.039	91.6037	86.9942	89.0964	115.294	71.8168	86.2855	70.7582	39.0034	46.2361	62.1776	17.9861	19.5236	18.544	3.96546
4.23722	28.0176	22.7709	-46.5707	-43.8731	2.20284	13.6762	-39.4023	-38.3968	8.91797	14.042	-12.9726	-20.0816	15.8714	-10.7509	-59.7764	-16.3079	2.33859	26.2528	36.706	25.0866	-59.8937	-24.335	-25.5148	-67.6756	-69.4642	-131.845	-179.618	-159.101	-154.641	-214.072	-244.968	-218.847	-153.727	-191.156	-109.324	-96.1712	-106.939	-88.1794	-77.6754	-96.719	-70.3004	-94.3747	-63.3675	-47.5382	-47.0235	-14.2028	-46.7796	-63.7213	-49.2818
4.30009	-30.9056	64.0205	47.0947	-40.7671	-35.8892	-56.5762	-14.7142	-63.4544	-49.6933	-24.1001	-29.7528	-28.8436	-27.3522	-56.1379	-54.9776	2.0712	-49.2748	7.64179	32.8574	-0.295203	-34.7129	-19.5805	-79.1331	-111.301	-88.8209	-110.692	-168.874	-179.028	-237.438	-185.7	-164.952	-187.393	-132.559	-144.886	-123.314	-108.466	-101.514	-89.1794	-45.95	-84.4764	-73.3343	-40.6649	-51.2046	-52.7917	-53.7619	-44.198	-34.6736	-43.0749	-58.1329
4.37853	34.6662	76.4367	17.8866	49.4299	35.9553	57.0128	-3.43223	63.9808	79.5102	19.7128	87.977	51.5455	32.1815	64.2681	75.1229	56.4162	47.4879	70.9837	35.2801	58.7921	30.1461	27.0659	39.4315	45.3786	40.1975	40.4509	-25.2808	-18.1977	-34.0545	3.19216	-28.1416	7.1334	7.31162	16.9398	48.7655	9.0672	14.1385	48.7159	38.3385	32.9302	16.9043	29.0874	-11.8509	37.3306	25.0037	21.4827	17.1275	30.2242	15.9942
4.46356	33.3754	41.5227	-5.93563	-23.3702	-29.822	8.34856	78.16	26.0283	-3.09023	1.91295	15.2199	27.7013	48.2475	43.6926	-17.0147	27.7104	44.1139	-3.87962	-3.36322	32.911	71.3319	35.3685	61.385	36.8901	-5.91827	25.0456	-33.6797	-47.7193	-24.6533	-58.9846	-42.0307	-63.3539	-66.419	-26.4348	-39.7812	-7.71887	-5.4218	-32.5297	-4.86176	-17.9832	8.37968	10.7744	-24.1619	-20.8768	14.5356	18.4961	-4.98141	0.749246	-20.4926
4.54578	-67.5844	37.8121	17.4958	25.7516	-38.3439	-20.6009	-19.3833	-72.1008	17.2544	-63.1657	10.8968	-16.2549	-34.7282	-44.827	11.6804	-27.7667	-55.3073	-20.1117	-24.2592	-41.0497	7.225	-91.4921	-40.7856	-131.566	-100.551	-113.692	-123.459	-176.091	-203.822	-202.163	-154.353	-206.978	-165.202	-78.7825	-91.3522	-37.9044	-24.1419	-70.8177	-58.4869	-75.3829	-29.0276	-43.2878	-61.3248	-65.6284	-19.9252	-45.5462	-17.7032	-40.0274	-49.4323
4.62455	140.26	118.855	102.18	64.1156	62.6005	46.0426	72.358	116.844	80.0553	108.503	49.2218	62.7969	132.391	106.18	122.941	121.744	130.324	157.326	166.469	153.057	195.391	179.984	219.524	160.573	138.202	122.19	125.686	121.851	106.676	117.288	90.0003	170.799	144.544	123.873	163.554	137.815	113.804	126.459	55.5587	104.938	64.2411	47.7179	75.3157	56.2177	11.5282	23.3776	54.4744	21.1504	11.0392
4.70896	77.3365	126.445	53.0326	71.1241	47.4307	23.1196	50.3734	84.7173	66.6333	95.6504	79.4773	104.431	89.1061	90.8664	44.8702	81.6368	127.194	113.32	138.506	92.0713	84.309	128.203	106.284	98.232	124.942	89.614	41.4252	49.2313	34.4986	-13.3486	40.6317	53.9604	-4.98545	30.331	6.77026	29.6563	14.1893	13.9032	55.3003	26.8488	34.0003	33.5082	69.1877	60.7758	7.5866	27.5006	8.71597	8.84676	24.5058
4.99475	70.7733	0.0199494	-32.6132	16.0409	52.1209	49.4749	-13.4734	81.9331	55.5984	85.7887	48.7079	58.7221	107.735	98.0944	111.56	79.4432	97.0866	117.521	74.054	101.063	85.57	110.748	154.931	134.099	94.544	113.055	67.6291	113.413	80.7207	44.7688	70.8136	46.0795	110.037	77.7739	56.3987	135.61	124.16	119.287	101.325	102.409	76.0094	66.4208	58.6292	70.0377	88.6005	31.3274	30.1439	27.9447	41.0683
5.73124	-11.3869	110.54	23.0555	92.9647	-0.719349	12.3791	35.3623	-19.9146	34.4626	43.8697	46.1057	21.1206	53.32	35.1031	4.87614	45.1975	21.8369	17.2623	46.0102	47.9027	-6.74672	17.702	1.35075	-13.7956	46.4986	1.89374	-64.0763	-49.6533	-83.8316	-24.7431	-107.866	-35.865	-18.7738	-49.3063	-49.243	-35.1833	-20.4112	-26.9986	-17.8188	-23.1625	-18.5947	5.3082	8.39867	3.30029	-23.6873	-3.4976	-10.4222	-12.2136	-5.87467
6.72649	-46.9127	108.641	-6.87239	64.9363	-3.35985	46.636	24.2264	13.3278	108.625	33.5235	32.9115	23.2472	86.5874	27.9692	30.9948	1.66996	74.6954	64.679	68.6381	66.1065	36.6703	78.5549	36.0715	-22.0181	-12.6927	4.93409	-28.527	-60.5413	-67.8357	-39.4084	-43.9896	-93.441	-41.8492	-67.0138	-68.8528	-31.3881	-57.4228	-58.4026	-32.0668	-60.1929	-39.217	-73.3976	-0.121077	-68.3288	-64.197	-32.7938	-13.4838	-48.8097	-41.4629
7.72809	79.2653	-4.61593	49.8834	-98.0495	13.3593	-55.9048	-28.7587	-20.6883	-18.845	-6.59009	-0.665851	-28.0402	-27.068	-28.0422	-0.818727	-11.9233	-31.4828	-34.1929	14.0733	-4.25455	-28.7903	-18.5751	-91.3639	-139.72	-112.989	-93.6924	-161.468	-166.967	-161.789	-183.291	-118.015	-136.745	-141.859	-71.3142	-90.3475	-105.46	-68.7533	-63.0761	-78.6916	-69.1585	-62.8483	-47.2638	-64.2053	-55.4754	-58.2746	-26.5499	-44.324	-57.1865	-57.0704
8.72334	-10.6235	9.15598	-2.86313	-15.0092	-30.9933	27.6901	27.269	38.3318	-16.7133	39.2504	11.427	48.5547	10.5689	22.3559	7.38454	-3.64388	16.3706	3.10331	51.1535	-12.5447	32.7404	49.026	-24.3049	-88.0775	-99.8222	-104.746	-124.217	-86.9499	-94.4222	-100.456	-131.922	-81.5727	-35.3677	-60.7974	-40.9165	-47.8225	20.4751	-40.1463	-29.4449	-37.938	-30.6634	11.2154	-37.3543	-20.2156	-8.14894	9.96052	-18.1332	-31.714	-42.3495
9.71386	-49.8377	-46.5319	-19.4694	13.2565	8.60332	20.2796	38.1606	-47.2964	-40.5462	0.636013	-32.7308	-47.8909	-8.76486	12.0651	-18.8212	-19.4299	19.3534	-62.987	-45.938	-51.4343	-61.0918	-137.898	-87.5537	-145.983	-139.726	-177.938	-165.272	-195.453	-171.846	-203.616	-213.548	-212.437	-183.807	-148.607	-159.237	-87.2794	-85.6374	-137.797	-83.5606	-61.6957	-67.7228	-66.6668	-91.9762	-60.2848	-43.5558	-34.0967	-36.7319	-52.4999	-43.4005
10.7091	21.4311	24.4285	-3.89652	38.8978	6.72396	24.8254	35.2824	42.3774	44.8817	35.7308	-11.6422	13.2317	17.6556	41.913	93.052	67.5863	40.1486	79.2915	110.754	81.3598	23.7209	89.368	76.7925	51.6717	38.623	6.7406	24.1891	-43.3141	-26.8239	35.2943	-33.2272	-14.3414	-66.0996	-38.8042	-17.0237	9.53794	17.3924	8.6984	-1.86413	-11.3252	29.2626	7.12577	5.2634	-21.1149	-9.04786	-30.7314	-1.49755	-14.003	-11.9186
11.7078	97.576	48.4201	72.763	130.104	40.8965	12.1214	74.3294	106.681	69.7266	79.953	55.229	77.6177	112.501	79.7691	108.868	108.273	93.05	110.962	95.3913	76.9648	120.016	157.98	138.206	149.934	114.813	83.8988	92.8335	93.389	75.8629	93.0858	25.2093	31.1673	34.8783	51.6976	83.1639	29.6367	76.3198	88.4573	49.166	26.1598	36.5653	20.0907	36.6473	29.2904	73.0717	10.0995	12.2736	35.1596	23.66
12.7069	31.8736	-19.9583	7.89573	1.23779	35.9602	-46.7773	-14.0946	0.913508	21.3241	29.0539	-42.9248	33.1381	-12.7228	4.46353	3.3517	-26.7708	-10.5701	-46.2237	-10.06	1.54817	26.7504	6.6041	-43.9317	-80.4093	-91.19	-65.2981	-109.094	-62.2448	-111.966	-89.6965	-132.816	-77.5972	-56.8284	-60.957	-46.802	-71.7152	-65.5892	-73.6551	-46.599	-56.4671	-54.5061	-57.0883	-10.7966	-18.5093	-4.65499	8.79969	-24.8459	-28.7968	-27.8381
13.7034	-47.349	-22.3295	-34.2922	69.833	44.307	-1.51784	-1.56465	24.1322	11.6675	19.4864	-4.45209	28.2077	31.7354	-3.54025	26.229	11.2586	-4.68864	60.6193	86.7326	51.3925	44.8026	5.62854	18.2437	11.0463	-44.8203	-20.5412	18.6401	-40.8282	-6.37178	-58.0774	-80.8056	-29.2826	-57.0315	17.2725	-77.0452	-18.9872	-3.37205	19.0564	1.31139	40.4487	-4.06206	-0.263864	13.717	30.598	-3.61289	-27.0935	-20.7353	5.60409	-28.1006
14.6907	36.8793	42.3308	-58.7118	40.119	16.878	6.39925	95.4631	51.3908	68.3575	65.6199	40.2341	69.0844	44.3102	29.5918	80.7416	30.2677	18.9503	57.3437	117.332	19.5105	93.6652	30.802	34.1705	7.68668	-9.19191	-93.5547	-19.243	14.9848	-7.33015	-73.271	-12.5094	-45.387	-27.1219	-6.30909	-2.47196	-14.7622	-27.6367	18.935	13.7292	-38.4388	-17.5257	36.1464	44.6813	52.026	5.80033	13.7493	22.9899	43.791	9.13472
15.6723	-91.7583	-78.7468	-2.03307	-104.461	-14.1006	33.254	-9.84715	-1.73327	-15.1724	-35.5542	-69.1963	22.5471	-25.5861	5.4899	26.7453	3.97806	-26.5292	-59.1479	-5.80863	-34.1798	-82.4246	-47.7066	-62.6258	-128.987	-85.6206	-128.098	-168.615	-140.509	-205.252	-195.704	-139.237	-142.756	-134.826	-138.268	-99.962	-115.722	-85.2743	-61.6908	-54.6362	-54.7385	-65.1924	-20.7133	-11.3469	-38.4552	-41.5748	5.99478	-20.0777	-28.9039	-28.7061
16.6561	44.8267	-12.3325	1.4528	21.8669	-18.2848	5.29101	5.53822	53.4339	-8.0524	18.9482	-6.05578	3.6999	38.6808	24.3976	28.9534	-15.6465	-60.4176	-10.2873	18.3237	11.932	30.0571	-60.8396	-40.2423	-47.5232	-82.7004	-98.0279	-151.024	-124.906	-142.536	-118.681	-108.564	-143.599	-112.714	-95.8177	-39.7125	-45.9863	-37.3009	-58.0558	-55.9222	13.7644	-21.6072	3.00864	-25.3373	6.83555	-7.26038	-26.6797	-25.9297	-14.4747	-36.054
17.2268	161.513	21.3169	34.0708	34.3278	85.0427	51.6226	81.8152	88.6334	70.9261	66.7788	81.8462	102.484	87.41	77.0395	107.173	158.914	89.0587	70.2612	142.579	166.099	147.136	204.661	118.001	127.185	30.8673	85.541	38.1501	55.3973	87.1164	-0.441535	-2.12515	-6.50896	26.0858	10.5519	12.004	34.367	20.4607	102.211	42.8072	16.5008	83.4067	88.4394	93.725	93.6947	72.706	41.5357	25.6712	22.9472	20.9211
17.7898	-50.9344	5.67518	-5.22002	-47.8777	24.9398	-6.3241	64.9318	21.5479	-52.0608	-12.1513	-28.723	-41.4362	19.341	30.5121	20.0336	-36.9252	-25.3585	-13.3916	13.6905	-7.71456	-11.7766	-53.1747	-52.9021	-67.9062	-99.1751	-126.749	-142.206	-166.877	-154.962	-143.768	-150.663	-146.453	-174.018	-142.948	-113.198	-94.2966	-81.7652	-75.8175	-58.6585	-64.7978	-23.3519	-37.039	-23.8456	-21.071	-38.9522	-14.2058	-38.3281	-59.6866	-40.2806
18.7723	-38.4734	46.7575	-22.3446	-36.6139	-1.55152	11.5846	-22.7749	40.7223	-21.0287	35.5786	17.9809	37.6409	0.28313	-19.5886	28.5377	-32.8473	-10.2095	6.70882	-2.95835	71.5188	-23.2441	-27.8024	-30.3536	-95.8756	-109.432	-81.489	-84.1019	-145.171	-149.854	-78.0546	-158.03	-111.524	-121.911	-69.6748	-95.3478	-86.1868	-58.9477	-72.6914	-80.6752	-4.70203	-53.0493	-5.535	-43.4857	-3.12797	5.36616	-18.925	-38.6308	-1.27132	-21.519
19.7637	67.3675	-94.6858	71.4971	34.1602	-20.4176	38.7835	-21.5453	25.6491	38.5474	-20.0158	35.7009	-0.648608	54.4588	40.0318	57.4972	39.6571	36.1519	2.49865	46.9813	46.1914	11.3405	32.1066	-32.3088	-111.179	-141.77	-81.2304	-88.572	-92.6513	-119.183	-95.7134	-97.9842	-126.783	-111.898	-42.5365	-76.2729	-35.7789	-42.3709	-11.0521	-43.7593	-25.775	-31.4718	13.3518	11.9823	12.9014	-36.5787	-3.09743	-30.9836	-42.9715	-3.95521
20.751	-127.375	2.66674	-35.8806	-29.9705	-72.5646	-18.4528	-3.63497	-6.53739	-7.94292	-33.2581	-26.9499	4.68394	-29.7223	-34.9498	-31.1475	-44.6047	-14.692	-101.218	-17.7205	-24.7939	-62.5849	-65.4651	-146.5	-90.5411	-173.461	-198.354	-183.5	-193.676	-169.741	-156.733	-159.024	-196.623	-185.189	-162.206	-132.706	-94.2272	-87.822	-55.0772	-51.5646	-39.8422	-79.2254	-65.9212	-66.3651	-56.5763	-59.3098	-80.2102	-67.5434	-85.4871	-84.7254
21.7431	-0.352174	-0.330898	-13.3152	-30.2799	-15.6272	-26.6838	-18.312	-43.0542	-5.21849	-38.327	-35.6843	5.32483	-31.4731	-48.6815	-46.668	-72.2481	-105.159	-82.0415	-24.0299	-63.6111	-90.7405	-104.531	-160.725	-104.909	-205.797	-282.56	-269.573	-262.562	-331.15	-289.869	-297.242	-232.509	-228.135	-184.661	-174.973	-147.175	-145.279	-182.159	-99.7879	-109.562	-73.074	-80.0504	-86.206	-63.3089	-59.5701	-52.7931	-69.9022	-63.2954	-66.3501
22.7402	17.5216	58.9958	-26.1288	69.7099	49.017	34.9102	50.5948	11.9332	32.7265	68.16	51.7936	45.2971	44.8103	55.4407	59.9449	81.2071	46.8262	45.8752	89.7274	94.4378	48.0934	72.3692	43.7298	15.1707	-1.90464	17.5723	6.52199	-34.5461	-27.0202	-95.2597	-89.4242	31.8495	-39.5123	6.10015	-19.7219	15.1363	20.6862	23.089	57.8642	-19.03	56.826	50.364	21.0754	43.0487	50.5087	29.9658	10.5064	-1.14909	-30.3341
23.7368	-19.6188	167.571	28.0793	54.9209	3.32077	112.742	58.0676	6.30804	75.854	75.8843	67.7897	69.5873	78.7621	110.698	64.3495	73.945	100.089	76.5848	118.94	66.4983	93.338	138.441	92.4542	55.9222	54.1537	65.0477	22.5904	34.8089	-19.9731	-18.7301	-62.6797	-0.816817	2.72651	-8.68349	-44.4062	-1.99218	6.7936	-15.5451	23.2542	25.448	63.4166	80.102	40.7977	64.969	49.1003	33.5828	28.3783	40.9789	7.40945
24.7279	25.9132	40.2083	-32.5354	27.2363	73.5273	11.8569	47.3643	-17.0713	32.0897	-21.0143	11.848	-11.681	13.1082	6.03052	40.5328	20.169	46.6265	17.8828	5.23005	14.5414	-19.1605	19.5614	-11.4812	-7.82257	-139.381	-96.7965	-135.354	-144.29	-138.552	-164.431	-177.849	-192.935	-113.349	-144.415	-136.835	-116.662	-103.391	-105.748	-52.8391	-44.9047	-65.8537	-16.7279	1.92117	-29.5635	-0.764008	8.97953	9.01982	-21.4633	-12.8836
25.7161	-35.4889	-5.19758	-51.856	-13.3676	-32.4143	95.731	20.7974	-51.1201	-17.1186	39.646	4.44478	-6.25444	-23.7075	-14.9511	8.19285	-12.641	13.7254	-3.6114	10.627	30.4688	-38.0778	14.6709	-14.6647	-45.3122	-94.1936	-87.9056	-144.195	-117.174	-184.381	-174.508	-111.446	-129.319	-146.726	-130.265	-86.7469	-89.7054	-62.6364	-64.7208	-101.766	-66.3634	-45.6708	-62.6343	-22.5026	-51.7732	5.27553	-39.4983	-20.2153	-50.1679	-26.569
26.7085	91.2393	-3.86292	21.3372	64.4612	15.5906	79.0462	68.3546	72.9787	19.3685	79.3166	99.0671	81.3383	43.0049	84.1074	24.3353	45.8647	52.0232	113.895	156.84	91.3921	114.581	95.6809	99.6899	155.326	16.9035	27.853	20.9878	-3.50439	7.00801	-34.5075	-10.1064	20.6218	-37.4957	41.3014	46.8273	69.9887	29.5372	10.2526	43.7357	64.9903	61.9335	69.759	25.2803	33.5532	53.2174	38.5482	34.9769	2.44814	29.7927
27.7009	24.6935	43.5285	28.0941	42.7881	13.7439	64.4796	69.2199	-1.8109	33.2287	33.9903	55.9069	47.5941	31.0176	53.5733	46.4037	14.0687	3.43542	104.134	72.7017	79.1838	52.9648	72.2313	16.5871	101.761	-7.82901	-12.2059	-70.2126	-50.7637	-56.8479	0.216238	-61.3599	-36.7015	-3.82268	19.2548	1.466	28.7299	21.226	-17.4724	17.2012	44.8964	36.891	20.3152	87.388	29.4502	32.7838	9.9873	46.2946	12.4166	22.3309
28.6919	35.9171	-101.418	51.7078	-14.0146	-34.8902	16.3141	36.3229	40.3633	39.9418	10.3393	-3.54906	-1.59903	47.0777	20.7519	32.427	54.4329	-23.9589	16.6735	34.5828	39.2291	67.3992	49.7307	-13.2496	0.34949	-27.74	-24.7571	-83.7607	-66.7198	-101.281	-41.3991	-53.5782	-102.759	-88.0511	-65.562	-44.648	23.5588	13.7651	1.35827	-8.79419	-17.5208	-35.5469	2.23258	1.89434	-6.18143	-5.06829	19.1542	-25.2169	-20.7906	-3.99652
29.6751	-10.7525	18.6538	15.5578	100.314	7.59361	3.1731	84.1023	62.9039	57.4022	34.2042	28.2974	45.3169	76.3808	-0.706533	27.9864	43.1139	39.7308	91.7267	80.9515	44.3217	42.9281	53.5868	90.5545	30.322	107.133	-5.59282	5.67862	-4.8118	-62.5463	-93.3948	-18.8726	-39.8016	-83.6525	-18.8336	-36.3558	-29.3795	-0.199943	19.3859	29.4608	2.4772	-0.939604	-23.5271	54.8766	27.3052	33.7897	6.37578	-0.667461	-4.22702	-19.4744
30.6488	-55.2919	88.5168	-32.346	27.3212	-0.597168	-10.8233	25.4136	-33.3043	0.469865	-2.80223	-6.5467	11.7724	17.0865	10.9854	-55.8204	-1.90137	-13.9734	38.4022	35.1746	32.5388	-14.5695	-16.3918	-34.5605	-52.1201	-108.232	-107.847	-63.2306	-137.236	-137.17	-117.186	-116.869	-99.1134	-119.544	-81.7326	-74.2898	-81.0599	-42.7143	-54.7101	-17.1683	-20.6489	-33.3335	9.61445	-9.11723	-14.7795	10.8408	-9.93488	-6.22231	-1.03315	-29.5085
31.6112	38.5997	4.84869	74.9759	2.16814	64.0677	87.6266	46.6255	10.2884	102.195	47.5261	27.3616	87.4056	22.4558	72.2592	70.8243	13.0578	-7.49578	12.7457	53.3374	58.0515	38.8825	-11.0966	9.17573	7.73249	-13.7444	-91.1298	-70.9264	-28.5983	-97.8191	-42.9325	-47.8414	-26.6999	-18.9407	-36.2325	10.5625	-29.8784	22.0163	22.4533	61.4742	38.2383	7.3791	13.1506	40.8146	33.2635	26.0014	-12.0128	20.7351	-14.1028	13.0329
32.1796	3.027	39.0431	27.4538	-1.65605	21.4075	17.9593	42.1059	7.64618	29.2905	25.4581	0.0969827	32.8112	24.1841	27.2086	69.7353	47.2238	3.24505	33.7269	33.7077	45.3057	46.2879	15.2161	54.8712	27.3282	-25.987	-115.867	-112.093	-103.903	-52.324	-95.9937	-90.6706	-40.395	-7.57178	-78.462	-57.0502	5.36558	-41.2234	-24.2576	49.8838	3.07137	22.6751	21.9103	19.8275	57.0627	62.4828	22.5983	15.2645	-10.9201	17.2313
32.7704	27.1244	17.2769	97.8479	-10.468	51.1049	38.4205	-13.4993	59.2643	57.6972	6.10446	67.7711	27.6858	11.1524	46.9667	39.6768	43.5164	42.6181	56.4791	-11.3472	68.3831	16.9032	12.8545	-11.0214	13.0608	-26.4221	13.2391	-26.8496	-17.5042	-51.2445	-45.1027	-20.6486	-17.3698	-23.3782	-26.8509	-0.316609	-4.05948	7.21993	8.61825	-31.7703	-20.6566	1.2566	18.9232	38.9319	15.9684	27.8772	10.6814	1.30263	7.57344	17.2851
33.7605	-53.9473	26.2174	-21.6663	-80.2648	-79.6133	-114.834	-45.7799	-94.6625	-10.5442	-31.0867	-46.0705	-17.8845	-46.8897	-63.7929	-25.6393	-117.561	-86.3483	-32.1924	-52.9972	-76.2612	-91.3122	-108.527	-160.119	-200.853	-261.475	-263.772	-299.013	-255.339	-296.245	-307.077	-319.949	-320.222	-269.266	-296.226	-237.45	-219.769	-206.185	-168.101	-152.196	-180.777	-105.922	-135.13	-95.1997	-101.919	-99.7109	-75.6292	-101.37	-77.6329	-82.3763
34.7533	-54.5455	68.5391	-9.4859	-22.5039	-49.2475	-20.8489	-19.2215	-44.1393	-18.1361	-34.2483	-30.0135	-22.6611	-12.3512	13.0145	-46.8821	-43.8915	-16.9881	-24.6752	-28.3846	-9.20979	-46.3733	-45.8205	-96.1536	-102.568	-153.783	-200.654	-216.545	-200.498	-195.952	-172.404	-238.214	-239.483	-240.984	-155.314	-127.534	-146.734	-70.9306	-82.5063	-64.8206	-70.6817	-68.3317	-63.9604	-58.031	-35.6131	-19.6237	-52.9809	-36.5296	-71.0868	-47.3897
35.7488	23.4651	-45.8444	-99.4455	8.65519	1.55825	-43.9013	-63.36	17.3038	-35.1205	-63.7099	-33.1538	-45.8678	2.3909	-8.23867	-27.7146	-24.4361	25.529	-20.0774	4.70302	-81.7149	-35.1581	-48.7763	-115.477	-72.7369	-143.654	-172.268	-150.724	-201.867	-204.498	-230.941	-206.88	-219.537	-210.445	-168.806	-152.9	-121.881	-103.729	-100.251	-63.1424	-60.5889	-20.1614	-46.2831	5.32363	-40.7266	-0.629635	-41.2316	-26.3698	-39.9935	-51.9755
36.7409	156.991	107.65	34.5046	74.8421	106.139	81.1266	26.5497	94.1707	83.9309	58.3683	29.2426	117.109	74.9972	56.6701	41.4259	82.7362	101.282	81.3086	105.754	26.6155	125.398	100.717	47.2171	130.488	27.159	73.1549	44.0174	28.8974	70.2236	-32.391	-41.479	22.0033	31.6875	55.7726	14.7505	43.0594	-5.13732	24.9936	9.7744	-27.9505	23.0044	51.3162	61.7038	60.625	51.6451	47.7722	64.6917	36.1832	45.3373
37.7313	-2.61973	19.8932	2.32357	61.1905	-13.2397	-17.2502	-24.9227	35.2938	-46.96	-9.00897	-25.1815	-7.63919	28.225	46.942	15.464	-3.66197	11.3455	76.8728	-15.6804	-41.7977	-22.9231	-17.7204	-89.5545	-101.094	-170.736	-126.166	-157.968	-221.914	-166.748	-175.753	-172.695	-160.239	-116.571	-125.904	-119.251	-97.8845	-59.8607	-45.2198	-42.6881	-5.62667	-19.4429	-29.4985	9.95542	-11.6357	-26.6316	-30.7189	-19.5242	-29.4172	-39.4305
38.7206	-115.562	0.212919	28.1809	48.8347	8.84414	-38.1404	-74.4603	-24.3449	-27.916	-4.86734	-26.2903	-35.4512	-38.8402	-4.20104	-19.8017	-24.5987	-41.068	-25.867	-45.1142	-57.2381	5.34843	-91.9315	-135.218	-154.289	-156.549	-248.134	-214.777	-254.841	-251.075	-262.431	-264.492	-249.099	-255.794	-196.765	-141.244	-194.768	-149.23	-67.5987	-124.503	-86.4973	-63.627	-50.333	-64.7098	-78.9141	-63.5877	-64.6417	-38.5116	-53.5495	-41.09
39.7168	53.2789	-36.3572	82.8894	74.5873	-3.65399	-0.739941	6.15843	64.049	18.0565	11.1736	35.381	25.7224	22.6651	39.6937	56.3773	17.7411	-18.1668	1.21918	69.9558	98.1408	73.4735	-13.6887	47.8072	47.74	-7.51339	-4.18567	5.15669	-20.3662	-79.6373	-57.7291	-44.1675	-43.4384	-34.5131	-25.6387	-52.7438	-29.1319	19.1197	33.5835	3.65658	28.9688	11.4921	11.9261	-17.5026	19.533	-15.5736	-29.1009	-16.8677	2.50137	-31.4555
40.7137	-38.4613	-12.2477	-4.39179	86.0906	-66.6097	-6.28059	32.0205	-37.0331	-12.8051	-25.1581	-30.3286	-21.6443	-9.57566	13.281	21.8664	5.97175	-2.67462	-8.30325	2.01388	14.7767	-35.9269	-57.6882	-39.0896	-108.409	-92.0922	-135.613	-122.61	-135.802	-178.359	-190.534	-121.569	-160.845	-149.362	-113.288	-106.774	-103.753	-89.8093	-97.3098	-68.0939	-60.398	7.00792	-11.4149	-26.4197	18.5157	-35.7035	5.29627	-2.4185	-23.5194	17.5611
41.7064	-23.0064	-60.8288	43.1565	-45.4359	-62.3164	-15.2731	-21.7633	0.60668	28.3079	31.5975	-1.80801	11.187	3.77353	3.76372	-2.81346	11.9149	-1.96375	10.4684	60.6582	35.7802	14.0638	-48.5467	-23.2215	-28.7604	-104.74	-116.449	-137.908	-143.338	-135.326	-169.274	-122.829	-114.406	-123.759	-103.859	-59.5449	-115.641	-88.4265	-31.8153	-34.9774	-72.5195	-19.2615	-29.1984	-53.3735	-23.6179	-56.8596	-13.2094	-17.8239	2.04297	-29.0186
42.6924	-67.6121	51.383	56.4238	-40.2965	38.7304	31.8922	72.1715	24.8086	60.63	46.9964	39.4683	39.9244	57.1146	31.5507	74.3812	74.7201	28.0677	105.134	15.5139	123.004	150.315	116.395	33.3796	56.2833	32.6104	34.5588	2.13583	6.9586	-14.3748	-21.5835	-30.1207	-2.1317	-45.9245	16.7025	10.8276	24.3175	17.2886	31.3819	40.9062	52.4146	40.4519	43.0811	1.97023	68.2068	11.6374	36.2	19.5306	32.5681	9.46078
43.6816	-72.0804	-8.13937	-77.8311	-36.5936	-9.09305	-68.5527	-24.4293	14.0368	-9.14269	-13.9519	7.01463	11.288	-15.548	50.4084	-15.7413	-42.5801	-45.2286	-19.7515	-46.1909	13.5921	-20.3399	-60.6795	-91.1182	-40.9519	-106.583	-165.865	-200.008	-169.003	-168.195	-192.797	-208.886	-182.325	-176.089	-125.813	-55.212	-127.045	-91.8449	-76.9653	-75.8689	-75.1741	-78.4606	-48.0146	7.00771	-13.0631	-24.3535	-29.9095	-15.4331	-34.5952	-23.0619
44.6698	37.3387	-32.5691	40.8186	-108.177	-38.2983	-65.6965	-40.6642	-38.3408	-6.43351	-28.7318	-67.1108	-55.0143	-9.30732	-47.9213	-48.7506	-42.1685	-20.5847	-16.2317	-35.9174	53.4602	-50.7062	-7.98614	-70.12	-138.278	-114.045	-125.233	-181.231	-185.348	-217.016	-234.612	-241.711	-191.742	-157.028	-200.335	-124.066	-143.988	-68.5202	-71.0389	-44.0686	-113.093	-39.4271	-63.0514	-30.9757	-48.7509	-11.0833	-54.0733	-54.8563	-33.8733	-49.1759
45.646	54.9636	-5.08111	23.4185	70.3977	13.9322	55.2427	7.52728	53.7806	59.2559	25.9633	9.63273	55.8778	32.8934	48.0833	14.5334	43.7043	97.8164	61.6427	51.3218	68.1185	121.825	70.7217	123.804	66.5499	45.9787	8.38337	54.6108	-2.63724	14.6693	12.4479	-8.62031	4.89554	18.8954	5.66827	42.0202	86.9926	69.3942	76.2125	70.1813	120.765	74.5082	101.713	83.8398	80.6073	86.0396	74.0959	25.0226	22.5271	19.5309
46.6174	21.7112	-90.6574	-0.395356	41.4772	14.1681	22.5228	5.52142	-21.1062	-32.417	20.4453	-26.9752	-34.2847	-37.2108	-23.9148	-20.7893	-11.6531	-15.6477	-5.57363	-13.2932	25.3228	-32.1188	-45.7829	-99.6655	-75.6572	-132.254	-137.052	-150.051	-219.071	-239.449	-187.871	-175.223	-193.221	-187.109	-186.405	-130.989	-104.032	-93.458	-111.894	-51.0183	-69.3839	-110.079	-73.0129	-49.1761	-67.4769	-60.2537	-38.7386	-9.8998	-57.9884	-41.7454
47.1963	94.8073	69.4537	50.3155	-28.1202	60.1921	107.354	66.4929	-15.8071	52.3713	65.6245	76.3741	62.5818	84.5056	73.0619	61.8744	73.0263	101.323	131.617	159.197	150.103	61.9046	101.04	101.03	91.7509	108.134	57.1826	60.5529	-2.75058	75.6317	31.8021	-47.15	73.565	26.5884	64.4054	30.6501	32.2655	37.722	62.9368	53.4979	68.7301	47.348	27.6222	66.1006	-1.9147	47.061	49.7922	34.2324	38.4149	31.775
47.78	32.6695	2.16166	122.248	34.2168	-0.65942	-18.5866	7.86553	-18.4062	-12.5249	29.0817	-26.4095	-45.9028	1.26122	38.5819	-14.2862	25.7044	-27.0825	-36.0499	65.9725	35.6744	86.6828	11.5197	-15.8396	16.9903	-95.8574	-83.5972	-182.981	-150.984	-206.654	-235.11	-190.536	-180.578	-93.8678	-120.676	-111.25	-83.825	-79.7657	-95.7092	-52.254	-0.923629	-75.5853	-17.7232	-10.8448	-0.822557	-10.2689	9.07509	7.72964	-42.0568	-29.0508
48.765	40.3989	-123.413	34.3598	50.4705	61.4995	103.666	21.2963	40.5557	62.5479	52.9018	34.4854	84.3658	50.0952	71.91	39.264	81.9017	-0.321974	54.2641	90.7768	41.1314	95.7165	77.4745	74.6017	30.9933	-0.541884	-23.0297	-62.9401	-75.2253	-87.2295	-53.2837	-62.5546	-60.752	-58.8361	-82.3611	-63.9238	-25.4831	0.910093	-20.0164	18.6036	23.1206	-13.3968	29.4712	-19.2726	58.7109	-15.0201	9.61455	20.5539	3.67151	21.3975
49.753	-61.6335	-80.7848	68.6034	11.9976	15.2783	-44.3029	14.6252	2.16606	27.6974	10.6908	-2.2041	5.32357	-8.88967	45.4761	-13.6705	-48.6082	-18.7882	12.4197	1.21029	16.6089	-6.71671	-49.0464	-48.6775	-26.9786	-107.956	-142.961	-146.105	-151.897	-178.742	-120.284	-193.586	-188.162	-149.409	-124.264	-151.648	-93.2669	-108.523	-62.8656	-73.4198	-80.7649	-46.4207	-66.7228	-37.8983	-36.9111	-8.88923	-25.3323	-30.1381	-27.5534	-34.798
50.7442	-85.3199	1.85376	71.2105	-18.1268	-19.7875	-16.222	-15.7664	-2.7087	-5.36262	-71.5168	-23.6714	-56.2013	-42.8675	-30.5427	6.83423	13.7349	-30.5021	26.9121	38.3964	-2.91049	3.15184	-67.64	-47.992	-77.9165	-99.9567	-140.41	-94.0758	-145.948	-162.528	-154.18	-103.027	-97.011	-147.702	-131.391	-87.4599	-60.4535	-46.9404	-29.832	-13.4718	-20.7577	38.9045	-2.44117	27.4806	14.9344	-13.3463	1.84968	11.8142	-31.5333	-3.61231
51.7375	-45.2532	65.4061	89.5602	2.71268	-27.0006	53.4426	84.404	36.4978	47.8211	-1.84215	8.4963	36.262	68.2087	20.4694	23.3749	42.9352	75.0678	50.8585	49.3474	100.799	120.011	48.9342	40.0261	21.6297	15.6767	22.2588	-76.2887	-17.3718	-40.3378	-26.1506	30.1826	-20.1778	-8.94306	-49.6396	-5.19638	10.3964	45.1179	-6.02726	60.211	36.7437	-0.393245	53.568	19.8077	21.1175	4.35057	16.4866	-2.33016	17.3072	23.2176
52.7266	-9.42103	55.724	23.7307	-34.0503	13.2869	0.43852	78.3477	-21.3777	-22.884	-4.27141	36.2134	28.7308	23.4885	15.989	4.12927	8.22072	29.6651	41.0889	84.7404	34.2842	146.918	17.6787	11.7139	-17.7149	-43.0158	-54.5552	-60.7456	-96.0263	-72.693	-74.7077	-115.582	-91.4279	-20.4236	-34.3419	-0.353597	-4.43502	-24.2337	-33.7292	-12.4556	-8.19966	20.0622	20.5418	3.81102	37.3359	4.71051	-18.6519	12.777	11.7753	21.1266
53.7216	-28.4024	40.338	-0.392367	-45.3966	57.3068	-38.1667	22.407	-58.4954	-42.7046	-51.7433	-28.4461	-8.17519	-2.31527	-47.5113	40.3669	-10.0432	-11.1003	22.4944	43.2456	40.8795	5.78476	-65.5651	-27.1953	-12.1819	-125.918	-159.806	-143.28	-167.681	-176.336	-164.511	-213.47	-153.313	-174.415	-152.215	-108.178	-90.8824	-106.463	-75.4216	-86.775	-41.5922	-46.4264	-64.1051	-3.87687	-23.2666	24.2696	-2.18491	-31.2527	-10.1535	-22.2408
54.7178	23.5278	37.7739	23.928	-36.7364	86.333	36.0621	48.3614	-2.07742	56.8024	84.6286	53.9778	45.5297	78.8823	64.699	87.0958	28.8567	42.0932	73.7809	139.383	63.8895	106.21	87.6697	95.9694	28.0146	-8.37599	30.1397	0.192663	-21.7588	-7.64404	7.12245	-44.6641	10.3918	-29.13	46.585	0.907826	19.3446	19.8204	10.0845	8.6449	25.7335	19.9317	11.8204	34.5283	39.7841	45.4935	22.8154	20.8462	5.13735	-1.99452
55.713	-29.388	-116.12	38.9411	17.6776	-7.02818	33.3273	-19.9472	-22.4481	26.3565	65.8367	6.51629	3.67239	64.1073	41.1318	47.8782	36.7677	63.7127	30.5433	58.5305	12.0044	13.1793	73.8617	78.8637	-17.9132	-30.0191	-105.431	-110.018	-59.0173	-116.219	-119.848	-86.634	-163.993	-87.9079	-89.9307	-72.6318	-50.5435	-44.8792	-68.5567	-76.1018	-34.3739	-34.7481	-0.656752	-25.2839	0.658001	-14.6064	-39.1318	-28.0255	1.13617	-21.8535
56.7028	-22.3923	96.9235	11.8674	50.213	73.8835	81.0268	44.106	36.0289	20.515	60.2234	4.38183	52.5276	55.1523	36.6521	24.7548	27.3291	48.635	29.0647	37.8847	39.1415	17.0914	80.3932	-5.44058	-24.4307	-25.0307	-71.0493	-88.45	-116.98	-91.2702	-65.5496	-92.3845	-92.412	-112.946	-76.1067	-104.993	-21.7895	2.80352	-25.7455	-19.9716	-34.9322	14.0357	-21.2061	-15.3817	-17.2399	25.9368	-4.02472	-16.234	-22.6105	-24.6049
57.6876	52.357	-24.9242	-43.1366	-18.0566	35.9007	5.47392	64.4253	-35.0434	42.399	34.0611	-33.1975	9.13116	29.0453	29.0147	-7.26436	45.6602	17.6842	49.0302	16.8215	5.4372	31.1799	36.6264	41.5083	-12.0166	-56.9178	-81.447	-62.5975	-66.5277	-64.8377	-129.529	-121.868	-187.66	-120.186	-97.4509	-88.7826	-61.6422	-84.2526	-72.6718	-53.8818	-52.2537	-35.6992	7.33857	6.45475	7.11269	8.90728	10.674	17.4962	9.90188	-3.34775
58.6683	-44.4765	-90.4672	-72.9903	-94.2805	-66.2509	-60.1632	-15.4124	-49.7788	9.86215	-6.52509	-44.8683	-58.6769	-32.4982	-36.3719	-75.5792	-67.8502	-44.4641	-45.6783	-58.8394	7.91485	-53.223	-56.6403	-72.116	-175.89	-192.465	-190.504	-230.443	-218.808	-247.014	-198.417	-229.658	-247.817	-294.02	-210.271	-147.154	-150.416	-160.091	-138.078	-103.259	-102.842	-69.601	-63.4465	-47.0602	-26.2071	-58.7796	-57.4707	-51.167	-67.0642	-46.2471
59.6409	-15.9827	96.2508	27.0911	91.4694	2.5501	13.9028	13.682	11.5334	25.2256	31.6208	58.42	20.6612	27.5517	8.61175	49.6327	31.0933	29.9388	1.45352	127.136	14.7776	-11.6702	-23.4878	7.99562	-51.4995	-97.1013	-52.9635	-90.7597	-117.916	-75.8865	-68.0049	-62.6793	-128.175	-142.711	-43.581	-61.9345	-57.8888	-68.8713	-20.0081	15.0365	-14.2764	-32.7995	2.70953	5.4179	-10.7694	-10.2151	0.966565	-58.9615	-17.5949	-33.6817
60.2351	-58.9196	-16.019	0.442922	-17.6238	-11.791	-9.59558	-45.8584	7.21913	7.18331	0.961861	-21.8815	-13.8617	2.18436	-37.3112	5.11501	20.0006	32.741	-12.2157	31.9537	8.42378	21.2383	-25.7789	-53.3552	-48.4066	-106.943	-135	-126.741	-90.7283	-148.157	-134.424	-207.841	-195.727	-135.146	-107.353	-24.1758	-73.9613	-66.5096	-66.7626	-55.0091	-24.7671	-0.718794	-49.7103	24.833	-41.4971	12.0125	-32.964	-52.3122	-4.73875	-28.2069
[truncated: 47 more columns]

## Sheet: Suppl. Fig. 12a
Suppl. Fig. 12a
Column A = times in ps
First row = magnitude of scattering vector q in inverse Ångstrom
Values = anisotropic difference scattering in e.u./LUC
time_ps	0.605959	0.652823	0.699688	0.746553	0.793418	0.840282	0.887147	0.934012	0.980877	1.02774	1.07461	1.12147	1.16834	1.2152	1.26207	1.30893	1.3558	1.40266	1.44952	1.49639	1.54325	1.59012	1.63698	1.68385	1.73071	1.77758	1.82444	1.87131	1.91817	1.96504	2.0119	2.05877	2.10563	2.1525	2.19936	2.24623	2.29309	2.33996	2.38682	2.43369	2.48055	2.52741	2.57428	2.62114	2.66801	2.71487	2.76174	2.8086	2.85547
-1.53654	-36.3549	-41.6287	-16.371	3.16128	-5.19526	-5.87459	-5.59163	4.73899	-52.3598	-60.2577	6.28316	-12.3516	-18.0755	5.817	-28.4894	-55.8487	20.7313	6.63606	-50.8196	-22.0792	-9.72738	-53.0336	-37.4404	-26.7682	-18.9835	-44.1116	-8.74864	-16.3321	-27.0554	-26.6288	-5.21567	-20.8405	-19.984	-16.0791	-47.8224	-20.9524	-19.2595	2.49097	-27.6507	-16.1315	-5.74918	-12.5569	-22.3058	-37.4184	-32.1055	-19.9689	-43.7681	-21.1249	-40.525
-1.24273	-5.27326	-17.8739	-11.932	42.0424	-14.6549	5.56619	-29.6197	35.2235	3.80997	-2.0093	24.7668	5.60357	53.2541	-2.55793	49.3788	10.5816	1.40805	59.2877	47.7941	4.77193	54.028	52.4418	96.6055	80.6006	99.6032	57.1881	83.7041	44.9156	59.7321	82.7548	12.4042	67.3705	50.0269	31.7951	38.2959	-15.4345	-24.72	-4.80615	9.68009	-35.0966	23.1583	-4.83567	-1.95938	-5.01955	1.6056	-15.9797	21.7341	1.42985	20.6015
-1.17174	-96.6026	-1.13712	-79.3208	-47.0231	-6.54019	-28.7004	-43.3672	-27.4398	-64.9481	-38.068	-84.9967	-20.1494	-91.4918	-69.2442	-50.3676	-34.1971	-69.0801	-83.6188	-66.0442	-98.6886	-134.512	-83.4916	-116.912	-54.2152	-76.6232	-99.4473	-75.4719	-75.171	-66.8692	-114.452	-97.8185	-98.8943	-45.7183	-63.2545	-57.2399	-60.1802	-71.8259	-28.0224	-78.0299	-68.8176	-69.6669	-43.0092	-26.8735	-20.3152	-21.8756	-18.9236	-32.4039	-27.0352	-34.2318
-1.09577	-69.5264	-33.2824	-53.3907	-40.8359	-24.7114	-42.0848	-70.3009	-45.5168	-48.9748	-16.1945	-44.8527	-44.5266	-111.106	-73.621	-87.7135	-36.1889	-24.5233	-78.424	-130.807	-76.8173	-73.2984	-144.421	-152.192	-90.3544	-124.819	-100.239	-71.8094	-92.211	-110.989	-98.8231	-81.9867	-103.819	-49.9522	-76.1623	-54.1304	-117.952	-61.1926	-30.2906	-58.0006	-60.8733	-23.9899	-25.5933	-56.9883	-40.698	-18.0322	-26.0149	-38.3783	-17.6652	-26.2704
-1.01003	60.9904	28.3424	49.4913	47.9333	59.1446	92.9109	22.7842	86.727	43.5607	31.3604	34.4955	35.9275	136.516	79.5861	103.571	85.2074	115.971	88.7079	143.987	121.969	192.904	175.042	141.773	210.266	185.553	204.881	158.857	218.887	139.816	198.157	165.969	134.776	117.835	98.9627	119.903	152.375	135.897	127.675	85.8072	86.9046	91.7726	80.7123	83.2256	77.7143	73.7851	65.6215	61.1049	65.0064	72.0347
-0.928247	-45.9163	34.0785	-85.9364	-61.4165	-25.361	-43.3805	-28.3945	-46.2638	-25.7935	-85.5304	-28.7415	-85.6048	-41.7909	-49.0838	-54.9021	-61.4213	-61.6732	-78.5376	-56.074	-57.7944	-70.2668	-103.486	-78.7589	-115.798	-165.564	-158.769	-130.54	-128.606	-99.6256	-82.2567	-108.242	-81.8637	-94.4386	-83.2007	-23.3069	-44.4595	-46.9503	-101.24	-72.3872	-25.569	-44.7419	-39.6005	-35.5121	-50.1568	-29.8665	-56.482	-24.6081	-26.4399	-43.5269
-0.859693	-11.4616	-13.9516	-0.648849	12.8872	-11.677	21.5422	10.6688	0.780323	1.0839	40.2037	-25.6902	-8.23498	44.0355	31.5858	50.0747	54.5697	32.2998	23.565	53.7848	29.9471	28.7049	12.2729	67.0202	95.0973	44.4615	51.2373	49.4707	62.4677	55.6432	31.2782	18.0548	49.3203	36.3602	37.749	3.18882	-23.5213	-11.5752	-43.4744	-1.46846	20.7319	3.01544	2.9834	-5.39775	21.6706	10.0316	-0.204839	17.7331	9.884	22.1722
-0.80963	58.8586	-15.4949	-0.774485	-41.6969	12.7624	19.0167	11.5247	22.773	-2.60248	-25.541	13.1226	25.8138	11.4514	23.7991	-5.27114	27.5933	33.0544	13.6883	88.9622	-11.2389	4.20456	18.456	-10.0165	-13.6054	51.6463	41.7393	41.5418	12.1177	-14.2109	-0.682205	21.8387	25.3405	-4.3267	26.9615	-14.8063	-5.97385	22.5344	-8.21408	5.81352	-8.56294	6.31818	17.9877	-11.2284	6.18875	-12.2728	-11.0481	-0.0622586	-14.2994	30.0169
-0.760869	11.9342	37.9564	4.70801	-53.3606	-25.4821	-15.7501	-34.4836	-2.76145	2.24695	13.4827	1.03274	-29.9023	-10.7401	-37.0064	-8.1344	-16.9613	-40.5929	-49.3687	-4.52606	27.6493	-18.1793	-6.51964	-17.2279	-20.0344	-22.6942	-61.9265	-22.468	-38.9004	4.1847	-3.8883	-47.6519	-33.8867	-19.8047	-54.6587	-52.8037	-8.49548	-5.92628	-36.9098	-17.0651	6.42649	2.60656	-19.2767	20.1312	-9.97013	10.2033	7.50197	10.8738	5.77878	6.96931
-0.695916	-28.4222	-5.91223	-9.98933	9.54074	1.95975	30.0335	-2.50455	-7.14321	12.991	17.1094	11.7609	-5.75678	14.902	22.7419	-5.5092	-27.8822	-28.0036	7.5981	-26.9106	43.9228	-37.1471	-6.04523	-40.6203	-54.3938	-5.41258	-49.9338	-61.1744	-53.7691	-35.7838	-41.0808	-24.3851	-53.8614	-52.0959	14.1266	-56.3677	-21.2513	-3.74542	-17.2952	-7.69379	-8.23231	-12.1882	-28.3466	2.58305	5.85764	-6.88506	4.55519	7.4065	1.79845	7.48526
-0.614295	-28.3692	-75.7315	12.7278	-24.1527	-10.2301	-45.6067	-3.23509	-49.0025	-9.6649	-33.6851	-25.0353	-43.926	-45.9291	-7.95137	-6.0575	-3.29391	-79.7339	-53.9709	-81.8229	-40.5946	-27.4965	-54.0486	-38.0852	-75.0655	-45.0752	-60.751	-76.3228	-85.9568	-80.9276	-90.1195	-71.8738	-84.9776	-94.94	-34.949	-62.1501	-30.8346	-48.9773	6.88649	-31.9518	-10.1877	-61.3363	-28.3274	-42.2606	-34.6136	-15.7132	-42.8093	-35.7469	-44.623	-37.7869
-0.529551	-7.59468	-0.95865	4.77051	-14.8067	-57.6458	-71.2011	-14.6433	-43.219	-19.2641	-24.3231	-32.4986	-27.9691	-40.0808	-77.0681	-51.2972	-65.9224	-65.9516	-62.7934	-43.6117	-34.2688	-117.421	-95.6703	-108.708	-114.603	-98.5163	-99.9389	-72.5047	-113.869	-68.4379	-110.584	-71.6767	-34.953	-41.8881	-29.7786	-21.1669	-5.39188	-21.2232	-33.1025	-16.3848	3.40496	-36.9787	-12.4368	-35.8581	-28.0464	-33.144	-38.8863	-35.2273	-36.7132	-25.0909
-0.448002	112.564	30.402	86.2577	19.6069	28.2816	5.54375	8.34919	19.9149	27.4687	35.0442	60.727	48.2492	38.2225	61.9932	54.6546	54.694	56.328	100.533	79.4634	85.5277	87.445	111.172	24.6632	53.729	68.4809	69.1777	36.4844	97.0701	48.4832	21.5361	49.9309	32.8194	60.5653	24.7733	88.1806	46.0949	7.81795	7.76118	35.3051	50.7026	16.0964	14.2545	1.98444	4.07595	-1.47735	19.6116	9.59744	1.82688	-0.602796
-0.366653	50.0484	52.8996	87.7005	22.203	67.8802	59.9956	64.9039	14.0184	74.2928	69.3892	77.4097	85.1419	59.3525	75.2689	56.1121	83.975	94.2016	89.2819	124.352	78.4111	109.749	120.492	138.993	125.154	105.627	113.916	86.7361	110.284	119.882	64.9559	103.917	120.821	87.1479	73.1956	27.6849	74.8665	54.8589	65.471	56.6506	72.1196	81.4469	60.5367	52.025	43.4886	32.5943	48.6877	39.9482	45.8656	50.6619
-0.285017	40.8116	29.3886	49.0664	47.0676	49.7392	19.7765	87.3028	64.872	59.3924	137.775	50.984	124.267	36.9046	87.7043	93.6214	90.5473	104.947	126.144	89.2885	127.713	157.783	164.689	184.083	185.237	158.702	170.841	147.64	121.437	136.3	139.127	138.059	75.5246	72.6803	68.1103	76.6764	46.561	92.2938	70.2076	83.1267	32.1789	27.8288	59.2394	51.5595	58.8172	43.2691	68.031	56.8364	55.7058	36.7955
-0.2028	-1.82201	-3.19337	10.6014	42.8521	-4.73854	15.2352	35.2296	11.8844	-9.73244	-18.7235	-2.75056	24.5617	15.6723	-7.75933	-6.99131	37.0549	5.29176	11.5324	-4.54161	-21.2355	23.836	27.2694	29.4496	-21.5966	1.72916	42.6137	7.03979	7.40161	-16.2601	24.3197	39.9267	9.303	24.6083	1.51599	10.0134	3.15337	8.45832	-6.56728	-1.74743	-21.1957	-22.1915	3.57942	10.6414	3.75036	-3.61812	8.1291	-10.9688	2.7243	-34.6607
-0.123161	-3.86438	-3.90302	-46.9602	35.998	-33.5314	-17.0224	-8.6227	-39.5858	8.4937	-40.0319	-36.0168	-71.1435	-51.0975	-64.2042	-102.679	-142.508	-94.6743	-120.261	-162.474	-157.195	-170.605	-135.12	-82.6271	-163.65	-158.114	-76.4769	-92.4335	-69.7647	-43.8821	6.38594	-41.2497	-2.17871	-26.0749	-19.1072	25.851	31.3962	-6.46423	29.4302	35.9965	-17.8025	24.5993	-25.3103	16.2335	4.67454	3.50124	8.17941	-4.07084	-2.11925	-4.04191
-0.0448553	64.2056	54.4381	-17.8328	-6.52451	-10.3363	-77.5409	-81.0789	-124.72	-131.971	-162.246	-207.78	-243.14	-337.017	-370.878	-395.344	-441.476	-561.551	-587.969	-760.718	-809.864	-859.684	-877.593	-831.093	-800.879	-728.617	-693.459	-534.541	-509.381	-371.895	-254.221	-233.455	-146.13	-104.572	-111.216	-22.4648	-14.7235	8.61231	3.89118	17.3851	1.86886	1.11601	-24.2497	-0.228208	-15.8731	-33.0185	-38.1728	-54.9082	-52.3678	-55.2457
0.0347387	-79.2331	-71.6483	-89.0009	-168.975	-154.737	-206.605	-229.628	-291.559	-342.509	-439.881	-415.402	-552.462	-620.139	-758.511	-730.973	-895.349	-1125.19	-1306.16	-1618.31	-1868.62	-1957.99	-2016.61	-2013.94	-1908.42	-1739.5	-1625.13	-1399.25	-1243.75	-986.044	-886.556	-659.026	-525.499	-343.427	-228.682	-184.702	-144.316	-120.776	-89.4649	-80.6392	-75.2915	-86.1522	-109.476	-109.857	-134.379	-151.873	-152.43	-175.745	-179.83	-187.974
0.10911	-49.3773	11.3115	-67.6164	-67.2874	-113.76	-95.1673	-143.815	-109.465	-176.056	-184.534	-221.06	-328.1	-385.651	-443.542	-438.684	-645.233	-850.821	-1116.9	-1446.94	-1672.19	-1831.35	-1960.33	-2050.56	-1970.97	-1881.23	-1811.57	-1575.88	-1409.44	-1165.78	-956.198	-747.049	-530.346	-382.815	-245.019	-173.897	-151.932	-125.568	-41.8133	-69.8697	-60.1173	-89.7508	-123.147	-93.0096	-103.534	-139.498	-131.993	-142.754	-170.221	-160.271
0.17542	-60.6925	2.23692	-11.0835	-31.0187	-42.4017	-26.2998	-21.2987	-4.96782	22.6609	-19.3702	-6.14142	-25.2088	-20.4161	-89.3254	-36.3938	-163.218	-357.137	-598.153	-779.406	-1063.08	-1248.31	-1449.39	-1582.39	-1612.78	-1656.88	-1664.17	-1544.83	-1378.85	-1206.69	-967.288	-784.735	-665.274	-488.288	-380.399	-242.036	-206.962	-201.754	-119.504	-104.184	-110.959	-84.1931	-105.437	-71.5737	-93.5871	-100.85	-70.0729	-61.0386	-84.4966	-85.8222
0.226657	20.9264	-7.81103	83.7674	13.5488	52.7553	25.4216	64.8801	74.5336	111.294	124.854	151.314	196.945	142.404	173.854	138.711	79.9697	26.9703	-178.156	-324.499	-616.346	-745.33	-980.393	-1198.39	-1321.92	-1382.69	-1418.26	-1358.8	-1256.16	-1107.94	-886.563	-755.713	-620.751	-467.345	-366.052	-223.701	-193.906	-196.098	-142.163	-123.831	-77.2033	-46.9638	-82.8979	-82.0005	-64.8204	-90.2635	-54.6788	-66.4392	-60.4623	-65.4411
0.281178	129.584	120	183.778	137.72	143.138	159.55	175.847	198.604	209.241	271.485	305.446	264.321	321.471	376.883	377.79	402.773	320.755	284.449	164.697	-49.6413	-228.784	-397.548	-640.605	-858.41	-915.262	-1020.55	-938.025	-865.634	-763.757	-650.016	-492.125	-396.77	-226.014	-146.107	-45.5587	0.24279	-40.6119	-5.95659	27.6128	42.7596	40.4422	48.1174	51.6552	53.7866	13.9902	27.2186	16.5149	14.9688	12.7751
0.359283	26.2792	63.8646	122.358	86.8772	91.0984	66.8062	149.124	101.407	203.162	208.687	224.232	188.999	285.568	269.247	383.4	329.313	300.029	265.677	138.987	11.5547	-172.32	-499.335	-562.846	-793.503	-919.954	-997.524	-991.371	-887.857	-792.818	-676.212	-533.191	-381.472	-232.228	-221.902	-125.174	-42.762	-62.2386	-38.6724	2.3767	-17.9139	-13.8628	3.21602	28.5144	5.90919	-10.805	-8.37054	-22.4814	-18.6869	-8.92143
0.440206	40.0626	71.2865	65.3824	35.4782	20.4049	55.952	76.015	92.0199	95.1516	138.247	116.497	217.255	212.295	265.067	232.563	283.807	238.49	214.524	154.117	-1.49089	-202.898	-413.692	-622.663	-751.129	-915.457	-986.201	-970.722	-913.692	-792.57	-679.523	-555.445	-420.336	-283.989	-249.111	-160.097	-110.993	-30.7168	-30.3796	-29.7464	-11.0183	-9.94272	-23.043	-13.4915	-32.1577	-12.2671	-23.5039	-39.0303	-23.7257	-29.1057
0.513782	71.5696	74.7464	149.764	114.2	145.886	81.9332	149.194	151.238	162.306	226.765	219.485	219.389	268.813	286.81	288.204	301.033	276.763	242.42	171.609	29.2383	-98.8057	-310.297	-542.067	-657.227	-713.667	-819.862	-811.92	-711.825	-636.721	-516.603	-410.393	-267.69	-222.154	-140.739	-23.7603	39.6983	-27.0567	-21.603	-35.5343	7.89495	10.7827	-0.550568	19.785	18.5768	-7.05501	-1.31328	-3.15871	-17.7092	0.0206517
0.591845	115.931	111.153	121.126	106.925	114.349	132.541	156.564	122.151	147.135	159.728	172.312	236.95	209.403	291.948	284.716	370.29	312.894	273.385	227.379	115.032	18.0723	-255.416	-477.534	-565.721	-677.399	-758.954	-777.504	-660.329	-648.458	-526.38	-429.796	-293.918	-252.687	-191.396	-94.2156	-15.922	-59.7846	-37.8176	9.2595	18.2006	-10.7146	26.4674	26.1081	41.2683	15.9413	34.3139	12.6089	18.7851	26.5618
0.674725	50.3514	15.9123	52.7496	59.2463	75.0095	80.3568	38.1718	122.096	120.782	112.228	121.828	187.61	219.706	228.328	211.685	256.165	220.771	218.871	154.045	12.2542	-93.6821	-341.638	-472.919	-558.012	-642.652	-825.61	-786.54	-692.895	-585.845	-517.268	-403.195	-300.994	-239.727	-189.253	-47.4345	-72.7045	-47.2964	-47.7145	-13.7602	-28.0583	-12.0812	-25.7057	1.73403	11.3071	20.0194	-1.06343	10.3869	6.13499	-22.2073
0.759139	44.9673	32.184	49.4313	22.6421	48.0467	81.1229	57.4182	71.9634	84.6052	136.527	109.038	111.644	124.757	199.257	128.593	172.574	131.698	151.079	47.6641	-29.4254	-164.952	-334.883	-469.436	-596.215	-735.219	-769.105	-748.873	-673.539	-588.256	-540.427	-407.335	-345.162	-243.068	-192.055	-120.477	-105.366	-72.944	-50.2227	-32.7313	-50.0442	8.75097	-14.5646	-2.16005	-22.924	-20.9851	-24.2204	-25.3284	-11.9457	-18.7279
0.838487	53.3378	28.8387	95.3835	57.7635	101.657	83.3215	101.948	66.1049	136.656	153.598	129.211	215.575	210.989	245.808	235.879	273.57	300.023	275.31	166.511	138.777	16.054	-219.151	-280.809	-487.324	-551.312	-618.612	-627.473	-536.555	-442.112	-391.11	-315.58	-174.055	-118.357	-95.6356	-42.3219	0.0906543	29.7668	40.2324	4.89089	60.7864	66.1359	12.9424	14.394	28.3609	13.4344	41.2559	39.1013	22.6693	30.1148
0.911858	73.0419	45.0742	141.3	102.222	151.882	155.562	118.008	120.334	150.86	162.608	244.88	244.506	194.862	280.955	288.948	324.415	288.713	305.132	237.069	146.967	70.5098	-90.9443	-176.496	-333.888	-425.426	-541.596	-493.541	-457.112	-378.76	-292.76	-172.008	-125.101	-69.1647	-46.3429	61.9718	20.1078	51.2297	36.7461	69.5822	40.2687	42.674	2.36747	58.6641	33.8735	42.6628	19.6128	28.6966	13.8127	-1.78162
0.991208	53.9905	46.1361	68.5438	59.7406	102.659	70.8411	82.7626	80.0635	95.1362	168.222	149.974	190.36	223.769	262.495	243.398	292.506	231.674	270.201	131.82	123.116	-8.88287	-192.598	-288.797	-464.368	-506.013	-568.358	-550.668	-464.71	-439.925	-368.423	-228.513	-217.734	-144.435	-87.8366	-31.9427	-19.7063	-24.6709	13.4776	25.1759	-23.77	16.7357	-4.53299	47.2184	35.4389	10.3976	7.29981	10.873	-16.7938	-22.081
1.07376	92.4558	53.1285	62.7238	58.1063	47.9196	62.6814	122.324	91.2716	127.79	130.996	144.926	138.721	237.687	230.859	215.22	263.153	236.768	263.419	118.047	122.854	43.3029	-97.0538	-274.81	-363.91	-405.48	-434.697	-520.655	-414.235	-350.504	-288.306	-196.314	-130.42	-63.5964	-34.6522	-18.4794	-5.63964	3.59038	14.4368	7.3171	16.909	20.2366	8.81894	25.9445	21.263	-0.62405	3.79426	7.84989	-7.39186	-6.06001
1.14509	10.3201	48.8431	75.5688	24.3278	-16.5328	35.3769	34.8983	81.6401	76.0362	85.49	118.863	123.504	135.526	140.269	175.755	141.892	133.368	193.475	110.228	61.1979	-90.1374	-188.252	-289.059	-451.92	-485.35	-534.146	-516.951	-497.91	-440.405	-393.758	-299.127	-236.191	-167.581	-149.381	-106.262	-63.2797	-68.0217	-22.6178	-6.01837	-3.38196	-7.06837	-12.2444	-18.2117	-21.4538	-7.87675	-17.2813	-42.6877	-49.1513	-33.6144
1.20052	43.9913	11.2727	39.9785	6.68054	33.1864	85.8287	40.2181	113.942	95.7274	109.953	91.5907	124.224	148.365	196.437	156.727	190.319	187.292	171.556	169.907	50.6768	-56.949	-149.199	-251.403	-412.042	-495.837	-520.387	-505.924	-497.601	-438.657	-385.096	-289.859	-210.741	-181.794	-152.15	-61.1049	-26.2671	-11.5912	-28.0381	0.275815	-36.7036	-10.8853	-3.20879	9.99262	-9.75624	-1.70708	2.56508	-21.827	-12.3705	-24.3936
1.24803	6.12531	49.0898	66.0614	37.8542	80.2283	75.1581	56.4397	109.188	100.834	102.844	131.786	123.062	135.574	185.385	252.589	194.909	185.594	220.696	157.358	98.5242	11.2854	-173.59	-236.052	-370.007	-480.984	-500.235	-489.035	-434.588	-358.588	-346.966	-227.519	-175.927	-136.28	-104.148	-29.0799	-8.48703	-55.37	3.95573	-2.63531	6.72856	-5.42197	-5.56323	15.9236	15.5519	4.66483	-1.48544	7.36002	11.2518	-3.397
1.31048	8.10487	53.7211	72.5593	36.733	63.7532	99.6954	64.8384	69.9012	105.779	125.367	111.835	138.742	130.773	190.273	164.776	230.184	164.23	161.574	127.758	11.5947	-26.5963	-149.862	-302.945	-383.486	-483.233	-526.888	-519.069	-461.748	-405.14	-323.034	-231.367	-198.394	-157.706	-125.139	-73.7875	-69.5993	-74.403	-40.7677	-43.2382	-33.5475	-18.0852	-27.8004	-62.79	-26.0871	-33.4955	-37.9883	-44.1482	-38.4494	-50.9746
1.3902	58.7843	114.756	72.1174	107.892	118.516	85.7426	115.74	98.2059	132.938	179.158	201.831	241.963	209.763	239.075	207.437	262.603	329.525	266.991	164.706	156.173	117.26	-28.9799	-129.273	-264.715	-270.925	-338.557	-329.548	-334.65	-241.52	-152.613	-116.403	-46.7507	-15.134	-15.6536	40.9548	19.4004	39.2741	26.7698	3.06233	11.0761	10.7536	16.6322	23.1737	27.0649	8.36389	25.4275	-0.0147593	0.278307	-8.12546
1.47561	121.726	94.1421	147.766	76.2297	120.593	108.544	138.992	120.25	160.339	156.142	166.456	215.874	226.038	248.553	227.411	324.913	273.201	309.192	199.545	216.628	102.19	-74.6861	-162.851	-238.809	-244.033	-321.328	-346.08	-270.044	-211.052	-190.36	-88.3593	-90.1186	-36.24	-41.6271	6.8461	49.7254	10.7766	41.9981	87.3914	69.011	75.8059	49.3531	65.1155	37.5869	39.4513	33.2427	36.1568	18.1256	23.3436
1.55878	118.395	145.164	108.75	97.7644	106.654	88.7963	139.703	99.056	144.319	157.606	156.722	240.119	192.056	186.703	246.798	240.563	243.164	301.752	198.045	201.99	197.563	0.305144	-93.4573	-178.453	-208.18	-301.058	-247.582	-206.563	-122.773	-104.788	-55.2509	-32.4628	18.3358	7.64675	58.2376	106.266	44.1291	76.5725	54.5358	37.7506	58.0986	51.8205	40.5896	71.7217	66.9647	39.4268	32.0871	43.3712	46.0345
1.63939	-12.34	7.51617	22.3169	63.3183	75.2429	73.0639	111.558	82.4213	77.0786	93.5904	106.315	173.088	154.668	204.45	132.459	205.114	207.059	222.748	206.351	124.547	57.8787	-2.70473	-133.737	-234.518	-274.095	-331.558	-343.989	-289.696	-239.183	-201.903	-158.654	-97.5948	-57.6063	-37.5254	-2.36248	52.8319	-24.3338	21.4537	-4.08477	33.5054	41.584	6.05889	5.87418	28.7901	9.84531	21.4664	13.7124	16.9203	20.782
1.71779	-20.7948	49.7729	20.3148	-14.1032	28.1075	54.9871	43.3279	59.3558	93.4324	65.765	107.204	129.317	83.8561	98.8521	136.023	150.165	147.86	110.318	80.9994	35.2287	-50.3114	-166.491	-243.56	-321.636	-348.866	-423.255	-394.892	-399.667	-287.147	-265.183	-196.771	-155.921	-70.3015	-134.881	-98.2836	-3.88158	-48.0388	-17.401	11.7054	-46.7189	5.09145	-28.7005	-16.566	-6.92047	-22.9014	10.0414	-36.853	-34.3633	-29.1333
1.79776	63.2925	148.655	139.276	99.844	84.7385	71.4406	134.46	118.951	135.514	133.748	167.923	207.175	210.03	248.931	276.104	293.931	229.771	235.517	173.814	148.17	108.939	-6.76003	-60.2571	-156.544	-153.151	-205.934	-167.948	-151.439	-188.058	-122.83	-64.2216	-62.7365	17.8223	18.1478	54.7161	38.3829	33.3276	8.97439	29.0213	31.4202	35.2278	13.5737	40.3967	24.1625	45.0676	17.3684	13.6182	14.7111	14.2295
1.88824	59.0355	74.6941	107.087	98.7353	77.3836	73.3883	95.9537	98.997	126.583	149.85	146.019	131.091	150.36	156.343	137.676	231.131	232.161	227.483	171.185	143.768	55.4687	-56.3848	-85.9183	-210.653	-247.019	-258.161	-251.502	-205.076	-183.059	-111.9	-83.3306	-118.197	-28.0149	-58.8488	15.1792	16.7736	-39.479	41.5424	39.1376	42.0693	38.8321	20.7857	59.8424	42.6038	20.6188	26.7566	-4.92439	6.75268	19.095
1.97334	51.0487	91.8444	86.5081	85.958	148.182	72.8832	122	100.804	135.703	94.6018	94.6108	193.854	141.223	192.06	215.722	241.494	260.316	209.739	167.269	140.272	127.002	26.3823	-83.7189	-119.401	-116.231	-171.049	-111.091	-158.353	-140.204	-86.1236	-22.9639	-4.48949	-14.0335	6.26397	21.4488	34.1033	-12.3182	57.2774	52.2694	29.0488	30.9237	0.157692	34.1128	18.9889	34.8972	20.7495	29.4883	28.9553	42.6145
2.05402	115.757	49.8652	82.353	96.564	109.908	98.7593	107.883	72.9957	142.412	142.661	134.018	158.113	175.515	213.927	185.85	233.951	206.268	238.934	199.891	150.32	169.51	29.9922	-16.3639	-123.753	-130.551	-180.487	-169.431	-149.509	-179.865	-84.0826	-62.6054	-24.7912	-12.3477	70.6003	74.9287	42.2596	54.6178	39.1683	47.3992	46.8302	67.8226	39.118	24.52	37.6028	8.98436	28.5115	15.5667	32.1804	21.6309
2.12768	76.7038	109.849	132.478	46.0755	127.187	101.008	99.8531	94.6163	110.575	145.361	172.074	133.718	127.08	169.104	146.501	195.477	155.705	218.061	201.425	149.056	95.1747	13.9224	-58.2192	-101.096	-167.637	-195.663	-215.11	-141.127	-137.371	-98.6874	-76.4006	-35.846	-17.0732	-14.7819	20.3013	41.565	10.2818	53.691	51.4413	33.3544	27.4573	9.24652	13.9628	33.5677	1.62181	15.3416	-17.3981	-6.30943	-15.8132
2.18626	51.9825	111.453	98.528	65.386	119.848	76.7469	99.6102	70.6525	100.195	159.644	86.149	127.251	144.072	169.226	91.8488	196.287	149.786	166.812	116.621	83.909	106.023	1.92369	-77.6982	-96.2285	-155.851	-199.147	-154.841	-154.48	-92.1396	-108.523	-59.2849	-44.6949	18.8749	-35.2133	33.987	51.004	9.75359	41.2535	35.2426	45.0399	41.4973	-4.24138	24.4799	49.7335	13.0244	40.1692	11.5427	21.1038	25.9511
2.23368	81.5393	38.4012	42.3975	98.2904	57.8505	92.0693	108.692	71.0175	97.9832	151.436	58.676	133.218	122.868	178.568	131.428	150.27	211.357	161.292	147.817	142.529	77.5007	9.93104	-70.5828	-84.0493	-113.931	-183.954	-136.507	-146.784	-172.361	-54.4302	-68.2423	-52.5563	-5.85843	18.2623	15.499	43.168	32.0031	24.83	20.4818	24.0938	59.4358	42.2211	54.536	53.9328	26.8538	38.4923	37.7645	8.95143	40.6433
2.28754	66.6217	98.0298	109.589	80.7095	91.5847	107.135	138.357	132.29	130.464	134.718	154.829	129.291	124.037	208.449	163.074	239.151	227.073	278.692	223.369	177.77	141.703	95.0767	-14.6923	-91.1726	-94.8458	-104.447	-78.0921	-88.8214	-94.8052	-38.0021	-43.1334	-13.2121	65.9784	17.6322	69.2103	88.1366	25.7791	39.7159	53.9332	50.4677	46.2258	57.3901	66.3455	53.8576	49.6469	27.3716	23.987	7.46994	31.8303
2.36469	60.8503	41.4603	38.9342	97.611	64.3212	94.4675	110.427	96.0822	79.7052	68.9088	112.587	118.14	118.039	165.025	151.156	185.78	215.648	265.634	129.921	180.305	145.395	35.828	-42.8769	-112.756	-107.248	-115.686	-126.558	-121.61	-83.8844	-43.6626	2.32178	-43.6186	-8.6446	-14.0726	40.1932	108.796	-17.4264	56.357	28.5142	43.789	33.1175	53.7807	74.7456	57.4485	28.7268	41.7429	18.522	39.5078	32.0799
2.4479	136.289	31.8704	110.09	100.15	126.743	95.4101	109.261	118.875	106.048	84.7393	117.819	118.983	106.468	161.839	137.628	204.953	206.623	178.133	144.83	141.759	40.19	-31.2771	-84.8083	-164.333	-155.055	-218.929	-194.832	-183.528	-159.003	-98.8729	-86.952	-37.0683	-54.921	-33.4475	-15.4636	49.815	15.0044	1.69031	12.0454	-19.5615	-15.7199	24.8805	21.917	22.0253	12.4267	25.6288	-6.45568	7.92161	1.16335
2.52949	78.1344	74.6673	-11.6069	-16.5153	80.0739	57.7103	54.1273	94.2167	77.5636	45.9255	128.513	87.7153	94.954	93.2066	155.313	55.6109	115.991	74.4007	71.0124	52.9786	-5.65503	-59.2832	-136.416	-176.789	-190.877	-249.598	-211.523	-190.794	-185.298	-180.225	-94.5322	-95.8164	-97.0589	-37.284	-13.3872	-5.29373	-10.0863	-28.5217	-12.9486	-63.5297	-17.3762	2.55035	-28.6435	-2.71908	-6.9596	-7.40348	0.885338	-37.6773	-20.1378
2.61075	4.82386	61.7777	10.6128	40.938	8.71707	14.2933	-34.6734	28.7621	84.2157	77.8966	45.0492	38.0034	123.53	77.5241	155.237	90.5065	92.2695	86.9567	117.092	40.5585	20.5153	-31.523	-102.644	-161.012	-104.861	-208.487	-228.955	-186.078	-119.747	-147.565	-99.2092	-48.6029	-56.8326	-24.2609	17.4201	38.4389	-7.16934	34.7799	48.4185	14.4457	39.7064	9.56248	-4.01588	16.4226	19.3233	-7.96265	0.68331	-10.0645	12.342
2.68985	38.6173	1.17998	28.1795	45.8946	44.9353	14.3899	69.1339	41.3018	-0.233549	85.9948	56.3825	87.8115	86.8109	96.9415	80.5522	53.6392	85.5756	65.601	48.1916	8.18267	-32.6777	-65.5761	-126.959	-207.625	-212.79	-264.535	-256.672	-253.746	-177.166	-185.271	-99.1346	-98.8472	-71.8089	-55.8682	-36.9514	-22.9275	-37.8736	-37.522	-47.4121	-55.1086	-23.1193	-36.3094	-25.7129	-18.9389	-24.3145	-34.9627	-38.7765	-40.0305	-23.9997
2.77335	95.5986	6.4177	49.8554	14.7136	50.0669	31.2971	95.2852	21.6625	19.0832	86.4706	48.1876	72.2011	59.6842	66.3384	98.5776	133.965	103.659	111.608	54.2439	28.086	53.4995	-21.7882	-36.1197	-123.207	-151.138	-190.906	-141.017	-163.068	-130.227	-98.759	-38.6765	-66.5807	-14.8328	-16.2725	-1.32421	52.9173	-3.73079	10.8312	8.57773	-5.59626	0.388704	-14.03	-0.38206	23.1971	6.1462	4.39198	-18.5592	-16.5683	-6.97051
2.85643	-44.9001	-8.8229	68.4365	15.8686	91.4632	79.3231	18.7315	16.6987	56.483	45.8626	90.8935	40.3917	65.4562	55.4045	79.4246	76.5824	103.42	69.4901	76.0909	6.36448	-22.7651	-120.958	-166.768	-175.043	-201.735	-239.126	-190.248	-176.927	-159.929	-162.023	-110.051	-118.672	-53.9618	-68.4948	-17.7935	-43.7929	-19.7357	-39.0018	-53.0181	-50.9333	-36.7706	0.579577	-5.92011	-4.86619	-8.81938	1.57933	6.82141	-2.41738	3.70675
2.93349	1.11576	16.0099	98.7083	57.4997	124.579	83.4504	108.2	76.4956	128.665	126.64	113.451	148.201	129.222	160.296	197.208	218.341	150.199	192.114	179.33	148.467	82.3267	31.5378	2.57499	-19.6739	-43.7911	-104.206	-54.7856	-118.5	-90.8738	-70.7511	-16.3323	7.03132	-3.96847	-45.7932	35.1324	35.9864	27.6686	41.87	32.1369	1.71526	80.7899	15.3062	51.6779	29.5047	21.4251	42.2299	32.9667	25.3082	47.4881
3.01356	23.7517	13.3033	26.2192	29.7233	-19.9664	53.6784	63.4411	11.4762	55.7885	30.6102	40.2014	37.412	19.4712	111.355	25.1534	57.8917	59.6975	54.0068	29.2524	5.60567	-47.9602	-17.3336	-93.0567	-107.023	-103.329	-175.417	-151.751	-87.7673	-83.365	-95.7213	-94.4963	-50.6067	-57.8705	-20.1981	-9.82506	35.434	37.3236	15.2359	41.321	30.6995	26.0895	-1.80618	-3.67069	15.8688	21.9747	36.953	20.4227	0.468683	15.065
3.09677	55.4088	26.3651	6.4077	8.92681	32.4211	-38.8318	65.3922	34.7814	45.4317	38.0197	38.2659	20.313	44.2076	73.4888	14.3994	87.536	93.0797	100.381	11.2897	6.90313	-93.0264	-96.2901	-137.529	-122.754	-130.494	-157.831	-172.722	-169.503	-113.185	-88.6135	-104.23	-85.1396	-56.3105	-102.76	-21.5996	30.2631	-4.93333	16.369	4.6747	13.0236	-22.3454	-32.5899	14.6859	9.18111	-11.1106	12.888	-6.75738	-13.101	-6.09112
3.16557	42.8233	-6.52581	42.8112	19.7549	35.5774	17.0158	52.8279	8.07113	45.5974	69.0257	77.5706	75.3401	119.027	99.0089	125.172	110.111	155.605	95.7554	64.9284	65.4686	93.3781	13.0728	-30.2725	-80.0972	-58.1713	-55.9985	-76.1676	-107.551	-59.3559	-15.3414	-17.4611	14.9559	-5.1559	37.5097	45.9723	49.2311	34.3142	44.3696	12.0482	20.745	60.1271	7.23665	23.5232	13.0614	12.3798	27.986	-5.87582	17.5657	14.3528
3.21432	17.1623	2.60199	-16.5443	7.31105	23.0184	16.8065	3.39497	5.42238	22.4521	25.6556	42.5396	31.6677	32.723	13.1852	31.0846	49.7811	-0.113303	-10.4285	-51.4321	-55.4335	-93.2833	-119.532	-139.132	-211.65	-163.023	-272.206	-245.335	-244.454	-156.389	-187.225	-133.836	-134.345	-81.9504	-126.831	-64.079	-34.5977	-84.8843	-56.9171	-67.2751	-58.0029	-34.7196	-48.7594	-26.1313	-6.68203	-17.9621	-8.05332	-26.2554	-3.7381	-19.7431
3.2634	47.3842	20.0182	5.48129	39.792	110.195	39.1488	53.9158	83.8147	34.1647	42.4128	15.3057	85.5792	57.5562	47.9433	86.6132	76.8116	65.2928	46.7631	1.17654	32.9792	-42.2997	-66.8277	-133.629	-185.703	-193.024	-171.078	-245.811	-159.163	-178.17	-162.126	-90.4847	-156.024	-124.076	-129.646	-88.1669	-55.9201	-74.3987	-16.7238	-21.4031	-17.7764	1.61878	5.019	-1.72052	7.62933	7.66152	8.94101	25.9675	11.953	-14.3943
3.32904	83.1981	27.6364	57.2872	45.5516	68.2372	43.5488	66.3229	58.8949	65.299	89.7503	73.805	86.2819	121.471	143.536	177.263	193.612	190.503	99.2689	132.29	184.164	128.004	73.9989	63.8243	21.0659	-1.69208	4.94765	-4.11079	-3.65957	12.4471	-24.9304	9.71853	10.3973	42.3101	22.9729	55.3729	39.3706	45.7915	18.9612	72.9219	36.466	51.2048	21.5114	33.1096	29.2542	21.4596	18.1965	11.1473	2.6325	0.601308
3.40549	7.30548	39.1761	88.5377	22.1715	55.8426	54.098	47.851	68.0835	52.9115	57.9785	76.8129	91.1469	57.2413	102.264	92.3336	80.7535	77.3434	59.6505	81.3788	83.3124	13.9195	-16.0391	-23.7873	-74.7553	-28.3504	-124.837	-39.979	-88.1891	-88.782	-81.1825	-54.6154	23.6641	-22.1903	-22.5813	28.3155	33.7487	1.57941	24.0828	17.1494	13.4977	-14.3289	19.5936	29.0462	17.8213	8.88418	9.28365	-5.09466	15.6759	1.58884
3.48039	-49.0233	-40.0377	23.0542	0.937637	2.36174	27.8461	22.5001	-19.2454	-40.2167	20.3181	-11.0942	49.8469	50.6987	54.9675	16.9026	15.1293	17.193	0.564415	-33.2385	-40.1665	-65.0778	-133.239	-149.307	-205.381	-153.09	-204.031	-175.406	-196.101	-171.612	-158.073	-131.523	-132.169	-101.05	-84.4282	-58.1354	-21.5187	-41.8795	-5.08473	-47.4653	-9.74198	11.8759	-1.75995	-34.06	-15.3163	-29.9278	-3.16606	-11.1424	-21.2791	-30.152
3.56327	-40.2279	36.2179	-10.2325	6.26566	-12.014	48.6376	8.29262	35.5219	-15.8514	31.0963	11.171	53.8279	14.7205	41.6799	71.0492	53.0943	54.8119	48.0724	18.4757	34.0923	-57.1336	-25.8841	-61.6101	-133.71	-63.0612	-177.094	-90.4186	-129.85	-147.729	-80.3921	-32.0737	-28.1564	-27.9444	-12.6847	-8.03214	-18.8996	-27.5835	48.3618	7.37368	10.4647	-6.79476	31.1735	3.66894	-4.2063	-7.29587	-0.403199	1.85792	3.12334	24.1887
3.6494	105.63	74.1512	104.964	67.8479	56.7489	14.6649	72.6187	36.6649	34.4084	90.2096	92.7857	66.908	66.6628	133.463	143.613	151.065	122.927	138.426	102.3	77.8163	72.2522	44.9517	-0.392219	18.018	4.92643	-78.0565	-51.8565	-66.1765	-38.344	-67.3072	11.7337	-3.71021	72.0451	44.1948	32.0599	63.5162	23.8307	51.8178	12.8803	33.6801	49.0161	45.7975	47.9511	14.4213	26.594	11.0879	1.85884	20.9434	21.0729
3.72713	53.878	44.0112	80.1177	62.01	24.8517	36.4839	14.5091	52.3592	68.4987	15.9939	36.7898	73.0165	78.758	123.898	131.648	124.793	138.965	115.252	73.4131	80.432	73.5949	43.393	-11.9373	-2.88653	54.829	-35.2308	-68.2761	-64.5134	-36.4045	-9.09921	-34.0673	41.246	26.0544	29.6027	35.5126	35.1296	65.8976	64.7145	68.6142	16.6663	26.493	31.2247	30.2875	37.1868	21.263	43.0356	32.5091	30.2186	31.0053
3.80709	87.2697	31.7864	-9.65901	-3.54606	8.18905	15.7802	4.57618	5.93999	76.2488	45.8757	4.32129e-05	60.4271	44.8791	41.4235	72.2002	65.347	76.68	52.4182	34.0846	36.5727	26.0788	-15.1033	-66.1572	-77.1923	-31.0865	-111.863	-51.4792	-34.5316	-46.8668	-26.0877	-24.1339	-19.4291	0.436363	-31.2545	2.18129	8.4702	15.6921	33.5845	4.94253	16.0821	42.8345	26.7237	53.988	9.23192	10.2152	53.2463	33.4007	40.66	18.344
3.88935	26.4699	20.0915	71.3135	4.23142	52.5257	-10.9406	25.8313	-8.64583	43.5589	24.3764	31.9011	82.2682	84.1367	47.8622	62.5852	117.672	99.2875	106.074	84.1922	33.4903	34.35	-43.4592	-100.989	-59.7051	-87.0379	-134.901	-129.149	-152.169	-77.8426	-77.2614	-107.622	-85.0802	-39.0528	-34.878	-32.1633	-50.1196	-27.199	10.7818	-2.41892	-17.1406	-4.46513	-14.7988	-2.68515	-13.8052	-20.1998	-28.2794	-11.82	-14.6996	-13.2953
3.97343	-44.2097	-8.02274	-11.267	4.16895	21.4021	13.0944	-4.42165	-15.8619	54.679	-16.6821	14.3047	24.4258	23.7074	15.4913	64.4496	82.4573	57.7739	53.3436	39.9514	16.94	-8.05465	-30.2872	-90.707	-51.8415	-112.668	-133.591	-94.0348	-105.954	-101.028	-104.176	-91.3954	-37.8418	-44.6532	-33.0299	-0.373652	-25.5261	-2.08854	28.3084	17.9498	-24.846	-20.2262	-18.1547	-4.93098	19.9283	-18.7983	-14.5855	-11.9174	-0.150556	-2.36505
4.06104	12.1922	-13.633	-14.6997	22.6309	13.7749	2.13757	8.17109	-16.6851	3.50987	-7.58257	24.472	5.38311	-3.49141	37.674	69.314	91.2718	40.0505	30.8539	72.5042	13.7689	-61.6042	-43.9185	-85.7302	-106.089	-37.4052	-75.8875	-96.8341	-106.907	-71.4601	-65.3945	-53.7697	-52.1966	-38.0599	17.5698	0.26293	-4.42314	5.77	86.9547	11.9498	28.2	20.1059	0.776557	12.2773	10.4158	-0.579816	-6.23596	-10.7307	-43.2907	-28.3737
4.13786	70.4375	-10.2952	49.7075	37.3442	-27.1874	45.7277	22.0841	14.6322	49.9668	37.3414	52.8971	79.7493	54.1742	47.1709	121.598	57.579	91.5588	60.2852	44.8084	-7.6885	37.1197	53.447	-1.11008	-70.0992	-4.41029	2.69113	-64.5929	-47.7481	-39.8772	-54.0921	-0.328893	-28.2856	-1.68314	-27.9605	5.01615	24.4734	8.89302	22.5505	-13.0692	-19.077	-8.26661	-19.6909	31.2125	9.0259	-15.5236	-17.6409	4.69873	-17.3168	-23.94
4.19105	145.59	86.8615	105.433	92.5096	133.992	113.391	96.076	104.935	137.133	128.973	108.47	178.032	187.457	166.55	193.974	235.371	216.664	220.303	208.131	224.242	280.236	193.461	191.895	202.57	191.107	191.168	133.619	135.98	136.158	160.841	186.969	143.034	135.448	124.194	171.543	128.059	121.272	114.154	78.8267	76.4918	97.6205	46.8336	61.7493	63.5592	46.1148	37.1713	61.4595	22.5703	22.7944
4.23722	35.8101	48.292	-0.763691	-9.14683	48.7367	46.2216	26.4475	4.98778	49.6158	29.9897	-23.6714	35.7504	47.7969	79.4033	87.5071	88.8856	9.3129	44.4871	37.56	13.2617	31.0068	-38.0962	-80.016	-65.6281	-41.9047	-129.613	-150.875	-134.333	-79.5645	-119.577	-40.3939	-44.7406	-58.4848	-53.0816	-21.426	-40.477	-35.314	-50.979	-23.5442	-17.2825	-11.5806	14.6448	-4.55397	-18.706	-7.13249	-0.842981	-28.5501	-15.513	-12.4956
4.30009	-2.28199	-21.9604	23.9244	-34.2045	-9.8745	8.07954	9.66734	-3.77419	6.39219	-15.3974	-18.8726	54.1296	-3.81652	60.7922	83.6585	63.5038	34.4937	49.2417	-16.0583	-30.3641	11.65	-16.9432	-69.2718	-85.5551	-124.702	-101.241	-70.859	-102.879	-58.3962	-73.3063	-54.3837	-57.035	-53.0601	-54.0816	10.2994	-28.2344	-38.3479	2.73074	-11.3813	-22.5361	-18.3191	-15.3504	7.55208	1.94038	-15.9836	-11.3432	-2.61714	2.92542	-40.2707
4.37853	69.5626	91.6287	35.2064	93.2308	119.329	51.8924	127.397	76.6149	65.9259	105.009	111.228	108.475	92.9462	124.134	86.0811	122.591	99.3527	95.888	102.506	126.316	140.668	134.199	74.3213	75.2748	78.682	87.6516	65.9513	91.6478	81.4745	88.5195	117.696	60.4978	62.5924	83.8137	94.5878	89.1721	51.8907	72.4831	27.9725	67.5862	60.4465	50.3302	59.3532	75.2394	58.1435	41.525	67.1353	51.0175	52.8875
4.46356	3.78524	42.9644	116.799	55.2783	36.7286	34.0925	54.6401	52.7707	81.9919	84.4331	19.0904	79.7688	89.5722	49.2708	47.4378	96.71	140.539	104.191	124.46	117.827	94.5527	118.794	65.9223	45.7533	88.0832	25.4748	52.0622	21.1606	7.74393	45.1448	29.1492	43.7117	43.0321	2.56814	51.3876	38.2587	43.3661	54.1701	15.6614	9.37886	49.9785	47.3436	37.2443	45.7645	21.6567	48.2536	34.259	3.13721	41.6687
4.54578	-4.73668	14.0149	19.2553	-42.8508	57.0732	-30.9861	50.317	8.81449	-0.983814	-4.08643	47.7854	24.2917	-9.84902	33.0387	26.5418	22.7493	76.4316	-22.67	22.2893	-50.6285	-0.0800566	-19.9437	-23.8568	-82.6187	-91.0851	-117.703	-60.26	-122.463	-91.0394	-7.20279	-22.4218	13.5262	24.312	-35.7199	-2.23754	-19.1409	5.95876	0.107875	-21.5014	-35.3728	15.5177	-16.6987	24.5224	4.9879	-7.28304	12.5315	8.1935	-6.80497	-4.2835
4.62455	96.2078	80.6585	110.997	146.094	119.874	140.682	88.642	87.8663	166.135	146.921	159.046	173.803	175.782	210.477	217.27	216.856	264.597	248.806	282.599	241.511	238.673	215.939	225.288	215.324	219.413	201.747	184.093	255.313	218.707	195.453	232.484	189.246	162.258	161.557	111.808	161.18	99.2275	91.1136	115.139	86.4733	46.9711	52.2251	96.7001	66.1657	53.1885	91.1735	53.4005	38.8286	47.4174
4.70896	81.038	57.7354	89.0121	113.967	106.452	127.83	118.897	129.501	122.85	131.607	80.9752	133.695	172.652	166.47	189.307	155.87	153.516	197.025	169.359	179.169	225.413	183.363	141.027	142.704	147.235	71.1109	134.725	138.475	69.1775	101.911	75.7007	81.0868	62.6432	49.001	111.55	83.0908	68.9867	76.9039	109.011	91.0314	43.0295	56.3481	50.9416	53.862	66.6551	72.2499	59.2929	37.5569	64.6213
4.99475	85.7281	84.0908	25.1652	111.183	95.4172	117.968	88.1281	83.7915	141.479	138.835	147.665	131.502	142.545	170.672	124.855	164.862	154.777	179.571	218.005	215.037	195.015	206.803	167.231	206.886	193.457	129.228	164.906	130.594	184.2	149.354	125.329	187.04	172.614	154.385	157.574	158.651	110.996	109.816	98.4525	100.293	124.043	60.1749	72.3695	72.96	83.2177	77.5406	47.2811	63.2786	45.7109
5.73124	32.8879	46.995	74.0009	9.33531	74.2814	76.0492	85.5259	46.1899	87.0644	75.8436	40.9812	97.2559	67.2952	70.4127	96.8112	111.702	62.4599	86.5241	64.4256	67.1417	146.97	95.6423	35.5257	43.8193	28.9049	59.7164	-13.7732	48.6495	55.3892	22.2734	19.6874	16.2473	28.0427	8.09926	38.4305	33.0795	16.3917	48.7039	48.222	33.5559	11.7555	25.3499	31.8034	32.8016	36.2746	33.6715	33.7155	18.295	22.2996
6.72649	30.2474	81.2519	62.865	42.5777	148.444	65.7031	72.3316	48.3165	120.332	68.7098	67.0998	53.7284	120.154	117.829	119.439	129.906	105.877	147.377	99.1463	58.9192	87.7783	98.6827	71.075	32.9313	44.9008	45.0511	50.1033	-8.92659	32.3137	4.56585	0.0776299	20.0424	-8.96881	-23.3048	24.1825	-3.9509	-4.23065	-30.002	39.7023	-38.0731	-28.7541	-3.94629	28.7418	-3.79447	0.686383	2.29539	16.5966	30.9906	3.1206
7.72809	46.9665	-21.289	9.8799	8.56164	20.9737	25.5895	38.7543	-2.97085	6.6764	12.6983	35.2863	40.1351	13.9755	18.9575	64.8743	59.5445	40.4163	50.247	-28.2891	-58.7828	-12.5182	0.0561824	-61.866	-73.494	-49.0525	-98.8312	-23.9223	-52.2303	-67.6965	0.265478	-21.4171	-54.0296	-20.2993	-27.9783	-22.4422	-12.9165	-27.8619	-3.86812	-24.382	-25.2198	-22.8317	2.29762	-2.09832	-12.1712	-14.9211	-6.32513	-10.764	12.8432	-25.3123
8.72334	2.61398	62.3059	65.9076	67.5818	23.1054	71.43	50.8471	73.6241	44.3133	63.0965	43.4896	48.4145	61.8289	56.2537	101.955	51.2543	101.947	117.848	38.7699	-7.14017	0.648788	-10.9976	-24.6151	6.52273	18.3143	-15.9965	-37.8288	2.94169	38.7952	10.7823	28.0139	3.60804	68.929	-5.04848	26.8045	18.3039	4.32301	54.6111	2.46901	10.0401	27.2939	38.808	24.0925	13.3012	-0.200191	-10.9945	21.0952	3.12681	3.41971
9.71386	42.2106	54.8954	76.7992	-18.0464	-0.727405	32.8156	6.68939	-22.8215	24.9795	52.8056	17.2839	32.6285	64.8117	-9.83652	4.86309	12.3647	8.11477	-69.0761	-24.4788	-65.0453	-39.2548	-84.189	-65.6703	-101.98	-59.1095	-119.157	-119.455	-127.923	-109.644	-77.0269	-90.307	-35.8488	-37.1834	-102.699	-27.3113	-5.45376	-32.7364	-23.2712	-52.1529	-30.0291	-8.11292	-5.24922	5.4938	-7.48468	-1.25121	-0.0437032	-2.55174	11.0415	-3.67148
10.7091	40.3312	59.4412	73.9211	71.6274	84.7005	67.9104	27.778	38.3011	51.4	82.6535	129.157	119.645	85.6069	132.442	161.555	145.159	92.9275	158.19	139.867	132.609	139.094	100.489	123.791	50.1585	85.9126	119.754	60.8657	70.173	8.06335	32.7755	51.9067	60.9685	65.8464	43.7962	54.3852	44.9168	64.249	50.5214	45.0867	9.14079	26.395	-1.88392	40.7281	31.0123	30.2307	25.3941	45.4662	16.9074	21.9371
11.7078	74.5037	46.7372	112.968	135.931	109.545	112.133	94.6492	102.687	146.246	120.51	144.973	160.331	138.508	164.113	146.192	140.764	189.223	226.802	201.281	230.871	215.284	177.647	192.436	186.862	188.599	177.545	119.302	115.682	109.041	123.277	152.094	81.0673	124.774	123.555	105.415	82.4017	71.5517	63.4864	76.4706	59.546	108.515	38.947	54.4993	80.1748	65.8093	70.9415	53.6413	69.0533	36.2678
12.7069	69.5675	-12.1614	24.544	30.1635	61.1429	61.2335	-3.50457	58.2075	21.0216	45.204	39.4567	25.2876	34.8882	6.92675	40.7411	65.3472	95.957	75.4263	19.1432	0.528015	9.28099	28.4505	-9.49247	31.2278	0.770444	-5.23708	-38.7233	6.91725	17.3345	10.6227	22.1284	-20.2846	-17.1352	-38.5573	9.65031	-0.225141	-19.5197	-13.6927	29.0268	11.7463	30.7879	37.6472	17.3798	16.2185	14.3112	3.76497	14.8444	24.8733	11.5728
13.7034	77.9143	33.098	37.074	53.3822	51.4862	51.666	34.9681	53.2771	65.4797	37.2003	62.334	63.317	40.7697	113.77	137.534	115.191	114.009	74.4507	81.3186	91.9836	55.6506	73.2074	118.242	52.6444	106.365	26.3821	13.2873	55.2318	17.1314	88.8522	-8.11478	32.4434	45.0819	54.1542	57.5607	96.6906	30.9243	43.1318	53.5403	60.8536	31.83	1.75399	21.4903	50.6194	14.0487	56.1445	-7.39744	-8.71241	27.2469
14.6907	50.4853	41.0151	134.102	80.6408	108.176	97.7994	79.6543	94.1537	78.0546	70.3323	116.847	82.3261	64.4086	110.494	168.133	83.3096	162.872	99.6242	97.2454	88.624	91.279	0.193903	80.359	108.457	105.406	11.1885	81.5835	39.1275	47.041	65.2706	66.4584	36.6683	20.8173	54.0328	69.9786	17.8032	17.4607	79.5421	84.5046	82.2816	41.2432	42.5968	65.2156	88.8062	51.284	85.2842	58.9661	57.3632	81.5819
[truncated: 20 more columns]

## Sheet: Suppl. Fig. 12b
Suppl. Fig. 12b
Singular values
SVD_component_i	SVD_singular_values
1	12805.5
2	6767.43
3	1671.81
4	692.726
5	592.033
6	431.723
7	373.197
8	365.422
9	354.603
10	332.014
11	327.573
12	312.941
13	308.496
14	307.613
15	293.658
16	284.389
17	272.216
18	264.756
19	258.419
20	256.111
21	245.361
22	233.738
23	227.483
24	221.498
25	212.201
26	207.613
27	198.988
28	197.391
29	190.525
30	186.384
31	181.264
32	174.689
33	171.992
34	164.934
35	157.253
36	149.858
37	145.893
38	140.531
39	135.749
40	129.103
41	126.215
42	121.93
43	117.943
44	116.462
45	101.326
46	98.3997
47	95.8176
48	93.9221
49	88.3439
50	84.9218
51	81.5487
52	80.3765
53	73.4905
54	71.836
55	69.541
56	64.9266
57	62.5786
58	61.7123
59	59.2947
60	57.0504
61	54.3044
62	50.2005
63	47.6652
64	42.2819
65	38.0325
66	35.1847
67	34.754
68	26.3791
69	19.8804

## Sheet: Suppl. Fig. 12c
Suppl. Fig. 12c
Left singular vectors of the five strongest components
q_inverse_Angstrom	LSV_1	LSV_2	LSV_3	LSV_4	LSV_5
0.605959	16.0743	-2583.88	-6301.89	-9086.86	-11980.8
0.652823	87.9561	-2614.69	-6244.98	-9076.36	-11998.7
0.699688	103.148	-2412.48	-6275.65	-9041.58	-12070.9
0.746553	-21.5997	-2492.29	-6286.48	-9020.89	-12022.1
0.793418	15.5459	-2373.96	-6273.28	-9063.48	-12111.5
0.840282	-11.3363	-2376.13	-6224.54	-9002.41	-12062.1
0.887147	10.4068	-2276.26	-6217.48	-9031.1	-12056.6
0.934012	3.8498	-2272.51	-6159.26	-8995.07	-12083.6
0.980877	14.4797	-2093.73	-6204.87	-9008.49	-12093.8
1.02774	3.451	-1955.51	-6176.41	-8993.64	-12087.4
1.07461	18.4891	-1918.48	-6160.77	-9052.53	-12102.6
1.12147	-46.9967	-1682.18	-6131.17	-8990.14	-12124.2
1.16834	-100.861	-1583.31	-6085.63	-8992.9	-12095.8
1.2152	-138.334	-1316.91	-6086.28	-9009.52	-12080.5
1.26207	-119.527	-1319.54	-6099.06	-9024.46	-12170.1
1.30893	-306.29	-1042.83	-6041.21	-9059.08	-12065.1
1.3558	-693.492	-962.874	-5981.16	-9009.37	-12044.4
1.40266	-1092.16	-833.323	-5916	-9074.24	-11881.4
1.44952	-1721.61	-925.67	-5726.19	-8987.6	-11907.6
1.49639	-2362.99	-1087.09	-5686.26	-8979.15	-11805.4
1.54325	-2890.73	-1403.35	-5750.14	-9032.68	-11904.7
1.59012	-3539.74	-2095.93	-5694.92	-9032.38	-11958.9
1.63698	-4004.19	-2645.12	-5704.87	-8998.19	-11959.3
1.68385	-4283.01	-3249.16	-5796.57	-8951.07	-12045.1
1.73071	-4355.13	-3587.82	-5960.64	-9005.2	-12105.7
1.77758	-4453.76	-4015.79	-5953.43	-9015.54	-12093.4
1.82444	-4092.08	-4130.99	-6066.55	-9012.65	-12104.8
1.87131	-3706.89	-4015.98	-6143.36	-8991.79	-12052.2
1.91817	-3148.5	-3945.3	-6185.93	-9060.61	-11993.7
1.96504	-2653.89	-3750.96	-6297.83	-9003.06	-12034
2.0119	-2091.16	-3500.77	-6338	-9073.87	-12027.3
2.05877	-1627.46	-3358.46	-6339.42	-9083.91	-11911.5
2.10563	-1162.45	-3185.93	-6365.29	-9109.82	-11922.7
2.1525	-894.163	-3172.55	-6359.72	-9090.46	-11902.2
2.19936	-541.297	-2900.13	-6394.11	-9070.28	-11941.6
2.24623	-402.462	-2799.42	-6388.14	-9061.52	-11873.7
2.29309	-386.944	-2921.44	-6292.76	-9025.62	-11857
2.33996	-229.906	-2851.65	-6327.3	-9002.65	-11902.8
2.38682	-204.087	-2817.62	-6308.01	-8999.98	-11915.9
2.43369	-181.812	-2844.35	-6265.94	-8955.24	-11885.7
2.48055	-153.621	-2781.09	-6250.59	-8948.6	-11916
2.52741	-211.771	-2828.03	-6161.58	-8953.67	-11950.6
2.57428	-156.261	-2764.63	-6225.26	-8953.1	-11964.7
2.62114	-182.124	-2755.31	-6205.68	-8953.68	-11965.7
2.66801	-238.856	-2802.29	-6142.59	-8948.45	-11956.8
2.71487	-212.837	-2780.44	-6170.63	-8907.08	-11993.7
2.76174	-248.964	-2819.57	-6129.08	-8893.05	-12015.8
2.8086	-267.768	-2825.87	-6095.94	-8889.58	-12005.6
2.85547	-274.214	-2818	-6119.08	-8881.31	-11992.1
2.90233	-300.507	-2877.6	-6073.75	-8868.47	-11990.2
2.9492	-284.498	-2851.95	-6075.86	-8897.16	-11980.6
2.99606	-347.737	-2864.27	-6050.74	-8894.95	-11975.8
3.04293	-344.819	-2863.01	-6096.45	-8922.68	-11970.1
3.08979	-318.5	-2868.35	-6056.58	-8881.49	-11988.9
3.13666	-321.157	-2861.24	-6058.27	-8853.36	-11985.2
3.18352	-312.872	-2837.94	-6080.04	-8865.89	-11996.3
3.23039	-320.987	-2869.31	-6052.19	-8869.68	-12000.4
3.27725	-313.963	-2875.07	-6058.92	-8855.85	-11997.8
3.32412	-310.649	-2865.06	-6056.48	-8858.86	-12014.6
3.37098	-302.329	-2861.96	-6054.47	-8881.41	-12013.3
3.41785	-288.688	-2876.13	-6069.28	-8884.15	-12019.3
3.46471	-341.002	-2895.14	-6066.29	-8860.41	-12012.7
3.51158	-308.679	-2897.02	-6072.73	-8866.01	-12034.5
3.55844	-306.883	-2924.56	-6069.44	-8865.57	-12016.8
3.6053	-275.068	-2918.85	-6072.75	-8861.93	-12011.1
3.65217	-278.912	-2966.26	-6075.68	-8857	-12002
3.69903	-220.33	-2940.44	-6094.49	-8873.62	-11995.3
3.7459	-188.713	-2954.56	-6075.75	-8883.74	-11984.2
3.79276	-133.365	-2972.16	-6085.09	-8836.16	-11950.7

## Sheet: Suppl. Fig. 12d
Suppl. Fig. 12d
Right singular vectors of the five strongest components
times_ps	RSV_1	RSV_2	RSV_3	RSV_4	RSV_5
-1.53654	114.556	-3069.83	-5910.08	-9082.34	-12010.6
-1.24273	-241.528	-2972.71	-6011.04	-9028.67	-12035.2
-1.17174	360.337	-3204.54	-5784.55	-9052.63	-12048.2
-1.09577	414.366	-3199.05	-5799.57	-9021.77	-12023.2
-1.01003	-710.108	-2746.62	-6370.05	-8861.99	-11939.8
-0.928247	438.381	-3132.23	-5773.3	-9045.75	-11968.1
-0.859693	-189.027	-2943.58	-6015.49	-8961.69	-12028.6
-0.80963	-63.7035	-2956.72	-6007.02	-9028.38	-12015.8
-0.760869	81.1449	-3024.72	-5952.94	-8887	-11980.5
-0.695916	124.782	-2966.58	-5956.1	-8940.82	-12003.9
-0.614295	270.669	-3092.5	-5815.08	-9092.74	-12027.3
-0.529551	352.955	-3134.27	-5899.28	-9052.19	-11945.3
-0.448002	-250.574	-2807.49	-6113.26	-9041.89	-11990.8
-0.366653	-441.93	-2752.59	-6238.52	-8972.62	-11990.8
-0.285017	-596.365	-2726.09	-6234.71	-8907.75	-12027.6
-0.2028	-41.0396	-2986.02	-6018.64	-9049.49	-12017.1
-0.123161	377.086	-3284.46	-6100.37	-8972.29	-11947.2
-0.0448553	2377.15	-4274.72	-6372.76	-8998.25	-11878.1
0.0347387	5780.87	-5681.86	-6339.92	-9099.31	-11881
0.10911	5949.63	-4778.44	-6435.63	-9077.38	-12033.6
0.17542	4989.58	-3274.72	-6014.31	-8813.69	-12201.5
0.226657	3980.61	-2334.06	-5823.17	-8910.1	-12217.9
0.281178	2282.91	-1464.6	-6131.23	-8961.47	-12026.7
0.359283	2312.87	-1605.95	-5863.71	-9002.99	-11963.2
0.440206	2329.45	-1772.41	-5704.6	-8973.57	-11882.8
0.513782	1824.7	-1724.83	-6002.62	-9069.47	-11984.1
0.591845	1643.8	-1637.7	-5916.27	-8853.35	-11951.4
0.674725	1754.46	-1925.33	-5824.88	-8985.17	-11946.3
0.759139	1830.33	-2141.41	-5777.68	-8953.86	-11942.6
0.838487	1240.48	-1872.48	-6008.86	-8925.37	-11861.6
0.911858	882.912	-1814.51	-6119.94	-9045	-11938.1
0.991208	1170.72	-1963.28	-5966.57	-9038.37	-11959.4
1.07376	924.056	-2048.76	-6014.73	-9078.1	-11928
1.14509	1247.21	-2245.88	-5768.62	-9106.92	-11948.3
1.20052	1164.61	-2161.61	-5818.79	-9004.01	-11949.2
1.24803	1028.32	-2120.57	-5923.56	-8967.06	-11947.1
1.31048	1155.55	-2208.55	-5817.78	-9149.34	-12035.1
1.3902	532.275	-2023.2	-6118.56	-9079.1	-11998.7
1.47561	490.721	-1968.67	-6199.58	-8941.37	-11973.6
1.55878	278.93	-2054.44	-6249.64	-8988.39	-11924.1
1.63939	558.711	-2201.19	-5989.25	-8958.13	-11918.6
1.71779	927.11	-2416.25	-5870.78	-9095.42	-11994.8
1.79776	251.218	-2140.01	-6174.33	-9078.47	-12083.5
1.88824	412.601	-2231.53	-6109.28	-8955.23	-11996.7
1.97334	163.496	-2251.02	-6156.54	-9024.95	-12063.8
2.05402	162.555	-2203.88	-6165.24	-9039.72	-11967.8
2.12768	245.152	-2290.27	-6103.69	-9105.62	-11991.9
2.18626	243.599	-2394.69	-6137.29	-9077.32	-12004.6
2.23368	194.84	-2371.37	-6128.12	-8959.02	-11980.5
2.28754	2.29167	-2235.21	-6191.9	-9065.94	-11973.8
2.36469	84.1664	-2336.39	-6142.9	-8993.7	-11948.1
2.4479	336.287	-2342.71	-6078.37	-9114.66	-12035.1
2.52949	495.479	-2560.67	-5952.37	-9093.92	-12065.3
2.61075	371.839	-2582.28	-6006.78	-9014.78	-11948.7
2.68985	575.811	-2629.53	-5895.54	-9102.47	-12041.4
2.77335	294.78	-2608.42	-6028.91	-9056.27	-11984.4
2.85643	506.987	-2651.56	-5949.13	-8965.8	-12070.7
2.93349	14.0646	-2362.99	-6136.98	-8915.29	-12068.3
3.01356	295.646	-2752.4	-6054.28	-8950.71	-11954.7
3.09677	406.239	-2748.24	-5996.1	-9006.07	-11999.8
3.16557	65.7146	-2617.58	-6109.86	-8995.71	-11986.8
3.21432	636.544	-2835.66	-5856.06	-9012.62	-12073.6
3.2634	499.356	-2668.57	-5929.48	-8897.76	-12097.4
3.32904	-165.984	-2516.48	-6099.8	-9112.26	-12019.3
3.40549	123.425	-2666.03	-6078.65	-8966.5	-12029.4
3.48039	547.561	-2852.75	-5896.94	-8917.21	-12023.8
3.56327	275.871	-2793.58	-6002.35	-8936.78	-11980.4
3.6494	-24.5603	-2573.98	-6151.32	-9061.68	-11997
3.72713	-48.6804	-2629.36	-6140.21	-8989.34	-11986.9
3.80709	106.077	-2776.38	-6092.34	-8895.52	-11991.1
3.88935	261.993	-2679.62	-5926.21	-9046.71	-12034.9
3.97343	261.882	-2807.86	-5927.4	-9023.95	-11986.8
4.06104	218.371	-2843.61	-6009.5	-9010.16	-11963.1
4.13786	49.1119	-2772.84	-6013.86	-9077.17	-12070
4.19105	-733.643	-2402.79	-6367.99	-9172.32	-12018.2
4.23722	261.08	-2770.63	-5923.7	-9060.33	-12052.8
4.30009	238.006	-2853.59	-5942.13	-8978.46	-12031.9
4.37853	-387.311	-2639.58	-6297.25	-8989.01	-12027
4.46356	-260.649	-2674.65	-6132	-8929.73	-12003.5
4.54578	196.879	-2884.8	-6012.38	-8997.1	-12019.7
4.62455	-886.068	-2376.15	-6437.84	-9076.07	-12051.8
4.70896	-550.241	-2451.45	-6300.28	-8947.82	-12055.2
4.99475	-721.797	-2497.66	-6421.63	-8995.08	-11945.2
5.73124	-199.97	-2706.15	-6128.89	-9032.55	-12049.3
6.72649	-178.323	-2644.47	-6045.97	-9118.82	-12151.8
7.72809	170.281	-2896.83	-5988.06	-9087.5	-12086.9
8.72334	-28.057	-2788.35	-6146.64	-9068.88	-12060.8
9.71386	326.144	-2926.69	-5974.55	-9003.86	-12080.5
10.7091	-347.894	-2597.01	-6160.35	-9015.73	-12053.8
11.7078	-675.524	-2445.7	-6326.12	-8941.88	-12035.6
12.7069	-31.7077	-2840.59	-6063	-8981.79	-12061.6
13.7034	-243.142	-2715.33	-6152.83	-9073.31	-12022.2
14.6907	-295.036	-2631.6	-6297.6	-8858	-12094.1

[truncated: 11 more sheets: Suppl. Fig. 13a, Suppl. Fig. 13b, Suppl. Fig. 14a, Suppl. Fig. 14b, Suppl. Fig. 15a, Suppl. Fig. 15b, Suppl. Fig. 15c, Suppl. Fig. 16a, Suppl. Fig. 16b, Suppl. Fig. 16c, Suppl. Fig. 16d]
