# Supplementary material for: Tracking polar solvation dynamics of a photoexcited organic chromophore with ultrafast X-ray scattering
Source: Nat Commun. 2026 Apr 13;17:5080. doi: 10.1038/s41467-026-71635-1 (PMC13247046; doi:10.1038/s41467-026-71635-1)
Supplement: Supplementary file 3 — Source Data [file 41467_2026_71635_MOESM3_ESM.zip › Source Data/Source Data 4.xlsx]

## Sheet: Suppl. Fig. 17a
Suppl. Fig. 17a
Column A = times in ps
First row = magnitude of scattering vector q in inverse Ångstrom
Values = isotropic difference scattering in e.u./LUC
time_ps	0.418499	0.465364	0.512229	0.559094	0.605959	0.652823	0.699688	0.746553	0.793418	0.840282	0.887147	0.934012	0.980877	1.02774	1.07461	1.12147	1.16834	1.2152	1.26207	1.30893	1.3558	1.40266	1.44952	1.49639	1.54325	1.59012	1.63698	1.68385	1.73071	1.77758	1.82444	1.87131	1.91817	1.96504	2.0119	2.05877	2.10563	2.1525	2.19936	2.24623	2.29309	2.33996	2.38682	2.43369	2.48055	2.52741	2.57428	2.62114	2.66801
-9.82861	-48.8587	-61.402	-66.9331	-57.7324	-30.7378	-18.1972	-20.4939	-37.8176	-21.9847	-23.3668	-36.8841	-39.1384	-36.6925	-40.4259	-20.6244	-19.3898	-57.0216	-55.7222	-46.1947	-44.6378	-25.6677	-36.9782	-60.005	-37.6709	-76.6536	-66.998	-72.7982	-52.2472	-72.7998	-69.1417	-45.7231	-44.1428	-54.6227	-29.2089	-19.96	-43.6336	-36.6225	-18.1496	-13.1453	-16.1598	-6.44217	13.7264	-11.5759	-7.6044	-5.57481	-3.34186	-13.388	7.43963	-1.72518
-9.22488	46.4153	20.5629	5.59575	5.98418	14.3302	-6.30092	2.96417	11.8326	28.2519	19.5547	11.2456	0.827524	-2.19161	-0.469633	-4.11503	0.0156267	-3.3889	-16.3615	-2.38838	-16.373	-2.53389	-16.2464	-77.9961	-78.7184	-69.0928	-83.6005	-129.799	-124.852	-108.114	-117.293	-126.077	-119.375	-127.365	-130.578	-113.683	-102.251	-122.052	-103.273	-107.02	-63.7078	-73.7132	-64.2334	-39.485	-44.1668	-60.395	-47.2653	-29.6269	-18.0191	-10.2064
-8.24362	-53.4982	-31.2709	-60.6818	-62.1055	-58.9976	-62.4804	-42.3994	-72.2894	-53.6954	-63.0056	-64.8348	-67.6052	-60.7076	-90.2746	-112.436	-103.829	-90.4572	-85.8112	-79.286	-92.1913	-95.3431	-97.4561	-159.589	-134.681	-191.394	-222.695	-205.09	-241.724	-237.89	-239.249	-244.811	-240.754	-224.173	-216.314	-213.437	-193.545	-189.209	-182.231	-160.03	-150.636	-126.626	-112.631	-97.6052	-103.983	-74.2865	-68.3859	-72.438	-42.331	-47.4235
-7.2531	-66.1121	-72.3126	-62.6697	-86.7344	-66.3252	-56.7026	-60.5173	-43.1337	-60.8867	-57.209	-73.8533	-43.4478	-43.8866	-78.5119	-31.9913	-46.5436	-68.5831	-61.4824	-78.0467	-81.8559	-82.3554	-93.5967	-95.4009	-82.3196	-130.012	-92.4125	-107.486	-100.236	-102.84	-94.8391	-79.9259	-86.2474	-75.4875	-92.2626	-67.6808	-66.2308	-66.9075	-46.5253	-69.8479	-50.3326	-40.0167	-17.2421	-39.4421	-11.7962	-27.6384	-15.4763	-20.1712	-17.7902	-27.5312
-6.25689	-59.1503	6.43041	-69.1793	-57.4154	-14.0774	-19.7236	-53.4845	-55.5474	-26.1948	-36.6469	-39.2497	-33.3135	-33.7071	-63.9005	-36.2572	-62.0804	-62.5658	-80.0691	-43.9379	-52.6399	-75.7667	-111.148	-99.5585	-127.033	-126.681	-137.543	-177.012	-152.979	-153.785	-186.994	-184.083	-189.826	-173.911	-162.077	-158.727	-121.247	-147.649	-156.77	-125.796	-140.39	-91.825	-85.7859	-70.7598	-79.0904	-47.8046	-58.1292	-57.211	-43.8273	-46.2992
-5.26455	-22.1776	-7.82392	-47.947	-39.1751	-29.5569	-49.8776	-37.0659	-61.3822	-25.4736	-28.0895	-30.981	-34.8703	-11.9563	-37.1018	-43.116	-16.9988	-22.6407	-10.0485	-10.9692	-48.4806	-41.1706	-40.3064	-47.5887	-65.3901	-59.2374	-100.977	-76.3948	-90.2195	-87.6481	-88.9255	-75.3588	-81.5721	-71.9601	-99.7522	-68.8891	-57.2093	-68.7738	-42.9576	-56.7315	-36.6893	-39.0846	-16.9236	-27.9088	-8.10134	-13.3944	-2.45888	-12.9123	-9.56381	-13.8864
-4.27121	-1.91089	33.8753	30.9685	-20.1264	13.892	8.02441	22.5447	-1.80129	12.2243	-0.708271	-14.1083	-9.09971	-3.20809	-19.3018	3.51516	-33.02	-15.6766	-6.37981	-9.58644	-36.5026	-42.0029	-65.1064	-57.7608	-75.409	-74.6908	-104.927	-100.954	-101.674	-117.49	-119.025	-105.665	-80.9717	-104.624	-76.5033	-94.2862	-73.0721	-107.499	-58.8761	-69.7337	-68.0371	-41.0835	-55.0768	-19.8062	-31.0936	-38.3582	-38.4189	-24.0987	-30.388	-26.6335
-3.28037	-36.1509	-37.0287	-42.7254	-11.569	-9.45221	-33.482	-44.6237	-12.6183	-38.3189	-38.5026	-40.5614	-15.7004	-30.0058	-38.6413	-40.9306	-30.1873	-28.0861	-62.5018	-31.7371	-74.9497	-73.3884	-77.14	-79.8247	-109.874	-125.793	-94.3172	-125.886	-97.0131	-105.685	-99.3796	-98.2713	-89.9448	-80.4411	-57.5775	-47.0987	-66.7235	-45.4809	-33.4793	-22.5358	-48.8169	-5.95027	-39.1983	-4.44674	-2.04935	7.46067	-12.8431	-1.76861	-5.44255	-5.36651
-2.28798	-118.085	-123.672	-77.4505	-52.4116	-81.6308	-61.0064	-63.9023	-71.9505	-74.5489	-61.235	-68.8833	-35.3183	-70.5444	-59.6946	-52.9346	-31.473	-56.3554	-62.7524	-71.1422	-69.7849	-42.1081	-91.5804	-62.9528	-88.5035	-102.8	-111.016	-90.1523	-118.022	-94.1116	-105.727	-108.599	-107.526	-135.785	-126.565	-111.948	-108.597	-83.5088	-105.662	-79.834	-87.398	-67.7023	-89.3425	-62.0668	-55.3124	-56.8356	-35.6684	-54.2973	-42.5473	-35.4221
-1.53654	-37.0557	-37.5797	-60.8143	-41.1132	-38.4713	-15.8353	-39.8516	-64.7267	-33.2656	-31.3711	-40.4398	-19.789	-30.6665	-12.7634	-47.7615	-15.3579	-46.344	-42.4589	-33.3925	-36.4716	-33.9427	-48.5317	-48.3806	-48.6963	-63.9093	-86.9745	-58.5796	-68.6332	-90.6565	-84.5753	-103.835	-94.5107	-100.6	-82.1098	-93.8343	-92.9123	-75.7685	-79.3784	-38.4358	-63.3044	-43.6701	-37.9175	-18.873	-20.0101	-33.4172	-30.0261	-9.77648	-6.31581	-4.05963
-1.24273	-8.4265	-2.38664	2.5214	40.8293	11.7966	21.906	25.9691	-19.097	5.87923	26.9017	10.9365	19.1258	17.2237	16.8556	4.28932	-8.38368	11.0608	7.62081	7.18726	-0.772162	13.4796	-18.7681	40.8849	0.566095	-14.1435	-35.3719	-44.2085	-61.947	-73.485	-75.4491	-94.0397	-76.6635	-106.71	-103.192	-73.1983	-105.908	-99.766	-79.2501	-63.6947	-12.5029	-52.4569	-39.0384	-28.6641	-25.1979	-28.2616	-22.9289	-21.8382	-3.91571	-8.98653
-1.17174	-40.9603	-25.6774	-60.3188	-36.2695	-7.37002	-31.2573	-16.1146	-10.7438	-14.841	-37.6584	-24.5093	-30.7207	-22.5308	-39.1022	-5.90093	-38.9721	-9.08121	-27.6011	-26.7626	-29.362	-38.7128	-33.0377	-57.5014	-42.5533	-74.0637	-83.3644	-125.79	-105.517	-120.419	-106.478	-117.682	-91.1808	-116.655	-87.6408	-88.466	-86.928	-80.997	-85.9848	-51.8296	-40.8235	-51.6414	-40.6353	-24.3589	-33.5153	-32.0799	-29.7714	-22.2617	-17.0416	-8.89713
-1.09577	-47.7349	-63.416	-11.5422	-71.1543	-17.3403	-50.3601	-14.1271	-25.1931	-67.0367	-26.1676	-31.2864	-43.1498	-43.668	-33.8	-55.7884	-49.6584	-29.4372	-46.9804	-43.642	-77.0956	-78.0719	-94.7654	-115.774	-129.39	-126.921	-115.772	-119.452	-95.2935	-88.5212	-82.4814	-97.2883	-88.1289	-48.8375	-37.3455	-52.4589	-40.7969	-36.3087	-23.6189	-26.7747	12.139	5.7169	-2.4191	-1.99023	-15.3698	-19.5301	-23.056	-3.88816	-11.5733	-13.9795
-1.01003	-18.5075	-62.6559	-7.77136	-28.4981	-30.0731	-3.81575	-25.5808	-19.3415	-17.0631	-42.786	-17.1777	-23.9446	-15.9952	-8.72886	-4.75058	-19.325	-59.2533	-38.3855	-15.6238	-8.90835	-29.0401	-22.6993	-60.4023	-46.3665	-53.0412	-40.5654	-65.1703	-57.3258	-54.3323	-63.0671	-42.4204	-42.6863	-16.0419	-47.0186	-34.5443	-31.1609	-22.7486	-21.6208	-34.0631	-15.7426	-24.1468	-24.713	-19.6905	-5.91431	-7.58938	-19.0942	-5.8086	-11.3667	-5.01087
-0.928247	-13.2788	-62.881	-16.9583	-28.5064	-22.4329	-14.8015	-13.504	-30.4678	-41.9641	-30.4838	-44.8253	-37.732	-59.1863	-27.7572	-40.2067	-30.9659	-40.5314	-63.4057	-109.572	-72.8545	-92.5952	-99.3081	-115.313	-117.531	-149.066	-171.601	-159.969	-171.125	-142.428	-137.168	-137.072	-144.471	-111.423	-134.044	-130.838	-117.882	-103.726	-96.3402	-100.773	-70.9183	-75.572	-55.2077	-41.9625	-71.2917	-44.1223	-39.3743	-36.4415	-22.2575	-34.1944
-0.859693	-0.126388	4.02463	-13.071	3.47011	-3.37866	-7.46316	-14.0992	-34.7289	-19.7345	-20.6516	-13.2013	-13.7721	-24.4799	-15.3273	-7.21755	-12.2163	-17.5805	-45.7614	-37.4027	-35.3423	-26.6724	-27.0431	-29.8875	-38.5584	-104.345	-85.8131	-119.142	-137.876	-132.432	-170.337	-155.662	-143.504	-177.573	-158.6	-133.848	-154.072	-151.527	-143.819	-114.501	-73.7597	-80.4496	-84.3627	-69.8931	-87.624	-61.4781	-47.0683	-49.7705	-46.3734	-31.6773
-0.80963	-14.4357	-36.1478	-11.3074	12.8171	5.06447	-5.93037	-10.7189	-12.0223	-24.2075	11.4312	-1.69018	-16.7289	-14.1383	-5.80283	-3.3296	-20.8653	3.11025	-2.08409	1.16466	-8.80428	-9.09839	8.82501	-4.94885	4.55929	-26.1714	-25.3096	-40.4737	-23.3105	-38.4705	-34.1209	-67.0239	-58.6217	-38.8609	-71.4505	-58.1151	-82.4504	-64.1586	-66.7826	-28.4852	-4.89179	-36.0192	-22.6998	-30.0895	-24.9141	-28.7167	-18.2103	-1.95072	-19.1362	4.03471
-0.760869	-58.926	-47.0404	-45.7816	-7.12773	-13.3784	-61.3411	-41.3074	-8.02936	-25.4183	-28.4193	-21.9636	-34.3404	-50.6976	-26.8763	-11.4691	-17.6295	-28.6448	-17.8267	2.95018	-16.4467	-38.217	-2.62727	-22.5071	-23.7363	-47.0596	-36.6756	-53.6648	-63.6733	-48.7879	-69.7924	-76.7649	-72.9176	-83.4851	-78.1445	-70.1452	-81.497	-72.9418	-52.6808	-47.0367	-44.0065	-54.5179	-29.0576	-33.8726	-44.5211	-38.6163	-22.1215	-41.3386	-9.60827	-17.8138
-0.695916	0.0633932	-28.5644	15.4735	10.5909	16.7128	6.6151	14.5178	0.0114424	3.04026	-22.1896	5.18135	-10.2393	-3.05835	-12.7868	-6.53385	-9.65058	-16.0049	7.0323	1.33954	-4.42626	-20.8801	7.67748	12.1924	-31.2348	-17.4797	-39.6835	-34.717	-25.0042	-60.4043	-50.6683	-41.4062	-67.7218	-93.4033	-96.2761	-75.8621	-64.4109	-82.3639	-75.1289	-63.8136	-33.8231	-50.1332	-23.772	-44.1132	-20.5649	-31.6709	-20.0022	-19.3585	-16.7619	-8.21761
-0.614295	-52.4175	-12.1799	-79.4422	-40.9072	-9.2403	-32.9199	-24.859	-44.467	-22.0084	-10.2973	-29.8694	-31.8558	-26.1366	-38.545	-33.5702	-48.4846	-32.4796	-29.5529	-47.127	-62.8169	-6.08214	-56.5575	-72.3476	-88.4846	-108.919	-87.2405	-137.65	-104.606	-115.174	-102.757	-112.714	-104.664	-117.619	-99.1545	-108.568	-107.193	-96.9643	-94.3232	-74.0815	-59.9125	-52.4835	-66.4912	-65.8457	-54.6817	-34.0011	-43.5656	-30.8102	-30.9126	-32.5292
-0.529551	-88.1846	-98.222	-90.2634	-57.8859	-110.531	-83.7341	-72.3994	-74.4278	-57.0808	-63.1447	-56.4573	-71.2124	-77.1886	-70.1342	-75.957	-73.8173	-59.2519	-44.4567	-60.3843	-83.4192	-73.3644	-87.5391	-74.6196	-109.54	-74.7799	-41.7083	-58.2016	-57.2149	-57.4418	-41.7254	-42.6145	-32.2394	-34.5442	-47.7827	-45.7025	-49.6182	-38.2687	-36.9873	-38.4624	-31.6895	-22.6139	-12.8645	-6.35493	-29.3782	-1.6374	-19.2356	-3.41141	-9.09596	2.13961
-0.448002	28.6348	60.9151	52.9933	19.0265	8.15998	9.39216	9.64696	10.4717	-8.41434	10.0689	-1.85057	8.02605	-29.3111	-3.96261	-13.3519	-13.9298	-34.188	-7.53152	-29.4892	-44.3688	-41.991	-36.5826	-101.208	-107.36	-134.086	-136.351	-135.558	-147.715	-158.945	-134.187	-147.954	-148.457	-101.381	-129.826	-126.206	-89.9081	-103.74	-77.4396	-96.0941	-58.7099	-56.1772	-37.1595	-55.7089	-63.0116	-35.1999	-45.8927	-27.2055	-29.569	-22.5125
-0.366653	-71.7518	-59.5546	-104.133	-73.9997	-83.5445	-56.3354	-53.8315	-62.7334	-65.0524	-51.6547	-58.7963	-46.4738	-59.423	-68.5563	-89.3287	-68.5549	-64.5976	-72.976	-89.9963	-72.7769	-82.8135	-110.948	-137.307	-146.501	-143.236	-144.555	-130.721	-128.133	-142.394	-125.924	-101.014	-104.514	-89.1691	-80.6212	-89.1363	-82.6381	-74.4627	-60.6584	-54.2648	-46.1728	-59.4542	-33.8373	-34.5212	-47.8768	-41.1575	-34.8521	-28.865	-24.4652	-14.6056
-0.285017	-116.922	-91.0643	-87.0669	-60.8236	-64.1154	-77.7909	-105.617	-110.079	-117.369	-85.093	-85.4179	-76.4359	-110.286	-112.477	-109.673	-112.95	-112.99	-114.651	-138.161	-141.637	-147.329	-163.606	-203.577	-203.494	-192.612	-182.218	-160.835	-132.919	-135.305	-122.734	-81.9429	-88.5084	-60.1365	-56.2588	-33.9541	-23.2078	-41.27	-18.1523	-13.7726	-2.60083	-25.9784	-23.1666	-22.557	-19.2847	-14.8013	-30.2307	-20.8843	-25.0739	-25.6214
-0.2028	-73.7569	-81.454	-38.6053	-65.6924	-60.2424	-35.3079	-59.2092	-59.624	-74.8338	-52.279	-53.9401	-53.1554	-49.6708	-53.0327	-33.0347	-25.4734	-47.432	-32.5842	-22.2351	-23.5567	-45.6967	-50.0629	-64.8704	-52.7512	-53.082	-60.4671	-37.0876	-58.9024	-54.899	-62.0322	-43.762	-30.2959	-20.0317	-34.1812	-44.5253	-45.5695	-35.1427	-39.3451	-28.9059	-23.6761	-29.4678	-19.7805	-27.6968	-14.9446	-12.0942	-23.064	-18.7934	-10.0095	-5.56022
-0.123161	-152.764	-114.904	-131.842	-94.9679	-102.818	-90.4206	-83.5915	-80.5054	-71.8455	-86.7685	-76.8242	-81.1013	-81.3326	-74.8903	-95.3253	-45.1942	-83.0635	-104.918	-87.6019	-84.5742	-112.958	-115.893	-106.729	-146.168	-133.07	-135.592	-135.833	-84.7671	-92.1781	-79.4416	-80.3441	-76.6152	-75.9369	-58.1655	-40.089	-41.659	-29.7491	-21.6434	-20.4556	-28.653	-19.773	-18.4337	-23.3209	-15.2886	-12.5845	-2.67451	-9.90674	-4.0697	-16.659
-0.0448553	-50.3032	-37.9162	-68.6072	-26.8749	-13.8402	-67.1889	-33.7958	-25.808	-40.7463	-20.2879	-46.1236	-53.754	-45.2788	-45.1116	-42.2781	-32.881	-23.4986	-16.1017	-38.025	-64.8886	-46.9911	-49.616	-18.451	-13.6728	-27.4976	-57.4273	-40.2553	-32.2442	-29.2929	-25.7652	-26.213	-20.2066	-19.9582	-34.8736	-24.9348	-33.104	-11.8264	-18.2742	-10.5006	-9.76911	-12.886	3.59889	-17.3838	0.327756	-3.99983	3.54533	8.16029	18.5749	0.757451
0.0347387	-32.1487	-78.167	-36.7102	-96.5122	-27.9917	-55.2883	-57.9767	-62.6665	-101.058	-78.1591	-110.565	-107.103	-106.429	-102.278	-121.491	-96.1058	-120.257	-98.8772	-164.038	-187.505	-161.574	-167.988	-124.565	-105.033	-114.439	-161.61	-133.439	-171.004	-173.03	-158.523	-165.169	-166.783	-149.064	-124.059	-90.781	-101	-114.139	-89.4223	-85.735	-44.1769	-10.5909	-36.4497	-35.2561	-31.1738	-23.421	-20.2664	-13.8729	-1.9863	-2.63994
0.10911	15.4319	39.2913	10.1481	-17.6042	24.9417	7.90712	-41.0975	-31.6129	-21.5918	-39.4426	-47.5361	-57.929	-67.0813	-75.5678	-94.6562	-70.6649	-43.1551	-69.9015	-87.0172	-110.383	-110.984	-92.3216	-45.9121	-36.0831	-61.2146	-71.0687	-47.1845	-77.0353	-105.638	-87.3271	-102.133	-122.237	-117.54	-89.6392	-65.7456	-58.8749	-49.5227	-37.7014	-27.7593	18.5648	13.7696	-13.6742	27.7999	9.02105	8.17815	27.3959	28.6898	34.1531	33.1431
0.17542	8.8104	17.2052	-21.6404	-37.3585	-28.3751	-43.0515	-35.0209	-39.8626	-48.0744	-68.313	-58.0625	-45.7017	-50.1487	-56.3323	-60.0616	-33.9777	-57.4491	-22.9336	-33.0791	-43.9826	-32.2838	7.37707	24.8312	31.3007	27.9232	10.4196	3.11866	-40.1242	-57.4978	-80.9868	-93.6709	-107.884	-129.753	-105.673	-92.7702	-61.8632	-44.336	-37.714	-25.0757	14.6512	15.7897	1.57251	16.9557	22.7014	25.8258	30.3378	39.6312	36.9836	37.6515
0.226657	10.3764	40.7162	14.5328	34.5931	34.636	12.1627	11.5026	9.03701	-36.8192	-20.2658	-25.2619	-19.69	-32.1741	-32.3611	-37.533	-30.9301	-4.61157	16.3904	-3.4207	-5.916	8.09085	64.3127	44.9249	49.7644	13.3895	-30.7611	-46.0284	-96.4803	-129.127	-175.628	-204.063	-225.608	-237.583	-202.044	-192.252	-162.06	-139.814	-113.426	-131.8	-66.2144	-45.854	-41.9615	-9.42886	-25.136	-23.0064	9.83647	6.05633	9.76222	15.0214
0.281178	16.757	13.2728	5.80348	17.2393	3.76281	-27.0577	-21.0439	-19.6107	-21.3644	-43.2544	-36.283	-38.2492	-51.6495	-56.2046	-40.7642	7.50527	1.24883	-16.8126	-1.63345	4.01481	-10.0811	17.2855	15.32	-3.87518	19.8964	-59.151	-121.983	-138.512	-205.089	-220.365	-232.674	-257.353	-268.53	-250.419	-222.41	-178.669	-162.85	-128.285	-111.475	-76.2553	-56.77	-43.682	-37.2954	-14.4227	-5.54971	-5.71703	-14.7411	4.18165	2.53864
0.359283	62.7527	41.4546	74.4916	66.6861	49.0076	60.4419	29.535	4.45681	3.80334	13.8843	-19.881	-2.41623	-27.5946	7.47869	-7.88837	26.5652	17.0068	16.7928	16.7725	52.5003	42.4925	55.8042	59.9379	57.7113	13.97	1.60782	-89.2518	-118.263	-134.461	-206.819	-212.431	-233.355	-227.699	-228.963	-161.508	-151.987	-139.083	-90.9209	-70.754	-63.5154	-14.1343	-11.5675	-14.0777	-2.87469	5.31774	-0.530989	7.54651	11.2621	18.1922
0.440206	67.0464	11.5426	32.3221	37.8061	20.9211	-6.24917	18.3002	20.4435	6.53794	6.18418	-20.5375	-4.19629	8.02961	-4.74196	22.6458	13.5521	30.6368	26.8982	57.3843	76.9306	73.5811	59.5487	100.322	77.495	76.2226	63.4252	8.2255	-49.7086	-65.8172	-125.115	-120.803	-113.331	-131.133	-103.44	-74.1835	-58.2599	-43.9823	-13.2556	-7.1119	28.1016	11.1528	33.3104	38.1329	19.9126	49.9174	44.7645	42.8851	46.9503	29.9814
0.513782	142.267	104.54	92.3208	94.7922	64.6087	59.4482	26.6759	37.9765	18.5903	21.5361	-9.74003	-1.55399	-10.8482	-2.83848	-27.9591	-12.9824	-11.2383	-14.7664	-12.6379	6.24979	-42.5793	-28.9374	-46.1235	-72.0693	-159.733	-187.569	-229.699	-293.912	-316.363	-325.246	-341.331	-350.146	-329.011	-270.845	-233.038	-197.957	-156.579	-143.263	-116.353	-81.0964	-60.5084	-49.7726	-44.4479	-33.1072	-22.7065	-8.61628	-15.402	-20.873	1.57872
0.591845	96.0496	80.1244	96.9207	29.4779	30.365	35.9664	17.4141	5.00423	19.0663	4.26251	-5.69646	-3.84469	21.9367	-5.70623	4.95205	30.9102	47.9371	31.4712	48.8036	47.9709	59.7549	56.5261	52.5135	28.4327	-52.6632	-65.0703	-113.443	-174.851	-221.621	-266.93	-263.886	-268.475	-248.229	-232.457	-186.338	-158.045	-131.136	-87.2683	-85.2881	-59.524	-14.1271	-26.1793	-30.4641	-16.1859	11.0628	-3.18953	11.9514	-5.91226	-3.81051
0.674725	28.2142	38.6283	53.5621	45.5953	-4.99365	45.183	29.3734	21.2316	-9.9893	-12.1182	4.42942	-1.321	2.14497	-26.7921	-24.696	-7.72598	-0.110596	13.0212	-7.21273	12.8367	9.84322	-8.33889	-41.5396	-44.2451	-92.6999	-90.6919	-148.204	-189.891	-198.245	-195.24	-189.544	-198.712	-170.022	-154.353	-87.3869	-67.5749	-34.0316	1.58673	-14.5307	40.543	41.2131	19.8873	38.1041	40.0259	18.7222	32.4659	29.1339	22.7374	16.5583
0.759139	187.932	138.98	170.403	140.388	105.938	110.95	88.3832	82.1671	74.2813	72.2484	63.7744	42.54	37.1062	49.4078	45.4789	49.7808	69.7301	34.7704	54.2646	75.0479	90.8034	66.433	39.8557	-4.71128	-62.2716	-89.1534	-139.973	-189.68	-216.207	-227.553	-220.871	-217.199	-177.594	-155.077	-105.534	-70.093	-40.3132	-32.0801	-17.6849	24.7955	37.9007	34.6882	29.5893	49.4643	9.92711	43.4685	34.8604	44.27	29.7648
0.838487	15.857	35.8448	29.7877	28.083	15.8375	18.5083	-3.50236	3.81531	-16.4166	-2.46041	-10.0179	-19.4871	-11.6662	-18.9491	14.8026	-18.3042	15.7394	-9.51637	29.277	38.8603	8.58538	2.2304	-24.1325	-31.1927	-108.42	-136.518	-177.27	-218.627	-240.712	-257.581	-281.342	-245.006	-235.474	-189.224	-154.584	-138.372	-117.077	-64.775	-45.1731	-55.9472	-40.9334	-14.9856	8.73416	-17.9251	-13.4598	17.8925	19.833	19.4036	7.39201
0.911858	117.714	115.533	96.9555	73.8549	49.4486	78.5908	46.6904	28.6741	13.5019	-1.36722	9.96778	-10.9539	7.96092	2.90213	-7.04484	12.2758	17.3585	15.3385	21.374	26.0018	30.3513	4.4691	-30.2793	-53.8254	-71.5442	-113.919	-164.952	-217.73	-205.397	-229.67	-230.753	-195.017	-150.244	-137.389	-116.545	-62.2267	-65.157	-4.99514	6.92757	47.7859	32.4841	43.9421	33.2616	30.8486	45.512	46.7156	41.1771	33.5263	35.5744
0.991208	33.2362	47.0811	65.2801	10.2809	3.5205	13.956	-8.9486	-13.9752	-19.9671	-5.48934	-18.0144	-18.5458	-32.8577	-41.911	-3.60948	-5.51192	-18.7634	14.833	23.9818	40.1383	43.8473	30.8499	9.1674	-40.4336	-72.6928	-82.5321	-132.412	-189.279	-193.112	-197.39	-206.497	-189.327	-172.257	-158.048	-135.099	-94.6902	-64.2765	-48.5799	-27.6871	8.68366	16.6286	12.0478	6.3931	25.4964	16.9001	26.4687	8.67622	4.53909	8.83093
1.07376	104.476	86.7828	56.8361	44.2176	45.6178	35.7608	17.5628	-4.21995	22.7082	16.2479	-9.08367	-19.2935	-6.49182	16.585	-9.45327	21.7045	13.2297	-0.18401	35.9425	30.8297	60.9238	14.7778	18.6816	-41.5655	-96.5751	-146.839	-167.638	-196.987	-249.42	-248.993	-208.64	-229.435	-208.675	-155.727	-155.029	-107.602	-91.1823	-53.9217	-42.6413	-2.83116	4.65392	11.7883	12.0168	8.12788	13.0931	27.715	21.8845	11.1586	8.89085
1.14509	93.8977	50.9946	82.3492	67.6168	8.68099	49.5754	18.6305	12.3713	31.0871	5.5881	0.345886	-15.5549	-5.12541	-1.94437	-26.5932	17.5213	19.8233	9.09017	35.3693	56.3261	45.1532	18.2161	-16.1791	-89.7047	-147.933	-206.959	-260.882	-274.886	-325.323	-337.607	-319.83	-303.622	-265.109	-199.313	-190.639	-146.895	-146.461	-116.839	-70.2095	-39.699	-48.4392	-16.393	-21.0188	-20.6046	-12.5033	-4.35702	8.66365	0.529347	4.90689
1.20052	70.9993	77.6962	73.671	47.0189	42.7092	37.1378	39.4813	-1.19409	7.69186	-7.40643	-11.2486	-24.4993	-7.871	-6.11418	-7.68099	0.318768	24.647	-1.65874	18.1659	24.2413	10.048	23.4419	-32.2345	-71.4024	-115.553	-173.693	-230.462	-260.13	-245.877	-258.653	-235.158	-222.296	-201.13	-160.238	-123.917	-90.1538	-77.3906	-37.2251	-28.1573	3.72127	6.82322	21.1923	23.1745	31.0333	29.3435	40.6149	19.0289	22.4489	21.5884
1.24803	131.399	103.438	81.1486	84.4016	93.0544	82.0278	51.4626	47.3346	51.9426	37.8389	9.48568	18.4932	26.6112	25.9092	14.0233	20.1068	56.9057	47.1428	39.7711	82.3023	63.7831	46.5726	18.5009	-31.0593	-98.8714	-133.821	-202.79	-247.296	-234.455	-273.999	-248.11	-231.058	-238.371	-167.945	-160.595	-121.265	-80.0489	-62.2667	-38.0112	-22.1559	-1.72013	5.60241	22.4404	6.55285	28.1752	24.2384	14.3256	2.91708	12.6125
1.31048	105.367	58.5382	76.7914	65.0583	65.5724	79.3896	44.7738	2.14724	29.149	3.6944	-8.94929	0.478545	-15.7105	-16.8605	-38.6162	-24.3996	2.34137	-20.6897	7.18788	12.7346	-0.169332	-6.02323	-56.9346	-119.848	-186.73	-259.113	-345.374	-355.117	-375.371	-370.428	-363.865	-363.921	-325.317	-277.55	-235.798	-194.501	-165.16	-131.359	-100.173	-67.9139	-50.2757	-50.8625	-34.4673	-41.5565	-9.43733	-6.76566	-11.252	-14.1678	-17.1741
1.3902	96.4506	154.845	126.566	123.764	96.1109	71.648	62.6983	53.4273	69.9764	33.0047	27.3702	36.1116	39.0376	24.6635	-1.70727	-3.45166	31.1211	41.9749	36.3434	64.2722	25.4355	8.30612	-6.75224	-62.6398	-146.879	-211.957	-246.48	-278.375	-278.641	-300.998	-273.3	-261.525	-218.515	-202.093	-153.563	-113.715	-93.265	-62.9356	-31.6433	0.24496	-12.8191	10.5199	13.1139	6.11023	21.7884	26.6354	22.7413	21.993	19.2642
1.47561	214.53	178.964	153.238	153.604	138.903	119.649	83.1497	97.106	85.1129	77.4465	63.5024	72.2992	54.0914	66.8912	38.695	50.1804	66.6801	64.7537	70.5472	70.1389	64.8796	20.9003	-1.90509	-91.2577	-146.691	-196.613	-294.448	-303.025	-361.349	-350.337	-331.681	-306.226	-281.527	-235.825	-216.927	-140.772	-119.208	-89.4393	-62.5515	-45.9482	-22.3979	-0.065506	-14.898	-13.3049	3.21817	2.34064	8.83325	3.65074	5.04004
1.55878	167.97	64.7909	130.356	97.6497	88.0924	66.1356	37.8999	38.1172	17.0298	32.5507	14.2513	1.83631	28.7583	8.46186	20.9246	5.2594	9.67601	27.1961	8.98881	72.5112	64.0494	-1.13595	-36.6869	-124.605	-187.383	-231.394	-288.542	-300.53	-334.216	-337.063	-295.884	-281.423	-300.093	-208.591	-187.246	-150.976	-107.922	-94.4488	-73.1102	-62.3806	-9.982	1.75375	3.51237	16.1244	22.5814	7.80647	17.6474	19.5628	11.0199
1.63939	65.9895	96.5989	46.697	47.1465	34.4166	10.9733	7.65585	-8.31457	-16.8328	-1.74769	-21.9928	-12.4756	4.06252	-8.6656	-13.5536	-13.6152	26.1327	6.50378	37.3432	59.6456	23.0966	13.859	-12.0542	-47.0143	-114.538	-161.789	-212.152	-241.43	-253.885	-255.039	-256.176	-220.941	-209.419	-189.559	-150.329	-94.0934	-72.3835	-67.9189	-27.7127	-26.3765	9.07589	23.6608	15.4045	21.4268	18.7788	22.7729	43.6121	23.5266	27.5348
1.71779	129.15	102.054	108.57	68.4356	71.612	76.4313	58.4394	58.8517	46.0542	21.1857	36.1464	14.7078	35.7362	40.2399	27.327	7.164	65.1217	28.55	68.4611	63.9121	74.9707	48.7054	4.53311	-44.8863	-67.1828	-135.474	-160.874	-169.974	-177.658	-156.483	-132.933	-123.601	-88.8042	-47.8399	-29.5276	17.4955	30.699	43.7826	82.149	66.1838	84.5775	82.9553	60.8888	75.036	84.4857	70.2483	64.6143	57.7243	54.8574
1.79776	133.272	167.554	119.313	92.7293	86.9051	78.5872	64.7911	53.6365	61.3731	36.0797	35.7864	18.8651	31.4358	18.4238	26.334	15.7009	28.1111	35.599	52.1465	49.0566	57.8135	47.7364	25.8846	-77.8544	-137.914	-177.115	-246.241	-294.475	-280.949	-290.253	-286.304	-239.043	-204.576	-172.6	-153.649	-104.521	-88.0256	-67.0747	-37.0602	-10.1702	9.18405	26.7	14.1202	27.563	39.8756	34.5555	27.4994	40.1336	32.8554
1.88824	177.01	167.487	180.153	113.802	111.928	113.521	97.9024	73.1189	70.6069	55.9144	60.4389	58.1731	55.1385	41.8486	72.3642	73.7865	104.982	79.0485	95.4789	115.672	116.414	113.302	82.4911	-20.3345	-67.2494	-109.458	-154.938	-173.356	-171.667	-210.714	-193.102	-173.274	-153.408	-117.38	-76.7928	-53.1388	-39.363	-5.33233	14.4034	16.8738	64.8909	63.2898	50.6417	38.7198	60.1819	67.2882	70.9584	47.6276	49.8679
1.97334	166.631	163.523	133.253	78.6767	131.479	78.0817	78.698	87.3438	38.6932	45.1861	51.147	73.3339	35.1251	52.3918	45.2939	42.7676	61.8815	71.0377	70.7134	95.4532	95.8457	109.218	19.7212	-13.8133	-139.42	-210.585	-207.243	-285.857	-313.903	-311.42	-312.246	-283.393	-285.673	-227.404	-194.357	-149.977	-116.953	-90.1513	-48.655	-61.9479	15.2165	-7.69078	0.0158747	17.8121	17.8543	27.1388	29.5128	30.9206	16.9955
2.05402	131.284	106.342	113.986	83.6542	73.6234	42.9105	24.798	29.748	19.0998	9.17602	18.394	14.3597	-1.14705	9.88837	5.84849	38.6551	32.7747	27.6712	54.4927	41.992	45.8934	36.8128	-24.6236	-50.1036	-145.888	-183.22	-254.88	-268.955	-270.474	-285.205	-273.061	-249.867	-197.791	-189.912	-182.155	-119.67	-92.8428	-79.5177	-34.5852	-10.3342	16.8157	19.5884	14.5119	20.4462	13.5532	23.5727	25.3221	9.14451	24.8226
2.12768	117.222	124.519	141.64	96.1557	96.413	65.391	55.4856	44.2117	24.3312	25.8959	4.97454	22.0524	4.36555	2.39593	-6.05894	-15.3894	-6.95567	-4.42563	-8.30396	-27.3401	1.06758	-71.355	-134.067	-194.788	-246.916	-303.519	-310.362	-311.265	-305.945	-306.282	-262.009	-227.565	-173.292	-140.41	-82.2224	-62.1796	-11.6165	8.67009	19.3035	16.9979	45.9801	47.4434	39.9047	43.1278	54.3705	53.039	47.4666	31.0634	33.1326
2.18626	139.058	185.035	116.581	121.029	83.3434	93.0093	77.8343	67.3159	57.3373	42.5276	30.7811	51.3609	29.1571	34.4794	42.7596	47.3038	32.1501	55.2145	60.1149	40.3058	45.1385	36.8787	-30.1132	-97.9153	-120.759	-203.232	-258.374	-258.309	-263.771	-262.948	-227.567	-204.758	-193.972	-149.414	-118.456	-74.8708	-47.9986	-28.6605	-28.3321	29.0472	31.4693	25.9885	33.1908	33.8556	30.8759	42.0582	48.2667	25.0528	33.9849
2.23368	113.733	108.446	95.9448	74.6514	63.6118	40.5694	38.2206	35.4248	10.844	38.0677	19.0712	35.3525	18.3288	4.05818	6.39889	15.4999	27.2072	14.664	41.198	39.7193	19.3921	43.0158	-38.2257	-95.5122	-179.031	-226.06	-285.365	-310.297	-323.926	-326.062	-328.996	-292.312	-260.1	-248.831	-198.25	-152.741	-116.432	-103.216	-62.6137	-29.0177	-8.93527	-8.52599	-0.88293	14.6056	4.97439	10.3707	5.90057	-1.53413	12.6289
2.28754	149.008	180.326	144.063	121.286	98.4718	73.0503	77.6449	76.8544	58.9569	58.6763	42.6599	52.0722	39.0608	61.723	48.436	43.6277	54.7341	56.2568	86.1915	83.9566	92.4101	75.7975	28.7571	-49.5673	-137.627	-217.879	-256.422	-275.173	-300.96	-334.311	-339.723	-292.693	-270.17	-252.653	-196.46	-173.643	-145.707	-120.791	-79.7814	-46.0277	-17.4648	-19.7833	-11.4737	-6.78522	-4.36928	-1.02648	0.205587	4.50528	7.31617
2.36469	163.089	127.911	144.247	83.4724	79.3012	66.2058	58.7405	33.38	55.1112	37.7036	16.7137	17.0145	19.7568	24.1258	20.9106	11.9544	17.6417	28.524	24.9769	40.2904	6.58092	23.0193	-30.0471	-111.962	-185.433	-247.583	-277.376	-288.369	-284.897	-320.574	-316.194	-284.267	-240.471	-207.924	-159.768	-126.201	-71.136	-54.297	-31.0108	-45.6454	34.0486	18.4441	26.1446	20.5206	28.4707	8.28737	10.3315	-4.67298	10.9359
2.4479	198.513	144.045	159.405	158.874	118.015	118.713	77.0006	79.0132	55.2666	55.4287	31.601	42.5757	39.9377	55.0014	33.9684	31.0137	60.0922	30.5745	48.1608	20.3698	38.2183	21.4124	-13.7714	-112.472	-196.088	-232.528	-291.711	-317.069	-344.041	-357.694	-333.882	-294.612	-262.483	-243.811	-203.44	-160.005	-111.45	-89.1262	-78.2808	-60.8103	-29.5944	-0.0557787	-0.470549	20.9628	15.4314	22.8327	10.0101	16.0144	10.5676
2.52949	150.574	175.317	115.606	116.915	90.2218	94.0942	87.0058	81.7313	56.4614	62.0736	44.6829	46.1655	60.4607	60.2199	51.3872	63.1551	79.6231	95.7924	91.5205	125.995	113.281	101.165	49.0658	-15.4124	-82.5663	-176.637	-198.411	-243.755	-267.211	-262.803	-276.149	-254.461	-216.866	-181.56	-194.82	-107.348	-86.5213	-53.9858	-54.5375	-12.38	-6.24001	19.514	32.1358	32.8623	25.1624	19.5728	28.1484	24.2763	26.4298
2.61075	66.7826	79.7385	119.192	41.7586	54.2558	31.6742	43.0145	31.909	22.2774	20.8548	19.6065	10.6483	-4.95246	23.419	24.5809	49.4442	15.7006	44.0486	15.4617	56.541	61.5857	37.4928	-34.7128	-75.6378	-131.186	-211.473	-189.647	-203.693	-198.569	-195.536	-159.415	-149.615	-123.171	-62.8058	-55.1043	12.4079	46.1245	36.2836	56.6597	91.542	90.7641	85.0768	78.0198	72.4006	60.5956	70.589	74.7944	56.1651	52.5088
2.68985	152.163	142.781	141.25	89.6257	93.8808	81.0566	42.5777	54.1786	61.5459	55.9341	37.5567	53.5255	31.3508	32.8484	52.9229	51.4033	67.7455	74.4163	70.128	105.033	95.081	97.5172	37.0623	-23.376	-116.556	-184.488	-233.882	-236.768	-250.363	-249.839	-237.98	-222.587	-213.034	-154.018	-137.695	-99.0165	-62.5827	-53.6866	5.91794	3.89065	23.2961	53.9041	46.3575	52.1721	31.6391	31.8597	39.0227	31.2819	28.2528
2.77335	129.728	147.847	134.226	95.0005	78.525	91.3491	57.3477	72.7359	24.8489	45.3755	25.6036	47.1698	47.7068	61.1967	40.3378	92.6162	100.604	70.7774	97.127	96.9497	95.9885	79.5706	57.0126	-0.145826	-70.568	-116.048	-177.678	-199.402	-231.567	-193.221	-207.1	-157.501	-159.626	-122.227	-64.7674	-31.2341	-9.51544	15.4117	45.5143	28.3241	68.3421	56.3779	66.3419	64.9908	64.9726	57.0909	57.998	45.2639	44.0549
2.85643	138.826	135.896	107.21	98.3991	62.4184	110.621	88.8512	52.5131	51.9814	86.3505	61.9155	88.1336	70.4058	65.2372	83.3146	111.607	83.2951	128.274	110.044	137.026	137.382	143.9	117.079	26.4028	-67.1415	-98.3558	-164.354	-203.21	-197.623	-230.892	-235.301	-207.24	-178.873	-156.287	-123.13	-99.4329	-50.7671	-30.8425	-6.79663	5.04533	10.8969	31.2606	50.6335	45.6519	44.26	33.9992	34.1559	29.6497	40.1837
2.93349	191.831	154.075	169.055	135.104	154.206	126.103	112.28	117.002	90.2424	79.3409	68.367	80.5799	64.4722	70.1189	49.6771	74.909	86.6289	85.3253	106.509	136.581	123.645	103.8	73.2981	-23.0907	-113.203	-204.896	-246.184	-288.816	-301.839	-340.742	-333.705	-293.37	-294.36	-234.273	-193.226	-187.918	-133.583	-76.6701	-74.944	-22.4869	-35.662	-3.27547	17.9144	24.4922	-18.03	19.959	17.0748	20.4511	20.6206
3.01356	129.634	142.148	129.604	127.868	124.845	84.5365	80.9582	61.5043	76.2413	59.0074	65.2718	52.7091	62.0453	64.0533	71.0963	79.1915	73.0743	93.875	92.0507	136.88	112.803	90.5933	69.8881	7.6254	-57.2342	-142.986	-164.917	-217.18	-216.469	-187.793	-176.356	-187.476	-135.781	-127.802	-73.609	-45.5435	9.86179	-2.92686	42.2611	49.9102	53.6065	67.5828	65.6567	63.8994	56.0256	54.9486	55.4668	45.9976	49.8497
3.09677	174.668	149.229	168.471	133.059	118.354	101.725	99.7407	62.8158	64.2729	62.4184	53.0102	66.0733	50.2459	49.5887	53.8581	80.9111	41.8678	73.8283	59.4604	91.7698	59.9519	52.467	25.2704	-40.3222	-119.362	-176.261	-191.726	-217.236	-240.37	-216.511	-226.466	-196.719	-177.633	-143.82	-101.124	-55.0565	-19.4674	3.81949	41.249	13.625	56.5461	59.9141	66.6227	69.8286	75.8061	59.7065	44.8912	43.6613	34.1854
3.16557	139.907	111.733	96.6971	78.4871	67.2357	55.6021	49.7613	43.3087	39.8798	19.7497	10.5645	51.4768	52.8674	30.1829	42.6791	46.3211	54.9	61.8607	61.7158	81.7475	64.5146	70.5083	48.6307	-48.65	-126.123	-193.841	-232.402	-243.114	-244.17	-260.32	-264.383	-203.854	-209.053	-159.575	-95.4748	-98.9252	-41.8912	-38.342	-2.91209	10.3323	48.8673	44.6997	55.5233	64.5524	49.1359	55.2267	53.9634	50.9845	44.6985
3.21432	118.996	130.253	82.1236	115.951	70.5923	82.2523	53.2077	29.0369	36.4811	45.8074	40.6743	43.3832	41.9731	31.9139	33.3317	57.2756	54.6264	62.9687	63.0406	52.7213	48.0397	58.0152	-11.4972	-75.9368	-131.876	-219.174	-274.431	-280.983	-299.306	-288.762	-282.612	-227.812	-214.152	-169.549	-131.511	-86.1788	-55.3306	-18.4355	17.1652	8.39524	25.5013	40.9382	46.5874	50.3024	48.3633	42.8835	31.2492	40.0403	33.3728
3.2634	191.913	188.976	172.333	146.029	120.11	109.792	126.157	95.4942	68.2013	76.8236	81.0493	64.9692	89.6851	73.9016	95.3495	81.3108	84.9482	79.2257	105.607	112.02	98.766	100.2	29.0494	-62.1773	-137.257	-262.855	-325.259	-366.276	-388.822	-400.907	-399.194	-392.344	-368.066	-332.528	-272.255	-208.404	-183	-137.538	-123.666	-67.81	-53.9447	-37.6923	-29.6655	-19.8062	-9.01164	-20.8121	-4.64852	10.6027	11.6222
3.32904	108.77	97.4879	115.103	99.0133	95.4457	81.2279	46.0676	60.493	14.2662	24.3066	57.3378	34.4327	25.5506	57.9164	62.1798	59.6064	47.941	79.4174	72.4082	80.7386	89.3206	73.2517	16.6455	-73.1867	-135.483	-191.096	-270.836	-279.14	-296.215	-326.721	-298.319	-298.004	-256.014	-207.877	-178.908	-154.731	-108.824	-79.0648	-47.5309	-8.01657	12.0143	26.9076	15.1477	26.2657	17.6743	21.502	30.656	25.6689	22.2361
3.40549	179.601	204.009	121.57	134.919	130.543	106.161	91.5169	92.3523	59.2165	65.5018	76.5754	77.8922	75.658	82.475	64.6132	76.0081	82.2936	115.551	122.007	116.383	126.596	112.071	40.4182	-24.7096	-85.8799	-153.484	-199.177	-252.128	-248.6	-214.618	-214.972	-216.473	-171.166	-122.054	-79.3579	-60.5688	-21.124	29.3562	34.86	42.698	73.8219	56.6397	80.7955	89.1386	93.7704	72.4164	61.6843	45.3846	53.275
3.48039	144.145	153.27	99.8937	132.886	86.1905	112.118	87.8255	81.3725	78.3979	75.9448	69.6108	71.4354	87.3544	60.5488	78.1655	71.1637	87.9255	108.219	110.879	148.898	151.024	132.92	104.374	26.375	-65.6611	-124.516	-154.578	-176.185	-234.714	-211.235	-203.819	-184.733	-137.338	-111.989	-66.4494	-40.4766	-12.5608	2.14688	40.5916	45.7112	81.6306	57.4514	88.4073	73.8276	48.8857	60.1725	52.0811	59.2552	56.5112
3.56327	114.754	107.917	115.215	61.4314	74.7921	46.1051	84.2207	46.7349	43.0502	38.6108	51.9465	32.1973	67.2603	51.8841	79.3267	52.5642	71.554	84.3897	60.3112	80.6572	75.108	93.8409	35.3131	-46.2953	-151.965	-178.779	-223.81	-241.166	-266.544	-239.162	-248.969	-198.36	-163.475	-134.014	-118.847	-71.0733	-58.7549	-15.2673	20.2491	48.6066	61.6358	54.6197	64.6592	51.0486	58.878	26.242	49.1735	51.6117	33.4762
3.6494	113.676	92.197	98.6056	55.5019	65.9525	57.1791	57.4724	48.254	26.642	27.0594	34.297	31.5686	30.0707	34.3518	48.1317	83.7892	67.3545	50.8552	69.5491	78.0488	78.6871	48.7954	11.7373	-68.1995	-138.115	-195.57	-265.337	-271.61	-295.228	-281.978	-272.245	-249.595	-217.153	-163.809	-123.862	-90.5007	-73.4192	-38.7663	22.3011	28.2125	36.069	42.3664	57.7967	52.8117	55.8048	33.5605	38.942	59.1844	46.9953
3.72713	119.928	111.582	94.8171	79.6377	45.7434	48.93	40.3758	28.5898	36.2568	40.2679	48.9281	35.4807	45.5	59.3271	40.8009	45.5418	47.0087	57.6941	84.8621	71.372	70.5231	72.2985	8.94087	-81.7637	-153.888	-250.309	-269.099	-324.137	-311.576	-315.536	-328.654	-268.711	-253.832	-215.95	-150.544	-141.972	-101.233	-64.5886	-26.9133	13.5759	0.589206	13.8116	28.9092	32.157	29.492	36.1609	31.7048	27.7761	36.2699
3.80709	76.5993	43.9841	65.6859	28.8663	21.5852	14.7932	17.2163	19.0685	17.3231	6.84049	-0.475451	-2.48186	0.312041	6.34534	16.4009	-7.15422	27.5596	22.6267	19.9991	11.4789	0.315837	-0.9392	-66.5815	-160.331	-186.786	-262.042	-293.689	-286.461	-319.776	-268.128	-252.404	-194.354	-160.487	-118.609	-55.1733	-38.1444	3.1098	56.2798	76.4939	74.2914	87.4133	85.0751	108.89	92.9448	85.1865	85.4015	60.8706	58.3928	65.7118
3.88935	136.064	108.843	142.115	143.33	85.8611	84.0674	64.7825	62.9864	46.6266	52.4	56.9576	37.8903	49.8435	38.7074	47.7868	20.0786	52.1572	48.3318	76.9962	58.8403	64.1263	27.1593	-37.1949	-116.51	-236.178	-280.62	-349.696	-388.089	-412.566	-426.305	-428.631	-384.113	-369.584	-318.535	-259.537	-200.925	-160.582	-144.009	-94.287	-45.5541	-45.3153	-22.6406	-11.9167	-1.38052	5.60798	3.86296	-6.06757	11.8685	-5.79409
3.97343	143.961	123.399	98.3481	146.765	79.7902	77.8176	95.4526	67.5223	62.2438	67.9381	83.9518	67.1127	63.6716	73.5657	86.2723	79.2519	94.2412	112.09	126.437	138.977	157.18	128.197	79.1362	14.6937	-62.7755	-162.931	-223.639	-217.957	-239.385	-273.63	-262.728	-218.886	-184.668	-171.027	-131.906	-96.5211	-59.4907	-37.5712	16.4716	28.3955	43.9967	50.202	54.3561	78.4219	61.9378	60.0175	55.051	42.2419	46.9788
4.06104	130.13	124.837	91.9267	117.657	69.9121	85.1954	59.2445	67.6654	47.9831	51.0746	54.9896	63.3663	52.4798	67.4951	64.7644	86.5832	111.575	102.745	116.672	146.801	151.139	134.581	85.8	50.0059	-31.9526	-118.18	-132.956	-136.921	-159.728	-144.763	-121.779	-106.457	-101.071	-59.5346	-21.5982	26.0542	40.8057	54.629	85.4149	107.402	110.797	88.1597	121.802	89.8284	105.65	107.634	85.1934	80.162	74.9877
4.13786	63.1697	71.4123	49.5191	20.4172	18.4998	36.1171	24.2375	-3.84873	15.5007	5.96497	-0.536898	-5.71514	-13.1608	30.8025	20.6618	22.6814	7.58057	40.4963	25.2797	28.0848	32.605	19.9021	-54.1604	-120.077	-202.28	-265.635	-299.945	-322.313	-327.517	-320.529	-290.571	-254.93	-233.589	-175.11	-132.051	-88.8273	-69.7622	-35.7591	16.1535	23.8649	35.0455	26.7941	46.8403	38.4777	45.5189	40.0218	22.0205	33.2501	36.212
4.19105	133.561	89.3006	72.6961	54.2946	28.2598	26.0087	57.1217	22.157	19.0931	21.9678	15.276	23.8043	11.0405	24.19	20.4106	41.5491	17.7004	58.2168	79.1746	54.9694	44.7665	43.5871	-43.069	-113.626	-199.366	-241.935	-297.182	-289.224	-296.881	-305.016	-274.804	-240.028	-206.348	-166.622	-153.257	-108.19	-55.8198	-12.6683	2.73886	43.2751	32.8349	51.2626	59.9209	23.3703	41.327	48.4384	42.3376	49.5453	44.2118
4.23722	190.083	197.414	186.786	139.314	97.7296	94.4342	117.025	100.673	96.4627	73.1951	65.0418	69.9298	62.8511	76.2943	67.6004	99.5649	74.5773	93.1087	84.2498	116.577	113.444	108.136	4.64046	-81.1952	-197.743	-270.53	-350.602	-374.527	-434.127	-423.784	-415.915	-395.988	-377.509	-334.332	-303.977	-256.635	-184.118	-148.598	-100.804	-65.2486	-62.6166	-24.7207	-15.2319	-13.5891	-4.32532	-18.3342	-2.91626	-2.75995	-4.2504
4.30009	261.099	221.564	201.484	210.875	196.209	164.882	126.096	159.347	166.249	144.685	134.868	121.453	151.896	136.103	158.553	157.571	151.676	167.995	167.452	190.409	221.559	214.058	164.817	82.8808	11.4252	-81.1433	-125.249	-179.022	-166.849	-195.204	-210.409	-147.875	-154.682	-100.876	-78.7238	-30.6847	8.18013	46.6953	60.911	72.7856	105.28	96.6148	107.991	111.631	119.227	101.683	86.2621	76.4902	87.6726
4.37853	199.713	170.288	126.741	126.962	124.152	108.958	113.466	94.2128	72.2102	70.7624	66.6852	50.8759	62.9915	61.6985	81.015	73.4127	70.6091	88.7462	68.5196	101.52	86.493	50.2651	-10.5948	-91.3593	-173.202	-227.742	-243.954	-258.714	-271.229	-249.208	-220.917	-182.464	-145.486	-110.44	-75.822	-6.79218	21.3914	43.5593	78.2583	82.3517	84.4646	108.248	111.962	106.012	114.403	92.7482	84.9087	68.3077	78.5709
4.46356	93.1874	122.304	83.5816	103.768	74.2193	72.336	53.4992	46.4042	60.4882	58.9742	53.4147	58.8365	42.3124	48.6719	72.2343	73.1151	65.7	94.6609	98.8977	104.889	91.4981	109.266	53.9559	-51.2808	-104.803	-178.464	-189.142	-212.629	-216.677	-209.205	-185.464	-159.176	-119.716	-87.7486	-35.5998	0.171157	18.1309	72.0079	85.8823	112.7	107.535	128.429	129.594	120.491	101.187	89.5534	98.0766	78.8414	80.5883
4.54578	240.247	158.022	171.293	155.384	144.598	117.875	111.251	109.682	118.807	119.62	107.001	102.038	77.3086	121.531	103.859	122.007	135.313	126.518	121.94	143.702	120.584	162.109	61.5591	9.20416	-113.946	-192.856	-229.944	-290.888	-290.924	-274.951	-280.331	-246.749	-199.506	-192.937	-128.259	-112.866	-57.0618	-16.3783	3.80851	30.1035	52.449	63.5342	89.6141	95.9739	71.5621	76.9177	73.7366	68.7647	58.4666
4.62455	84.966	93.3043	24.7324	74.2881	59.504	17.508	27.8634	39.1454	5.50148	4.83551	24.0565	38.9504	4.7495	31.0413	39.4072	13.0637	12.1918	50.8727	43.2907	59.2318	51.1377	34.5606	-36.9036	-111.512	-169.572	-239.265	-274.802	-299.656	-339.431	-304.798	-277.164	-280.066	-231.265	-190.76	-150.03	-95.1758	-70.3976	-22.9742	10.7671	36.0288	49.9198	61.316	64.5684	59.9317	85.5286	68.5818	61.393	51.4068	52.6838
4.70896	106.008	123.194	128.044	123.84	115.477	75.5319	101.921	73.1312	52.2871	50.4644	58.2736	37.7502	40.4203	58.3621	82.2742	84.4589	54.7959	99.0348	88.5986	105.119	96.7647	56.9544	5.00487	-75.741	-193.459	-289.745	-324.615	-386.152	-387.479	-420.153	-433.701	-402.08	-374.744	-319.062	-282.307	-219.145	-191.362	-122.384	-95.4057	-67.4871	-62.8608	-32.8864	-26.5896	1.22488	31.66	13.7422	20.8585	7.83013	5.76786
4.99475	68.9797	45.9204	49.3777	74.4589	43.8872	13.6251	29.2154	21.4412	15.2241	23.9037	26.4827	11.5854	23.2636	29.3185	26.7147	30.1498	59.3152	48.904	72.4864	102.373	98.1606	45.6343	14.0271	-73.3632	-149.02	-199.83	-225.833	-261.998	-237.572	-258.536	-261.465	-211.315	-221.877	-148.65	-101.138	-53.1483	-45.1129	0.739934	39.5696	57.6235	53.5494	76.4424	75.2112	61.4404	72.5687	75.9748	76.1307	54.5381	58.3414
5.73124	142.199	75.5244	81.121	68.5531	74.197	39.9968	59.4352	34.2565	15.0315	41.7547	37.6935	38.5395	51.8653	60.8412	80.0581	96.0617	72.473	75.4975	83.5449	77.7006	118.123	73.0158	10.1485	-63.127	-152.114	-230.054	-227.9	-254.784	-264.578	-273.432	-235.989	-225.559	-188.548	-122.195	-76.0256	-36.0797	6.00108	31.9879	59.235	104.428	97.7045	123.269	95.227	103.881	99.4928	81.1233	83.3427	78.6934	78.2135
6.72649	207.954	137.988	138.697	101.02	114.138	95.8979	84.5475	77.8058	78.5915	74.1878	82.561	87.0635	66.6326	77.3617	81.3503	112.663	55.3326	84.9936	75.6749	97.1809	92.7453	35.4237	-10.3239	-126.731	-248.51	-357.045	-409.247	-455.762	-467.178	-478.57	-446.139	-409.087	-392.815	-327.597	-267.133	-241.583	-182.228	-113.547	-78.7635	-37.2575	-27.7446	12.0674	-1.50798	43.6957	35.702	21.6457	25.1558	38.0783	26.3982
7.72809	106.294	125.604	109.619	84.2216	88.8262	91.4491	80.4806	47.1857	73.5831	65.751	95.0634	72.3123	63.8801	79.3238	91.2634	127.837	98.3917	108.392	94.3334	131.363	165.559	101.608	61.4615	-27.9272	-155.473	-237.096	-323.475	-339.911	-389.868	-373.787	-386.205	-353.273	-305.038	-294.839	-235.951	-184.948	-131.875	-80.7352	-17.3964	-3.77102	6.47813	26.462	59.2189	56.6945	64.1167	56.0633	59.9096	41.4411	50.3485
8.72334	119.106	148.625	122.465	114.286	103.453	97.9798	89.3586	88.0706	85.0065	98.8352	108.273	98.3312	104.311	102.542	111.427	162.061	146.817	166.362	184.608	201.397	221.08	181.257	163.308	37.7318	-66.1495	-134.832	-228.632	-287.785	-318.835	-314.446	-313.327	-315.739	-290.338	-243.755	-212.057	-152.419	-81.0902	-54.5615	-1.2056	45.6204	56.3923	57.3187	85.4386	74.0539	71.0641	73.8484	79.2959	59.1738	65.5137
9.71386	88.1805	127.779	90.5791	73.9592	66.2286	72.0904	63.537	73.4039	51.3803	53.9028	72.9902	81.1166	69.4366	69.0294	117.153	124.526	103.43	115.002	145.356	148.054	170.173	140.223	47.8906	-56.6441	-196.307	-266.452	-381.345	-388.429	-466.936	-446.234	-431.91	-411.766	-384.629	-346.125	-262.186	-226.794	-151.589	-110.859	-75.271	-24.48	-18.6508	7.06814	37.4252	51.4027	26.3805	14.2013	21.8595	27.9324	23.8606
10.7091	184.546	142.49	132.606	135.238	135.754	97.824	113.002	101.242	89.7128	99.4156	100.704	148.925	135.842	104.727	148.972	156.705	164.058	175.815	192.512	220.324	266.365	208.369	162.864	33.4385	-100.284	-174.12	-287.096	-341.952	-402.39	-434.016	-426.831	-428.415	-389.492	-361.386	-308.848	-258.647	-198.597	-124.958	-89.3041	-51.1722	-35.706	-1.91401	20.1305	51.3907	28.7511	37.2039	38.0126	41.9417	33.9996
11.7078	189.39	192.555	144.631	119.009	129.798	102.198	101.239	78.109	105.608	123.217	94.5523	109.359	125.687	82.8463	150.63	125.573	155.65	148.72	162.678	194.529	220.983	180.038	94.0721	-1.9164	-159.366	-256.618	-336.011	-406.894	-462.614	-479.569	-475.893	-481.223	-440.144	-382.582	-349.236	-266.475	-231.514	-181.007	-107.689	-64.0537	-43.2542	-3.31888	15.6661	34.3702	7.05877	21.2724	42.9549	22.3962	21.498
12.7069	190.677	170.916	164.595	120.912	105.283	102.905	95.4278	102.744	114.802	102.628	116.104	114.954	127.414	130.019	148.605	161.587	179.319	203.113	209.926	215.959	239.808	198.152	103.985	29.9565	-142.443	-234.334	-341.689	-364.895	-428.578	-458.022	-449.222	-435.104	-384.088	-350.622	-280.812	-237.268	-155.026	-83.0517	-51.2069	5.67349	31.7984	52.2686	73.3058	79.9175	78.516	73.1479	71.6027	62.6143	64.4049
13.7034	175.515	197.959	132.396	132.64	77.0352	102.324	94.3695	100.995	80.6847	109.896	88.7969	101.123	107.7	127.748	137.782	167.428	194.784	198.107	213.033	231.787	233.11	233.492	153.934	1.67119	-111.834	-231.205	-300.558	-381.865	-453.858	-445.622	-448.202	-465.858	-411.504	-389.218	-297.418	-264.413	-202.394	-147.661	-98.2031	-46.3036	-16.1262	4.87971	35.0539	11.4997	44.3276	68.2831	52.8089	47.5723	45.484
14.6907	153.415	183.886	115.568	113.023	94.7477	108.836	112.86	80.1598	86.3239	92.299	113.018	103.204	119.82	125.443	155.951	163.148	172.351	181.33	201.411	236.544	242.705	210.326	149.246	10.2693	-130.245	-210.372	-288.812	-352.648	-391.045	-404.555	-421.799	-365.252	-343.236	-279.781	-222.162	-148.596	-103.444	-55.8216	8.71774	54.0564	71.9916	75.814	82.7286	89.5744	92.0063	98.6635	82.7856	71.2032	76.8032
15.6723	210.913	134.112	134.756	107.487	111.974	127.903	151.094	129.018	143.695	140.122	170.035	149.331	170.224	188.044	170.64	200.868	221.229	260.195	273.106	302.463	340.124	309.152	259.947	151.654	39.709	-22.1573	-63.5333	-124.52	-144.196	-137.098	-168.802	-151.224	-115.04	-78.0654	-3.80655	44.546	56.9619	114.672	163.906	162.521	191.821	206.771	192.053	199.255	193.765	172.901	171.505	160.022	140.354
16.6561	211.698	147.632	123.02	170.958	113.288	111.151	123.702	122.823	123.38	111.75	132.799	142.286	150.523	152.238	160.929	175.048	259.349	201.426	230.057	257.763	281.634	279.214	188.384	27.9462	-95.3333	-173.855	-249.966	-337.336	-367.087	-371.687	-419.951	-379.964	-347.311	-298.991	-239.866	-180.002	-118.374	-66.5461	-13.0828	33.3421	81.626	73.5987	84.8979	80.0357	108.124	101.23	101.052	79.5654	89.9004
17.2268	161.425	99.1942	92.2203	81.5412	50.8764	78.0535	77.3457	66.1727	94.3353	87.3363	115.928	120.066	133.445	129.253	146.172	149.349	218.028	210.387	227.697	246.176	281.252	235.151	162.249	44.0187	-68.9263	-212.186	-282.832	-327.287	-403.785	-443.395	-453.86	-414.953	-434.061	-358.868	-287.911	-211.981	-153.063	-119.402	-35.4609	23.0474	33.0145	46.1828	71.644	80.8159	68.7826	86.3067	86.0444	81.6795	70.1653
17.7898	175.105	186.465	161.933	106.793	109.075	116.681	114.954	114.313	121.482	120.266	139.319	143.297	124.497	145.703	166.039	182.928	208.082	243.146	268.795	281.872	297.439	295.144	211.896	94.4111	-38.0505	-136.1	-220.255	-268.113	-313.511	-350.43	-365.715	-347.027	-321.732	-271.543	-217.214	-164.722	-106.145	-35.4516	17.8696	57.4427	82.3663	108.396	109.778	104.756	113.993	102.478	105.924	98.4075	84.0127
18.7723	105.929	89.0909	41.1754	55.8283	49.8285	54.2098	48.2093	27.6971	62.1846	65.5644	48.5412	80.2945	83.6274	106.719	101.446	143.748	138.148	183.32	177.627	169.018	195.445	172.092	80.774	-27.23	-163.001	-223.231	-286.797	-371.938	-417.158	-440.958	-434.744	-408.347	-371.057	-341.845	-251.556	-174.528	-120.357	-56.9276	-1.45427	25.0651	83.0142	80.1927	117.031	90.7432	86.5062	87.4231	89.3031	77.9469	72.0106
19.7637	114.211	85.1546	96.8287	65.6493	63.6212	29.9551	38.5349	68.9656	76.2244	82.0896	78.1234	76.3863	99.8482	117.207	99.0279	134.826	138.367	168.097	182.132	186.434	224.033	183.813	112.735	-35.8862	-151.665	-288.053	-364.213	-421.862	-442.46	-479.344	-481.996	-444.677	-404.369	-384.797	-294.131	-212.253	-133.006	-100.39	-23.292	2.14531	57.702	62.18	99.0569	84.2536	106.627	74.2114	93.4415	78.9876	70.4317
20.751	203.583	127.414	139.85	96.3883	87.4285	83.6086	68.033	84.7004	85.9797	106.254	98.6986	108.21	114.604	140.899	154.824	188.896	195.882	215.211	209.019	251.993	256.467	232.906	173.93	7.07295	-126.306	-232.886	-304.515	-378.541	-408.097	-453.058	-449.139	-432.491	-370.253	-320.132	-272.092	-208.163	-128.05	-60.9508	-12.2031	39.04	77.1711	76.7092	95.723	116.352	88.1152	112.29	87.8945	107.558	89.7398
21.7431	68.9208	65.7344	73.6027	52.4663	56.8192	26.1888	49.3754	54.9399	38.2037	52.3846	75.8754	71.6593	101.532	123.256	125.405	134.062	160.7	174.193	206.825	213.134	227.859	201.814	105.648	-7.56003	-115.102	-204.89	-273.25	-312.943	-323.53	-373.461	-346.741	-346.207	-266.856	-242.49	-156.163	-83.5003	-19.7059	44.9374	85.0722	121.17	141.746	161.116	156.487	169.235	143.175	134.385	122.812	121.199	96.8699
22.7402	58.9845	70.8188	74.9432	15.8365	62.9023	75.7299	63.4555	72.3668	69.9535	76.7079	73.6404	87.3782	108.762	133.419	152.376	172.59	207.574	243.33	219.958	265.605	316.164	256.348	197.238	76.0375	-41.4438	-152.623	-244.875	-303.061	-364.094	-385.899	-382.365	-385.094	-346.375	-301.43	-241.084	-164.164	-104.708	-32.8361	20.1091	71.8291	87.8878	85.6472	102.723	116.668	110.823	112.263	101.971	94.7253	96.1888
23.7368	160.987	125.8	144.582	153.413	88.7338	101.454	108.03	101.785	103.19	101.577	98.9301	138.17	143.672	151.901	182.554	192.466	192.529	240.372	249.858	298.182	293.412	259.016	143.348	21.7508	-96.1634	-230.851	-332.521	-389.299	-460.553	-477.169	-466.348	-472.772	-411.907	-354.092	-297.764	-225.195	-156.279	-71.0418	-7.88554	29.8947	47.6954	91.5894	112.46	108.407	98.4933	110.57	99.1265	83.3145	90.4805
24.7279	246.782	204.722	178.997	187.216	185.879	167.249	142.574	155.364	149.933	167.55	173.718	192.149	206.868	223.665	223.192	232.723	235.856	299.616	302.484	320.677	349.225	321.617	235.639	117.447	-2.37773	-164.261	-225.625	-339.975	-369.053	-382.906	-397.683	-360.514	-358.741	-297.313	-230.207	-130.575	-69.7481	-15.619	30.9873	77.0387	128.916	144.946	130.827	163.84	149.091	135.656	122.166	125.941	108.379
25.7161	68.3164	53.4369	28.102	13.3562	29.1665	47.1386	22.2922	53.2122	56.7329	66.2533	78.1365	95.2883	117.564	126.445	130.454	152.671	167.091	201.976	207.05	225.077	259.564	230.886	129.081	-2.92521	-156.257	-232.696	-307.992	-382.659	-407.863	-406.697	-462.604	-421.673	-358.415	-294.155	-265.186	-186.394	-98.2927	-48.1461	47.3886	50.5063	105.638	129.093	112.274	142.409	128.5	117.101	107.894	107.38	94.3135
26.7085	173.809	149.069	120.584	98.0095	115.13	92.3714	66.7957	93.8553	114.158	100.491	112.884	114.572	152.312	155.266	195.516	193.685	184.348	226.502	221.931	283.859	276.645	264.436	167.086	10.513	-114.064	-217.072	-295.277	-391.369	-458.216	-459.111	-475.057	-477.393	-402.77	-343.766	-286.328	-225.409	-141.292	-70.4739	-9.31098	22.1769	63.5428	78.2723	128.878	123.268	125.536	97.0013	97.7691	92.3234	78.7539
27.7009	92.9737	73.8708	81.9338	61.1164	50.0428	69.9392	36.0436	72.3964	68.7161	93.926	101.518	90.8248	125.594	147.862	164.21	175.126	231.642	202.74	227.568	271.096	282.688	260.87	160.231	3.97142	-146.837	-237.758	-305.549	-398.96	-453.594	-450.834	-464.719	-460.134	-425.687	-347.692	-288.48	-204.772	-120.648	-41.7234	42.6676	70.0413	82.3296	121.474	118.052	136.595	122.939	129.128	121.629	114.529	93.5204
28.6919	84.9533	58.9664	39.7711	-15.9589	33.1355	33.7444	16.2105	60.5007	29.9741	48.639	74.0431	45.3696	83.4136	102.269	119.462	128.066	150.277	179.15	170.561	189.91	179.613	172.517	79.231	-45.0643	-202.842	-292.429	-389.13	-414.989	-479.145	-501.096	-489.524	-463.531	-464.553	-379.087	-261.926	-203.85	-132.184	-51.9201	-5.03275	71.9362	106.298	118.576	122.143	125.906	105.039	107.333	113.546	97.1851	71.382
29.6751	194.872	161.142	124.057	129.81	116.754	130.461	112.56	109.529	110.638	121.728	112.04	136.443	149.589	160.253	181.683	211.996	232.951	245.293	267.881	284.699	290.935	279.066	164.335	21.0317	-128.333	-266.497	-356.634	-444.256	-515.8	-536.376	-575.457	-567.938	-491.596	-450.516	-356.318	-316.929	-215.964	-153.363	-62.9622	-21.0711	19.2769	75.8522	65.6058	87.2707	76.038	81.9143	79.2174	82.3285	68.7799
30.6488	82.45	39.306	17.4551	83.1804	22.1148	61.8469	38.3735	54.6667	39.9894	59.7743	77.3614	91.0214	109.002	111.57	140.101	164.226	192.125	192.797	249.377	247.936	259.235	263.756	152.109	27.9976	-111.28	-236.441	-319.344	-371.977	-449.471	-479.294	-482.368	-468.032	-432.473	-382.843	-299.373	-228.136	-159.658	-75.2233	-10.204	5.96244	66.59	84.649	116.658	104.928	93.9563	98.9519	100.763	79.6827	81.5072
31.6112	115.233	109.162	106.381	64.5737	89.2245	92.2074	76.2169	97.3499	93.2091	100.332	104.961	101.357	126.98	139.547	143.856	204.225	234.318	231.312	238.529	256.703	300.366	270.235	201.843	17.0689	-122.531	-241.141	-357.777	-422.651	-480.024	-489.384	-476.604	-474.134	-437.425	-375.333	-306.211	-237.511	-151.767	-75.7046	-17.8228	40.8014	71.2063	89.4687	104.534	104.832	115.755	130.229	100.681	113.16	94.2995
32.1796	64.8227	51.9594	40.8868	53.7507	-7.56659	7.88615	46.9698	53.4632	54.7777	69.9075	94.3651	97.5433	117.295	122.155	150.223	174.035	227.959	219.057	250.171	267.59	301.878	280.348	193.488	46.3222	-58.1792	-159.367	-256.439	-288.123	-356.66	-364.354	-390.532	-390.88	-325.089	-280.35	-222.877	-139.72	-60.5192	-7.11737	50.1492	119.466	128.708	132.957	159.061	149.827	147.518	158.335	136.523	128.835	104.933
32.7704	112.95	102.805	86.1623	66.8994	54.9377	73.1159	72.782	77.2341	106.119	110.848	121.326	136.209	134.613	156.889	170.277	191.649	220.537	248.022	289.059	291.249	343.963	292.178	214.433	64.4781	-68.0953	-223.556	-276.643	-405.854	-445.209	-475.585	-447.434	-471.218	-429.477	-344.177	-268.702	-191.011	-120.872	-46.5203	23.7216	61.6764	108.853	130.087	119.692	145.729	146.401	133.994	133.856	119.075	101.32
33.7605	218.637	175.278	151.021	130.309	101.719	121.982	135.194	149.428	109.144	137.314	149.693	158.452	169.366	186.202	196.984	252.396	245.315	253.096	273.379	301.11	340.574	315.223	200.25	70.3388	-92.2525	-227.718	-331.11	-435.555	-459.162	-517.481	-525.94	-499.466	-457.253	-411.042	-340.646	-268.266	-197.099	-93.4783	-38.0552	39.7926	58.1485	102.055	96.4032	109.914	115.67	111.8	107.112	85.9961	72.4274
34.7533	217.251	152.462	160.65	148.418	101.925	116.631	153.998	112.137	120.702	151.015	155.114	158.175	155.804	186.543	202.032	240.108	251.763	271.631	290.359	318.732	361.648	320.334	223.506	77.1929	-78.9182	-190.871	-262.651	-359.268	-421.4	-467.92	-494.675	-438.142	-397.234	-346.973	-274.059	-216.52	-132.719	-49.9878	5.43414	74.9399	95.2913	117.492	129.654	135.425	129.503	138.986	124.81	128.394	118.113
35.7488	93.6008	101.003	83.3102	73.9291	61.9185	80.7763	74.9751	86.6119	96.5865	91.3657	112.997	125.912	130.825	136.84	172.823	188.043	211.068	233.545	246.278	296.661	298.136	253.429	190.499	63.8675	-89.2938	-206.95	-271.575	-355.066	-386.347	-432.92	-434.736	-387.74	-361.67	-318.611	-216.026	-147.772	-47.9864	-2.83583	54.8046	103.383	110.588	168.981	148.083	157.073	140.104	138.272	145.324	137.309	113.919
36.7409	135.095	87.0067	135.56	99.8579	85.7676	81.6992	75.0496	79.1832	114.572	117.547	112.989	121.068	140.17	183.44	181.145	199.972	215.17	243.187	251.576	305.302	255.537	267.9	191.76	33.8012	-114.789	-260.135	-358.438	-416.749	-487.304	-488.39	-521.679	-507.673	-465.464	-391.54	-327.939	-219.219	-130.695	-68.0973	-2.07287	48.0456	89.1066	96.8894	115.068	132.683	126.955	117.385	109.888	99.516	86.0759
37.7313	135.768	78.7734	115.858	115.187	76.7762	72.5515	84.4035	83.3094	91.7578	112.041	122.637	153.547	140.451	153.147	188.67	206.165	188.084	202.321	234.274	286.118	279.312	245.273	211.838	34.0096	-114.855	-227.244	-306.346	-384.883	-434.377	-446.128	-457.368	-416.225	-394.242	-356.137	-240.887	-177.455	-93.4506	-35.5514	33.058	87.7914	113.463	127.442	126.251	144.131	149.522	145.108	137.385	129.46	117.749
38.7206	147.336	116.194	123.007	93.227	81.3812	67.6551	73.1687	87.5994	116.446	97.4655	124.198	149.57	169.936	192.428	201.682	225.703	240.28	284.111	292.611	319.015	357.42	341.645	274.012	118.47	-27.851	-174.165	-281.502	-337.844	-421.632	-480.414	-494.985	-475.693	-419.378	-372.005	-312.61	-202.492	-145.684	-95.0258	-8.24072	23.2039	60.9197	84.4554	106.75	134.944	141.544	120.744	123.973	109.331	105.815
39.7168	74.5919	76.2875	37.2227	27.6253	30.4774	18.5222	32.3631	44.9765	67.1653	69.5126	75.2511	93.2673	127.67	109.531	132.629	158.939	191.758	220.466	236.833	230.947	258.793	268.422	162.663	-12.0827	-151.667	-282.175	-405.335	-453.012	-533.457	-570.211	-578.034	-554.835	-512.831	-429.66	-376.724	-258.216	-200.09	-133.38	-52.0204	8.3966	26.7254	56.8564	74.4406	84.4791	99.2756	88.2305	99.6539	77.1872	83.7467
40.7137	109.691	79.8384	111.157	60.0482	58.226	75.1804	72.371	101.688	105.95	130.156	138.723	124.31	158.592	170.24	194.53	203.808	240.743	283.706	308.302	312.873	353.777	333.582	253.143	124.422	-48.2052	-170.266	-288.47	-362.993	-418.442	-448.267	-494.173	-463.859	-416.764	-365.673	-296.847	-199.219	-141.622	-43.5198	-19.2562	50.3264	68.1358	89.3771	114.009	113.293	140.309	108.606	110.088	101.259	94.3699
41.7064	119.566	121.036	88.4267	96.3721	106.887	96.2964	95.3058	90.122	91.5486	120.259	118.866	122.882	139.411	138.934	186.664	172.506	217.371	197.509	207.998	215.785	243.086	235.623	121.13	-43.2206	-197.842	-312.848	-395.719	-485.436	-548.889	-544.786	-557.368	-558.354	-502.946	-445.468	-372.537	-291.538	-189.275	-136.097	-65.5146	2.24787	6.05128	42.6959	82.2123	98.4427	92.4054	94.0066	81.0201	65.1608	72.3013
42.6924	70.1906	78.0897	21.2054	12.1232	18.4262	34.7444	20.1783	50.4797	59.1096	49.118	71.8578	91.7431	130.668	141	133.262	171.436	212.934	199.516	230.364	239.834	254.854	255.594	163.764	9.89858	-120.191	-224.344	-294.147	-375.96	-414.235	-452.077	-482.005	-440.728	-375.522	-348.852	-280.732	-207.828	-120.159	-15.8485	35.0315	95.459	108.31	126.082	149.051	109.12	125.678	124.204	113.491	106.284	101.391
43.6816	115.519	126.346	118.26	80.3428	89.575	80.7769	108.608	105.148	98.0259	126.621	137.035	133.854	163.637	178.234	180.82	240.142	245.351	241.508	295.98	305.175	297.201	323.225	220.489	66.3878	-107.832	-203.098	-288.488	-385.32	-430.414	-452.567	-476.049	-454.067	-391.98	-348.416	-294.554	-198.974	-113.549	-27.5981	23.1666	70.6056	112.238	142.735	142.519	148.211	141.068	144.893	119.304	124.903	102.111
44.6698	48.3084	25.7233	51.8952	9.40132	12.7567	10.5965	3.46211	37.3215	19.5835	43.4055	64.8832	73.8833	109.974	138.99	141.168	146.91	161.481	192.487	220.271	214.5	265.704	245.038	157.806	13.2493	-101.031	-231.449	-320.976	-386.379	-425.912	-480.115	-466.012	-479.921	-402.714	-354.781	-301.319	-184.685	-113.827	-73.1127	-10.0274	69.9881	101.121	119.666	116.765	134.065	132.485	123.515	102.366	92.829	105.883
45.646	53.1972	-16.6066	12.9206	28.6292	15.4654	26.0873	20.6007	41.7131	28.9868	48.9008	87.9321	88.4928	113.255	143.193	174.624	195.523	207.354	216.688	263.489	289.836	287.054	270.076	176.842	20.4249	-109.163	-222.659	-328.08	-429.045	-468.682	-498.13	-509.837	-505.423	-441.892	-386.502	-335.606	-247.876	-180.846	-102.904	-35.95	19.5545	43.2987	87.0938	86.0208	106.346	82.972	108.621	106.965	105.387	83.2392
46.6174	126.958	159.941	122.542	107.984	132.491	130.206	114.148	121.346	104.037	126.079	158.089	147.136	174.546	214.452	237.751	265.429	262.183	307.877	318.082	350.365	382.275	329.19	289.354	154.577	2.01666	-97.2928	-213.26	-271.371	-321.853	-334.849	-382.937	-347.558	-305.697	-251.776	-187.012	-103.579	-29.7046	14.7211	69.9641	145.806	192.369	187.795	181.345	180.791	186.514	166.44	136.927	152.203	128.877
47.1963	155.606	59.6996	85.6379	61.0645	77.2346	78.2591	85.5877	67.3717	113.93	103.308	126.672	130.807	164.964	151.097	188.062	220.934	215.973	230.464	243.747	288.275	325.816	309.322	194.798	73.0305	-88.8368	-198.856	-313.7	-398.187	-459.666	-495.52	-470.048	-484.185	-463.884	-362.109	-297.6	-201.79	-146.331	-53.2876	4.04238	52.2322	82.2691	95.8247	123.603	148.394	146.785	114.853	126.905	119.19	111.971
47.78	210.992	215.335	158.913	157.666	143.248	155.724	109.828	130.563	165.094	178.694	176.719	203.692	212.076	209.434	227.983	228.883	292.36	305.819	300.062	350.629	331.677	352.348	278.682	105.245	-55.6761	-185.42	-317.396	-429.352	-478.638	-501.241	-542.842	-512.602	-524.946	-426.124	-352.901	-271.78	-189.161	-118.362	-46.8585	-22.5875	42.1175	86.4905	109.093	109.453	100.823	106.092	96.1875	109.719	101.714
48.765	136.179	119.104	110.683	132.635	102.775	118.12	59.9323	102.692	100.714	129.503	126.588	140.846	169.632	160.401	202.256	179.64	261.993	269.754	278.816	300.932	309.919	302.672	176.682	41.4606	-123.891	-227.816	-342.016	-416.181	-511.228	-536.657	-520.423	-539.065	-482.797	-423.503	-351.411	-251.251	-178.79	-93.2551	-25.8396	33.0043	80.7874	92.1214	107.007	80.7713	106.968	105.857	100.06	86.0903	86.1799
49.753	151.082	107.793	88.2044	114.039	87.3456	106.846	89.8189	116.398	109.449	127.369	131.386	163.586	177.899	178.14	215.425	246.495	259.819	279.304	272.386	314.14	373.352	329.06	234.903	97.839	-46.6921	-197.612	-288.284	-394.107	-439.566	-500.033	-506.773	-482.903	-461.134	-382.467	-314.095	-268.105	-151.904	-89.7995	1.10074	51.0799	64.5798	119.419	123.067	125.173	118.576	121.833	113.64	102.84	90.1899
50.7442	35.271	17.0852	14.1555	37.783	17.6936	17.3617	48.9808	46.2315	64.2824	66.5115	83.2202	118.031	131.358	136.568	160.466	194.978	225.847	235.776	259.491	298.467	339.99	332.839	227.848	88.8763	-46.3129	-176.6	-253.121	-311.549	-385.902	-398.468	-422.145	-408.922	-361.096	-317.639	-232.574	-172.696	-99.3239	-30.7422	14.2561	97.0624	108.583	134.383	120.044	138.8	151.112	130.306	127.178	123.511	110.538
51.7375	117.793	106.549	116.704	69.092	84.8581	99.4869	81.7229	100.24	104.515	132.599	132.47	130.486	146.608	191.189	207.936	217.479	262.266	286.883	301.391	340.952	313.587	336.357	224.746	85.146	-59.7368	-194.314	-252.292	-347.384	-387.87	-466.407	-459.983	-443.248	-398.643	-331.297	-271.851	-200.825	-139.472	-45.4755	-18.7602	54.9285	106.619	105.247	150.29	140.087	139.988	120.312	141.238	113.961	111.422
52.7266	87.3362	97.5213	31.5918	31.8333	20.9389	21.1508	41.4628	34.8887	71.4929	83.1183	83.8335	94.4261	121.058	142.87	167.216	189.406	185.565	231.249	226.536	267.869	231.561	278.698	165.184	18.7751	-126.435	-254.671	-335.51	-415.098	-462.66	-531.21	-518.471	-508.774	-479.817	-401.418	-321.484	-249.365	-169.943	-81.9121	-25.4622	30.43	75.482	92.3364	111.906	107.471	113.838	108.619	110.811	90.7975	82.1693
53.7216	105.484	97.9792	54.0964	57.1789	69.0481	59.6115	53.2609	78.3276	84.1307	118.319	117.061	137.509	151.669	171.649	188.118	239.373	239.54	255.425	254.274	299.161	336.835	332.83	218.785	82.0393	-74.6147	-223.842	-308.999	-426.386	-491.033	-546.943	-549.453	-571.441	-504.335	-449.857	-391.057	-293.634	-215.932	-135.207	-57.3762	-8.10803	36.3155	82.6719	86.3069	99.8373	98.565	105.107	105.508	84.9911	84.1323
54.7178	100.107	95.8202	72.9229	102.575	67.8087	75.3518	61.2925	85.3913	60.5795	87.5748	124.354	115.728	143.146	152.658	172.181	213.253	234.305	268.812	268.86	329.957	331.156	318.922	195.682	68.7492	-74.3923	-230.508	-301.888	-389.159	-478.371	-498.901	-500.73	-500.538	-438.196	-416.748	-319.971	-244.975	-169.955	-88.3242	-17.0687	36.9751	77.9358	105.871	108.74	123.684	115.872	111.816	121.745	114.493	109.942
55.713	96.4788	100.117	54.9194	77.6836	70.725	65.6676	69.1939	72.4365	89.6329	60.7039	111.561	127.225	145.986	131.17	150.46	199.422	161.796	218.164	237.073	281.757	267.942	231.119	136.182	-15.9224	-189.221	-290.925	-399.381	-517.721	-542.312	-573.97	-588.464	-560.957	-526.577	-447.041	-386.471	-300.257	-204.329	-114.056	-49.7211	18.7559	51.78	72.5061	102.198	91.4434	83.4942	108.806	99.3689	90.06	82.0242
56.7028	155.012	112.043	116.912	125.38	113.051	98.6594	87.24	96.2632	114.772	114.568	136.044	155.112	174.674	191.742	192.445	232.967	241.085	259.779	295.4	335.04	344.11	307.69	261.523	89.4749	-90.7684	-254.057	-336.839	-469.462	-540.092	-619.624	-632.911	-632.488	-595.584	-512.732	-454.023	-366.129	-314.636	-187.828	-116.363	-62.9261	-23.1299	23.4378	64.9538	68.5881	48.3172	71.4174	72.6836	86.7107	62.0838
57.6876	123.323	119.765	102.036	79.4995	97.243	122.118	115.713	126.185	118.493	146.269	156.546	166.818	175.57	187.944	204.599	243.78	272.454	260.278	317.36	343.114	338.122	330.795	233.665	70.0003	-121.892	-206.329	-318.848	-396.791	-462.226	-502.095	-516.113	-474.018	-464.468	-387.233	-337.052	-228.572	-148.77	-44.8987	17.5922	76.8455	85.3318	104.583	120.737	137.153	140.968	134.79	100.804	106.042	92.3139
58.6683	52.317	25.1279	2.07166	6.88221	56.8638	72.1332	58.2035	45.8929	78.4503	77.9281	96.6497	107.873	126.437	152.12	181.588	219.536	201.965	232.6	269.048	285.428	347.838	308.26	217.185	101.083	-35.9129	-186.012	-293.305	-344.246	-424.315	-449.579	-452.556	-440.14	-385.787	-330.918	-262.151	-183.761	-99.633	-14.0356	53.7052	90.953	137.3	146.248	172.209	153.423	160.696	144.595	140.558	136.634	118.393
59.6409	122.36	66.9971	97.6602	26.9037	50.5539	59.3743	82.1792	79.42	99.5918	97.1769	105.495	124.055	159.489	174.95	194.34	206.27	210.19	271.182	276.922	318.235	315.366	299.164	190.039	57.3476	-89.4725	-242.322	-317.503	-418.113	-474.393	-498.303	-509.472	-472.092	-440.868	-390.125	-292.527	-216.899	-118.02	-53.9559	1.28212	86.8753	122.593	134.611	128.717	142.962	133.845	130.236	140.861	108.999	109.373
60.2351	192.812	172.119	140.122	114.987	121.393	119.124	124.475	129.012	134.324	143.16	145.618	171.266	191.678	222.066	227.009	225.889	275.534	307.554	321.983	342.925	384.454	365.031	273.613	118.922	-45.2555	-192.052	-283.572	-404.394	-485.456	-536.843	-531.455	-525.577	-485.386	-428.067	-394.341	-286.282	-182.86	-117.268	-50.5671	35.4994	57.7136	97.6384	106.85	134.621	119.474	115.12	134.943	111.04	103.196
[truncated: 47 more columns]

## Sheet: Suppl. Fig. 17b
Suppl. Fig. 17b
q_inverse_Angstrom	avg_dS_45_to_50ps	avg_dS_55_to_60ps
0.418499	139.002	123.717
0.465364	107.544	99.3615
0.512229	96.4836	85.6202
0.559094	100.337	71.8895
0.605959	93.0931	84.9717
0.652823	102.54	89.5127
0.699688	79.9859	89.5008
0.746553	96.6805	91.5349
0.793418	103.702	105.877
0.840282	118.976	106.634
0.887147	134.564	125.319
0.934012	145.76	142.058
0.980877	168.729	162.306
1.02774	176.119	176.665
1.07461	207.684	191.74
1.12147	222.817	221.311
1.16834	249.947	227.171
1.2152	268.318	258.259
1.26207	279.43	286.298
1.30893	315.696	317.75
1.3558	335.015	332.972
1.40266	315.445	307.01
1.44952	225.21	218.701
1.49639	82.096	70.1509
1.54325	-70.3737	-95.4204
1.59012	-188.276	-228.616
1.63698	-300.456	-324.908
1.68385	-389.707	-425.121
1.73071	-446.606	-488.132
1.77758	-477.738	-530.069
1.82444	-488.81	-538.495
1.87131	-478.623	-517.545
1.91817	-446.725	-483.112
1.96504	-372.08	-416.019
2.0119	-306.438	-354.428
2.05877	-224.063	-263.65
2.10563	-146.123	-178.041
2.1525	-73.8145	-88.6737
2.19936	-5.59015	-24.012
2.24623	46.5149	41.0005
2.29309	84.237	71.9314
2.33996	111.457	96.504
2.38682	121.689	115.944
2.43369	125.155	121.365
2.48055	123.773	114.466
2.52741	120.616	117.494
2.57428	113.447	114.87
2.62114	112.571	106.581
2.66801	100.362	94.5639
2.71487	89.0385	84.6106
2.76174	82.091	78.6284
2.8086	67.9575	70.8053
2.85547	61.2526	57.9649
2.90233	49.7429	48.0306
2.9492	37.9309	38.5209
2.99606	37.3029	31.0604
3.04293	22.0236	19.2758
3.08979	14.6753	14.5319
3.13666	3.80976	6.37172
3.18352	-2.6169	-5.80927
3.23039	-10.2487	-13.8574
3.27725	-17.0216	-22.1757
3.32412	-24.5959	-33.8488
3.37098	-36.8257	-38.0229
3.41785	-41.9423	-45.7632
3.46471	-44.9532	-48.7666
3.51158	-45.0096	-47.8192
3.55844	-38.9782	-47.4728
3.6053	-40.5033	-49.2461
3.65217	-41.8422	-48.2928
3.69903	-34.5382	-42.8978
3.7459	-38.5094	-42.1226
3.79276	-34.9076	-35.2174
3.83963	-27.4215	-29.4208
3.88649	-19.2179	-25.3679
3.93336	-17.3507	-24.253
3.98022	-11.6319	-13.545
4.02709	-10.7704	-13.1968
4.07395	-8.26306	-7.11425
4.12082	6.20056	-0.45894
4.16768	15.2147	7.23316
4.23212	12.9676	9.30972
4.29656	12.9866	16.0036
4.34343	14.475	17.0403
4.39029	11.9894	17.6732
4.43715	17.0753	18.7769
4.48695	17.7308	18.6137
4.5426	19.4876	16.8701
4.58947	20.6498	17.7279
4.63633	20.7632	24.9956
4.68319	23.101	29.2966
4.73006	19.7215	23.1143
4.77692	22.3196	20.8987
4.82379	18.4397	26.2091
4.87944	22.1647	27.9149
4.92923	13.1768	19.0893

## Sheet: Suppl. Fig. 17c
Suppl. Fig. 17c
q_inverse_Angstrom	difference	errorbars_on_difference	fit	dS_bkg_1_fit_comp	dS_bkg_2_fit_comp
0.418499	-15.2852	7.70284	-6.51716	-9.99276	3.4756
0.465364	-8.18285	7.70284	-6.33213	-9.5877	3.25557
0.512229	-10.8634	7.70284	-6.20649	-9.25981	3.05332
0.559094	-28.4471	7.70284	-6.14025	-9.0091	2.86885
0.605959	-8.12141	7.70284	-6.1334	-8.83556	2.70217
0.652823	-13.0277	7.70284	-6.18594	-8.73921	2.55327
0.699688	9.51492	7.70284	-6.49908	-8.87586	2.37678
0.746553	-5.14554	7.70284	-6.2866	-8.56057	2.27398
0.793418	2.17575	7.70284	-6.60517	-8.72334	2.11816
0.840282	-12.3416	7.99109	-7.08106	-9.08386	2.0028
0.887147	-9.24532	7.86622	-7.23347	-9.2989	2.06543
0.934012	-3.70162	7.46278	-7.60864	-9.63989	2.03125
0.980877	-6.42302	7.31843	-7.79717	-9.79608	1.99892
1.02774	0.545891	7.6694	-8.57496	-10.4037	1.82872
1.07461	-15.9434	7.11823	-8.9982	-10.7838	1.78556
1.12147	-1.50642	7.01202	-9.53762	-11.3079	1.77029
1.16834	-22.7762	6.9006	-10.0212	-11.7929	1.7717
1.2152	-10.0582	6.96976	-10.2299	-12.058	1.82809
1.26207	6.86748	6.69911	-11.0133	-12.927	1.91372
1.30893	2.0538	8.02728	-12.0813	-14.1819	2.10063
1.3558	-2.04349	8.28363	-13.928	-16.2736	2.34558
1.40266	-8.43501	8.35969	-16.4979	-18.8605	2.36257
1.44952	-6.50885	7.28459	-19.7336	-21.9285	2.19492
1.49639	-11.9451	7.29368	-23.4134	-25.2359	1.82251
1.54325	-25.0467	5.61449	-26.8707	-28.2294	1.35871
1.59012	-40.3401	5.44815	-30.1475	-30.9335	0.786019
1.63698	-24.452	5.51597	-32.6854	-32.7828	0.0973757
1.68385	-35.4136	6.03765	-34.3505	-33.9271	-0.423352
1.73071	-41.5267	5.992	-35.4478	-34.5001	-0.947715
1.77758	-52.3305	5.95093	-35.7387	-34.3757	-1.36295
1.82444	-49.6853	6.13825	-35.7999	-34.1762	-1.62366
1.87131	-38.9228	6.24763	-35.1317	-33.3648	-1.76691
1.91817	-36.3869	6.04006	-34.5089	-32.5554	-1.95343
1.96504	-43.9392	6.77632	-33.6636	-31.5551	-2.10851
2.0119	-47.9901	5.71712	-32.5668	-30.3366	-2.23015
2.05877	-39.5865	5.79629	-30.8084	-28.6782	-2.13017
2.10563	-31.9187	5.84751	-28.7491	-26.7362	-2.01295
2.1525	-14.8592	5.82023	-26.3361	-24.5451	-1.79102
2.19936	-18.4218	5.79063	-23.5035	-21.8793	-1.62416
2.24623	-5.51441	5.95378	-21.0052	-19.5566	-1.44859
2.29309	-12.3055	5.8356	-18.496	-17.2555	-1.24046
2.33996	-14.9533	4.71385	-16.1075	-15.0948	-1.01274
2.38682	-5.74532	3.9589	-14.4854	-13.5322	-0.953216
2.43369	-3.78956	3.96509	-13.106	-12.1848	-0.921121
2.48055	-9.30735	3.95882	-11.995	-11.1205	-0.87449
2.52741	-3.12187	3.59196	-10.6013	-9.93071	-0.670586
2.57428	1.42248	3.5567	-9.23252	-8.67746	-0.555053
2.62114	-5.99058	3.34295	-7.90901	-7.52314	-0.385873
2.66801	-5.7979	3.09033	-6.39545	-6.14183	-0.253614
2.71487	-4.42793	3.07739	-5.3308	-5.2209	-0.109898
2.76174	-3.4626	2.81145	-4.49429	-4.49853	0.00424619
2.8086	2.84776	2.89246	-4.00623	-4.09779	0.0915562
2.85547	-3.28769	2.94833	-3.69818	-3.83143	0.133253
2.90233	-1.71228	2.70341	-3.29158	-3.48161	0.190037
2.9492	0.589933	2.66601	-2.97777	-3.21041	0.23264
2.99606	-6.24247	2.37386	-2.71643	-2.93919	0.222767
3.04293	-2.74778	2.76359	-2.3217	-2.53932	0.217619
3.08979	-0.14336	2.76536	-1.90483	-2.12162	0.216787
3.13666	2.56196	2.75521	-1.44066	-1.59465	0.153992
3.18352	-3.19238	2.69414	-1.00715	-1.16356	0.156413
3.23039	-3.60868	2.66784	-0.938207	-1.12702	0.188813
3.27725	-5.15408	2.67615	-1.1296	-1.28749	0.157893
3.32412	-9.25298	2.71124	-1.25169	-1.38511	0.133426
3.37098	-1.1972	2.56214	-1.2898	-1.41818	0.128384
3.41785	-3.82092	2.51429	-1.3686	-1.48319	0.114587
3.46471	-3.8135	2.5503	-1.61822	-1.74052	0.122304
3.51158	-2.80967	2.56056	-1.78607	-1.9029	0.116835
3.55844	-8.49453	2.60413	-2.07196	-2.14131	0.069343
3.6053	-8.74281	2.70678	-2.56343	-2.63137	0.0679419
3.65217	-6.45058	2.74427	-3.24387	-3.30912	0.0652534
3.69903	-8.35959	2.7443	-3.90813	-3.9904	0.0822654
3.7459	-3.61323	2.30563	-4.50188	-4.53166	0.0297816
3.79276	-0.309778	2.51119	-4.72717	-4.76973	0.0425564
3.83963	-1.99922	2.4803	-4.94277	-4.98677	0.0440061
3.88649	-6.15004	2.76805	-5.15454	-5.18326	0.028719
3.93336	-6.90227	2.73457	-5.14232	-5.13567	-0.00664713
3.98022	-1.9131	2.64093	-4.80471	-4.75454	-0.0501778
4.02709	-2.42638	2.63535	-4.31302	-4.26342	-0.0495945
4.07395	1.14881	3.01918	-3.78314	-3.74956	-0.0335747
4.12082	-6.6595	2.9506	-3.16092	-3.13419	-0.0267316
4.16768	-7.9815	2.86692	-2.40297	-2.38998	-0.0129911
4.23212	-3.65786	2.87148	-1.47854	-1.43481	-0.0437274
4.29656	3.01706	3.31399	-0.835339	-0.826165	-0.00917424
4.34343	2.56529	3.49325	-0.48741	-0.460929	-0.0264809
4.39029	5.68379	3.42218	-0.305554	-0.235828	-0.0697267
4.43715	1.70158	3.49551	-0.189408	-0.037803	-0.151605
4.48695	0.882912	3.711	0.130916	0.330685	-0.199769
4.5426	-2.6175	2.96346	0.573522	0.825017	-0.251495
4.58947	-2.9219	2.98123	0.97446	1.29277	-0.318309
4.63633	4.23245	2.98123	1.2977	1.67429	-0.376587
4.68319	6.19558	2.98123	1.81312	2.30806	-0.49494
4.73006	3.3928	2.98123	2.1593	2.71029	-0.550996
4.77692	-1.42093	2.98123	2.48777	3.08655	-0.598784
4.82379	7.76938	2.98123	2.79853	3.43683	-0.638305
4.87944	5.75026	2.98123	3.09158	3.76114	-0.669558
4.92923	5.91252	2.98123	3.36693	4.05947	-0.692543

## Sheet: Suppl. Fig. 18a
Suppl. Fig. 18a
q_inverse_Angstrom	avg_dS_55_to_60ps	dS_fit	dS_dT_ref_fit_comp	dS_bkg_1_fit_comp	dS_bkg_2_fit_comp
0.418499	123.717	-102.638	-135.091	-20.2556	52.7092
0.465364	99.3615	-74.4531	-104.391	-19.4345	49.3722
0.512229	85.6202	-55.2587	-82.7938	-18.7698	46.305
0.559094	71.8895	-49.0243	-74.2701	-18.2616	43.5075
0.605959	84.9717	-41.6056	-64.6754	-17.9099	40.9796
0.652823	89.5127	-43.842	-64.8489	-17.7146	38.7215
0.699688	89.5008	-36.7818	-54.8352	-17.9916	36.045
0.746553	91.5349	-6.79189	-23.9254	-17.3525	34.486
0.793418	105.877	24.5362	10.0956	-17.6824	32.123
0.840282	106.634	55.372	43.4117	-18.4132	30.3735
0.887147	125.319	83.7702	71.2961	-18.8491	31.3232
0.934012	142.058	116.51	105.246	-19.5403	30.8048
0.980877	162.306	136.77	126.313	-19.8569	30.3145
1.02774	176.665	146.587	139.942	-21.0885	27.7334
1.07461	191.74	161.951	156.731	-21.8589	27.0789
1.12147	221.311	182.185	178.259	-22.9214	26.8474
1.16834	227.171	202.244	199.28	-23.9044	26.8687
1.2152	258.259	243.647	240.365	-24.4418	27.7239
1.26207	286.298	284.758	281.939	-26.2033	29.0225
1.30893	317.75	318.142	315.032	-28.7471	31.8571
1.3558	332.972	315.107	312.522	-32.9869	35.5718
1.40266	307.01	279.14	281.541	-38.2306	35.8295
1.44952	218.701	189.367	200.53	-44.4495	33.2869
1.49639	70.1509	64.9539	88.4683	-51.1537	27.6393
1.54325	-95.4204	-76.3527	-39.7365	-57.2217	20.6055
1.59012	-228.616	-210.776	-159.993	-62.7029	11.9203
1.63698	-324.908	-320.262	-255.287	-66.4515	1.47675
1.68385	-425.121	-391.135	-315.943	-68.7711	-6.42034
1.73071	-488.132	-434.82	-350.515	-69.9324	-14.3726
1.77758	-530.069	-473.369	-383.019	-69.6803	-20.6698
1.82444	-538.495	-502.978	-409.079	-69.2759	-24.6236
1.87131	-517.545	-509.854	-415.427	-67.6312	-26.796
1.91817	-483.112	-485.274	-389.659	-65.9906	-29.6247
1.96504	-416.019	-420.702	-324.763	-63.9629	-31.9766
2.0119	-354.428	-332.738	-237.423	-61.493	-33.8213
2.05877	-263.65	-241.556	-151.12	-58.1313	-32.3051
2.10563	-178.041	-162.229	-77.507	-54.1948	-30.5273
2.1525	-88.6737	-88.7037	-11.7887	-49.7534	-27.1617
2.19936	-24.012	-31.495	37.4859	-44.3499	-24.6311
2.24623	41.0005	17.2537	78.8639	-39.6417	-21.9685
2.29309	71.9314	54.1219	107.911	-34.9773	-18.8122
2.33996	96.504	87.8731	133.829	-30.5974	-15.3587
2.38682	115.944	102.52	144.407	-27.4301	-14.456
2.43369	121.365	113.247	151.915	-24.6989	-13.9692
2.48055	114.466	114.947	150.751	-22.5416	-13.2621
2.52741	117.494	112.701	143	-20.1298	-10.1698
2.57428	114.87	104.459	130.466	-17.5894	-8.41764
2.62114	106.581	99.2459	120.347	-15.2496	-5.85195
2.66801	94.5639	93.3546	109.65	-12.4496	-3.84617
2.71487	84.6106	86.4894	98.7389	-10.5829	-1.66666
2.76174	78.6284	78.2598	87.3141	-9.11863	0.0643955
2.8086	70.8053	69.8194	76.7372	-8.30631	1.38849
2.85547	57.9649	57.5537	63.2993	-7.7664	2.02084
2.90233	48.0306	45.9338	50.1091	-7.05731	2.882
2.9492	38.5209	34.2127	37.1922	-6.50757	3.5281
2.99606	31.0604	21.8552	24.4347	-5.95781	3.37837
3.04293	19.2758	8.71655	10.5635	-5.14725	3.3003
3.08979	14.5319	2.00872	3.02161	-4.30056	3.28767
3.13666	6.37172	-6.16141	-5.26438	-3.23239	2.33536
3.18352	-5.80927	-15.8731	-15.8866	-2.35856	2.37208
3.23039	-13.8574	-25.0276	-25.6065	-2.2845	2.86345
3.27725	-22.1757	-33.3051	-33.0898	-2.60978	2.39452
3.32412	-33.8488	-40.3191	-39.5349	-2.80765	2.02347
3.37098	-38.0229	-41.8185	-40.8908	-2.87469	1.947
3.41785	-45.7632	-42.0546	-40.7859	-3.00646	1.73777
3.46471	-48.7666	-46.096	-44.4227	-3.52808	1.85479
3.51158	-47.8192	-47.141	-45.0557	-3.85722	1.77186
3.55844	-47.4728	-51.8988	-48.61	-4.34047	1.05162
3.6053	-49.2461	-56.7361	-52.4326	-5.33385	1.03037
3.65217	-48.2928	-59.2127	-53.4946	-6.70767	0.989599
3.69903	-42.8978	-55.0507	-48.2096	-8.08863	1.24759
3.7459	-42.1226	-46.2197	-37.4856	-9.18578	0.451653
3.79276	-35.2174	-35.4665	-26.4436	-9.66834	0.645388
3.83963	-29.4208	-26.9307	-17.4898	-10.1083	0.667374
3.88649	-25.3679	-22.1476	-12.0766	-10.5066	0.435537
3.93336	-24.253	-18.4063	-7.89535	-10.4101	-0.100807
3.98022	-13.545	-11.7264	-1.32786	-9.63755	-0.760971
4.02709	-13.1968	-6.57859	2.8156	-8.64206	-0.752125
4.07395	-7.11425	-1.04632	7.0633	-7.60045	-0.509177
4.12082	-0.45894	3.16571	9.92418	-6.35306	-0.405398
4.16768	7.23316	6.41808	11.4596	-4.84455	-0.197016
4.23212	9.30972	9.35444	12.926	-2.9084	-0.663146
4.29656	16.0036	14.3982	16.212	-1.67465	-0.139132
4.34343	17.0403	19.124	20.4599	-0.934314	-0.401595
4.39029	17.6732	20.7182	22.2537	-0.478028	-1.05744
4.43715	18.7769	17.5488	19.9246	-0.0766275	-2.29916
4.48695	18.6137	13.0929	15.4522	0.670306	-3.02959
4.5426	16.8701	11.6932	13.8349	1.67233	-3.81404
4.58947	17.7279	9.25322	11.4601	2.62047	-4.8273
4.63633	24.9956	9.90329	12.2206	3.39381	-5.71112
4.68319	29.2966	8.73938	11.5669	4.67848	-7.506
4.73006	23.1143	8.13397	10.9963	5.49382	-8.35612
4.77692	20.8987	7.99852	10.8229	6.25651	-9.08085
4.82379	26.2091	8.65841	11.3721	6.96654	-9.6802
4.87944	27.9149	7.16718	9.69743	7.62392	-10.1542
4.92923	19.0893	8.53688	10.811	8.22864	-10.5027

## Sheet: Suppl. Fig. 18b
Suppl. Fig. 18b
q_inverse_Angstrom	dS_dT_comp_eu_per_LUC_per_K
0.418499	73.7918
0.465364	56.1331
0.512229	46.9652
0.559094	37.7141
0.605959	50.0514
0.652823	55.3909
0.699688	57.7694
0.746553	60.1579
0.793418	73.9321
0.840282	76.5493
0.887147	91.2416
0.934012	105.754
0.980877	122.778
1.02774	137.471
1.07461	150.813
1.12147	175.768
1.16834	181.284
1.2152	206.164
1.26207	229.209
1.30893	254.405
1.3558	267.137
1.40266	250.177
1.44952	185.858
1.49639	75.7339
1.54325	-47.5466
1.59012	-143.789
1.63698	-210.171
1.68385	-282.939
1.73071	-326.518
1.77758	-355.538
1.82444	-359.482
1.87131	-342.116
1.91817	-313.314
1.96504	-258.803
2.0119	-209.508
2.05877	-140.053
2.10563	-75.4541
2.1525	-9.50752
2.19936	36.3601
2.24623	82.9667
2.29309	101.653
2.33996	115.187
2.38682	127.615
2.43369	129.396
2.48055	121.502
2.52741	119.5
2.57428	113.907
2.62114	103.239
2.66801	89.6366
2.71487	78.3171
2.76174	70.8965
2.8086	62.8437
2.85547	51.5136
2.90233	42.2116
2.9492	33.5555
2.99606	27.1998
3.04293	17.079
3.08979	12.5689
3.13666	5.87721
3.18352	-4.70807
3.23039	-11.6727
3.27725	-17.7563
3.32412	-26.7347
3.37098	-29.9936
3.41785	-35.9764
3.46471	-38.0777
3.51158	-36.9785
3.55844	-35.7253
3.6053	-36.3388
3.65217	-34.4241
3.69903	-29.154
3.7459	-26.9966
3.79276	-21.1797
3.83963	-16.1549
3.88649	-12.3684
3.93336	-11.1113
3.98022	-2.54409
4.02709	-3.07462
4.07395	0.80482
4.12082	5.09353
4.16768	9.92484
4.23212	10.4153
4.29656	14.4064
4.34343	14.8582
4.39029	15.5313
4.43715	17.1032
4.48695	16.9579
4.5426	15.3722
4.58947	16.1184
4.63633	22.0841
4.68319	25.9742
4.73006	21.0036
4.77692	19.1815
4.82379	23.3857
4.87944	24.6167
4.92923	17.2736

## Sheet: Suppl. Fig. 19a
Suppl. Fig. 19a
Column A = times in ps
First row = magnitude of scattering vector q in inverse Ångstrom
Values = isotropic difference scattering in e.u./LUC
time_ps	0.418499	0.465364	0.512229	0.559094	0.605959	0.652823	0.699688	0.746553	0.793418	0.840282	0.887147	0.934012	0.980877	1.02774	1.07461	1.12147	1.16834	1.2152	1.26207	1.30893	1.3558	1.40266	1.44952	1.49639	1.54325	1.59012	1.63698	1.68385	1.73071	1.77758	1.82444	1.87131	1.91817	1.96504	2.0119	2.05877	2.10563	2.1525	2.19936	2.24623	2.29309	2.33996	2.38682	2.43369	2.48055	2.52741	2.57428	2.62114	2.66801
-4.27121	0.770814	37.0269	34.677	-15.7741	18.975	13.9251	30.1198	5.63904	21.2613	10.1855	-3.06782	3.14918	9.71624	-3.42522	20.7757	-14.1744	4.52193	14.1518	12.762	-11.9929	-13.4041	-29.3598	-12.1642	-17.7924	-5.26841	-23.7166	-9.51004	-3.20673	-13.5786	-12.4281	2.27707	25.7368	1.17299	27.6154	7.2965	23.1176	-17.6251	23.2157	3.64461	-2.47173	16.4918	-5.2404	25.2026	9.893	-0.704343	-5.60036	4.35215	-6.41887	-7.51416
-3.28037	11.8082	8.50939	0.70749	30.0745	30.7178	5.53035	-6.30533	24.2282	-1.97124	-1.87529	-2.97535	22.6016	8.52363	0.505259	-1.01644	11.0519	14.4728	-18.8864	14.7438	-23.9497	-15.2575	-11.9127	-7.31294	-30.6645	-41.2844	-5.94867	-36.6667	-7.83805	-18.1207	-14.6535	-15.6555	-10.3859	-4.19428	15.0303	21.4819	-2.02424	14.6742	22.0892	26.831	-4.67196	33.2275	-4.49016	26.3955	25.3435	32.257	9.9651	18.3474	12.572	9.71049
-2.28798	-47.4009	-56.5664	-13.4591	8.9297	-22.4754	-3.57268	-7.52119	-17.7378	-21.0996	-7.40565	-13.6425	20.9574	-13.945	-2.23645	5.63149	29.0198	6.06013	1.21563	-2.97982	5.00479	43.1272	3.99657	43.1961	27.3147	20.6277	17.8991	39.8389	11.7819	33.2225	17.3745	11.3667	7.95313	-25.175	-21.2925	-12.571	-14.8504	3.64572	-25.1366	-8.30336	-23.4327	-10.9237	-39.0212	-17.363	-15.6259	-20.9205	-2.6014	-25.1247	-16.396	-13.5188
-1.53654	-8.31151	-10.0648	-34.3141	-15.413	-13.3564	8.90899	-14.8958	-40.6723	-8.91508	-6.17866	-14.6387	6.86918	-3.6293	15.7124	-18.3345	15.4167	-14.3099	-9.69117	1.69939	2.02786	10.1823	2.3192	10.2947	18.2589	10.4373	-6.07592	26.5593	19.0527	-1.90896	3.51317	-16.4759	-9.37264	-17.713	-1.94397	-16.9287	-20.2286	-8.02882	-17.1439	17.0172	-13.7358	0.0966756	0.42748	15.4659	10.8588	-5.27197	-4.80279	12.2887	12.8914	11.6708
-1.24273	-41.0349	-32.544	-25.3076	15.2061	-11.7435	0.326498	7.13967	-36.9954	-9.51978	13.7611	-2.73231	6.52392	5.34841	8.44071	-2.86413	-14.4288	5.81938	2.02536	1.84649	-6.64748	7.66324	-20.432	46.825	17.438	14.431	5.96686	10.0966	1.73118	-1.35263	2.39609	-12.8141	5.2273	-23.5329	-19.5023	10.1568	-26.7964	-25.6264	-11.999	-3.35305	41.388	-5.44457	1.05427	7.92474	8.64406	3.10691	3.5092	0.822527	14.3704	5.06596
-1.17174	-17.2988	-2.85002	-38.1285	-14.5192	14.1373	-9.79589	6.0242	10.6377	7.26142	-14.3221	-0.644539	-5.80721	2.8894	-11.6407	22.7375	-8.78046	22.523	4.68741	7.92576	8.69213	5.05616	18.2511	3.00226	28.187	6.14207	5.63443	-30.3087	-5.87535	-18.2774	-4.04338	-15.4179	8.94293	-18.598	7.74328	3.5556	0.0975598	0.178061	-11.5522	14.5628	18.5157	0.656216	4.99925	16.6233	3.48565	1.74259	0.257966	3.92924	5.5146	9.42062
-1.09577	18.9129	-0.376855	48.2992	-14.0997	37.3384	2.35374	36.9309	23.8407	-19.3517	21.1629	17.339	5.99904	5.52948	15.0777	-6.38518	0.976489	22.5154	6.32995	12.9818	-14.9619	-7.51776	-17.0738	-31.7703	-40.7775	-35.5889	-23.7462	-30.3547	-9.09241	-6.79171	-5.84413	-24.1741	-18.834	16.1479	23.178	3.40058	11.7574	12.377	21.7297	13.3318	48.0239	37.8113	26.486	23.4034	6.77567	0.29333	-4.08904	13.0394	4.195	-0.402636
-1.01003	10.9752	-34.6915	18.8654	-2.9983	-5.51941	19.9824	-2.29432	3.04282	4.93389	-20.7084	5.48465	-0.900142	7.15622	14.6572	19.0407	5.2059	-33.9746	-12.4709	11.9701	21.369	5.43778	15.806	-17.8874	-0.31197	-4.30045	9.97401	-14.6135	-7.14474	-5.41603	-16.0368	3.23998	1.14764	25.792	-7.34857	2.76469	4.01888	9.93853	8.62016	-7.21942	8.26416	-2.81086	-5.75313	-2.8783	8.96739	5.85432	-6.63826	5.2016	-1.43177	3.3507
-0.928247	34.3564	-17.2614	27.0041	14.157	19.2897	26.3386	28.0483	9.58892	-1.35834	11.5835	-1.74603	6.8096	-13.9926	19.9253	9.10045	20.6289	13.1966	-8.4522	-50.7074	-8.27405	-18.5594	-13.8832	-16.5819	-4.65966	-23.5319	-34.7926	-15.7669	-22.4488	8.20589	12.4759	11.4161	0.297779	29.5891	2.40551	0.125793	5.89908	11.6438	9.63574	-6.33625	13.4963	-1.04957	10.0603	16.5007	-18.7166	3.82444	3.56034	1.10786	10.3986	-7.46861
-0.859693	-6.22153	-0.776172	-16.5047	1.47635	-3.85972	-6.35874	-10.114	-30.6422	-12.9364	-10.8877	-3.4077	-2.16493	-11.8214	2.00873	12.2069	9.50259	6.0558	-21.8128	-11.1179	-6.52077	7.25815	16.99	28.6117	38.0718	-9.62772	27.2771	10.4428	3.16729	17.8366	-15.071	2.25666	13.0714	-21.7608	-4.72929	16.7675	-11.3998	-18.1582	-22.1345	-5.6665	23.4796	4.84962	-10.7025	-3.25839	-26.7929	-5.51278	1.4492	-7.78485	-11.2344	-3.80265
-0.80963	-21.2288	-42.2207	-16.6619	8.17956	1.14225	-9.13882	-12.7616	-13.8892	-24.9916	11.7547	-1.44452	-15.8567	-12.8854	-2.81938	0.380695	-16.4012	8.18436	3.01106	6.88612	-2.53371	-1.53857	19.586	10.6638	26.479	2.16897	9.69429	0.75595	22.3031	10.8192	17.3433	-14.3492	-6.17622	13.6012	-19.3919	-6.92591	-33.9364	-18.778	-25.441	8.52176	28.1688	-7.06029	2.22608	-7.48921	-4.21116	-9.63211	-1.78748	12.2259	-7.38113	13.2864
-0.760869	-37.0737	-26.0817	-25.5487	12.5473	5.90667	-42.2782	-21.9679	10.6214	-6.43256	-8.66899	-1.74424	-13.3905	-29.4147	-4.30251	11.9185	6.88482	-3.0865	8.30786	30.9636	14.2863	-2.95769	38.2018	24.9089	30.7618	13.8359	29.9835	16.9067	9.30962	25.3763	4.06307	-3.36462	-1.27806	-13.6061	-10.4339	-5.06932	-19.9808	-15.5941	-0.0272434	-0.104298	-2.05623	-17.4999	3.33216	-4.8402	-18.3856	-14.767	-0.813001	-22.7161	6.54636	-4.6192
-0.695916	-12.7757	-40.2188	4.98069	1.23651	8.47372	-0.531766	9.0754	-5.0834	-0.480924	-24.1535	3.04333	-11.5332	-3.82567	-11.1328	-3.89652	-6.02855	-11.6022	11.395	6.40373	1.1201	-13.9713	18.6712	29.6068	-5.29007	17.2496	4.2711	18.0392	33.9922	3.92916	16.9468	28.0709	1.63154	-23.8073	-27.0133	-7.56967	0.332242	-21.7781	-19.9863	-14.4278	10.2934	-11.5238	9.39522	-13.9991	7.07797	-6.15868	1.85445	-0.519575	-1.22924	3.94778
-0.614295	-21.7606	17.3014	-50.892	-13.0437	18.1811	-5.6962	2.97396	-17.6072	5.531	18.5525	-0.349652	-1.16032	5.11165	-5.1091	1.18058	-11.9582	5.67661	9.44704	-5.27724	-16.9054	46.6556	4.86562	-0.46468	-5.16289	-15.1366	16.1216	-27.4841	9.84917	1.65326	14.0038	3.59757	9.04058	-6.47872	8.75375	-4.65417	-8.94101	-5.34324	-10.259	0.876282	7.085	6.59891	-14.8685	-19.5284	-12.9228	4.13896	-9.59987	-1.15707	-5.28507	-11.6591
-0.529551	-1.44226	-16.453	-12.9647	15.4456	-40.6631	-16.8274	-8.43096	-13.0699	1.7789	-5.58809	2.74196	-11.8662	-18.082	-12.7778	-18.5298	-15.4779	0.21764	16.6547	4.28221	-12.4541	6.8726	-1.09943	15.7185	-18.5282	14.5085	43.1926	18.2309	12.2356	3.65878	11.447	5.30359	11.1938	3.61225	-14.7591	-17.6926	-23.5435	-14.4574	-14.0787	-18.5508	-13.8338	-6.16538	2.85716	6.90499	-18.5951	7.58108	-8.97188	6.12604	0.928164	11.4539
-0.448002	24.1912	57.5662	50.8094	18.0779	8.51712	11.1254	13.9078	14.7934	-1.71051	19.3942	7.51971	19.01	-17.3953	12.0913	4.55911	6.03104	-12.5102	14.4423	-5.39891	-17.9528	-10.9296	3.52839	-48.1947	-38.2222	-48.8908	-34.8737	-19.5145	-21.5651	-24.6884	4.42316	-7.04481	-8.79289	37.5457	7.3173	7.98755	37.2033	15.0755	30.9809	0.870809	27.9247	19.8284	28.4922	3.67029	-8.81885	14.6501	-2.65118	10.2218	1.77797	2.36932
-0.366653	14.7703	22.376	-26.2495	0.380254	-12.1236	12.6706	13.2888	1.75101	-2.0686	11.1525	5.70623	18.8882	6.10427	-2.99473	-22.8783	-0.27267	5.59232	-0.981286	-13.4448	11.2215	12.6848	-5.14432	-21.8535	-23.27	-14.7026	-13.337	-1.73574	-1.82628	-21.0391	-10.7419	9.81967	1.198	10.8364	13.3647	-1.56109	-0.15108	2.06825	10.381	8.68048	10.1333	-9.25708	11.0658	5.11291	-13.0495	-9.83554	-5.36982	-2.68001	-0.457375	5.83542
-0.285017	30.7842	48.2442	44.7086	64.2838	55.1886	36.5748	3.94567	-4.9673	-16.3211	13.9514	16.4347	25.8039	-8.37684	-13.2059	-10.1247	-11.671	-9.63735	-8.46979	-25.7322	-18.2602	-7.7309	-12.6557	-44.8824	-42.2874	-32.9921	-28.7145	-20.5581	-3.70852	-19.6646	-20.2607	11.7545	-2.57238	16.729	11.6936	25.1903	32.0351	9.40866	30.108	28.4042	35.1943	8.51729	9.21422	5.09189	3.69815	5.14385	-9.05904	-1.44319	-5.31529	-7.62032
-0.2028	-15.6041	-26.5568	13.3827	-16.2674	-13.034	10.0302	-15.6185	-17.7902	-34.4637	-12.5434	-13.0911	-12.0561	-8.64611	-12.8023	7.41741	15.7866	-5.24824	10.7359	23.6836	26.8325	11.3879	12.0572	1.08999	15.1739	15.1829	6.35989	25.3853	-0.197401	-1.07296	-13.1517	1.78609	12.1074	18.7396	0.957372	-13.0482	-16.0622	-7.94041	-13.7256	-6.38264	-3.50825	-11.2453	-3.01828	-13.184	-2.58973	-1.2024	-12.0852	-8.84942	-0.306192	3.05848
-0.123161	-31.8759	-0.913331	-24.0463	7.33836	-5.30018	3.01479	5.83592	5.28039	10.5392	-6.10621	6.13	2.11525	1.58104	5.73087	-14.5389	36.9369	0.707438	-18.849	3.50343	15.4036	0.129479	6.18904	21.2804	-16.6039	-5.29824	-13.3275	-24.8391	16.8678	-1.89042	-0.0536856	-8.20397	-10.7834	-17.5018	-6.96913	3.99278	-0.551132	7.88285	14.3341	10.9083	-0.547542	5.97305	5.91331	-2.64327	1.74048	2.10181	13.2269	4.76736	11.0609	-2.75554
-0.0448553	-5.80216	4.12443	-28.828	10.904	22.0428	-32.8908	-1.05788	5.55783	-10.7937	8.95052	-16.1396	-23.8106	-15.5898	-16.4673	-13.7072	-4.03241	5.88374	13.9502	-6.31097	-30.1062	-7.52453	-6.87505	26.6835	32.4902	18.5458	-13.083	0.069302	4.91072	3.78598	3.37865	0.216535	3.77964	1.0873	-16.8725	-9.87	-19.494	0.202575	-7.11463	-1.14396	-1.7407	-5.64497	10.4407	-11.8632	4.58854	-0.461831	7.6885	12.0098	22.7986	4.75871
0.0347387	76.2218	25.1558	61.7827	-2.14528	61.7244	30.8729	25.3818	17.1341	-24.1944	-1.90428	-32.9495	-29.3389	-29.4986	-26.5015	-45.4831	-19.3192	-41.4615	-19.1793	-79.9271	-95.374	-55.6677	-48.5606	9.87881	44.3114	47.3501	7.67626	35.4293	-2.37447	-9.06619	-1.29954	-13.5622	-22.691	-13.9378	0.331727	22.7645	2.63709	-21.1518	-6.37477	-14.7683	16.4536	42.0003	9.42637	3.63945	1.84782	5.88795	7.35526	10.3053	20.5119	16.5771
0.10911	60.8324	84.0153	53.3825	24.4858	63.3048	43.8226	-7.06084	0.425029	7.29224	-11.4022	-20.4148	-32.4576	-43.9396	-54.9867	-75.5832	-54.1006	-26.377	-55.3858	-73.038	-95.4324	-91.1499	-64.9837	-5.64307	21.6561	14.2166	16.7128	46.0508	22.8786	-4.13918	13.5601	-3.79501	-29.3055	-32.0033	-15.0168	-1.41226	-6.12133	-8.06674	-7.12825	-6.84953	30.4693	20.8194	-10.3075	27.0601	5.74858	4.38167	23.6598	24.4627	30.8677	30.3723
0.17542	43.9656	52.9376	13.2831	-2.94484	1.56818	-15.9204	-10.1707	-16.9723	-29.4461	-51.0863	-42.7903	-33.2874	-41.2684	-51.5656	-57.9793	-36.3941	-60.4007	-29.8564	-42.6231	-55.0193	-40.7979	5.23012	36.8342	64.442	83.4264	81.4406	81.5584	48.0824	34.07	11.5281	-3.50111	-23.6133	-54.1085	-43.5681	-43.0477	-26.5033	-22.5043	-28.7841	-26.2357	3.73013	0.981378	-15.7382	-3.85346	0.417613	4.44239	10.3082	20.6083	20.6707	23.9649
0.226657	-16.1846	19.5061	-3.29822	20.1842	18.5997	-3.83315	-2.83623	-5.64387	-52.6662	-34.5435	-43.0633	-39.6191	-55.3417	-55.5535	-62.3779	-60.0574	-33.7337	-18.4484	-42.212	-49.1768	-35.0471	32.0022	37.8061	81.3914	86.9577	78.7477	91.2969	66.4936	51.1245	15.4459	-9.87791	-36.2075	-55.1972	-33.5607	-37.3873	-29.0613	-28.4902	-25.865	-63.9953	-17.4997	-9.95014	-17.482	7.26807	-12.8492	-12.2399	15.713	8.63852	9.95043	13.2751
0.281178	11.2312	12.43	7.53133	21.7299	5.38375	-26.2561	-19.2225	-18.9274	-22.7624	-43.2669	-39.8569	-44.2373	-61.4231	-66.5651	-53.0206	-9.41716	-15.369	-39.5036	-27.8588	-25.5551	-36.9264	4.46835	32.2465	57.3299	128.35	88.9244	55.2804	65.9481	16.63	11.4054	1.1199	-30.2951	-50.9928	-50.2231	-39.181	-20.9012	-30.402	-23.1256	-29.6053	-16.6606	-12.0791	-12.1187	-15.248	1.94613	8.69451	3.32662	-9.59065	6.81904	2.85193
0.359283	14.099	0.353669	38.259	35.2698	15.7013	27.3169	-1.62757	-26.7123	-29.128	-17.5125	-56.1829	-41.9824	-71.6149	-37.4424	-55.5085	-27.3927	-37.6302	-45.6859	-52.0952	-23.9723	-36.7648	-12.9634	19.7389	63.4419	70.2444	100.989	43.8234	46.6794	52.2191	-5.8436	-7.12202	-33.1589	-35.5329	-53.556	-2.17871	-18.8786	-31.5432	-11.3196	-13.1881	-27.5991	8.30829	-0.984374	-11.4505	-4.10275	3.61095	-6.93349	-1.38187	0.847294	7.21029
0.440206	36.3448	-12.9194	11.1969	20.0064	-0.873084	-29.7172	-5.91195	-4.39494	-22.9101	-24.2086	-56.0029	-44.6607	-38.2136	-56.06	-33.2851	-50.9788	-35.9337	-48.1954	-25.8539	-15.3819	-23.9466	-33.223	28.2136	41.535	81.0196	100.034	66.9627	33.4669	32.1659	-17.0439	-11.1693	-9.16675	-36.2695	-26.4958	-13.3399	-20.2898	-27.1542	-17.9962	-26.4411	-6.19713	-28.7274	-10.4777	-9.30692	-27.6511	5.37979	1.21534	1.61295	9.5977	-2.35597
0.513782	113.848	83.7581	76.2565	83.6005	50.6745	45.4056	15.2235	25.6234	4.55676	10.2224	-26.1753	-20.8933	-34.9796	-26.448	-53.7106	-44.7243	-42.4622	-54.4082	-57.3578	-43.8845	-90.2152	-57.3269	-32.9295	3.54599	-17.1929	12.3854	14.3219	-9.79509	-5.52497	1.78334	-9.88605	-26.9206	-17.4244	18.4065	34.0985	34.1185	40.4386	15.298	9.34058	13.1102	11.83	2.96961	-5.1946	-1.98391	5.00047	10.4739	-2.60161	-12.8599	5.25003
0.591845	52.0837	44.4757	66.3839	4.07553	1.96144	7.18689	-9.61291	-22.4989	-11.1648	-24.4542	-40.1363	-42.3431	-22.1129	-51.3846	-44.118	-25.8725	-9.56511	-35.3673	-25.343	-34.4964	-24.7134	-14.4422	16.6006	48.1189	27.8552	66.6766	57.3545	33.2512	11.2258	-18.1936	-10.8913	-22.4832	-12.984	-18.5805	7.08659	3.25312	-1.16126	8.82885	-16.1506	-16.7635	12.4109	-13.7779	-27.9326	-18.5554	8.05079	-11.4325	0.781285	-18.5056	-16.8932
0.674725	48.016	62.6996	78.8781	72.4878	15.323	61.9628	43.991	33.436	-4.18307	-7.61846	4.12196	-6.94232	-10.1137	-45.0731	-47.8328	-39.7518	-33.349	-28.9693	-55.8251	-41.638	-43.5103	-49.9219	-53.4474	-9.81673	-8.16366	31.8867	-1.90296	-17.3041	-11.9325	-1.322	3.32587	-15.4176	-1.14373	-10.0566	34.2319	24.5018	30.0035	37.4591	-0.341306	33.495	24.176	-4.6856	6.15762	5.05649	-14.8133	-0.852964	-3.43312	-6.4456	-8.84228
0.759139	109.383	70.889	109.119	85.723	48.9509	54.2452	33.8739	28.1142	17.4963	16.7557	1.50684	-24.6451	-36.2373	-26.3237	-34.5026	-39.4649	-21.2548	-66.9445	-57.3002	-48.5557	-39.9123	-54.9905	-49.4913	-39.7364	-36.4338	-11.8198	-22.1269	-32.3535	-31.728	-24.4004	-11.8882	-13.6423	16.6588	18.7509	49.1749	53.1085	52.7483	28.2475	18.4559	36.6649	36.2418	21.3953	8.61124	25.7959	-12.4729	17.1408	7.49606	17.1081	4.38031
0.838487	26.3497	51.8095	48.0115	48.8979	30.6149	30.4392	7.53315	12.5841	-13.1233	0.722071	-12.0534	-26.4463	-25.2059	-36.8759	-7.45061	-49.1419	-15.7417	-50.2722	-17.8983	-14.1098	-42.0848	-32.6754	-22.4618	26.3679	9.21966	28.8163	20.289	11.7753	8.53209	2.36712	-20.9857	5.13349	-0.363071	19.6513	29.5476	11.6654	-0.0438983	18.0771	10.085	-27.4147	-27.4407	-13.8887	-0.446429	-32.3142	-28.0724	0.528995	0.802965	1.25222	-9.5104
0.911858	106.597	110.976	95.5296	75.7416	45.704	72.3079	39.4895	19.8436	-0.983021	-16.4377	-10.8702	-37.3511	-25.3658	-35.7208	-50.6746	-40.9826	-37.3952	-49.3926	-51.5085	-55.1949	-52.4377	-66.7581	-69.3397	-41.1964	-2.29777	-0.0251669	-20.5381	-41.167	-9.95037	-22.5663	-22.5484	4.37221	35.4812	23.5482	21.4566	43.7888	10.4487	39.2976	27.5073	44.933	18.0198	20.2911	1.7666	-3.66401	12.5505	12.7429	7.52256	2.5411	8.07606
0.991208	48.3112	67.24	87.1795	34.2498	20.6057	27.448	2.50088	-4.97067	-17.6779	-4.42332	-22.3269	-28.615	-50.1315	-65.4706	-32.4087	-44.0174	-58.6068	-34.6941	-32.9634	-23.5877	-19.1416	-19.3398	-8.30329	-6.58474	16.7762	49.563	26.872	-0.29876	11.8408	16.652	6.88264	13.8551	15.5128	3.13226	1.51771	9.45247	9.00698	-6.47665	-9.56493	3.28995	-0.03542	-13.2414	-27.0445	-11.2832	-18.3773	-8.92621	-26.0865	-26.8124	-18.6014
1.07376	97.9685	86.9106	60.102	50.8545	46.4312	33.9913	15.0827	-8.54569	12.783	6.07966	-25.0938	-40.7611	-34.9747	-16.7776	-47.6661	-26.0447	-35.6961	-59.2579	-30.9555	-43.8434	-13.9869	-46.2316	-6.63422	-10.682	-4.57109	-6.21815	6.44125	11.5707	-20.5208	-7.83121	33.7041	3.29217	9.46173	36.1575	12.3269	25.3708	8.80758	11.8832	-3.48984	10.2111	3.79086	-0.38319	-9.49289	-17.5497	-11.8277	0.689061	-5.85465	-14.8302	-14.6477
1.14509	80.4673	45.0903	80.4398	69.946	5.95095	45.0743	14.8253	6.86764	21.2351	-3.13536	-14.3557	-34.9849	-31.1792	-30.7838	-59.4212	-23.9872	-22.0818	-43.0266	-23.8029	-9.89423	-19.4903	-28.1841	-20.238	-28.8919	-17.1719	-18.6528	-31.0076	-4.71037	-30.0781	-27.3605	-6.96239	-0.866971	22.7922	61.4036	44.0503	49.5727	12.6147	2.51	16.6202	15.6722	-12.3578	3.12768	-13.9406	-20.1943	-13.4052	-10.7349	-1.29142	-10.7067	-7.02946
1.20052	79.79	92.3199	90.6404	66.6547	55.707	46.8893	47.8246	4.80518	7.37789	-8.37217	-17.8953	-36.801	-27.4399	-31.2489	-37.8804	-39.596	-16.3873	-52.7878	-40.4737	-41.394	-54.5243	-26.4634	-45.8835	-28.6379	-11.7645	-22.1273	-47.1911	-43.5538	-10.5349	-12.467	11.1641	13.5084	18.906	32.219	42.8188	41.6157	20.8656	26.6695	8.77116	14.3278	3.70152	7.09397	-0.466028	3.05395	2.15564	11.9045	-10.1455	-4.44452	-2.49254
1.24803	88.8457	69.9378	52.9171	61.4903	65.8208	53.616	24.0275	19.0658	19.4157	6.13014	-28.8825	-25.2119	-24.018	-28.1753	-44.6925	-48.358	-12.8684	-33.6666	-50.0772	-17.5964	-39.1324	-42.672	-32.9374	-21.6391	-22.5803	-2.39779	-30.5316	-34.6767	4.12299	-18.7152	10.9825	19.6946	-0.649951	44.4799	28.0149	31.3026	37.7951	18.635	14.3168	2.01213	6.51384	0.355717	7.28335	-12.9668	9.16408	1.27238	-10.2858	-21.3502	-10.1889
1.31048	100.736	61.3637	83.5374	76.0581	71.3787	83.4562	49.9969	5.3315	28.3266	4.70049	-13.8572	-8.74742	-31.4603	-34.3682	-59.6157	-53.5372	-26.5216	-59.727	-37.9793	-38.1554	-46.8453	-30.3794	-33.3295	-24.559	-14.8647	-23.6385	-63.7071	-29.7875	-22.7922	-2.05659	7.28279	-4.07851	18.425	37.1374	50.6671	50.3066	38.4171	28.0948	21.9555	18.4468	12.7752	-8.15404	-6.79825	-22.6657	6.54311	1.63611	-8.44625	-14.5413	-20.3988
1.3902	58.6926	126.079	102.975	105.443	73.2672	47.5305	39.6195	29.3212	41.5865	5.61572	-6.6914	-3.2241	-7.28527	-24.8994	-55.806	-67.228	-33.7426	-33.9997	-48.3929	-30.0445	-70.8513	-72.7127	-47.6696	-39.8534	-54.4315	-61.9848	-54.0201	-44.2467	-17.8233	-23.2701	8.17005	11.0023	40.2797	30.3653	53.9654	56.2202	40.2804	31.846	32.6587	34.666	4.20647	12.7271	4.42392	-7.71296	7.94716	8.18389	1.98888	1.02773	-0.891537
1.47561	131.951	108.453	90.7265	98.9799	82.0568	63.6566	30.9285	45.1451	31.2531	26.5734	5.10799	9.32669	-15.3525	-2.86054	-34.7268	-32.4202	-16.69	-30.4963	-34.2051	-46.1685	-55.5453	-82.4683	-60.0177	-77.0356	-52.9798	-34.2754	-77.585	-35.4674	-58.6034	-24.4153	1.75374	19.7076	32.7067	53.3614	47.9787	83.4386	65.0633	50.7568	42.4198	24.5224	25.7279	28.1316	0.266314	-4.78219	10.2599	0.831145	2.37436	-6.37173	-7.128
1.55878	143.587	48.9323	119.222	91.4369	76.8968	53.376	26.1507	24.8784	-0.585882	16.2066	-8.61715	-26.1025	-6.19111	-29.3512	-21.1739	-46.1967	-42.3849	-35.8778	-62.0382	-6.79323	-14.8246	-61.704	-53.2817	-73.0904	-62.0993	-45.1589	-57.7335	-26.5335	-32.9324	-19.0873	25.4226	29.7481	-3.99666	59.3929	53.8698	50.1216	54.11	25.9478	13.5598	-8.45944	24.003	18.6025	7.66891	13.6708	19.0534	-1.44602	4.86716	5.54923	-3.45897
1.63939	72.51	109.447	62.1594	65.5457	45.8768	19.0705	14.3189	-4.0499	-19.2115	-4.81454	-31.1335	-27.6376	-18.8056	-37.4371	-47.7223	-58.139	-19.6412	-50.0242	-27.2921	-12.6456	-48.4464	-42.4892	-30.3178	-5.78033	-8.84165	-5.58045	-22.2985	-16.2166	-8.63868	1.89114	1.03571	25.2941	20.2957	11.1326	23.3223	42.6847	29.0909	-2.65961	9.25265	-17.0711	4.0475	7.18726	-11.0006	-9.41308	-11.1034	-8.65459	11.8071	-5.78344	1.3282
1.71779	113.67	93.6514	103.303	66.4374	62.7222	64.0649	43.7504	42.456	22.0512	-4.9241	3.40121	-25.2579	-12.5728	-16.3447	-35.9922	-68.2683	-13.0709	-61.1723	-31.9159	-47.6002	-41.6394	-60.5417	-76.2143	-76.7909	-44.4957	-71.6556	-70.5951	-48.8891	-39.4742	-7.18654	16.5985	17.0012	37.1552	51.5325	46.0204	61.2265	45.1194	29.0123	47.5113	11.2782	22.8685	16.9734	-10.1224	3.80585	17.6385	6.04994	4.21341	3.8505	8.73349
1.79776	90.0065	133.835	91.0982	70.0845	59.5114	49.8243	36.9421	24.826	27.8829	3.37339	-4.01337	-26.6849	-21.5594	-38.4116	-35.5032	-56.6035	-45.6059	-49.905	-42.9979	-56.7461	-51.0886	-46.5656	-28.1068	-66.9944	-55.8209	-36.4378	-62.3634	-67.7664	-26.8264	-18.5355	-10.6929	27.5472	47.9353	52.7187	46.0949	56.7205	36.1455	17.7313	17.3166	14.2192	16.7074	19.9968	-3.1214	5.7015	18.6171	9.23639	0.53039	13.6833	8.10364
1.88824	93.4371	95.4878	115.373	56.0351	50.4804	51.5334	37.1843	12.6604	5.61729	-8.76394	-12.214	-21.0406	-31.874	-49.949	-25.3044	-35.7602	-7.26073	-46.0157	-41.9284	-36.5157	-45.3294	-40.503	-37.9242	-82.3808	-63.2993	-51.1003	-55.0232	-31.0873	-1.11387	-20.4118	2.68996	16.0905	24.5863	36.3724	54.7858	43.472	24.398	23.4931	18.7753	-3.69016	32.459	21.2124	1.75464	-11.4503	13.2089	18.5028	23.3127	2.84073	9.87007
1.97334	88.9495	97.766	75.1362	28.1029	77.7638	24.5074	27.9504	36.6033	-15.1326	-6.52162	-8.3869	8.39781	-37.0154	-21.6955	-33.3268	-46.2089	-28.4066	-31.7812	-42.577	-30.2966	-35.0201	-6.17795	-51.9103	-14.4394	-61.667	-66.2892	-11.122	-40.2594	-34.6786	-9.93018	-4.10622	16.8158	1.90413	33.7849	41.6777	45.2642	38.6902	22.3806	30.3138	-16.082	41.0207	0.578284	-3.54591	8.80513	8.65753	11.3078	10.4154	10.233	-3.75845
2.05402	110.434	93.8718	105.867	80.0816	64.1143	31.0682	12.8648	16.1218	-0.23728	-9.95717	-7.59804	-17.6619	-40.9787	-34.7607	-44.1044	-22.0153	-29.2119	-46.0251	-28.3702	-50.3704	-47.6244	-40.9074	-61.0974	-21.2702	-45.8207	-25.6597	-56.5718	-29.4492	-5.79702	-4.9772	9.54231	22.3798	58.6383	37.355	17.7575	40.8176	29.7226	3.33267	17.281	11.1451	21.6032	10.5537	-5.41147	-4.38894	-10.6606	-3.89791	-3.47711	-18.4032	-0.543204
2.12768	145.441	158.123	176.827	133.383	125.373	89.9745	77.6395	63.1983	35.5092	35.8193	8.88166	19.5095	-6.4434	-15.4028	-29.6872	-49.8917	-42.6436	-51.0896	-62.8361	-88.6175	-57.556	-113.179	-135.807	-134.889	-120.711	-126.393	-100.963	-67.0601	-43.2786	-33.5576	9.55501	31.4332	67.0549	68.2129	96.8919	78.1304	91.5644	74.2601	55.2416	24.0893	38.4691	28.5206	10.416	8.78188	21.01	18.8381	13.1645	0.00659427	5.70507
2.18626	100.683	156.016	92.7188	102.407	59.2192	66.9209	51.8747	40.1695	24.553	9.81891	-9.22782	4.96198	-25.2532	-25.0854	-22.4809	-29.3043	-46.288	-35.4803	-40.9312	-72.0274	-70.9901	-65.895	-93.8419	-98.0297	-50.7444	-76.5052	-90.8078	-49.0729	-28.5276	-10.9649	27.5581	40.9835	36.9346	53.2578	57.9662	63.0592	53.216	34.0605	5.34176	33.9134	21.3247	3.56022	1.18834	-1.82367	-3.1874	5.48573	11.3846	-9.73267	2.54501
2.23368	94.6235	97.985	90.0673	73.5956	56.7362	31.5842	29.7313	25.1261	-4.70796	23.4016	-2.50681	8.08572	-16.6455	-34.7419	-37.286	-38.4991	-27.6117	-51.9391	-34.018	-44.284	-64.1371	-21.6618	-57.142	-43.383	-49.9293	-34.0269	-48.0961	-28.5158	-14.5711	0.0385898	-0.0398605	25.5731	41.2593	22.1219	43.8181	47.1156	42.3944	12.2224	17.9563	17.6417	17.7086	1.12891	-4.16095	4.7854	-5.48063	-5.19891	-12.667	-20.4979	-5.93655
2.28754	73.1642	116.621	88.1031	73.0054	46.8638	21.5399	29.1059	28.1834	7.1607	9.21759	-14.7908	-10.8163	-31.2064	-10.3037	-28.1144	-43.3999	-33.4415	-44.7508	-25.2609	-39.8255	-35.7537	-35.2751	-35.7914	-39.3505	-45.1643	-55.5287	-39.762	-6.92419	2.25782	-8.15969	-6.79629	31.6857	40.8026	30.6198	60.2943	40.2562	26.4523	5.89551	11.0931	9.65758	16.517	-4.83345	-9.41352	-10.9258	-9.1587	-13.1703	-15.8438	-13.673	-11.5152
2.36469	145.277	118.629	139.368	83.2311	72.9066	57.4099	49.9854	22.7573	38.7328	21.7598	-6.22665	-11.9667	-17.1969	-17.4325	-25.9165	-45.6684	-41.097	-42.1918	-54.7983	-48.732	-82.6764	-48.6367	-57.5182	-70.2111	-68.4655	-69.6887	-56.2272	-23.9188	6.02357	-13.5073	-6.67705	14.2048	41.3344	43.3315	62.6807	54.676	69.572	44.227	34.1251	-13.112	48.1167	17.0724	12.7251	1.34198	9.38191	-14.8373	-14.8371	-29.1923	-12.0738
2.4479	138.44	95.2983	117.615	124.067	79.1032	79.2704	39.9057	41.2758	13.773	15.9515	-15.6803	-10.2679	-20.4875	-7.71854	-33.4096	-46.9162	-18.8548	-61.1049	-53.5282	-92.7207	-77.7157	-76.3195	-63.9971	-87.2514	-88.2813	-55.2194	-61.4487	-36.1494	-29.5375	-21.5999	7.98545	37.7507	55.2642	44.8676	57.442	57.2429	63.2836	39.6485	13.9886	-4.27672	5.04414	15.5228	1.78779	16.6506	10.3326	10.7313	-5.96501	-1.78333	-7.76944
2.52949	73.611	110.376	58.1476	66.8345	36.2073	39.6153	34.4982	29.0991	-0.386048	6.48341	-19.1361	-23.9364	-17.6058	-21.4478	-35.7333	-35.6128	-21.0936	-18.2211	-34.1745	-13.4433	-32.8259	-31.5142	-41.7056	-36.7249	-26.6949	-56.2999	-28.748	-25.6088	-16.7043	9.38829	2.04306	15.5884	39.853	47.6485	8.60037	55.3284	37.0932	27.65	-4.48823	6.21077	-5.1729	5.66254	7.88261	4.57971	-1.8481	-12.0722	-4.92354	-8.30289	-3.95839
2.61075	84.6102	103.321	144.406	68.9478	72.4726	44.8662	52.4369	38.4122	19.3906	15.0882	7.21586	-9.63483	-34.5031	-15.9863	-22.2187	-10.3177	-46.6681	-30.3192	-69.2112	-37.8695	-34.7876	-48.4768	-88.0762	-75.4207	-72.0391	-109.236	-62.0233	-45.2395	-24.8397	-12.8646	21.3693	19.598	27.8742	57.0413	36.6446	68.5942	69.3882	27.3382	24.9157	36.9169	28.2976	17.8131	4.36239	-2.39756	-9.94297	3.49192	11.676	0.510966	5.1883
2.68985	97.4121	98.6739	103.289	57.8124	56.8411	42.4234	4.52618	15.3155	17.1337	11.7726	-14.5516	-5.35074	-35.9205	-39.6203	-25.5548	-39.2088	-25.0092	-31.4978	-47.2955	-25.3463	-40.9194	-25.6479	-45.9551	-39.9458	-59.4313	-67.3249	-72.6466	-30.7574	-15.7711	3.59046	19.5905	25.8944	20.7544	50.99	40.6212	39.3004	37.679	6.46123	36.2475	4.47616	8.53255	26.5384	9.4544	11.9118	-6.58419	-9.0574	-1.99485	-7.50562	-6.78527
2.77335	82.4481	110.483	102.25	68.4203	45.8811	56.3079	21.6123	35.9758	-18.6918	0.880445	-26.806	-12.7383	-21.0757	-14.7084	-42.4098	-3.17114	2.00385	-41.0976	-27.0033	-40.7924	-48.7562	-55.6643	-42.9869	-39.9998	-43.1103	-35.3221	-59.327	-40.7141	-48.106	6.82202	-4.22738	36.431	19.4458	28.2441	59.7112	55.8156	42.5582	31.4235	36.1472	-6.76137	22.2184	1.91431	4.7681	2.07172	5.84857	-1.8601	1.37272	-6.48949	-1.21428
2.85643	56.0952	65.4547	44.3228	42.9032	2.59538	49.9946	29.5186	-6.82079	-12.4114	22.3881	-10.6431	8.50835	-17.7539	-28.021	-16.2373	-0.744065	-31.7464	-0.680368	-31.9191	-20.3051	-29.0222	-12.2573	-0.712425	-25.5812	-45.1909	-15.5149	-35.3875	-27.4711	9.05711	-2.95879	-1.70391	18.663	33.8492	28.9971	36.9039	21.2347	32.7226	13.1372	8.89002	-7.88644	-16.2126	-7.47755	3.55946	-3.57514	-2.0077	-14.7365	-13.9239	-15.768	-0.614359
2.93349	87.1145	63.5966	87.9946	63.2467	79.6983	52.4432	42.4453	47.7549	18.222	10.0074	-9.93093	-3.64481	-27.5926	-23.5871	-48.9772	-35.2745	-25.2005	-40.6324	-31.6891	-16.6443	-37.1325	-41.1058	-24.0258	-42.0908	-45.2457	-62.3949	-44.4552	-30.8905	-4.88749	-17.4457	-1.87396	30.7039	16.9798	49.1543	63.5862	24.298	35.3909	44.8418	10.0362	26.2892	-8.90841	4.08901	12.6531	13.6559	-28.8446	1.44429	-5.02491	-3.66716	-3.58665
3.01356	71.0245	94.2882	87.8073	92.0859	83.3078	40.9343	37.0618	16.8679	25.0341	7.05113	5.03479	-15.164	-14.8442	-19.7947	-19.7015	-24.9836	-34.0595	-27.0115	-41.7189	-11.474	-43.6639	-56.624	-41.4064	-41.8163	-37.2195	-67.5504	-49.6212	-59.5519	-32.313	14.3633	29.3717	9.60373	46.7071	26.0031	54.1322	43.9672	63.6533	13.817	33.0921	14.4029	6.68135	11.926	2.8436	-0.14507	-4.07927	-5.28833	-2.47202	-7.19016	3.19032
3.09677	125.944	110.877	135.846	106.186	85.4515	66.5862	64.337	26.3444	21.2459	18.8911	1.35693	7.00454	-17.7874	-25.0141	-27.4396	-13.4185	-55.0237	-36.6616	-63.2169	-44.4268	-82.4936	-78.4216	-66.866	-67.478	-74.1928	-73.2098	-47.2615	-29.3944	-25.566	16.1159	9.45894	29.7237	33.3207	37.2993	52.6276	58.8005	56.7886	40.9728	50.0806	-5.99371	23.5429	16.3632	14.5443	15.3636	24.4152	7.25665	-6.2675	-3.62341	-7.64866
3.16557	112.309	93.3772	83.0377	69.6789	51.5539	36.9913	30.2589	22.0844	11.5387	-9.30833	-26.2576	7.29918	-0.349198	-29.9039	-24.0468	-33.2016	-26.846	-33.1445	-44.5752	-36.4773	-57.4904	-37.9417	-19.3151	-50.3716	-54.8307	-64.7207	-63.1109	-31.4942	-7.16225	-7.17202	-9.12869	40.692	18.5636	36.6718	71.866	27.4972	45.7876	9.33245	15.0377	-1.28987	22.9792	7.58068	8.94641	14.738	1.84041	6.84652	6.45522	7.23763	5.98472
3.21432	96.8918	117.221	73.644	112.224	59.8891	68.5795	38.7664	12.6878	13.1241	21.9869	9.1802	4.7282	-5.65215	-22.1838	-27.1805	-15.7491	-20.321	-25.1373	-35.8626	-57.4055	-64.6006	-39.3616	-66.1978	-61.9329	-42.5303	-69.895	-83.4741	-46.6687	-39.0115	-12.2453	-4.04888	39.5093	35.6932	48.1883	56.4454	59.602	50.2736	45.5431	49.5504	9.55792	10.8189	13.544	8.68237	8.27707	8.17642	0.800506	-10.7857	1.00634	-1.51991
3.2634	82.5967	94.8072	88.3878	72.1225	44.0768	35.2698	56.7658	26.7181	-2.30525	10.3318	5.36182	-16.0447	1.04516	-14.4548	2.79022	-22.1278	-19.353	-39.4669	-24.6455	-32.5426	-51.2763	-29.1151	-45.0596	-47.9083	-25.7706	-66.8423	-61.3419	-39.7039	-18.2406	-1.17273	10.3932	8.62767	19.4041	25.3124	56.7337	71.2585	48.1474	39.7511	10.4951	24.1061	10.1882	1.50564	-6.49366	-4.88046	3.84134	-19.0502	-9.3726	0.886337	-1.29322
3.32904	60.5427	60.175	84.0208	74.2453	65.0267	49.0847	14.7841	28.0393	-23.7997	-13.0232	11.8091	-17.8545	-35.4307	-7.7873	-9.42937	-24.2428	-37.6212	-19.8027	-38.0443	-42.0848	-37.1768	-36.6955	-47.188	-62.6827	-43.2819	-31.9377	-62.5496	-21.8726	-7.76703	-18.2642	14.4216	4.25328	29.8484	46.4394	45.8078	25.6784	29.0044	13.6652	10.4849	15.7529	16.7886	15.7466	-7.93408	-1.93231	-9.61072	-10.101	-2.54801	-6.58152	-7.69403
3.40549	107.197	143.522	68.0994	88.3594	78.6637	52.7257	38.5223	38.9358	-0.330475	5.72906	8.03175	1.66494	-9.73073	-9.28512	-34.0753	-36.3381	-33.0083	-14.1459	-21.1657	-42.3473	-41.0384	-45.4714	-78.5799	-77.4546	-64.2076	-71.5412	-72.7874	-79.5763	-46.3516	7.90365	12.2542	2.19962	32.98	52.8156	68.7608	47.2145	48.7874	59.5408	36.9514	16.2992	34.2424	6.61123	22.7651	29.396	37.6713	15.0836	5.97486	-6.35808	7.43509
3.48039	73.8952	94.7331	48.136	87.8017	35.4732	59.5551	35.2468	28.302	18.7318	15.6137	0.483022	-5.67267	0.876643	-33.0246	-22.6678	-43.7127	-30.1681	-24.3699	-35.5218	-13.3813	-20.7355	-29.9588	-21.6452	-35.4754	-55.1699	-56.0126	-43.8084	-20.6937	-50.7882	-7.76316	3.91148	14.4861	47.2613	43.3146	62.2848	48.7311	39.7812	16.1143	28.0101	6.0268	30.3097	-2.78499	21.0427	5.49445	-15.1383	-4.03892	-9.6058	2.51924	6.7079
3.56327	86.2338	88.8632	100.915	52.0359	58.1643	26.3142	63.2486	23.9892	12.6986	7.23978	12.5321	-15.0003	10.6143	-12.3075	8.06661	-32.1582	-15.6603	-16.5783	-52.5778	-44.86	-54.8727	-23.1373	-41.1976	-56.0713	-87.9649	-56.7169	-61.7414	-36.3819	-36.3389	7.30455	-0.545865	39.1471	56.6318	53.8709	39.4895	45.7243	18.8867	22.1355	28.1709	27.078	26.5155	9.0131	9.96572	-6.4164	4.49836	-28.5469	-4.07794	2.90846	-9.31545
3.6494	89.2359	77.1703	88.2869	50.0807	53.2464	41.3252	40.6405	29.4963	0.439677	0.14947	-0.612567	-10.9286	-21.8153	-24.612	-17.6676	4.79219	-13.8298	-44.0418	-36.8324	-40.3417	-42.9727	-58.0588	-52.2062	-62.4807	-55.7896	-52.5814	-80.3573	-42.4958	-39.7742	-9.94797	1.80142	13.0161	27.5234	47.8577	57.32	47.6769	23.9531	16.4725	45.9615	20.548	13.0422	7.18466	12.3826	3.68712	9.04661	-14.5417	-8.52558	15.4126	8.16637
3.72713	93.5553	95.0366	83.3838	73.5258	32.7127	33.1623	24.4023	10.7099	11.6177	15.7149	16.3306	-4.26536	-3.41119	4.5523	-20.2918	-28.2169	-28.4381	-31.4704	-15.2378	-40.1416	-42.9241	-23.5482	-39.8487	-55.5872	-45.7654	-76.2023	-48.2955	-55.834	-14.2777	-0.202451	-10.5705	37.5111	34.1476	38.2999	72.164	35.3327	32.5162	23.6272	26.0811	31.9391	0.290498	-1.84184	1.07716	-0.962729	-2.55023	0.76501	-4.80481	-6.85354	4.6651
3.80709	131.759	103.63	125.464	89.3793	70.9058	57.5216	54.9333	52.4704	39.6383	25.8262	11.851	1.39976	-6.0435	-11.0285	-8.85874	-46.0978	-13.5392	-31.0566	-43.3102	-59.6536	-68.4167	-54.1427	-79.9815	-111.497	-70.7892	-97.5297	-102.266	-62.1661	-80.7447	-21.7951	-9.9923	33.1605	44.5612	49.4132	79.1309	54.7971	57.2927	72.7353	64.6271	34.5772	36.7616	27.1891	41.9118	22.8643	18.5063	21.947	0.624626	5.68563	20.9506
3.88935	88.4911	73.0581	113.292	121.634	58.8445	55.9184	38.9333	35.7788	14.8815	22.9919	19.104	-6.01082	-2.58646	-16.1727	-12.0995	-51.2677	-19.8256	-37.6523	-19.1773	-48.4018	-43.4231	-56.9543	-64.651	-55.9474	-80.093	-44.4744	-53.5024	-34.7153	-21.9955	-12.5674	-9.306	23.1576	19.7134	36.2815	62.1057	69.7502	60.1446	22.8995	28.8674	35.1071	8.67093	8.09183	2.2224	3.97108	9.0751	-1.28624	-16.6051	-1.47128	-20.8268
3.97343	66.6373	58.7466	41.2385	97.092	24.7533	21.3608	39.813	11.4777	0.114199	5.92179	12.7416	-11.936	-24.8456	-21.0726	-15.382	-36.4473	-24.3451	-21.5458	-21.0733	-24.5919	-15.2186	-32.549	-39.6556	-32.6905	-30.1876	-65.1218	-77.3473	-21.9724	-11.1846	-23.5632	-7.38462	27.3939	46.3698	29.1936	39.9902	32.2678	28.6185	7.63299	30.8365	11.639	12.0993	6.05114	1.05413	22.692	9.48411	5.41596	1.41352	-8.02591	2.07131
4.06104	83.3784	88.3224	60.5829	91.4723	36.0976	47.8168	19.5515	26.6928	-1.98696	-1.48805	-6.35322	-7.23635	-28.5471	-23.8704	-35.2702	-29.1018	-8.16736	-31.8926	-32.6749	-18.7765	-24.4926	-35.3075	-51.9395	-29.7678	-45.8323	-82.0468	-63.4378	-28.4244	-28.5219	2.15404	26.787	32.6709	21.704	32.1688	42.6035	52.4601	32.8199	12.2787	21.1197	20.1867	17.2155	-8.91001	20.246	-10.4018	12.0346	17.977	1.37571	5.2195	10.8864
4.13786	97.4045	111.932	91.7733	64.9399	52.9721	65.1742	50.0457	18.1708	27.8668	16.4711	2.77606	-10.3292	-27.7759	7.2682	-10.0921	-21.3443	-38.0998	-18.3356	-43.2458	-48.8248	-41.7867	-35.6846	-63.663	-58.1941	-63.4282	-68.2159	-65.9904	-48.1806	-32.4493	-14.0439	14.2146	35.0246	34.1973	55.0381	63.2686	61.1289	37.0002	27.5472	45.6343	20.3252	15.5384	-4.90852	3.38906	-10.0544	-1.2336	-6.82073	-24.1372	-8.19063	0.00145723
4.19105	139.01	102.729	89.3683	74.58	39.6237	32.9383	61.7989	23.8999	12.0051	13.4789	-0.980884	-0.439989	-23.1535	-18.3245	-29.3527	-21.817	-47.6816	-20.912	-10.8431	-45.5327	-56.2352	-40.4851	-82.0084	-80.9164	-88.6049	-70.7085	-86.2732	-35.5269	-19.2845	-13.263	17.0209	38.3824	51.5525	55.1762	35.2036	35.2821	44.9344	44.6262	26.9264	34.8647	8.72841	15.0239	12.6273	-28.2653	-8.05564	-1.46523	-6.70962	4.99572	5.06858
4.23722	88.0618	110.738	110.216	72.7311	28.0666	25.7053	53.0063	36.8427	30.0238	10.5432	-7.25968	-8.29838	-23.7762	-10.8436	-24.2929	-4.17243	-30.0976	-26.8624	-47.8342	-30.124	-38.0759	-20.9636	-65.6526	-57.7975	-71.5228	-55.7117	-65.6778	-24.362	-38.8792	1.02134	18.316	28.2757	31.3012	41.7456	40.3711	34.9091	55.5861	33.992	36.02	26.7979	0.436473	12.5064	4.99148	-2.09469	5.17444	-19.8326	-10.8502	-15.2644	-19.5556
4.30009	100.147	78.1024	69.761	90.2879	73.1433	42.8864	7.19166	42.5027	45.0345	24.2623	3.44772	-18.4891	2.27672	-19.0154	-4.22472	-20.913	-31.2145	-31.9484	-50.5566	-50.5619	-38.2999	-41.722	-54.4611	-67.3318	-58.6446	-83.6983	-73.1862	-71.5555	-20.1563	-19.4843	-24.7701	33.0175	15.776	43.2721	41.8084	49.0384	50.1565	47.8006	35.7363	19.9022	40.5123	22.2154	27.9121	32.543	45.9246	26.6089	14.1232	8.65313	27.4009
4.37853	161.276	142.213	103.941	109.529	99.0935	80.5405	83.5472	62.6631	32.3025	29.3349	16.5106	-7.95398	-6.0785	-16.1249	-4.74729	-27.2276	-33.1757	-29.922	-63.6745	-45.2845	-67.0395	-92.0315	-113.002	-126.267	-132.846	-128.63	-104.517	-75.2549	-61.5886	-22.3704	8.05305	35.6165	54.7723	56.4233	60.7343	87.2651	75.7849	57.4504	63.5527	38.7396	28.8331	43.7742	39.4294	31.9124	44.6961	23.9325	19.0694	8.58288	26.6208
4.46356	71.2062	109.487	74.8735	99.3229	61.0265	54.7498	32.9761	23.7645	28.142	23.9231	9.83182	5.98629	-21.2203	-25.4709	-10.5565	-25.2291	-36.2333	-22.0692	-31.59	-40.046	-60.2763	-33.4009	-52.5699	-95.6112	-79.5202	-100.722	-77.5732	-61.6388	-43.7311	-21.9105	2.22897	17.2315	38.1091	36.2283	58.0793	53.317	33.9784	50.7102	39.4382	40.5536	26.8997	42.5189	37.4194	28.1868	14.6027	6.44046	19.9374	9.14069	20.9278
4.54578	132.214	64.9315	87.6543	80.9453	65.864	38.8194	34.4122	33.2307	37.2103	39.024	16.3183	3.42933	-30.9333	8.20044	-16.4705	-12.8776	-2.61319	-27.5568	-47.3087	-43.7991	-78.1109	-24.66	-80.255	-55.3466	-91.577	-98.0998	-79.3308	-84.4325	-46.8101	-4.79539	-2.63891	22.6304	55.4503	31.1091	67.2281	36.9349	49.4623	43.7445	30.5637	23.1161	28.1378	24.7541	40.8845	44.5139	23.199	24.7766	21.7524	19.0272	13.3478
4.62455	95.3603	111.622	46.1103	99.1312	74.9007	28.1123	35.8776	43.9912	0.998268	-1.29709	9.99255	16.581	-27.9406	-10.5089	-9.70081	-50.1232	-53.091	-28.522	-47.2459	-41.8937	-50.2178	-49.3946	-74.6453	-75.9887	-54.3011	-62.5439	-58.2166	-39.7283	-55.6364	-7.00427	20.3255	3.39915	30.7889	33.8463	40.0393	48.6772	29.6187	32.6032	32.5248	24.4926	22.5782	21.8707	13.8604	4.84001	32.8696	15.7302	9.64171	4.58918	11.6911
4.70896	37.5389	68.2062	81.301	85.4043	72.0151	31.381	60.6294	30.9421	5.61342	6.33705	4.82495	-22.2832	-28.6972	-13.3218	5.10805	-5.23781	-35.9534	-6.9575	-29.1373	-25.8902	-36.8998	-53.852	-47.4779	-36.1663	-53.3454	-64.9725	-35.4428	-35.5816	3.71289	-3.0312	-9.72137	10.142	19.5585	39.839	42.6497	52.6505	28.5203	41.3575	23.4125	7.45779	-15.0992	-8.83949	-19.145	0.274775	29.3875	2.62847	4.64202	-10.9764	-14.167
4.99475	77.765	62.662	69.0444	97.4235	56.8638	21.3444	33.5537	22.6103	6.11096	12.3007	6.66636	-17.2903	-16.4976	-20.8343	-31.8084	-43.5284	-17.1255	-42.1727	-30.8571	-12.8458	-19.1914	-57.1093	-45.7428	-63.3564	-62.4716	-55.4806	-45.0962	-39.886	6.65536	-1.08657	-4.8873	31.4649	-0.610734	34.9964	48.2557	51.2632	17.1726	20.9253	28.9791	16.3869	-0.32126	13.6168	3.00766	-13.4448	1.67849	7.03697	10.2766	-4.25901	7.68905
5.73124	133.286	75.9015	85.4014	77.0124	72.7973	33.5807	49.846	21.8989	-7.81059	16.3136	3.2889	-5.55572	-3.68155	-5.64499	4.59474	4.31105	-22.5907	-35.2859	-41.0718	-60.9476	-25.2233	-57.2777	-77.2686	-79.2196	-89.2733	-107.37	-66.7649	-49.8309	-35.4923	-29.2383	8.18033	5.23812	20.9103	49.1218	60.7721	54.7201	53.9904	37.1178	33.93	48.5074	29.9351	47.333	10.6334	17.5389	18.118	2.24839	8.45105	11.7162	20.5866
6.72649	147.569	91.7182	100.701	71.4501	77.9992	58.1757	49.0483	40.7925	35.6061	33.3605	31.4928	28.2833	-2.63396	4.11214	1.57686	18.5179	-40.1038	-27.4255	-49.7436	-42.4911	-49.0409	-81.0032	-62.4218	-77.5456	-88.8867	-105.48	-89.0989	-69.335	-37.8569	-22.204	16.5802	39.7252	34.8813	59.4332	81.1145	47.4795	49.2222	56.1461	41.6577	35.0507	15.4985	30.2446	-1.4221	34.7704	25.7795	3.12488	1.78798	12.98	1.06849
7.72809	40.6735	74.3644	66.5399	49.3834	46.3808	46.5597	36.349	1.57606	20.1877	12.8818	31.2947	-0.696783	-20.79	-12.3052	-8.52111	11.4595	-20.6046	-28.7678	-58.1814	-38.1354	-9.94728	-53.8892	-35.5844	-29.7035	-52.1634	-48.1468	-72.0154	-25.3535	-35.3331	6.63969	-0.37888	19.0621	45.9194	14.9008	35.3528	29.1527	27.5371	21.0092	40.6717	11.0009	-1.84576	-0.984101	17.2535	9.00498	18.49	5.92352	8.75611	-7.33634	5.86257
8.72334	10.1794	56.7549	40.8803	42.804	25.2363	18.1597	10.8727	9.27813	-1.5461	12.5531	9.78662	-10.4459	-16.8652	-26.4996	-26.8189	5.31678	-13.8055	-14.1458	-14.4026	-19.216	-11.8979	-36.9317	-0.12113	-32.0055	-30.7517	-13.4226	-42.8288	-36.1447	-24.1785	9.59809	18.1	4.17881	10.0323	16.6161	11.571	14.7908	32.9094	3.18357	16.2919	22.4235	13.4112	-1.71582	14.5857	0.209135	1.63603	1.48775	8.24085	-7.52466	5.88521
9.71386	29.4725	84.1529	55.3599	47.3272	31.0369	34.0478	26.3557	34.2192	3.80351	7.20909	14.7056	13.12	-11.0992	-18.5378	21.09	10.9577	-12.474	-20.3455	-5.72354	-20.0599	-2.11682	-7.55916	-33.1696	-30.8045	-53.277	-27.7561	-73.1171	-10.6725	-45.4066	3.0761	22.9035	27.4281	30.3427	22.8587	63.6274	35.1035	48.8393	24.6596	10.0224	11.3696	-10.2289	-7.45495	5.4936	11.8406	-12.0339	-30.2554	-24.9536	-17.4128	-18.1954
10.7091	44.0055	22.2842	25.3694	40.7114	35.7177	-2.25126	16.8979	5.44872	-12.1234	0.0995485	-12.1138	26.1644	0.452696	-35.6953	-0.024198	-10.9378	-6.76001	-16.6032	-19.1106	-14.318	19.6926	-17.1062	5.05016	-11.6218	-19.7524	12.1544	-18.7206	6.45539	0.281472	5.36193	23.4028	9.51402	28.0197	12.8526	24.7418	9.33042	6.40971	11.9372	-3.56258	-16.452	-29.8274	-20.8065	-15.564	9.21548	-11.5028	-11.3186	-13.2186	-9.18148	-14.0997
11.7078	62.2919	85.5919	50.3188	37.2032	41.8049	13.7898	16.7935	-6.57429	14.6103	35.0579	-7.18506	-2.29504	1.12115	-46.48	12.8325	-30.8782	-3.49429	-32.3175	-36.9987	-27.0871	-10.111	-26.0102	-38.675	-14.8519	-39.7664	-25.5212	-19.0704	-6.80689	-6.69201	13.3997	27.5963	8.33072	27.0215	38.4108	28.09	41.2505	9.02749	-13.0788	4.47339	-7.0915	-18.5001	-6.36519	-6.51802	3.92134	-22.6095	-18.02	-0.448341	-21.9962	-21.2096
12.7069	62.6088	63.0016	69.0964	37.6496	14.9741	11.4643	6.78793	13.8111	18.1635	7.5975	7.08116	-5.08359	-6.38508	-10.7546	-1.81663	-9.05657	5.05458	6.16853	-7.24209	-24.9156	-13.0759	-33.4063	-58.4938	-17.1754	-61.1094	-46.3292	-72.6016	-15.2711	-25.5555	-19.0737	-0.621393	-0.264064	28.0294	14.8035	41.0833	16.4724	33.6502	36.0235	16.1303	21.301	19.5449	16.5402	20.978	21.6456	23.2002	11.2204	8.33325	1.35809	8.09878
13.7034	38.8529	82.4191	30.0183	43.2249	-19.2326	5.26169	0.730678	7.19945	-20.522	10.8193	-24.7261	-23.4646	-30.8603	-17.235	-16.8201	-7.66501	16.1843	-3.81943	-9.51167	-15.0588	-25.8164	-2.4345	-9.23385	-40.5574	-19.5399	-26.595	-9.96781	-6.63094	-22.0899	24.1273	32.0894	0.338581	31.5154	5.83844	52.7344	14.7431	8.76447	-9.55756	-14.8699	-17.5838	-17.6313	-22.3175	-10.046	-40.3903	-5.12777	10.9481	-6.77884	-10.927	-8.90987
14.6907	50.4311	99.7831	42.3358	50.5985	22.9795	34.0707	38.561	4.6414	0.455153	6.13482	12.6614	-9.64155	-8.1295	-12.876	6.41128	-8.56607	-3.80691	-18.3057	-19.5533	-8.61648	-14.7256	-27.9486	-22.7022	-49.6793	-65.1623	-44.2042	-48.8232	-36.2774	-26.1077	-7.06743	-17.2816	24.027	20.8131	34.4969	46.3997	51.8277	32.6982	12.9678	28.8649	25.2412	19.6685	4.68235	-2.97618	-0.14471	7.4399	11.4023	-2.69194	-8.39798	5.99362
15.6723	74.0194	16.9928	28.8892	12.4721	6.88131	18.882	39.8429	17.5893	19.0189	11.5583	26.1637	-9.93405	-5.8498	-4.42292	-36.2777	-32.375	-19.7887	-6.01751	-19.8539	-21.7313	-8.13055	-36.6802	-40.3515	-60.1199	-69.0476	-51.5337	-36.8442	-32.7219	-11.9255	25.0554	-0.773888	5.21235	19.1414	10.3783	44.8449	35.6874	-3.39138	2.41566	21.4871	-12.5969	10.2032	22.7129	4.17076	16.6204	23.9965	10.4159	20.4085	24.378	24.287
16.6561	72.0806	29.5846	18.0093	78.7358	12.6649	8.56023	22.797	21.6152	12.4126	1.0746	6.72396	3.21114	-4.16721	-12.4274	-15.3763	-24.618	54.7101	-28.2796	-23.1018	-22.8419	-14.9795	0.68361	-21.8654	-65.0751	-56.6585	-27.4508	-22.8238	-27.5342	-3.207	29.2511	-9.63856	16.0646	24.3343	22.5886	35.7774	25.0095	20.0919	1.57464	4.92405	0.603941	24.4242	-3.4071	-6.6718	-15.0366	18.8061	8.41932	10.1068	-5.70741	13.7635
17.2268	50.1646	8.14022	12.9337	13.9573	-26.2362	-1.89889	-1.58748	-13.9757	3.77269	-3.02833	10.581	1.8511	-0.509188	-14.83	-9.39644	-29.2289	35.0571	2.69551	-2.16018	-8.89089	13.9008	-10.4968	-11.2331	-8.51105	13.2692	-20.3968	-10.4008	27.6347	3.98271	-0.355131	-2.87458	19.8468	-25.8632	-3.32648	19.0308	21.9092	11.6248	-27.5681	3.08713	8.15717	-8.56176	-17.0925	-8.08122	-4.03414	-11.3987	2.05208	2.62034	3.32276	-0.0962915
17.7898	35.4799	68.4327	56.7678	14.2283	7.46209	12.5752	11.7243	10.709	7.12283	5.36003	8.70466	-1.09497	-36.1342	-26.4424	-18.5721	-26.1607	-6.60198	2.80318	3.90545	-11.6588	-13.7283	-0.2852	-17.786	-20.6131	-23.666	-16.8962	-23.3251	9.92623	17.058	16.4723	9.94537	14.3598	14.8956	14.4305	22.6918	5.24798	-1.56285	0.543976	6.23134	-2.80968	0.440017	9.47927	-2.08795	-9.10575	7.34008	-5.65315	1.50745	1.69582	-1.35782
18.7723	66.2352	65.5098	25.4323	48.2479	28.9988	27.3909	18.8864	-5.08641	15.5874	16.9486	-14.1044	3.86276	-9.56987	-0.129856	-17.9387	0.614212	-9.29155	11.7428	-14.6481	-44.8736	-25.3002	-25.0724	-44.5813	-34.7656	-40.553	1.06624	6.93873	-3.69601	-5.13616	-1.23198	7.75096	14.3074	20.1784	-8.21374	29.2397	32.6837	17.4716	9.81239	12.995	-12.6296	21.32	0.0712548	20.6602	-10.7284	-9.60873	-9.14985	-4.51807	-7.64104	-3.07103
19.7637	52.7161	41.4947	62.5088	40.9058	26.6195	-12.0264	-4.53664	22.9955	17.5348	22.4584	3.88513	-11.3852	-4.60408	0.571415	-29.7784	-17.6698	-18.2281	-13.2911	-20.4305	-38.7977	-8.84019	-23.7377	-18.8038	-42.9633	-21.4014	-48.3392	-47.555	-24.8331	3.43526	-2.16076	-0.0911597	17.7216	27.1047	-11.1918	26.0602	31.4747	38.2236	-4.34864	16.7979	-13.434	14.7905	-2.47619	16.5249	-4.49453	22.3331	-12.8285	7.56472	-0.51965	-0.243367
20.751	95.6203	40.0789	64.2549	32.4999	12.8316	5.4116	-9.93233	5.17449	-5.32837	14.4534	-8.79007	-13.2213	-23.6974	-9.19008	-7.80715	1.57856	3.65894	-3.0509	-32.786	-16.3427	-24.9388	-26.8989	-11.9865	-54.3935	-48.9854	-43.6694	-34.052	-23.7553	-0.0376873	-9.44747	1.84545	1.19873	34.938	29.2521	26.0414	14.0752	22.5935	14.8306	9.42835	6.20997	18.298	-2.9255	-0.186363	15.905	-6.6059	14.8072	-7.51649	18.8789	10.9584
21.7431	40.0085	52.2387	66.8872	52.8648	41.9921	3.70438	21.9463	23.5837	-9.7322	0.103285	9.09242	-10.7852	0.825878	4.80539	-7.60635	-25.2741	-4.39018	-16.1451	-6.43751	-23.8967	-19.0976	-27.1774	-58.4028	-61.5949	-46.6269	-43.706	-52.2065	-23.0184	4.69037	-20.6543	6.56588	-13.0565	33.5704	-1.24589	31.8219	33.219	31.0698	29.8181	24.3021	14.0953	18.0307	26.4213	9.62719	20.9668	3.82138	-0.0298857	-4.13706	7.77276	-0.477026
22.7402	-23.0474	7.84423	22.0285	-26.9374	7.40316	14.9081	0.631822	7.11956	-9.4016	-4.94661	-23.624	-24.9975	-21.4796	-11.6475	-6.51853	-12.4308	16.9491	26.3482	-21.2126	-2.09813	35.3903	-5.22972	5.70887	3.69862	19.4149	12.9374	-6.35846	14.3977	1.12595	11.0444	19.3181	-1.83564	6.46025	-6.41421	1.44211	3.74433	-6.46039	-6.06533	-3.43101	-2.65687	-8.05225	-26.2727	-23.2806	-11.9707	-10.1012	-7.6498	-12.934	-9.88467	4.96139
23.7368	36.3748	23.4106	55.1413	76.8255	1.70228	11.2864	18.8483	11.3582	1.21383	-0.37956	-19.5124	5.46751	-6.36064	-9.55837	8.33046	-7.20281	-12.1557	8.50492	-6.62835	13.6226	-5.37307	-17.0408	-54.9439	-45.485	-17.1549	-33.0724	-47.4039	-14.4535	-28.2408	-6.31831	13.1843	-10.7064	21.2543	21.6978	25.2056	18.4279	12.3407	18.7186	24.6381	4.87666	-5.53505	15.5631	19.0728	9.97324	5.63673	13.8269	3.86041	-5.84827	10.8181
24.7279	59.8422	43.4222	33.5768	57.1904	47.3234	27.1559	4.66465	18.0613	1.88677	19.4943	7.80421	11.1268	8.16611	13.1531	-0.954529	-18.5465	-21.9331	13.0705	-12.2857	-27.8663	-22.1118	-34.5951	-49.6133	-41.8715	-18.6633	-63.4247	-35.8337	-58.2376	-26.2291	2.96749	-0.0920778	23.1346	-0.203766	7.63846	26.1013	49.6005	39.368	18.3372	13.5329	6.76842	35.1004	32.4619	4.90842	36.535	30.159	14.4901	5.17124	17.0123	11.9549
25.7161	25.6452	28.0179	10.9025	4.70354	5.7293	16.7929	-11.5185	15.6411	3.42706	9.96708	6.55087	8.20638	11.9534	4.73582	-5.46386	-9.72552	-0.523997	7.98286	-10.1468	-16.4127	9.1185	3.30084	-24.2974	-32.9664	-49.678	-20.1633	-24.2208	-20.7953	-0.730778	29.3427	-24.1998	-4.44276	24.8908	27.0435	-0.5529	0.317109	15.4384	-8.6258	33.4996	-16.9829	15.2664	21.8139	-10.7647	15.416	8.66978	-1.23174	-5.67193	4.6166	4.95382
26.7085	60.5039	57.6454	41.574	31.387	37.0046	10.3309	-15.0865	10.2555	17.9176	3.66841	-0.63332	-13.8277	5.90946	-3.78924	23.0682	-5.08933	-19.6548	-5.23496	-34.8605	-1.12026	-22.1354	-11.2915	-29.9269	-53.9767	-30.7915	-14.7658	-6.68207	-13.1226	-23.4292	13.3719	5.15443	-15.6974	28.4402	27.8558	30.5793	10.6168	18.445	9.54278	13.0394	-13.4652	0.226063	-7.07688	26.1984	15.7597	24.1511	-7.23128	-4.20166	-2.38912	-5.3453
27.7009	17.661	18.1543	36.4689	26.0761	1.54281	15.8286	-19.8785	13.5919	-4.57109	18.7655	10.2301	-15.8449	0.415211	8.03172	10.3996	-5.39028	45.8752	-10.3531	-9.81879	7.39137	7.82223	9.45266	-13.6881	-40.492	-47.5065	-24.8129	-13.2993	-22.1455	-25.6378	10.4819	1.47356	-14.214	-12.5883	3.59821	6.28704	9.56481	18.0804	19.1055	47.21	18.0682	4.76739	24.2302	3.99175	18.016	11.0457	16.6335	12.6968	14.7959	5.95356
28.6919	69.4212	59.6814	47.665	-0.365852	32.7112	25.5564	4.05336	43.6267	-3.32344	12.4399	22.7334	-21.4025	-2.21074	0.495717	3.57427	-14.1801	3.45281	5.92186	-24.7664	-27.6613	-42.9675	-22.521	-35.5701	-29.6562	-44.4391	-23.2924	-46.5845	7.48421	-11.2797	-5.30375	7.44071	9.95195	-27.7641	-8.05241	48.8099	24.8127	19.0866	20.6817	9.26678	28.3081	36.3619	28.7439	13.9255	11.6367	-3.39639	-0.703984	8.83868	2.33863	-11.4269
29.6751	47.0176	38.0303	15.8813	36.4204	13.5954	25.1694	10.0229	6.15243	-3.31169	9.28572	-17.997	-7.83598	-12.4276	-11.4843	-2.59448	1.79379	18.1131	1.73129	-1.1524	-13.7986	-21.8442	-6.47959	-33.8396	-31.619	-19.1129	-23.7441	-13.5482	-0.73193	-6.50409	16.8962	-11.0546	-21.7518	24.7233	5.46609	43.5285	-3.63487	14.8152	-10.3995	14.7682	-8.50919	-2.73613	24.9796	-6.14329	8.12351	0.921133	-0.662328	-4.49408	2.01414	-4.54835
30.6488	17.6318	-6.14507	-18.0912	57.7917	-17.4199	16.2545	-9.31925	3.66391	-25.995	-8.13466	-6.77305	-8.68626	-9.57164	-21.935	-7.54177	-10.4115	12.4022	-14.5658	17.8619	-9.3914	-7.85885	22.0783	-9.05386	0.138613	8.45518	-0.282037	-2.47766	30.8828	4.93884	8.32723	9.63499	2.5564	3.81291	-10.4976	14.3671	2.76175	-6.80856	-2.70603	3.6748	-38.8227	-5.21805	-8.0367	6.04139	-10.9961	-15.6528	-11.5586	-6.59905	-18.6223	-4.90686
31.6112	11.6231	27.3876	36.7201	7.07559	19.2397	17.6656	1.29992	20.2467	2.55749	8.79091	-3.60382	-22.6385	-15.7158	-16.6489	-26.25	6.94958	31.7526	0.288911	-17.9381	-28.0302	2.64263	-2.9538	10.3114	-37.7229	-25.1817	-21.8069	-50.9261	-24.4282	-24.8469	3.43154	23.3178	5.96645	10.3265	10.0062	21.816	6.73392	13.4377	7.1881	5.29028	3.9077	5.79379	1.47369	-1.57865	-6.49722	10.6593	22.5616	-4.57194	15.6912	7.91193
32.1796	8.46476	13.9802	11.7173	33.625	-43.1928	-35.1007	-0.266773	2.67049	-13.1219	-2.0302	6.12779	-7.63639	-7.65127	-21.1466	-8.76404	-13.7038	33.8446	-3.06736	2.28467	-7.71811	13.7547	11.3284	-3.93671	-28.9247	3.06632	6.57508	-20.7897	26.0878	2.80371	24.7642	0.901883	-20.3895	11.0124	-7.73066	-7.45446	-2.57888	4.08783	-15.6492	-8.95487	8.96145	-0.998783	-9.91834	2.74654	-8.02507	-0.731446	14.3152	0.0932578	6.24148	-0.747971
32.7704	1.00983	13.0526	8.74094	1.78855	-22.7414	-9.2212	-10.3204	-7.81816	7.0381	10.2913	3.45601	2.35387	-18.2915	-10.5493	-11.6741	-18.2985	4.68237	3.27851	17.768	-9.76817	27.6602	-2.53121	-2.00582	-18.7999	-2.44995	-39.1249	-7.2319	-46.5214	-29.9077	-22.778	12.4368	-30.4985	-20.5739	2.9219	22.032	17.5292	10.6098	5.04244	18.5457	-0.869302	20.6429	22.0424	-4.62702	17.8255	26.1135	12.8104	16.76	11.4182	6.64921
33.7605	54.8127	37.2251	28.5978	23.2566	-15.2048	2.90076	18.5814	32.3543	-19.1298	9.93936	4.0277	-2.34341	-9.85385	-4.03668	-6.70852	21.3489	8.78208	-13.204	-20.2568	-24.458	-2.61268	-4.02124	-34.3684	-20.6493	-22.4689	-25.8213	-29.878	-33.6657	8.76312	-4.67938	-1.64981	7.2981	20.0191	5.85966	20.5493	6.93269	-3.31598	13.9277	6.77458	21.5951	8.23853	26.0851	1.4963	9.51837	21.0639	11.5406	7.69957	-8.03768	-12.2362
34.7533	55.7006	16.2547	39.5705	42.1812	-14.8544	-2.96781	35.7149	-6.66857	-10.4508	19.5784	5.30014	-7.55871	-28.8601	-11.0625	-9.91848	-0.232237	5.15837	-4.9927	-14.6311	-19.3027	3.95042	-17.275	-34.7942	-43.9936	-45.769	-32.3124	-10.8989	-10.9832	-10.4913	-13.9644	-30.2685	9.15756	20.6992	11.039	29.2397	3.51687	9.19518	9.77532	7.40626	18.1768	11.3968	12.031	7.93846	10.4802	12.2965	19.0641	8.3266	20.0372	22.0498
35.7488	9.44349	37.3092	30.2131	31.5374	5.12899	17.7415	9.16302	17.9689	11.915	3.67448	8.24773	4.31457	-10.5641	-21.5961	-1.09566	-14.8497	1.8157	-4.61233	-18.574	2.67235	-10.3831	-35.0539	-22.8234	-21.0085	-30.4684	-35.9289	-23.2132	-21.9932	-2.58619	-15.4745	-12.7653	13.9115	6.35116	-14.1451	30.9311	18.2051	42.6283	10.8355	14.8278	8.94012	-5.83278	36.5957	1.06581	7.83008	-0.0722876	0.315204	13.744	18.0294	10.322
36.7409	27.4216	1.7984	62.8435	39.6757	12.8473	4.15965	-2.82324	-0.885749	20.6608	22.7473	0.713368	-7.02479	-7.08397	22.3814	5.82987	-3.20528	6.55321	5.37556	-12.3733	12.2756	-50.9587	-13.5523	-6.06073	-23.8769	-16.4995	-36.7378	-45.1933	-9.73224	-21.7679	15.8596	-10.0551	-16.289	-7.14504	2.89855	7.843	30.7245	38.2738	16.5192	21.3205	9.96755	21.8184	6.46369	6.11249	18.4211	19.1065	6.88024	1.86716	-0.538377	-2.61157
37.7313	42.2976	6.63648	55.0852	65.8617	13.573	3.66064	13.6113	9.90589	3.02262	21.0423	14.3153	28.6419	-4.14204	-7.42424	12.9612	1.69767	-22.4542	-37.4157	-32.1377	-9.61381	-30.6864	-42.7674	2.49145	-41.8382	-41.6389	-36.428	-33.1431	-23.1271	-18.7486	5.24404	-0.394315	20.3423	8.7008	-17.2572	39.7168	19.8984	26.0348	3.82034	15.7061	13.0959	14.0362	9.35355	-7.96657	6.56621	20.1255	16.1777	13.4647	16.3485	18.8599
38.7206	1.78768	-4.68407	16.5276	0.963236	-22.348	-39.5866	-33.3959	-20.0537	-4.31342	-23.8932	-15.4788	-6.26831	-5.19513	3.72522	-1.60316	-6.2517	2.18061	15.8642	-3.72024	-9.56936	10.7794	16.6183	30.2165	13.8951	23.7793	3.71582	-10.9452	29.1542	7.09554	-9.70475	-14.809	-13.8362	11.5323	-3.03613	-0.252826	24.9632	2.03635	-30.8168	-3.23013	-31.7568	-21.766	-20.1609	-14.8234	9.62892	23.8114	0.560393	7.20181	0.997222	9.89999
39.7168	8.36128	30.4941	2.05517	3.39293	-8.0926	-25.9135	-13.3546	-4.25733	3.18763	4.5315	-6.55704	-4.11444	10.9984	-21.1032	-11.9896	-12.9503	15.2979	15.3871	7.56561	-24.0597	-4.20174	35.7404	19.1526	-10.2544	10.2756	7.40547	-26.1555	19.544	-4.25328	-4.95035	-7.47559	-7.24113	-1.45435	14.2113	4.73821	34.0448	7.46742	-13.6957	1.89277	-3.00517	-17.1254	-12.9074	-16.5965	-14.2481	5.33665	-9.25136	3.10257	-12.3414	3.99691
40.7137	-17.8642	-24.0848	20.6268	-17.1755	-31.4384	-18.8241	-21.9029	5.75908	-4.00705	18.9781	9.45197	-21.4046	-6.70964	-9.62947	-0.240601	-19.8885	10.8777	23.8096	20.6188	-6.23974	17.8474	19.5343	19.983	29.4061	11.5163	13.4554	-15.1748	4.5614	8.41252	18.5905	-19.1988	-8.10604	6.82701	-5.26896	5.91108	18.6131	-3.42674	11.799	-22.6509	-12.5073	-21.5101	-21.1417	-13.2762	-17.6057	17.2766	-15.8103	-10.2891	-9.73141	-3.42959
41.7064	22.3606	46.3027	26.1366	46.6777	44.2076	28.9949	28.2053	20.3911	8.2989	36.9474	18.0743	6.68339	4.0696	-9.06229	24.932	-16.5774	23.6296	-25.5247	-40.1815	-59.9987	-43.0245	-20.3913	-44.0569	-59.3616	-49.2641	-31.2637	-18.3198	-9.78456	-11.8451	32.0773	27.0646	4.27849	24.9247	15.9178	27.2272	17.8085	34.0593	-2.83122	0.429608	1.22219	-29.1643	-20.3158	-2.55345	5.79899	4.28419	0.699799	-12.2133	-22.3379	-6.35376
42.6924	24.1634	50.7715	2.73986	2.86152	-7.08076	1.57525	-17.0019	9.18997	0.442108	-13.0387	-6.98532	-4.14514	14.4888	6.88852	-16.512	-7.39954	28.2543	-13.954	-8.59875	-25.8231	-20.9793	3.87785	-8.19184	-29.0132	-11.5713	-1.65816	4.89558	7.32114	17.6687	10.9475	-16.6164	1.6768	29.9485	-10.9567	-4.2603	-15.6948	-6.86361	17.4588	11.1283	14.0365	2.89484	3.16521	9.51325	-34.2638	-9.50298	-8.74403	-13.733	-8.60943	1.69999
43.6816	-6.45417	27.7173	32.6838	7.75874	4.05972	-9.47761	17.5867	12.2685	-9.43964	17.5335	9.82213	-10.1066	-0.189033	-0.870917	-13.5113	16.4859	15.3601	-18.6703	7.803	-14.5043	-39.3091	8.16997	-14.2406	-30.9019	-51.1172	-23.5723	-20.9393	-24.4122	-11.2502	5.86344	-10.0694	-7.6325	21.7526	1.4737	-2.78039	7.87676	13.8251	17.3695	10.0562	-1.3769	14.3483	24.9398	8.36828	10.8387	12.0114	15.27	-5.6344	10.1545	1.34723
44.6698	13.2159	8.83725	43.3832	9.68619	-3.66044	-13.8287	-25.2332	4.1575	-31.2311	-10.9343	-6.00319	-14.0159	1.71063	12.7191	-0.723253	-23.9404	-14.9929	-12.6814	-9.91899	-41.5478	0.920115	5.82578	-0.00998492	-9.87362	24.7765	9.32777	-3.75223	15.1468	23.8371	0.111283	16.0321	-21.6317	17.7292	-3.00985	-12.0917	19.1419	10.0127	-30.3594	-25.8119	-4.45546	1.77101	2.03683	-18.2507	-5.44002	0.764998	-6.20788	-22.0376	-19.4735	8.38681
45.646	-11.1512	-60.7251	-20.9545	5.28782	-23.0281	-18.9798	-26.8731	-9.38763	-38.1229	-20.3533	1.59218	-14.3422	-9.56398	4.42217	20.869	13.2196	19.6949	-0.13556	21.2496	20.5501	7.79831	17.8407	9.73196	-5.92945	20.241	29.4002	8.68984	-1.82385	12.5266	17.7543	10.391	-8.03901	18.9676	6.5087	-4.77592	-4.64282	-20.1333	-27.0252	-22.0392	-28.5043	-33.2235	-11.3639	-31.4102	-16.7264	-33.4172	-8.55485	-6.81214	1.32231	-8.16684
46.6174	-16.4433	40.6753	16.8731	15.6701	27.262	20.1249	2.46528	8.46119	-24.3818	-5.30584	7.98906	-20.8967	-14.0122	8.32914	15.0905	11.6914	0.658787	15.34	-4.95815	-7.58142	1.88759	-37.1145	-5.48127	-12.5155	-19.9699	-4.98567	-39.4558	-8.23219	-3.04471	22.8199	-17.7272	0.0015528	10.8595	3.0746	12.6144	15.6725	15.5218	-16.0414	-11.0553	12.751	40.4679	22.7255	4.52319	4.73729	22.0481	5.37606	-15.4825	13.8303	8.932
47.1963	46.2229	-26.8495	11.6427	-0.348977	2.3759	-1.70372	4.64996	-15.852	15.8641	3.67912	9.052	-3.4881	10.717	-18.3812	3.45519	7.15026	-3.82672	-19.4501	-33.5746	-19.5198	3.05617	10.1435	-21.4512	-2.9267	-8.2077	6.52947	-19.444	-9.9231	-13.1917	-10.2994	22.1772	-12.5046	-26.0773	10.3643	15.2041	24.3924	-1.4675	7.30157	4.41466	-8.14028	-5.56677	-13.2887	-3.0539	17.5374	23.5884	-9.45235	6.58086	8.55803	14.6215
47.78	13.5178	46.3474	7.67812	23.7677	0.188055	11.4093	-30.8291	-9.78516	13.9901	29.1246	7.56331	18.8219	8.11637	-5.18153	-0.554321	-28.3284	29.2145	11.127	-24.0734	-8.55718	-48.3316	-3.82734	10.685	-11.7536	-3.06362	7.70236	-16.8881	-20.8721	1.92427	28.8954	1.04765	14.2439	-27.3584	9.84336	26.1872	17.5609	15.2194	-4.69479	1.49124	-40.2221	-9.02752	7.55322	10.6388	5.6101	3.15785	1.69597	-7.5578	10.9697	12.4588
48.765	7.13584	14.415	19.9666	55.8468	13.7429	25.1367	-32.391	8.62874	-6.7432	21.8244	0.555618	-1.27014	7.94218	-14.4991	12.9384	-38.272	38.5301	15.8837	-2.38069	-11.1336	-17.1074	1.77749	-36.514	-24.5348	-25.8887	2.89698	-14.4611	11.2244	-20.4164	-3.59317	21.6758	-17.1758	5.88733	-0.0316447	12.0221	22.7878	10.7379	7.65522	10.5622	4.64309	20.7813	6.64953	1.85013	-30.2389	2.16197	-3.00224	-7.06207	-13.9225	-3.04088
49.753	8.39394	-9.91453	-15.0186	25.1572	-13.5071	2.22892	-14.1981	11.0586	-9.40741	7.93879	-6.71024	9.00569	3.55202	-10.0444	12.3844	14.2191	21.422	10.1156	-25.2219	-15.9354	25.7443	4.63063	-5.13752	1.62089	18.147	-2.65739	1.91014	-4.93824	12.7359	-5.03972	-2.35734	2.28651	-8.1651	6.42591	16.1366	-25.5505	8.18256	-16.0639	13.21	0.907197	-14.7472	16.9533	2.6554	0.436414	1.25525	1.71318	-3.35828	-5.79863	-6.11827
[truncated: 47 more columns]

## Sheet: Suppl. Fig. 19b
Suppl. Fig. 19b
q_inverse_Angstrom	LSV_1	LSV_2	LSV_3	LSV_4
0.418499	214.06	-205.997	-359.261	-566.562
0.465364	191.221	-252.043	-378.684	-559.86
0.512229	167.619	-200.934	-384.393	-530.216
0.559094	163.813	-222.038	-355.992	-519.897
0.605959	73.9126	-201.647	-338.048	-509.151
0.652823	45.6943	-188.64	-334.945	-543.762
0.699688	54.9317	-183.755	-339.166	-550.448
0.746553	41.4292	-162.37	-352.619	-539.52
0.793418	19.9217	-175.622	-348.079	-534.763
0.840282	40.1889	-190.046	-369.711	-540.365
0.887147	7.96572	-152.069	-338.536	-536.437
0.934012	-14.2779	-197.978	-336.216	-520.051
0.980877	-27.8807	-169.849	-353.632	-506.483
1.02774	-34.8584	-132.754	-348.029	-512.238
1.07461	-33.1619	-197.976	-361.224	-507.795
1.12147	-58.5906	-173.013	-366.285	-518.53
1.16834	-6.2713	-196.971	-360.416	-577.082
1.2152	-25.4479	-167.995	-346.869	-531.258
1.26207	-59.182	-164.875	-350.114	-524.148
1.30893	-75.9859	-166.544	-361.795	-531.733
1.3558	-53.5181	-187.629	-360.268	-544.312
1.40266	-84.3598	-182.436	-357.812	-553.908
1.44952	-125.777	-183.588	-371.951	-571.585
1.49639	-154.985	-195.44	-363.116	-519.569
1.54325	-152.857	-186.906	-373.334	-524.952
1.59012	-135.876	-210.325	-352.26	-551.58
1.63698	-131.441	-192.127	-350.953	-566.496
1.68385	-78.2013	-212.298	-376.677	-560.6
1.73071	-37.9954	-182.503	-356.177	-554.649
1.77758	7.46801	-186.331	-348.525	-589.156
1.82444	14.942	-206.179	-380.914	-556.606
1.87131	28.9718	-199.956	-344.241	-548.83
1.91817	83.3737	-191.268	-378.486	-550.401
1.96504	50.7403	-199.784	-357.327	-546.44
2.0119	122.924	-193.592	-369.551	-565.36
2.05877	107.105	-192.226	-354.91	-535.978
2.10563	77.2542	-186.468	-364.444	-511.168
2.1525	37.2572	-167.206	-343.517	-505.487
2.19936	50.3663	-169.025	-351.997	-519.203
2.24623	7.85197	-171.954	-350.898	-514.226
2.29309	41.1999	-149.701	-328.967	-519.017
2.33996	27.6092	-143.573	-331.489	-505.379
2.38682	18.2445	-165.444	-360.701	-508.187
2.43369	22.5401	-156.117	-339.262	-496.041
2.48055	30.0141	-144.858	-337.322	-527.595
2.52741	15.6371	-158.69	-354.387	-538.209
2.57428	9.23912	-161.1	-352.381	-539.258
2.62114	6.54315	-143.241	-347.36	-538.272
2.66801	16.1089	-149.087	-342.493	-541.409
2.71487	12.5659	-150.918	-350.019	-547.502
2.76174	14.606	-138.838	-351.706	-540.753
2.8086	10.2851	-138.772	-341.691	-539.893
2.85547	15.0538	-143.025	-354.043	-531.064
2.90233	17.9793	-129.429	-360.892	-538.613
2.9492	5.65763	-136.055	-342.477	-532.192
2.99606	-7.74578	-134.291	-365.504	-547.106
3.04293	7.59277	-141.101	-353.366	-549.184
3.08979	-1.74354	-137.388	-347.644	-550.814
3.13666	-5.74552	-148.757	-336.75	-545.632
3.18352	23.2879	-140.425	-328.189	-553.83
3.23039	14.4447	-137.547	-354.823	-539.173
3.27725	27.2118	-124.212	-351.667	-552.857
3.32412	24.9879	-148.016	-358.58	-544.289
3.37098	0.741215	-146.522	-356.209	-551.32
3.41785	20.5059	-133.035	-368.724	-535.936
3.46471	17.2359	-130.869	-366.57	-537.378
3.51158	12.1046	-141.064	-369.833	-536.542
3.55844	16.1986	-142.935	-370.4	-539.764
3.6053	28.0147	-140.153	-375.393	-532.989
3.65217	18.1268	-140.96	-395.426	-536.755
3.69903	1.24731	-146.443	-391.742	-532.778
3.7459	6.85235	-154.62	-395.495	-525.61
3.79276	-5.98125	-152.756	-404.195	-518.258
3.83963	11.4467	-150.848	-409.477	-522.899
3.88649	14.677	-161.565	-427.119	-527
3.93336	14.2291	-187.177	-417.057	-534.709
3.98022	-13.7096	-185.601	-408.744	-521.057
4.02709	-13.9213	-190.259	-403.752	-523.802
4.07395	-6.67881	-180.466	-396.263	-535.718
4.12082	-12.2548	-193.219	-410.112	-541.481
4.16768	-2.39712	-205.58	-391.578	-543.753
4.23212	9.5099	-216.047	-385.737	-527.577
4.29656	-14.0915	-192.006	-383.428	-540.524
4.34343	-14.3471	-200.815	-382.413	-534.25
4.39029	-2.6718	-205.733	-392.435	-529.906
4.43715	1.7135	-216.482	-397.78	-538.707
4.48695	-12.7077	-217.813	-372.764	-530.074
4.5426	-9.16627	-230.88	-354.95	-534.278
4.58947	5.24298	-243.871	-346.347	-530.803
4.63633	-19.6286	-246.722	-342.203	-518.842
4.68319	-21.9453	-261.294	-339.364	-525.067
4.73006	-14.5873	-266.368	-339.714	-520.015
4.77692	-10.3603	-271.829	-341.896	-529.328
4.82379	-25.3808	-270.437	-339.836	-526.495
4.87944	-10.6647	-279.218	-355.451	-527.31
4.92923	-3.8896	-248.306	-336.661	-541.806

## Sheet: Suppl. Fig. 19c
Suppl. Fig. 19c
q_inverse_Angstrom	LSV_1_smoothed
0.418499	228.653
0.465364	189.711
0.512229	154.692
0.559094	123.596
0.605959	96.4249
0.652823	73.1772
0.699688	53.306
0.746553	36.8735
0.793418	23.597
0.840282	17.7472
0.887147	7.65878
0.934012	-11.8056
0.980877	-22.3998
1.02774	-27.1266
1.07461	-32.8154
1.12147	-36.5765
1.16834	-37.4077
1.2152	-38.2375
1.26207	-43.8205
1.30893	-57.9066
1.3558	-77.7732
1.40266	-103.333
1.44952	-123.182
1.49639	-136.183
1.54325	-142.877
1.59012	-136.534
1.63698	-112.69
1.68385	-83.2834
1.73071	-44.1445
1.77758	-15.0869
1.82444	16.9527
1.87131	48.4874
1.91817	71.0894
1.96504	82.1632
2.0119	89.121
2.05877	85.3474
2.10563	76.0406
2.1525	61.1571
2.19936	48.9626
2.24623	29.6717
2.29309	24.6094
2.33996	24.3511
2.38682	25.0425
2.43369	20.978
2.48055	21.1141
2.52741	15.291
2.57428	14.788
2.62114	13.3276
2.66801	11.1227
2.71487	11.531
2.76174	14.6821
2.8086	13.6489
2.85547	12.5054
2.90233	9.82797
2.9492	4.87318
2.99606	2.8201
3.04293	1.4078
3.08979	2.14948
3.13666	7.63949
3.18352	11.6301
3.23039	15.67
3.27725	17.4172
3.32412	19.3554
3.37098	17.8932
3.41785	15.6078
3.46471	17.7561
3.51158	16.4889
3.55844	17.6992
3.6053	16.433
3.65217	11.4751
3.69903	9.45049
3.7459	10.4029
3.79276	8.33099
3.83963	4.48774
3.88649	3.57353
3.93336	1.42806
3.98022	-3.12919
4.02709	-3.17913
4.07395	-6.41111
4.12082	-8.8903
4.16768	-8.95629
4.23212	-4.53257
4.29656	-4.23629
4.34343	-6.33173
4.39029	-4.5679
4.43715	-5.51488
4.48695	-7.49671
4.5426	-7.32465
4.58947	-8.384
4.63633	-12.9064
4.68319	-15.9265
4.73006	-16.2977
4.77692	-15.6904
4.82379	-14.1047
4.87944	-11.5405
4.92923	-7.99773

## Sheet: Suppl. Fig. 20a
Suppl. Fig. 20a
Column A = times in ps
First row = magnitude of scattering vector q in inverse Ångstrom
Values = isotropic difference scattering in e.u./LUC
time_ps	0.605959	0.652823	0.699688	0.746553	0.793418	0.840282	0.887147	0.934012	0.980877	1.02774	1.07461	1.12147	1.16834	1.2152	1.26207	1.30893	1.3558	1.40266	1.44952	1.49639	1.54325	1.59012	1.63698	1.68385	1.73071	1.77758	1.82444	1.87131	1.91817	1.96504	2.0119	2.05877	2.10563	2.1525	2.19936	2.24623	2.29309	2.33996	2.38682	2.43369	2.48055	2.52741	2.57428	2.62114	2.66801	2.71487	2.76174	2.8086	2.85547
-0.928247	22.7197	29.586	31.0835	12.494	1.36012	14.1677	0.917887	9.43763	-11.4013	22.3199	11.4489	22.9674	15.5448	-6.031	-48.1677	-5.48648	-15.4395	-10.6999	-13.5514	-2.02695	-21.4132	-33.3251	-15.1055	-22.4013	7.6257	11.389	10.0092	-1.29669	27.7546	0.365958	-2.08175	3.78555	9.64057	7.86588	-7.94749	12.06	-2.27114	9.0797	15.5666	-19.6341	2.94597	2.90994	0.577102	10.0544	-7.67506	11.009	2.65639	0.844918	10.844
-0.859693	-5.38964	-7.80911	-11.4732	-31.9434	-14.1575	-12.0526	-4.60809	-3.35148	-12.9928	0.919494	11.1357	8.4331	4.97966	-22.9219	-12.2826	-7.79913	5.8254	15.5168	27.1894	36.8053	-10.6865	26.4868	9.99255	2.97717	17.9156	-14.772	2.69533	13.5953	-21.1289	-4.0035	17.5722	-10.6276	-17.4241	-21.4905	-5.07788	24.0041	5.29254	-10.3531	-2.92135	-26.4563	-5.18782	1.68131	-7.5983	-11.1228	-3.74392	-4.24978	-16.6794	-14.9293	-8.77124
-0.80963	-1.31863	-11.4726	-14.9501	-15.9846	-26.9596	9.8757	-3.38075	-17.7716	-14.7765	-4.58079	-1.35272	-18.1332	6.44069	1.21428	4.99857	-4.60544	-3.86138	17.1928	8.34478	24.401	0.415485	8.36306	-0.0371089	21.9225	10.8665	17.742	-13.7272	-5.41635	14.5352	-18.3059	-5.71133	-32.7697	-17.6677	-24.4696	9.41095	28.961	-6.39299	2.74903	-6.98235	-3.70202	-9.13903	-1.43982	12.5037	-7.22031	13.3662	14.2555	9.00148	6.78076	-0.62426
-0.760869	-0.633688	-48.4924	-27.8173	5.01895	-11.7167	-13.7385	-6.96626	-18.5695	-34.5383	-9.11608	7.16378	2.11678	-7.9	3.35081	25.7477	8.5617	-9.38819	31.5086	18.3049	24.663	8.46483	25.598	13.8289	7.24298	24.3785	3.96242	-2.89142	-0.428107	-12.2872	-8.69644	-2.96564	-17.9453	-13.6387	1.64629	1.44649	-0.676792	-16.3632	4.17204	-3.99056	-17.4865	-13.8742	-0.251245	-22.2912	6.71126	-4.61563	-3.14737	-1.57714	3.72648	-1.64204
-0.695916	4.2825	-4.5178	5.31601	-8.68472	-3.88493	-27.4272	-0.328243	-14.8817	-7.14123	-14.2612	-6.99238	-9.13861	-14.7461	8.1583	2.9953	-2.62071	-18.1772	14.2719	25.2289	-9.38898	13.5724	1.18021	15.7458	32.3187	2.91794	16.4982	27.9836	1.78909	-23.3473	-26.2802	-6.59374	1.28412	-20.8546	-19.2146	-13.703	10.9371	-11.0061	9.7514	-13.6193	7.50384	-5.72484	2.09454	-0.351057	-1.21045	3.88112	-4.73786	6.30925	-1.14153	-7.47683
-0.614295	15.0394	-8.66604	0.20687	-20.2548	3.06221	16.2153	-2.75968	-3.53216	2.77652	-7.25033	-0.912256	-14.0352	3.59627	7.30088	-7.52498	-19.3727	43.8992	2.08079	-3.06694	-7.34765	-16.7975	15.1109	-27.7082	10.2208	2.62668	15.4558	5.35042	10.9612	-4.34062	11.0738	-2.18986	-6.58615	-3.11673	-8.28054	2.67171	8.68619	7.96831	-13.754	-18.4771	-11.9038	5.10792	-8.86163	-0.547591	-4.86645	-11.3881	-7.96918	-0.833529	0.120233	-0.260315
-0.529551	-39.146	-15.3885	-7.08134	-11.7777	2.99286	-4.42874	3.93661	-10.6845	-16.9148	-11.6902	-17.4593	-14.408	1.29492	17.7648	5.44845	-11.1741	8.30792	0.380276	17.1539	-17.2396	15.5987	44.0243	18.7324	12.4839	3.64419	11.2162	4.93546	10.7405	3.05151	-15.4137	-18.4268	-24.2489	-15.1289	-14.6658	-19.0884	-14.3128	-6.56849	2.5419	6.59897	-18.903	7.28252	-9.18151	5.95882	0.832432	11.4074	5.93833	0.489839	13.2385	8.38324
-0.448002	18.3337	20.435	22.6384	23.1524	6.14099	26.8909	15.2448	26.6503	-9.84964	19.1201	11.4765	12.943	-5.55136	21.6131	2.13424	-9.6846	-1.65912	13.0811	-38.9361	-29.9224	-41.883	-29.5479	-16.3332	-20.0276	-24.8566	2.85395	-9.50426	-11.8026	33.841	3.00624	3.16313	32.5692	10.6647	27.1223	-2.66133	24.7781	17.1782	26.4162	1.65749	-10.8416	12.6908	-4.0314	9.11927	1.14129	2.05514	4.8244	1.42787	-1.18214	1.42866
-0.366653	-10.0576	14.6412	15.1583	3.54286	-0.364084	12.8038	7.40581	20.583	7.78679	-1.38727	-21.2791	1.34193	7.23071	0.704042	-11.6662	13.1736	14.8852	-2.81125	-19.4776	-20.9647	-12.5386	-11.3944	-0.12569	-0.479705	-19.9853	-9.94721	10.4459	1.69853	11.1849	13.5713	-1.48633	-0.0937897	2.10517	10.4496	8.7248	10.1748	-9.19745	11.1621	5.17162	-13.0349	-9.84289	-5.30908	-2.60809	-0.336872	5.97125	2.68245	6.47811	-0.0567544	2.80597
-0.285017	67.2282	47.9955	14.6614	5.29281	-6.67851	23.1642	25.9276	35.1961	0.901254	-4.55336	-1.60494	-3.15382	-1.05909	0.368924	-16.4447	-8.06651	3.70133	-0.858998	-33.4202	-31.9682	-24.225	-21.9769	-16.4211	-1.5668	-19.5983	-21.9038	9.02436	-5.97994	12.4676	6.68497	19.5461	26.6099	4.2405	25.596	24.2693	31.5112	5.4214	6.80153	2.74397	1.32756	2.84223	-10.6639	-2.71938	-6.03247	-7.95511	-1.99358	-10.1801	-3.52354	2.4723
-0.2028	-15.7861	7.41605	-18.078	-20.1457	-36.6842	-14.6723	-15.2841	-14.2303	-10.7965	-14.8203	5.42506	13.7896	-7.26354	8.66031	21.5001	24.436	8.69663	9.25961	-1.66396	12.6401	12.963	4.56232	24.1449	-1.00757	-1.42953	-13.1287	2.05159	12.5308	19.36	1.75305	-12.0998	-15.1458	-7.06166	-12.9704	-5.68442	-2.88699	-10.7312	-2.63395	-12.7985	-2.18587	-0.803265	-11.8285	-8.653	-0.222045	3.0717	0.946949	5.53728	5.79325	-2.91742
-0.123161	-7.98436	0.470003	3.44896	2.9963	8.39276	-8.15747	4.01737	0.026346	-0.481918	3.80583	-16.4346	35.0412	-1.20237	-20.817	1.43543	13.1348	-2.41376	3.56511	18.7298	-18.9026	-7.2547	-14.8375	-25.7778	16.3669	-1.93653	0.275725	-7.63726	-10.0695	-16.601	-5.90385	5.19861	0.60762	8.98711	15.2965	11.791	0.239436	6.63316	6.42471	-2.14459	2.24618	2.59362	13.5667	5.03607	11.2077	-2.69128	5.25318	14.7839	0.978035	10.2434
-0.0448553	22.2329	-32.6678	-0.81393	5.82611	-10.525	9.21336	-15.8474	-23.4806	-15.247	-16.1497	-13.3894	-3.72144	6.19427	14.2585	-5.9857	-29.7246	-7.05343	-6.32141	27.3	33.1424	19.2084	-12.4796	0.528752	5.24394	3.94908	3.40866	0.117851	3.56133	0.75901	-17.2896	-10.3562	-19.994	-0.290847	-7.56929	-1.56526	-2.10843	-5.97518	10.1417	-12.1618	4.30447	-0.734216	7.46761	11.8128	22.6405	4.63661	11.7451	20.1491	3.19159	9.38396
0.0347387	72.6357	41.4702	35.5329	27.051	-14.7747	7.14179	-23.5117	-19.7662	-19.9482	-17.593	-36.6791	-10.556	-32.6452	-10.1709	-70.454	-84.8377	-43.5912	-35.6671	22.9413	56.7584	58.7076	17.1473	42.0442	1.96226	-7.34376	-1.70349	-15.5776	-25.9554	-18.5423	-5.41947	16.067	-4.01893	-27.6225	-12.1603	-20.1249	11.7074	37.8928	6.00305	0.237795	-1.51354	2.63288	4.93435	8.26542	19.1271	15.686	2.33455	10.154	3.17483	13.6837
0.10911	79.8882	60.1785	8.82038	16.1192	22.3527	3.13803	-5.11852	-16.7019	-28.0874	-40.0916	-60.7768	-39.2994	-11.4679	-40.1496	-56.9653	-77.4509	-70.4052	-42.5587	17.362	43.9024	34.8586	34.3108	58.8206	31.6627	-0.00840298	13.925	-6.40493	-34.316	-39.4525	-24.4588	-12.4823	-17.1151	-18.6948	-16.5279	-15.4776	22.9973	14.3766	-15.7022	21.6537	0.421665	-0.803793	19.8526	21.2409	28.6847	28.9718	32.1147	21.4583	27.3814	22.8817
0.17542	1.4347	-15.0432	-8.51339	-14.5959	-26.6729	-48.21	-39.2669	-28.7689	-36.2743	-46.6862	-52.9062	-31.2268	-55.1942	-24.5868	-36.9376	-48.2285	-32.3831	15.2757	48.0235	76.1702	95.1971	92.1706	89.8695	54.0002	36.8948	11.9778	-5.39506	-27.691	-59.9919	-50.6452	-50.9996	-34.3677	-29.9166	-35.2275	-31.9023	-0.730476	-2.90725	-19.2663	-7.39167	-2.86359	1.25346	7.839	18.3912	18.891	22.5982	21.0137	8.02327	8.59089	17.8662
0.226657	8.98496	-11.6298	-9.04364	-10.5581	-56.5044	-37.8753	-45.7332	-40.8668	-55.8138	-55.5791	-61.981	-59.4201	-33.0599	-17.7981	-41.2801	-47.44	-32.1443	36.6912	44.0536	88.9093	95.3856	87.1996	98.5824	72.1005	54.3296	16.9039	-10.5379	-39.0485	-59.5443	-38.6205	-42.8725	-34.377	-33.2304	-29.7007	-67.0384	-19.2512	-11.4448	-19.0857	5.60405	-14.1984	-13.5916	14.6636	7.58093	8.91341	12.3544	13.6203	14.5439	9.06221	6.03704
0.281178	-5.72016	-35.124	-26.1407	-24.2693	-26.7322	-46.6002	-42.307	-44.8758	-61.0367	-65.559	-51.4304	-7.41014	-13.2774	-37.3231	-25.2017	-21.7532	-31.559	12.0382	41.5452	67.8071	139.494	99.7481	64.4188	72.733	20.2807	12.7674	-0.148288	-34.1942	-56.6509	-56.5646	-45.8822	-27.1507	-35.7324	-27.131	-32.527	-17.8724	-12.9635	-13.1393	-16.3393	1.20399	7.88254	2.84726	-10.1396	6.22045	2.29873	11.7819	13.402	4.79358	2.25651
0.359283	5.08278	19.3832	-7.26494	-30.4755	-31.2356	-18.8981	-56.3114	-39.7761	-68.054	-33.1533	-50.4354	-21.6479	-31.7221	-39.4634	-45.023	-15.0854	-25.5047	1.11672	35.6383	80.0407	86.7257	116.147	55.9561	55.0355	55.9459	-5.54124	-10.3931	-39.8097	-44.4493	-63.2306	-12.2144	-27.963	-39.116	-16.7791	-17.0232	-28.9953	7.49894	-1.79024	-12.3037	-4.54995	3.02077	-6.98846	-1.51198	0.695348	7.0926	-1.13766	-1.23622	-1.8641	-4.05861
0.440206	-15.1064	-40.6122	-13.9316	-10.0899	-26.4622	-26.8127	-57.0738	-42.8464	-34.68	-51.4855	-27.6865	-44.4582	-29.196	-41.0082	-17.603	-4.96372	-10.784	-16.7692	46.6644	60.5654	99.6499	117.003	80.4308	42.4038	35.6791	-17.5097	-15.7796	-17.667	-47.2459	-38.0463	-25.0302	-30.5925	-35.4273	-23.5756	-29.965	-6.69105	-28.5559	-10.376	-9.23908	-27.103	5.69719	2.04489	2.26134	10.0733	-1.9748	14.5485	11.5753	8.735	7.81293
0.513782	50.075	47.8515	20.0707	32.5513	13.1905	19.4063	-14.8322	-6.32737	-18.5404	-9.56484	-35.7802	-25.6624	-23.0491	-34.0737	-35.1508	-17.9426	-59.4705	-22.3436	3.7949	39.2321	15.7672	40.633	35.0852	3.04685	-1.65965	-1.17829	-19.0005	-41.3252	-35.6937	-1.34527	13.486	15.5353	24.6499	3.57414	0.529387	8.43212	8.67299	0.602781	-7.51275	-3.80153	2.96492	9.88822	-3.01353	-12.8059	5.62136	-6.47519	-10.117	-10.5549	-13.8641
0.591845	-16.0322	-6.47145	-19.5517	-29.425	-15.2611	-27.3193	-40.9412	-39.3462	-16.8097	-44.6744	-36.0202	-16.4599	0.155279	-24.9387	-13.4193	-19.6331	-6.22246	8.22052	41.5131	73.2067	51.7795	87.933	73.7041	43.3419	14.0479	-20.6909	-18.7872	-35.3341	-28.9071	-34.9856	-9.2618	-10.9473	-12.4058	1.41347	-20.6651	-17.1125	13.032	-13.1621	-27.293	-17.282	8.99109	-9.82434	2.13663	-17.4138	-15.9804	3.44271	-4.16966	-11.9202	-4.22876
0.674725	1.79443	52.9448	38.7473	31.3113	-3.46872	-5.75864	8.4471	1.58698	0.94489	-32.7666	-34.0355	-24.4637	-17.6784	-12.3435	-37.265	-19.2813	-16.4204	-17.9904	-19.2413	23.8684	23.2724	59.1617	18.4307	-5.10182	-9.00495	-5.28305	-7.25263	-31.8779	-21.4683	-31.2721	12.7816	5.63108	14.6297	26.7734	-7.5455	31.2255	23.3208	-5.1684	5.74575	5.33973	-14.8738	0.204382	-2.48774	-5.50459	-7.90971	-1.92013	-8.22709	-1.35902	2.24474
0.759139	40.1408	50.0859	33.5065	30.9517	23.1417	23.4365	11.0459	-10.5307	-19.3961	-8.43708	-15.0463	-18.3722	0.284538	-44.2197	-32.2229	-18.8442	-4.37673	-13.9723	-6.19006	2.3438	2.31407	21.2511	1.92574	-18.3089	-28.9807	-30.1224	-25.4564	-34.0243	-8.40475	-7.65886	22.2015	29.1198	32.7775	13.8159	8.0949	32.0089	33.4797	19.4267	6.777	24.7342	-13.864	17.3561	7.77391	17.6838	5.16115	9.62729	-5.98447	-0.61507	-4.10504
0.838487	3.62212	9.37749	-8.39905	0.780367	-20.9952	-5.4028	-15.4963	-24.7939	-20.4427	-30.0745	1.23959	-38.6844	-4.88856	-38.5241	-4.26014	3.22585	-20.2345	-5.39185	7.83278	57.0786	38.659	55.1247	40.658	24.2521	11.8189	-1.01839	-31.2855	-11.5733	-20.9172	-1.30802	8.86905	-6.14546	-13.9234	9.19346	5.01881	-27.0003	-25.855	-12.459	1.01728	-29.9919	-26.2108	3.1094	2.96703	2.92312	-8.17666	-12.935	-15.1826	-9.19072	-9.17981
0.911858	34.1682	66.2133	37.8621	21.9665	4.44449	-9.75845	-0.936338	-22.1296	-6.99862	-16.078	-29.2122	-17.6518	-13.5538	-24.2405	-23.7058	-22.155	-12.7933	-20.75	-20.5101	6.56706	42.0201	38.1533	7.65232	-24.1862	-5.70909	-27.8723	-36.7909	-17.7025	8.04496	-5.44497	-8.19949	17.4332	-11.4155	23.6286	16.3876	40.248	15.3857	18.4338	0.011298	-4.55101	11.2652	13.2109	8.00747	3.29566	9.01405	0.466041	5.20341	-6.48567	-0.529864
0.991208	-4.95395	8.35138	-11.0793	-14.0578	-22.5959	-7.55374	-22.3141	-22.8832	-40.9476	-54.2819	-19.1614	-28.817	-42.9454	-17.9525	-13.9284	-0.00862256	10.0755	16.2274	30.6396	32.5135	53.9585	82.4498	51.9633	15.0641	15.91	12.4319	-5.67602	-6.31993	-9.46839	-22.742	-24.4067	-13.2362	-9.20614	-18.8261	-17.4692	1.75086	0.00501995	-13.0799	-26.8243	-10.0857	-17.6461	-7.05126	-24.5146	-25.5196	-17.4801	-16.0085	-16.5071	-20.6063	-5.27444
1.07376	20.7789	15.113	1.96916	-16.953	8.70545	3.84502	-23.9779	-33.6072	-24.1948	-3.96379	-32.7005	-9.03888	-18.198	-40.6151	-9.85074	-17.8323	18.156	-7.26274	35.9896	32.1473	36.2322	29.9346	34.1104	28.7835	-15.4809	-11.7568	20.8005	-17.8074	-16.8898	8.68146	-15.3597	1.03352	-10.8551	-1.5865	-12.2808	8.1468	3.43168	-0.564775	-9.63329	-16.6679	-11.4287	2.38179	-4.44418	-13.6401	-13.5832	-3.65107	-18.89	-15.5561	-26.3062
1.14509	-21.0886	25.1369	0.943705	-2.08257	16.8206	-5.60491	-13.3369	-27.6502	-20.0626	-17.5285	-43.9181	-6.36903	-3.94647	-23.7259	-1.94605	17.074	13.8997	12.4258	24.3599	16.1656	26.028	19.909	-1.1443	14.3672	-23.6338	-30.2323	-19.2132	-21.7287	-3.60724	33.7496	16.099	24.9971	-7.19718	-10.9639	7.92127	13.8983	-12.4328	3.15885	-13.9174	-19.1305	-12.8607	-8.87401	0.247047	-9.42239	-5.89665	-11.6227	-6.71804	1.97691	1.22123
1.20052	31.1342	29.4717	36.4536	-1.59962	5.46125	-8.41505	-14.2668	-26.6932	-13.4764	-15.287	-19.6549	-19.22	4.52735	-30.6218	-15.5703	-10.9833	-17.1534	18.4556	3.07526	20.5159	35.0857	19.3774	-15.4185	-23.4716	-4.09925	-16.1419	-2.5262	-9.2929	-9.89358	1.85767	11.9283	14.2354	-1.54764	10.973	-1.87809	10.9647	2.29029	6.01951	-1.51568	3.09507	1.70742	13.0484	-9.20911	-3.57249	-1.6243	-2.48501	1.30913	3.59417	-8.85185
1.24803	35.0954	30.5093	7.43635	7.77988	12.9948	1.81288	-29.5683	-19.2168	-14.0306	-15.8868	-30.04	-31.5285	4.4733	-15.1814	-29.0141	8.68102	-6.29752	-2.27544	11.7571	23.795	21.2233	36.8391	-0.129943	-15.3676	10.3488	-22.1002	-2.20953	-2.56259	-28.7079	15.1122	-1.64133	5.12389	16.5839	4.01826	4.72898	-0.28649	5.99066	-0.0912777	6.85193	-12.2435	9.38237	2.84656	-9.03911	-20.3819	-9.35234	1.91292	-16.5853	-9.48506	-6.6889
1.31048	40.8844	60.7758	33.9939	-5.23912	22.721	1.24152	-13.5482	-1.54631	-20.1572	-20.7379	-43.5567	-35.241	-7.68124	-39.7038	-15.2516	-9.94748	-11.6962	12.7269	14.374	24.0574	32.1847	18.7234	-30.5611	-8.15448	-14.7929	-4.11025	-5.00657	-25.8481	-9.47881	7.71359	20.7881	23.9005	17.0243	13.4219	12.369	16.3006	12.4155	-8.46471	-7.15478	-21.8773	6.78952	3.30753	-7.11989	-13.4796	-19.4695	-21.5741	-23.7229	-11.5192	-10.0363
1.3902	48.1825	30.2105	28.8311	23.9251	40.9724	6.97278	-1.28225	9.26402	9.37264	-6.22109	-34.7092	-43.859	-9.79385	-8.71688	-20.0974	4.40127	-28.5462	-21.9617	7.69133	15.8849	-1.10238	-14.6215	-17.6873	-20.9557	-9.85752	-26.6984	-6.52098	-13.9469	8.43272	-3.55393	19.1599	25.087	14.4592	13.3466	19.6654	29.6601	1.4289	10.4303	2.13839	-8.78795	6.38891	8.54455	2.22227	1.35581	-0.422401	-3.7796	-4.91556	-1.36807	3.87703
1.47561	53.8508	43.5992	17.7424	37.6364	28.7654	26.1686	8.84217	20.3903	0.0239159	14.6431	-14.7336	-10.1335	6.15712	-6.35218	-7.07212	-12.8696	-14.3703	-32.6674	-5.43086	-21.8908	-0.0809149	12.7137	-41.7001	-12.8107	-51.5571	-28.9303	-14.3068	-6.91272	-0.976552	17.5837	11.3442	50.5613	37.6649	30.8839	28.28	18.6661	22.1967	25.0977	-2.70506	-6.4262	8.17227	0.709952	2.15092	-6.49386	-7.06067	-14.4482	0.668607	-20.3791	-22.347
1.55878	47.3744	32.3009	12.2141	16.8243	-3.43747	15.5316	-5.03667	-14.9466	9.41001	-11.5334	-0.786221	-23.462	-19.0697	-11.263	-34.3626	27.22	27.3233	-10.5538	3.00855	-15.9277	-6.93764	4.17823	-19.6433	-1.91802	-24.3138	-22.3279	10.2743	3.64883	-37.4386	23.7017	17.2096	17.1933	26.6955	6.14221	-0.461044	-14.0516	20.7115	15.7276	4.79989	12.142	17.0502	-1.46512	4.70907	5.46444	-3.37323	-0.606702	-4.63149	-7.39313	-4.00059
1.63939	10.5742	-7.28348	-4.39779	-16.5228	-26.095	-9.28731	-31.3509	-20.0249	-6.58876	-22.7088	-30.3114	-38.3442	0.719316	-28.4638	-2.78829	17.9959	-9.92859	5.18924	22.8846	48.9329	44.6012	42.7987	15.6088	8.6917	0.659244	-0.319997	-13.0181	0.191326	-12.0821	-23.3473	-11.9761	11.0479	2.94538	-21.3128	-3.64878	-21.5254	1.70844	4.98992	-13.2339	-10.2562	-12.4502	-8.22691	11.971	-5.74838	1.40935	-6.03997	-12.2603	-11.4817	-7.44993
1.71779	32.9993	43.192	30.3351	35.205	20.1849	-4.55469	8.27957	-12.4064	4.92466	3.3663	-13.6163	-43.479	12.3247	-34.4339	-1.93747	-10.8487	3.87107	-5.39639	-15.496	-15.0107	15.2798	-18.085	-29.1438	-21.8093	-29.5333	-9.98348	1.03107	-10.3216	1.84361	13.5741	6.80461	25.8056	15.4031	7.27754	31.8432	4.4872	18.5583	13.175	-13.9343	1.41211	14.7793	5.40691	3.49262	3.32489	8.48982	11.4139	9.06823	6.07167	2.04003
1.79776	27.9067	27.3565	22.1988	16.4463	25.0765	2.90804	0.106158	-14.3841	-4.4981	-19.0241	-13.3777	-32.0239	-20.4081	-23.3831	-13.2091	-20.1048	-5.55652	8.89264	33.2506	-4.22179	5.27133	18.6681	-19.3146	-39.1515	-15.5284	-20.1061	-25.2626	0.939266	13.1576	15.2059	7.26496	21.6391	6.77006	-3.64719	2.01526	7.87794	12.7849	16.4722	-6.71301	3.53969	15.9608	8.76562	-0.0693764	13.2205	7.88405	6.6543	-1.32914	-0.740824	11.1382
1.88824	16.3109	26.8234	20.4938	2.56688	1.30513	-10.6265	-9.42409	-9.85696	-15.8112	-31.4489	-3.99928	-11.9768	17.1351	-20.3314	-12.9887	-0.701232	-0.581069	14.3868	23.1163	-19.6348	-1.95484	4.44177	-11.4821	-2.04456	10.4439	-21.8235	-11.9375	-10.8374	-10.6615	-1.65781	15.4272	7.86265	-5.44381	1.72564	3.17994	-10.1662	28.4037	17.4944	-2.03477	-13.7499	10.42	17.8947	22.5584	2.19099	9.4635	4.98818	5.22031	7.43287	2.4086
1.97334	34.9844	-8.19218	3.91854	19.6157	-25.8155	-14.4167	-11.717	13.7123	-26.6512	-8.44195	-17.128	-27.4977	-9.11009	-11.364	-19.1386	-0.42718	3.19782	42.2364	3.1348	43.2719	-4.19136	-13.2831	31.3909	-11.1892	-22.1007	-9.48518	-16.4837	-7.74729	-30.6689	-1.23281	5.63607	12.8119	11.8723	3.29539	17.2159	-20.2209	38.9304	-1.65081	-5.92278	7.95186	7.25748	11.6781	10.4164	9.97958	-4.00831	-0.90017	-0.679209	-3.22075	4.49896
2.05402	26.5281	3.44067	-6.29502	3.91806	-6.35336	-13.4691	-6.32348	-7.64173	-25.888	-17.0873	-23.5213	1.08728	-5.49959	-21.0667	-0.140563	-15.1583	-3.30516	13.9611	0.349529	42.3238	16.7645	31.3169	-11.6677	0.720898	6.46523	-5.97413	-5.11395	-5.07472	22.5414	-1.67003	-22.6731	4.13482	-1.09014	-19.2498	1.03538	4.29938	17.206	6.42472	-9.62624	-7.02342	-13.7767	-4.79937	-4.53805	-19.3808	-1.25809	-6.19862	-12.0815	-18.1804	-5.83623
2.12768	102.984	76.9018	72.2591	64.2934	41.9776	44.3757	22.6655	42.0521	21.0948	13.9354	2.42929	-15.233	-7.28369	-14.1413	-21.9819	-39.4766	2.49364	-41.8649	-58.1326	-56.3773	-45.1023	-59.0263	-49.2083	-32.8339	-29.953	-35.944	-8.15994	-0.225177	25.4399	22.5688	48.9176	34.1673	53.8239	45.6639	33.5109	12.4432	30.0387	21.2199	3.08103	3.00716	14.8304	15.8148	10.4007	-1.94191	4.52282	-3.03394	-9.64655	-5.42665	-4.29829
2.18626	26.3039	43.9641	37.3036	32.5437	22.8805	10.6201	-3.3782	19.7586	-5.31238	-2.80889	2.71025	-1.55728	-17.889	-5.71195	-7.60547	-31.0946	-20.0682	-3.86688	-25.0559	-27.3669	18.3622	-13.9829	-41.8749	-16.1721	-15.028	-11.924	11.9859	11.8439	-1.5929	11.2404	14.0915	23.0207	19.2277	8.74758	-13.3519	25.0357	15.2101	-1.98297	-4.44464	-5.85011	-7.66983	3.62339	9.52004	-11.2268	1.52388	0.935634	0.29335	-0.932949	0.848471
2.23368	14.1754	-0.448845	6.69975	9.46042	-13.903	17.0227	-4.01037	15.6821	-3.77889	-19.0621	-18.5761	-17.23	-5.74232	-28.9035	-7.75816	-11.0634	-21.8088	31.5736	3.15658	19.6832	12.7596	23.5555	-2.26725	2.65019	-1.4179	-0.101184	-14.1135	-1.68993	5.15589	-16.9563	3.3373	10.3329	11.5258	-10.3784	1.77827	11.0525	13.4971	-2.99105	-8.39951	2.21064	-8.54397	-6.11976	-13.8127	-21.6649	-6.88163	-8.64986	-11.1287	-15.372	-19.9109
2.28754	2.08385	-12.5161	4.24044	10.8287	-3.58215	1.3714	-17.7572	-4.58316	-19.6432	4.16692	-10.5773	-23.2993	-12.7531	-22.9379	-0.275349	-7.95627	5.12205	16.5534	23.2189	22.6311	16.6758	1.43674	5.67564	23.9799	15.2405	-8.37283	-20.9505	4.28463	4.56758	-8.54629	19.7788	3.43013	-4.4409	-16.7343	-5.08185	3.12349	12.3328	-8.99067	-13.6836	-13.4912	-12.2056	-14.1226	-17.0436	-14.9429	-12.5806	-10.7629	-20.3077	-13.7407	-21.4587
2.36469	35.2514	30.225	31.6546	11.751	34.0104	19.6815	-3.18274	0.328063	0.413419	2.68617	-2.79359	-19.9788	-14.785	-14.593	-23.7187	-10.1097	-34.1402	11.2235	9.40636	-0.997854	-0.37721	-7.86731	-7.81687	8.45265	18.8488	-15.187	-23.2249	-16.2407	1.34246	-0.163909	17.3712	13.2269	34.2963	17.7601	14.4734	-22.6723	41.3625	10.8323	6.43374	-3.20847	4.41747	-17.1852	-17.1866	-31.207	-13.5855	-22.5153	-4.0522	-28.7474	-25.0414
2.4479	43.8307	54.4847	23.9621	32.6526	11.3918	16.1776	-10.1981	4.58656	-0.270141	14.9273	-7.73663	-18.6364	10.0883	-30.8108	-19.5845	-50.8895	-25.4666	-12.3553	7.2774	-13.632	-15.8724	10.6176	-9.62793	-0.911284	-14.5152	-21.6454	-7.39129	8.06547	15.6391	1.42594	11.9169	15.5368	27.7433	13.0211	-5.81315	-13.8952	-1.73016	9.29816	-4.56286	11.9951	5.22729	8.37486	-8.30847	-3.71371	-9.16186	-7.5343	-3.48873	-12.3468	-7.27833
2.52949	-14.0253	0.732291	5.38771	7.95282	-14.5085	-4.51812	-25.1586	-20.3715	-8.49488	-9.19389	-20.2882	-17.5714	-2.48088	1.42314	-11.4168	16.1713	5.79264	18.4381	15.943	24.5526	35.1097	1.14169	17.4643	6.11261	-3.06019	9.77273	-11.8396	-11.987	3.20805	8.00524	-32.3978	17.9725	5.7336	4.6204	-20.9376	-0.359735	-9.43801	1.26255	3.35014	1.86071	-5.04065	-13.2226	-6.37197	-9.91153	-5.38126	-3.86686	-25.1338	-10.7786	-8.95667
2.61075	30.8157	14.2345	31.179	24.8682	12.4931	11.0403	8.41381	1.19625	-18.1498	3.09074	-0.00784983	14.5161	-21.1991	-3.62401	-39.02	-0.0396781	13.1404	11.2982	-20.6038	-4.92632	-1.96808	-44.9287	-10.9117	-10.1927	-9.59258	-12.2998	6.67178	-9.51238	-11.1079	14.3876	-7.93569	27.754	34.6956	1.44503	5.8437	28.0728	22.1366	11.9442	-1.6529	-6.6378	-14.6388	1.34728	9.43924	-1.49926	3.61854	10.8707	-1.54883	6.31799	-3.07968
2.68985	11.0442	7.95774	-20.2529	-1.52578	7.18527	4.82814	-16.2857	2.67477	-22.2902	-23.0673	-5.80637	-16.8303	-2.0147	-7.36134	-19.7804	9.5983	3.84744	30.9869	18.5895	28.0512	8.66666	-4.40612	-22.2728	4.00193	-0.398727	4.63866	5.52549	-2.55685	-17.4469	9.26052	-2.89852	-0.541328	3.94543	-18.5984	17.9628	-3.61319	2.98872	21.0962	3.84828	8.11772	-10.8443	-10.9307	-4.04337	-9.47165	-8.39618	0.506542	-9.37844	-2.56475	-12.3163
2.77335	-1.95068	19.9985	-4.83198	17.6127	-30.034	-7.3893	-29.8528	-5.92431	-8.59878	0.764062	-23.7114	18.1549	23.9305	-18.0696	-0.644617	-7.0656	-5.28651	-0.278994	20.4108	27.0185	24.2004	26.9768	-9.43224	-6.36958	-33.128	7.52016	-18.6908	7.4956	-19.2635	-13.9741	15.7394	15.5244	8.41204	5.97992	17.5423	-15.0851	16.447	-3.7857	-1.0772	-1.90808	1.42178	-3.91662	-0.861341	-8.66307	-3.02535	-3.15575	-10.7076	-13.4579	-14.0854
2.85643	-57.8478	1.81033	-7.99264	-35.7117	-33.5994	4.73382	-23.3122	5.89259	-14.5461	-21.1703	-6.004	12.128	-18.3329	13.5659	-14.7751	3.35572	3.23091	31.6826	51.7074	31.7267	14.0622	40.7828	11.0355	5.29629	24.3711	-0.336755	-13.3078	-6.89711	-0.751807	-8.44099	-1.70594	-13.9282	3.46196	-8.03832	-5.78864	-12.6653	-19.0157	-10.904	-0.0881267	-5.31642	-4.26384	-15.295	-14.9873	-17.3229	-2.17624	-0.175792	-20.9884	-6.13813	-10.9829
2.93349	24.0584	8.89417	9.35234	23.1545	1.11215	-3.72676	-18.52	-2.14265	-20.2758	-12.8774	-34.92	-18.5695	-7.92302	-22.4146	-10.3593	11.6521	0.385205	8.39183	33.942	20.398	18.6208	-2.32615	4.55685	3.51746	11.0262	-15.0746	-14.3354	3.84511	-19.4027	9.53614	22.4641	-13.3065	3.79972	21.6403	-6.49091	19.9045	-13.0669	-0.418741	7.9328	10.8394	-32.1513	0.152384	-6.68487	-5.57585	-5.33274	-13.5803	-12.5015	-14.8711	-17.8112
3.01356	29.9567	-0.380226	6.10772	-5.62863	9.92072	-4.78002	-1.55176	-11.6183	-5.47907	-7.19576	-3.78072	-6.42582	-14.9273	-6.88929	-18.3854	19.062	-3.58374	-4.43584	19.1881	23.018	28.5985	-6.10035	-6.5345e-05	-25.1569	-17.0905	15.513	15.292	-19.1573	8.12784	-16.0365	10.418	3.86139	29.6949	-11.4883	14.6666	6.36306	1.09548	6.21996	-3.02042	-4.05427	-8.4272	-7.388	-4.81653	-9.59998	1.09395	-5.08595	-15.206	-10.1851	-19.3349
3.09677	40.9869	33.7608	41.3858	11.5643	13.3997	13.9951	1.95674	17.7185	-1.3142	-5.81312	-5.01783	11.6254	-29.3718	-9.82818	-32.8306	-6.11059	-33.64	-17.1443	2.55694	5.26285	-1.72584	-6.80429	5.11074	6.03314	-11.1263	15.0176	-7.8582	-2.92396	-9.90363	-10.0161	3.12214	13.1194	17.5354	11.0018	27.4097	-17.7818	14.7668	8.07917	6.19819	9.01529	17.7215	3.43127	-10.0292	-6.95559	-10.3014	-8.58934	-9.62813	-14.3492	-8.55638
3.16557	0.579368	-1.93509	1.66593	1.94885	-1.27548	-18.8976	-30.4679	13.3335	11.5434	-14.8952	-5.71017	-12.2102	-5.25377	-10.5067	-18.5767	-2.94726	-13.9379	18.058	45.2645	18.4148	14.7647	0.0941023	-10.8442	4.92523	9.33946	-5.35118	-23.036	11.6796	-20.678	-6.35507	26.8962	-13.8704	10.6087	-17.0202	-4.34351	-10.1177	16.7249	1.32114	2.49886	10.2409	-3.09467	4.34979	3.77684	4.6262	3.77902	5.0593	-1.43681	-10.3094	-2.90147
3.21432	10.0026	30.7193	11.2001	-6.43635	1.27454	13.3223	5.94287	11.7591	7.24127	-6.24361	-7.92158	6.16219	2.19478	-1.55257	-8.86631	-22.7602	-19.7683	17.9985	-0.260862	8.11059	28.1676	-4.21895	-30.6905	-10.0127	-22.5864	-10.7495	-18.4706	9.84025	-4.35134	4.24387	10.4679	17.2549	14.1629	18.3652	29.4215	0.0807685	4.00553	6.81658	1.78149	3.34237	2.82119	-2.01526	-13.7339	-1.79682	-3.8554	1.62861	-7.28001	-12.3963	-6.77569
3.2634	-11.582	-8.02674	24.1356	2.77392	-18.6593	-2.62022	-2.27539	-13.3266	9.69849	-2.44847	18.19	-4.06738	-0.711302	-19.8803	-1.8433	-2.48136	-11.5505	23.0509	15.929	17.8122	41.4087	-3.69221	-9.87561	-3.45814	-1.31393	1.57417	-2.33336	-19.1053	-18.3651	-16.0522	13.5954	31.621	14.6083	14.8278	-7.57078	16.4833	4.93491	-4.0081	-12.2322	-8.64842	-0.389054	-21.0685	-11.6885	-1.55363	-3.45179	-13.9001	-22.4037	-23.0802	-14.7793
3.32904	9.93718	6.38704	-17.2196	4.7323	-39.5052	-25.3155	4.87266	-14.3806	-25.9982	5.00434	6.77566	-5.35499	-18.1302	0.648264	-14.3185	-10.9855	3.76681	16.8768	15.3867	4.77772	25.7504	33.105	-9.26282	16.1058	10.744	-14.0726	3.00632	-22.3151	-6.89054	5.98898	3.47583	-13.2223	-3.86114	-10.6276	-7.0238	8.64859	11.9937	10.63	-13.3403	-5.41215	-13.59	-11.8712	-4.64875	-8.82203	-9.68201	-9.76556	-4.58851	-13.666	-2.0739
3.40549	29.4632	15.638	11.7761	20.6965	-11.296	-2.07542	5.74913	9.76134	4.27232	7.68961	-13.7776	-13.3944	-9.46034	10.4834	6.9383	-6.41577	5.3419	13.6416	-10.7864	-5.57213	8.22823	-4.40948	-19.0494	-42.4071	-29.9542	8.95514	-2.98925	-28.6178	-8.50785	7.21246	20.964	3.07222	10.962	30.8276	15.4373	5.64258	26.3937	-1.028	14.9748	23.6237	31.5152	11.6294	2.46625	-9.60268	4.76614	2.48136	4.55457	-6.5272	6.81544
3.48039	-23.6696	13.0692	-0.300342	1.66848	-0.120922	0.261602	-9.55248	-5.21621	7.3452	-23.1063	-9.32426	-27.7362	-13.6493	-6.98824	-15.0364	14.2124	16.3224	19.5417	36.7812	27.9102	9.95714	5.33746	6.09119	14.116	-35.2274	-6.27084	-10.115	-14.6473	8.08105	0.58491	17.8587	7.82128	5.04445	-9.94518	8.94759	-2.43126	24.2741	-9.08614	14.5796	1.11649	-19.9202	-6.61318	-12.4514	-0.45792	4.05858	-14.9602	-6.67203	-13.3005	-9.44574
3.56327	2.21364	-17.082	30.6708	0.23658	-3.39191	-5.42669	5.28354	-11.7211	19.9052	0.311531	24.1054	-13.4618	3.61735	3.63277	-29.1024	-13.9605	-14.049	30.42	21.4283	11.4652	-18.8648	8.24932	-8.82519	0.950932	-18.8334	10.2415	-13.4926	10.7946	17.908	11.3102	-5.02487	4.68223	-16.0141	-4.01762	8.99278	18.5361	20.4373	2.73121	3.45514	-10.9034	-0.424256	-31.1286	-6.90575	0.0415675	-11.8144	-13.1132	-12.4627	-9.57234	-14.3304
3.6494	-0.893173	-0.293636	9.79916	7.44202	-14.0011	-10.8943	-6.17122	-5.91443	-10.7783	-10.2958	0.0776658	25.2197	7.211	-22.0273	-11.4456	-7.32184	0.286443	-1.8186	13.2849	8.00814	16.269	15.2273	-24.8895	-2.86639	-20.3022	-5.34112	-9.70919	-14.1166	-10.2036	6.09325	13.418	7.17501	-10.4733	-9.21714	27.1764	12.3727	7.30042	1.21924	6.11278	-0.619927	4.2633	-16.9339	-11.1781	12.7472	5.86304	14.7009	9.02709	-9.27311	5.04152
3.72713	-23.0324	-9.96094	-7.85044	-12.6718	-4.08345	3.44285	9.52564	-0.469679	6.42533	17.6996	-3.71373	-8.98015	-8.61407	-10.7135	8.81942	-8.56215	-1.26353	31.011	23.924	13.2075	24.6635	-9.94228	5.74296	-17.5449	3.94339	3.25624	-23.1915	9.29013	-4.61705	-4.43905	27.3606	-6.03735	-2.7234	-2.83355	6.61276	23.1616	-6.00301	-8.3303	-5.66132	-5.6722	-7.6943	-1.98447	-7.78663	-9.84009	2.07585	-19.7665	-20.923	-21.2248	-29.0037
3.80709	24.6037	23.3897	31.1484	37.2217	31.5997	20.8873	12.6169	12.7197	11.241	9.07703	14.5803	-20.0006	13.1969	-3.18639	-11.7746	-19.8489	-17.4979	10.0378	-6.76974	-34.0823	7.10596	-25.3736	-44.4065	-21.6619	-62.0117	-19.2286	-24.43	2.51253	2.63134	2.86616	29.9733	9.21576	18.0251	42.7553	41.9254	22.9273	28.0481	18.8036	33.3103	16.2709	11.528	17.9204	-3.37901	2.12019	18.0857	-7.49821	-0.317254	-2.18633	10.5881
3.88935	4.77062	14.443	8.28272	13.9789	0.69875	12.1891	13.8413	-0.627897	8.84481	-1.52323	5.97211	-30.5392	1.50295	-15.3618	6.49689	-15.0145	0.32772	-0.119742	1.48614	15.1795	-7.44671	23.7398	2.0406	4.7077	-3.08572	-8.78531	-21.8965	-5.27744	-19.5156	-7.13416	16.4488	27.5105	24.0468	-4.32507	8.68551	25.7063	1.83673	1.14905	-4.98392	-1.20732	3.47063	-4.36811	-19.8689	-4.64329	-23.5311	-8.66588	-23.0113	-22.6533	-17.9529
3.97343	-33.7814	-24.3162	5.25018	-14.0471	-17.5504	-8.19318	4.07703	-9.88922	-16.6968	-9.46803	-0.298348	-18.7032	-6.01819	-2.35716	1.34558	5.23655	24.5726	20.271	22.6829	35.1591	39.8435	1.27936	-22.656	17.3244	8.32008	-18.5973	-18.445	0.670436	9.10787	-12.0325	-3.28993	-7.71653	-5.35214	-17.7334	12.3434	3.7455	6.53033	0.092548	-5.21675	18.4465	4.77705	2.97219	-1.34469	-10.9044	-0.487344	1.1064	2.60184	-12.608	-12.6228
4.06104	-19.6783	4.75541	-12.5833	3.50676	-17.4907	-13.5847	-12.9238	-3.12612	-18.3706	-10.4608	-18.4433	-9.65521	11.846	-10.9682	-8.44942	13.048	17.5379	19.7263	12.3614	39.5494	25.0696	-15.5207	-9.51304	9.43325	-11.1391	4.47785	12.7367	2.76294	-18.9806	-12.6679	-4.41987	8.88628	-4.54645	-16.1488	-0.144932	9.81945	9.49959	-16.6749	12.2875	-16.2453	5.82467	14.3233	-2.40876	1.56241	7.76279	10.0302	-7.56494	-0.881157	-3.51371
4.13786	-2.43381	22.4905	18.2979	-4.6294	12.7498	4.76698	-3.38442	-5.78586	-17.159	21.1212	7.18707	-1.43614	-17.6117	3.06853	-18.5098	-16.4304	0.912825	20.1286	1.53608	12.1375	8.58514	-0.522643	-10.9071	-9.18268	-13.9823	-10.6968	1.12579	6.00194	-5.67618	10.939	16.9121	18.1623	0.182296	-0.383133	24.8008	10.3413	8.15591	-12.3877	-4.32915	-15.6903	-7.26032	-10.3012	-27.7724	-11.7122	-3.00833	-11.852	-18.6144	-12.4197	-16.2618
4.19105	-10.0372	-4.27734	35.2062	6.04525	1.55492	6.25279	-2.52455	8.69054	-7.99606	-0.209087	-7.86365	2.3086	-22.937	4.87075	18.4993	-8.07694	-7.83782	21.2769	-10.9169	-5.11402	-11.7414	0.969688	-28.375	5.3796	0.120838	-9.79025	3.52583	8.59366	10.4741	9.4801	-13.091	-9.57298	6.29371	15.1224	4.6306	23.5771	0.261561	6.72589	4.08078	-34.769	-14.9409	-5.50256	-10.7758	1.2807	2.01636	1.63612	-23.6904	-8.48497	-10.7681
4.23722	-26.6449	-16.2956	21.9263	14.6975	15.5394	-0.540647	-12.775	-3.0932	-12.4962	3.64659	-6.37672	16.375	-8.9599	-4.79968	-22.403	3.04362	5.52038	35.8489	0.63144	13.6754	1.65829	13.1164	-9.57344	15.5615	-19.6206	5.0399	5.79792	-0.273342	-8.20008	-2.07795	-5.79658	-7.91107	18.8782	6.15938	15.2539	16.8692	-6.89944	5.06967	-2.71372	-7.73796	-0.870585	-23.3047	-14.4769	-18.7592	-22.532	-6.88176	-19.1424	-23.6568	-20.8588
4.30009	18.2097	0.675522	-24.0934	20.1673	30.3571	12.9778	-2.26983	-13.4866	13.3516	-4.74916	13.4577	-0.616418	-10.3399	-10.1601	-25.421	-17.7133	4.94288	14.6982	11.3862	3.65873	14.0134	-15.4452	-17.7104	-32.2961	-1.59854	-16.1824	-38.0246	3.72334	-24.4777	-1.30602	-5.10626	5.49478	12.7605	19.3263	14.3886	9.44851	32.707	14.3606	19.8223	26.549	39.5566	22.8499	10.2429	4.93894	24.245	17.071	5.88652	10.7829	15.9735
4.37853	57.1838	50.6982	63.8846	51.4642	28.102	28.0715	21.1208	7.2801	15.108	7.58492	22.2397	2.37187	-2.92703	1.51691	-28.3969	-1.29898	-11.2869	-22.6506	-34.4776	-43.7397	-50.2379	-52.5493	-43.9852	-33.0691	-42.3451	-20.2367	-7.56419	3.19155	10.4314	6.9126	8.16345	38.2572	33.159	24.4106	38.0019	24.5346	17.8751	33.4691	28.9332	23.4711	35.9432	18.5281	13.8832	4.15433	23.1501	18.0935	4.75352	9.66087	11.5069
4.46356	9.36371	15.6667	4.65659	4.28358	16.1648	15.2381	6.79544	13.6645	-7.4957	-8.71145	9.59031	-2.4693	-12.8703	2.26658	-3.77596	-4.24798	-13.6883	26.5675	16.8811	-21.1466	-3.63243	-29.6528	-19.9102	-20.6793	-24.028	-17.9359	-10.683	-11.9706	-2.34741	-8.82821	10.4437	9.02526	-4.17951	21.5661	17.4382	29.5012	18.5888	34.2782	28.9133	21.7412	7.781	2.39272	15.83	5.32941	17.7553	15.6076	8.93477	9.28789	0.149381
4.54578	12.7119	-1.67501	4.76733	12.4841	24.0366	29.19	12.0981	9.93501	-18.3714	23.8604	2.58655	8.78137	19.6368	-4.37404	-20.7113	-9.33352	-33.0086	33.7777	-12.2894	17.7815	-16.826	-27.9255	-22.267	-43.8398	-27.2421	-0.761682	-15.3778	-6.33391	15.3159	-13.5565	20.0448	-6.94	11.6875	14.9078	8.83687	12.2941	20.0032	16.6238	32.4885	38.1921	16.504	20.7883	17.6787	15.1991	10.1311	9.61572	-2.88591	1.90452	2.49284
4.62455	22.3003	-11.8454	6.75987	23.7531	-11.6787	-10.6331	6.28194	23.6045	-14.8619	5.66783	9.87875	-27.9322	-30.2935	-4.78467	-20.0607	-6.78181	-4.36965	9.89359	-5.71223	-1.77543	21.6353	8.88206	0.108941	2.12968	-34.8323	-1.77926	8.73748	-24.4712	-8.31459	-9.86059	-6.25902	5.61693	-7.41709	4.43308	11.3756	14.1737	14.8823	14.1221	5.79296	-1.19689	26.4295	11.9781	5.77408	0.94809	8.63158	1.40361	2.18133	6.53191	2.42984
4.70896	9.37845	-18.1053	22.5562	2.12807	-15.143	-10.7361	-6.85987	-23.162	-23.4358	-4.47058	17.4581	9.70586	-20.4654	9.24354	-9.88066	0.519884	-0.810809	-4.66729	11.5826	29.0747	14.863	0.354161	18.8833	3.90068	23.8311	2.91068	-19.7046	-15.5638	-16.6798	-0.392503	0.353024	13.4254	-4.86921	16.3251	5.13696	-0.319128	-20.6876	-14.9949	-25.6424	-4.14442	24.5349	-0.0765728	1.58287	-14.2355	-17.121	-12.5847	-16.5649	-4.42159	-21.3466
4.99475	-0.376216	-23.0462	0.238433	-1.66227	-10.412	-0.74635	-0.889392	-14.1178	-7.2648	-8.32517	-15.8846	-25.0499	1.91248	-22.3355	-7.79952	17.7276	21.5767	-3.10405	18.0127	6.13843	9.38491	12.6487	10.9105	0.450815	26.7435	4.09398	-16.1052	4.22087	-38.7899	-7.56392	3.29996	9.41587	-18.7787	-6.42742	8.52792	6.60434	-7.64315	6.05092	-4.86586	-19.2383	-4.49455	3.34415	6.40174	-8.05214	4.40774	-4.61419	11.225	3.0731	1.85064
5.73124	22.9997	-3.90409	22.8801	3.59205	-18.8599	8.43907	0.953867	2.59827	10.3425	11.212	24.7081	26.8758	0.543142	-11.2803	-13.6978	-25.7136	20.7302	1.97006	-8.44904	-5.13248	-13.4492	-36.1577	-8.84529	-8.33669	-15.0582	-24.4166	-3.78958	-22.9718	-18.6463	4.68243	13.4883	10.4631	15.5474	7.38236	11.1232	36.3846	20.5459	38.0754	1.08938	10.0403	10.3128	-2.69676	3.53819	7.23995	16.8795	10.45	11.6613	3.25177	12.3095
6.72649	28.8772	20.9594	22.0161	22.143	23.956	24.7861	28.1998	35.0691	9.77157	19.2373	19.8073	39.0331	-19.0685	-5.64097	-24.8195	-10.1363	-6.49909	-25.6608	2.29788	-7.42594	-16.7043	-37.4006	-33.5291	-29.3039	-17.9021	-17.1198	5.54728	13.0336	-2.76896	16.9853	35.8475	4.95589	12.1478	27.2885	19.3842	22.971	6.01149	20.8455	-11.106	27.0827	17.8347	-2.07568	-3.36195	8.26858	-2.85963	-12.9804	-23.639	-21.5146	-25.2928
7.72809	-8.87914	3.04466	3.00609	-23.4789	2.18753	-1.90188	21.3056	-1.0628	-15.7708	-4.30229	2.49494	24.5895	-7.03772	-14.7286	-41.5256	-15.1052	21.8735	-10.1178	17.4739	29.5248	10.3764	12.1081	-21.7127	11.7143	-15.827	13.2527	-8.33496	-3.35791	13.6029	-21.5836	-3.48115	-7.37629	-4.12601	-3.43356	22.1392	1.75751	-9.06056	-8.60872	9.29281	2.96285	12.18	1.75241	4.42533	-11.6063	2.11229	0.959706	-14.0014	-3.57466	2.64294
8.72334	-30.1031	-25.9558	-23.4775	-17.1415	-21.1861	-3.9546	-2.30044	-13.4635	-14.8104	-21.51	-18.9849	15.0896	-3.65244	-3.66526	-1.62221	-0.714227	14.5363	0.688325	46.4364	20.8407	25.819	41.6627	3.63165	-1.53622	-5.53514	16.5673	11.609	-15.8114	-19.1275	-16.3856	-23.5725	-18.3534	4.18358	-19.0027	-0.475309	14.2385	6.98154	-8.7056	7.25564	-5.29382	-4.109	-2.39664	4.14898	-11.6647	2.18255	7.75097	-0.254801	-6.2404	-2.04496
9.71386	-20.9771	-7.45944	-6.01826	9.27989	-14.8217	-8.50611	3.11038	9.99176	-9.5077	-14.2564	27.9992	19.623	-3.47757	-11.0884	5.63044	-3.40596	21.9113	26.9074	9.6748	17.9849	-0.923686	23.2253	-30.2398	21.1247	-28.5801	8.96525	16.1542	7.99847	2.26939	-8.89638	29.8049	3.09941	20.9425	2.876	-6.65376	2.7562	-17.1317	-14.8127	-2.14759	5.95776	-18.0902	-34.5031	-29.3332	-21.7638	-22.0534	-20.9986	-32.4593	-33.3269	-17.3735
[truncated: 20 more columns]

## Sheet: Suppl. Fig. 20b
Suppl. Fig. 20b
q_inverse_Angstrom	LSV_1_smoothed
0.605959	-55.8135
0.652823	-72.3698
0.699688	-87.3178
0.746553	-100.657
0.793418	-112.388
0.840282	-122.511
0.887147	-136.668
0.934012	-144.961
0.980877	-142.757
1.02774	-135.782
1.07461	-125.807
1.12147	-108.373
1.16834	-99.6231
1.2152	-91.0189
1.26207	-71.8629
1.30893	-37.5841
1.3558	8.83696
1.40266	77.6021
1.44952	152.879
1.49639	213.108
1.54325	258.046
1.59012	271.419
1.63698	243.16
1.68385	188.119
1.73071	114.759
1.77758	39.0602
1.82444	-27.0671
1.87131	-70.3979
1.91817	-100.884
1.96504	-118.262
2.0119	-125.025
2.05877	-121.738
2.10563	-106.508
2.1525	-91.9502
2.19936	-82.1854
2.24623	-74.1786
2.29309	-64.5457
2.33996	-52.284
2.38682	-42.1005
2.43369	-33.5762
2.48055	-30.8293
2.52741	-20.6556
2.57428	-8.03054
2.62114	-1.30474
2.66801	3.62056
2.71487	5.75602
2.76174	4.24199
2.8086	3.64459
2.85547	2.45301
2.90233	2.6493
2.9492	1.86736
2.99606	4.11895
3.04293	6.58422
3.08979	9.80363
3.13666	13.5964
3.18352	17.9313
3.23039	16.9115
3.27725	17.3922
3.32412	16.1462
3.37098	15.5833
3.41785	14.0447
3.46471	12.2395
3.51158	10.6713
3.55844	9.42412
3.6053	4.43864
3.65217	-2.10692
3.69903	-10.2126
3.7459	-19.8783
3.79276	-31.1041

[truncated: 4 more sheets: Suppl. Fig. 20c, Suppl. Fig. 20d, Suppl. Fig. 21a, Suppl. Fig. 21b]
