# Supplementary material for: Tracking polar solvation dynamics of a photoexcited organic chromophore with ultrafast X-ray scattering
Source: Nat Commun. 2026 Apr 13;17:5080. doi: 10.1038/s41467-026-71635-1 (PMC13247046; doi:10.1038/s41467-026-71635-1)
Supplement: Supplementary file 3 — Source Data [file 41467_2026_71635_MOESM3_ESM.zip › Source Data/Source Data 5.xlsx]

## Sheet: Suppl. Fig. 22
Suppl. Fig. 22
times_ps	alpha_OKE_scalar	beta_SSR_scalar	gamma_VR_scalar	dT_bulk_solvent_heat_scalar
-1.53654	0	0	0	0
-1.24273	0	0	0	0
-1.17174	0	0	0	0
-1.09577	0	0	0	0
-1.01003	0	0	0	0
-0.928247	0	0	0	0
-0.859693	0	0	0	0
-0.80963	0	0	0	0
-0.760869	0	0	0	0
-0.695916	0	0	0	0
-0.614295	0	0	0	0
-0.529551	0	0	0	0
-0.448002	0	0	0	0
-0.366653	6.53605e-14	3.41155e-15	2.3149e-15	1.39523e-15
-0.285017	3.46002e-09	1.56997e-10	1.05133e-10	9.85502e-11
-0.2028	1.43552e-05	5.66419e-07	3.7484e-07	5.44647e-07
-0.123161	0.00391548	0.000142845	9.38279e-05	0.000214274
-0.0448553	0.102633	0.00418474	0.0027724	0.00920914
0.0347387	0.395183	0.0263584	0.0182412	0.0699948
0.10911	0.455796	0.0603577	0.0448572	0.159499
0.17542	0.400518	0.087748	0.0703753	0.221718
0.226657	0.357264	0.10487	0.0894269	0.25634
0.281178	0.316243	0.119699	0.108952	0.283883
0.359283	0.265545	0.13595	0.135623	0.311845
0.440206	0.221573	0.147878	0.161716	0.331567
0.513782	0.187946	0.155373	0.184147	0.344446
0.591845	0.157831	0.160635	0.206663	0.354848
0.674725	0.13112	0.163892	0.229196	0.363613
0.759139	0.108557	0.165344	0.250767	0.371072
0.838487	0.0909004	0.165419	0.269841	0.377261
0.911858	0.0771405	0.164648	0.286493	0.382541
0.991208	0.0645935	0.163129	0.30349	0.387944
1.07376	0.0537016	0.160984	0.320109	0.393344
1.14509	0.0457808	0.158789	0.333642	0.39789
1.20052	0.0404417	0.156919	0.34365	0.401367
1.24803	0.0363645	0.155229	0.351887	0.404316
1.31048	0.0316231	0.152911	0.362256	0.408159
1.3902	0.0264573	0.149838	0.374764	0.413018
1.47561	0.0218557	0.146455	0.3873	0.418175
1.55878	0.0181453	0.143114	0.398694	0.423155
1.63939	0.0151511	0.139861	0.409013	0.427948
1.71779	0.012714	0.136707	0.418398	0.432579
1.79776	0.0106311	0.133513	0.427346	0.437273
1.88824	0.0086831	0.129944	0.436747	0.442549
1.97334	0.00717796	0.126641	0.444926	0.447478
2.05402	0.00599259	0.123564	0.452122	0.452123
2.12768	0.00508215	0.120805	0.45824	0.456338
2.18626	0.0044579	0.118647	0.462812	0.459675
2.23368	0.00400924	0.116924	0.46633	0.462365
2.28754	0.00355415	0.114994	0.470133	0.465409
2.36469	0.00299075	0.112278	0.47524	0.469748
2.4479	0.00248279	0.109414	0.480317	0.474399
2.52949	0.00206857	0.106672	0.484885	0.478933
2.61075	0.00172472	0.104005	0.489052	0.483421
2.68985	0.00144499	0.101471	0.49276	0.487765
2.77335	0.00119878	0.0988609	0.496321	0.492322
2.85643	0.000995478	0.0963288	0.499524	0.496828
2.93349	0.000837841	0.0940368	0.502208	0.500983
3.01356	0.000700439	0.0917121	0.504718	0.505275
3.09677	0.000581466	0.0893562	0.507044	0.509709
3.16557	0.000498518	0.0874536	0.508759	0.513354
3.21432	0.000447014	0.08613	0.509866	0.515926
3.2634	0.000400533	0.0848174	0.510892	0.518505
3.32904	0.000345826	0.0830928	0.512133	0.521941
3.40549	0.000291468	0.0811285	0.513394	0.525921
3.48039	0.000246499	0.0792485	0.514449	0.529799
3.56327	0.000204783	0.077219	0.515417	0.534065
3.6494	0.000168893	0.0751647	0.516214	0.538471
3.72713	0.000141936	0.0733577	0.51676	0.542423
3.80709	0.000118689	0.0715441	0.51716	0.546465
3.88935	9.87395e-05	0.0697251	0.51741	0.550598
3.97343	8.18091e-05	0.0679135	0.517505	0.554796
4.06104	6.72489e-05	0.0660759	0.517442	0.559143
4.13786	5.66311e-05	0.0645056	0.517257	0.562931
4.19105	5.02778e-05	0.0634402	0.517063	0.565542
4.23722	4.53436e-05	0.0625296	0.516852	0.5678
4.30009	3.93944e-05	0.0613107	0.516503	0.570862
4.37853	3.30543e-05	0.0598233	0.515973	0.574662
4.46356	2.73285e-05	0.0582515	0.515286	0.578757
4.54578	2.27372e-05	0.056771	0.514517	0.582691
4.62455	1.90637e-05	0.0553879	0.513689	0.586439
4.70896	1.57833e-05	0.0539431	0.512709	0.59043
4.99475	8.32784e-06	0.0493255	0.508752	0.603761
5.73124	1.60325e-06	0.0391668	0.495083	0.63684
6.72649	1.73007e-07	0.0286797	0.471936	0.67877
7.72809	1.84058e-08	0.0209589	0.446402	0.717959
8.72334	1.98617e-09	0.0153471	0.420677	0.754123
9.71386	2.16607e-10	0.0112545	0.395655	0.787563
10.7091	2.33741e-11	0.00824105	0.37154	0.81878
11.7078	2.50296e-12	0.00602798	0.348568	0.847876
12.7069	2.67796e-13	0.00440869	0.326876	0.874906
13.7034	2.88147e-14	0.00322694	0.306514	0.899947
14.6907	3.16493e-15	0.00236878	0.287554	0.922999
15.6723	3.52124e-16	0.00174196	0.269849	0.944305
16.6561	3.89856e-17	0.00128014	0.253187	0.96416
17.2268	1.08757e-17	0.00107066	0.243995	0.975031
17.7898	3.08656e-18	0.000897612	0.235253	0.985315
18.7723	3.42707e-19	0.000659902	0.220737	1.00227
19.7637	3.72989e-20	0.000483789	0.206996	1.01817

## Sheet: Suppl. Fig. 23a
Suppl. Fig. 23a
Column A = times in ps
First row = magnitude of scattering vector q in inverse Ångstrom
Values = difference scattering in e.u./LUC
time_ps	0.605959	0.652823	0.699688	0.746553	0.793418	0.840282	0.887147	0.934012	0.980877	1.02774	1.07461	1.12147	1.16834	1.2152	1.26207	1.30893	1.3558	1.40266	1.44952	1.49639	1.54325	1.59012	1.63698	1.68385	1.73071	1.77758	1.82444	1.87131	1.91817	1.96504	2.0119	2.05877	2.10563	2.1525	2.19936	2.24623	2.29309	2.33996	2.38682	2.43369	2.48055	2.52741	2.57428	2.62114	2.66801	2.71487	2.76174	2.8086	2.85547
-2.28798	-31.7843	-12.4021	-15.8037	-25.668	-28.5506	-14.5223	-20.9759	13.703	-21.1104	-8.91518	-0.943191	22.4486	-0.557103	-5.60277	-10.1437	-2.85807	34.31	-5.09591	34.3715	19.3856	13.9102	12.7626	36.7237	10.2168	33.268	18.7447	13.5792	10.6885	-21.78	-17.321	-8.11018	-10.564	7.72741	-21.5697	-5.03634	-20.5225	-8.47518	-37.1084	-15.5048	-13.7539	-19.105	-1.32932	-24.1109	-15.8189	-13.242	-4.70088	-14.5597	-20.4422	-6.13633
-1.53654	-15.1134	7.24843	-16.4423	-42.1519	-10.294	-7.48328	-15.9841	5.54564	-4.93206	14.5192	-19.5001	14.2605	-15.4675	-10.8855	0.448872	0.655209	8.64917	0.772701	8.8539	17.056	9.53179	-6.61323	26.4659	19.2954	-1.3275	4.36349	-15.4566	-8.25994	-16.4788	-0.608517	-15.5133	-18.8765	-6.75075	-16.0075	18.0481	-12.8164	0.883548	1.06897	16.0703	11.4437	-4.71628	-4.37797	12.6399	13.1342	11.8292	7.41123	8.85175	1.0599	16.9911
-1.24273	-16.2858	-3.98105	3.10035	-40.8628	-13.152	10.2934	-6.30568	2.98997	1.85837	5.19037	-6.06269	-17.6246	2.6021	-1.28993	-1.63621	-10.47	3.37751	-24.8471	42.5475	13.6062	11.1991	3.51532	8.63924	1.03569	-1.25783	3.13974	-11.6582	6.63765	-21.8011	-17.4901	12.4062	-24.636	-23.5703	-10.1998	-1.70638	42.855	-4.20863	2.02319	8.86362	9.58686	4.01982	4.15334	1.33744	14.6689	5.21448	1.9148	8.013	12.6748	13.4194
-1.17174	9.12664	-14.5511	1.55843	6.36145	3.23851	-18.1701	-4.60927	-9.73252	-0.989823	-15.266	19.1647	-12.3554	18.92	0.975623	4.02401	4.4097	0.251197	13.2806	-1.84879	23.787	2.36328	2.6753	-32.208	-6.95976	-18.5106	-3.57187	-14.4975	10.1471	-17.0374	9.61757	5.69889	2.16057	2.14681	-9.84055	16.1351	19.9158	1.82816	5.90274	17.5095	4.38917	2.62406	0.859619	4.40301	5.76505	9.52184	-3.16482	-2.59614	3.94635	10.4159
-1.09577	41.4758	6.27407	40.6011	27.3541	-16.0579	24.3009	20.5731	9.19362	8.68194	18.0024	-3.51187	3.8426	25.3973	9.30038	16.1	-11.5394	-3.68387	-13.1425	-27.9938	-37.4436	-32.838	-21.7431	-29.2904	-8.74512	-7.18279	-6.83621	-25.5469	-20.4358	14.2548	21.0336	1.0468	9.50076	10.2342	19.8445	11.6116	46.4909	36.5128	25.4543	22.4133	5.79376	-0.65149	-4.774	12.4853	3.85185	-0.594418	-0.0110668	11.5561	-14.1215	4.31934
-1.01003	-7.27632	18.3019	-3.89749	1.5054	3.46256	-22.1434	4.00844	-2.37784	5.68582	13.2364	17.6208	3.76582	-35.4408	-13.9779	10.3766	19.6202	3.46212	13.6868	-20.0871	-2.50648	-6.4296	7.97752	-16.3771	-8.71879	-6.76896	-17.1843	2.22776	0.246521	25.0226	-7.99131	2.24401	3.53718	9.50239	8.19248	-7.5874	7.93373	-3.12046	-6.05863	-3.13047	8.77041	5.69074	-6.83717	5.01299	-1.64096	3.15051	8.35271	12.7908	8.24082	12.363
-0.928247	22.7197	29.586	31.0835	12.494	1.36012	14.1677	0.917887	9.43763	-11.4013	22.3199	11.4489	22.9674	15.5448	-6.031	-48.1677	-5.48648	-15.4395	-10.6999	-13.5514	-2.02695	-21.4132	-33.3251	-15.1055	-22.4013	7.6257	11.389	10.0092	-1.29669	27.7546	0.365958	-2.08175	3.78555	9.64057	7.86588	-7.94749	12.06	-2.27114	9.0797	15.5666	-19.6341	2.94597	2.90994	0.577102	10.0544	-7.67506	11.009	2.65639	0.844918	10.844
-0.859693	-5.38964	-7.80911	-11.4732	-31.9434	-14.1575	-12.0526	-4.60809	-3.35148	-12.9928	0.919494	11.1357	8.4331	4.97966	-22.9219	-12.2826	-7.79913	5.8254	15.5168	27.1894	36.8053	-10.6865	26.4868	9.99255	2.97717	17.9156	-14.772	2.69533	13.5953	-21.1289	-4.0035	17.5722	-10.6276	-17.4241	-21.4905	-5.07788	24.0041	5.29254	-10.3531	-2.92135	-26.4563	-5.18782	1.68131	-7.5983	-11.1228	-3.74392	-4.24978	-16.6794	-14.9293	-8.77124
-0.80963	-1.31863	-11.4726	-14.9501	-15.9846	-26.9596	9.8757	-3.38075	-17.7716	-14.7765	-4.58079	-1.35272	-18.1332	6.44069	1.21428	4.99857	-4.60544	-3.86138	17.1928	8.34478	24.401	0.415485	8.36306	-0.0371089	21.9225	10.8665	17.742	-13.7272	-5.41635	14.5352	-18.3059	-5.71133	-32.7697	-17.6677	-24.4696	9.41095	28.961	-6.39299	2.74903	-6.98235	-3.70202	-9.13903	-1.43982	12.5037	-7.22031	13.3662	14.2555	9.00148	6.78076	-0.62426
-0.760869	-0.633688	-48.4924	-27.8173	5.01895	-11.7167	-13.7385	-6.96626	-18.5695	-34.5383	-9.11608	7.16378	2.11678	-7.9	3.35081	25.7477	8.5617	-9.38819	31.5086	18.3049	24.663	8.46483	25.598	13.8289	7.24298	24.3785	3.96242	-2.89142	-0.428107	-12.2872	-8.69644	-2.96564	-17.9453	-13.6387	1.64629	1.44649	-0.676792	-16.3632	4.17204	-3.99056	-17.4865	-13.8742	-0.251245	-22.2912	6.71126	-4.61563	-3.14737	-1.57714	3.72648	-1.64204
-0.695916	4.2825	-4.5178	5.31601	-8.68472	-3.88493	-27.4272	-0.328243	-14.8817	-7.14123	-14.2612	-6.99238	-9.13861	-14.7461	8.1583	2.9953	-2.62071	-18.1772	14.2719	25.2289	-9.38898	13.5724	1.18021	15.7458	32.3187	2.91794	16.4982	27.9836	1.78909	-23.3473	-26.2802	-6.59374	1.28412	-20.8546	-19.2146	-13.703	10.9371	-11.0061	9.7514	-13.6193	7.50384	-5.72484	2.09454	-0.351057	-1.21045	3.88112	-4.73786	6.30925	-1.14153	-7.47683
-0.614295	15.0394	-8.66604	0.20687	-20.2548	3.06221	16.2153	-2.75968	-3.53216	2.77652	-7.25033	-0.912256	-14.0352	3.59627	7.30088	-7.52498	-19.3727	43.8992	2.08079	-3.06694	-7.34765	-16.7975	15.1109	-27.7082	10.2208	2.62668	15.4558	5.35042	10.9612	-4.34062	11.0738	-2.18986	-6.58615	-3.11673	-8.28054	2.67171	8.68619	7.96831	-13.754	-18.4771	-11.9038	5.10792	-8.86163	-0.547591	-4.86645	-11.3881	-7.96918	-0.833529	0.120233	-0.260315
-0.529551	-39.146	-15.3885	-7.08134	-11.7777	2.99286	-4.42874	3.93661	-10.6845	-16.9148	-11.6902	-17.4593	-14.408	1.29492	17.7648	5.44845	-11.1741	8.30792	0.380276	17.1539	-17.2396	15.5987	44.0243	18.7324	12.4839	3.64419	11.2162	4.93546	10.7405	3.05151	-15.4137	-18.4268	-24.2489	-15.1289	-14.6658	-19.0884	-14.3128	-6.56849	2.5419	6.59897	-18.903	7.28252	-9.18151	5.95882	0.832432	11.4074	5.93833	0.489839	13.2385	8.38324
-0.448002	18.3337	20.435	22.6384	23.1524	6.14099	26.8909	15.2448	26.6503	-9.84964	19.1201	11.4765	12.943	-5.55136	21.6131	2.13424	-9.6846	-1.65912	13.0811	-38.9361	-29.9224	-41.883	-29.5479	-16.3332	-20.0276	-24.8566	2.85395	-9.50426	-11.8026	33.841	3.00624	3.16313	32.5692	10.6647	27.1223	-2.66133	24.7781	17.1782	26.4162	1.65749	-10.8416	12.6908	-4.0314	9.11927	1.14129	2.05514	4.8244	1.42787	-1.18214	1.42866
-0.366653	-10.0576	14.6412	15.1583	3.54286	-0.364084	12.8038	7.40581	20.583	7.78679	-1.38727	-21.2791	1.34193	7.23071	0.704042	-11.6662	13.1736	14.8852	-2.81125	-19.4776	-20.9647	-12.5386	-11.3944	-0.12569	-0.479705	-19.9853	-9.94721	10.4459	1.69853	11.1849	13.5713	-1.48633	-0.0937897	2.10517	10.4496	8.7248	10.1748	-9.19745	11.1621	5.17162	-13.0349	-9.84289	-5.30908	-2.60809	-0.336872	5.97125	2.68245	6.47811	-0.0567544	2.80597
-0.285017	67.2282	47.9955	14.6614	5.29281	-6.67851	23.1642	25.9276	35.1961	0.901253	-4.55336	-1.60494	-3.15382	-1.05909	0.368924	-16.4447	-8.06652	3.70133	-0.858998	-33.4202	-31.9682	-24.225	-21.9769	-16.4211	-1.5668	-19.5983	-21.9038	9.02436	-5.97994	12.4676	6.68497	19.5461	26.6099	4.2405	25.596	24.2693	31.5112	5.4214	6.80153	2.74397	1.32756	2.84223	-10.6639	-2.71938	-6.03247	-7.95511	-1.99358	-10.1801	-3.52354	2.4723
-0.2028	-15.7862	7.41595	-18.0781	-20.1458	-36.6843	-14.6724	-15.2842	-14.2304	-10.7966	-14.8204	5.42493	13.7895	-7.26368	8.66016	21.5	24.4358	8.69642	9.25939	-1.66419	12.6399	12.9628	4.56214	24.1448	-1.00767	-1.42959	-13.1287	2.0516	12.5308	19.36	1.7531	-12.0997	-15.1457	-7.06162	-12.9703	-5.68439	-2.88698	-10.7312	-2.63395	-12.7985	-2.18587	-0.803263	-11.8285	-8.65301	-0.222055	3.07169	0.946937	5.53727	5.79324	-2.91743
-0.123161	-7.99875	0.453937	3.43181	2.97807	8.37362	-8.17692	3.99587	0.00232747	-0.507561	3.77991	-16.4616	35.0128	-1.23156	-20.8475	1.40248	13.0975	-2.45657	3.51834	18.6823	-18.9473	-7.29494	-14.8719	-25.804	16.349	-1.94581	0.27327	-7.63431	-10.0622	-16.5907	-5.8925	5.21048	0.617151	8.99395	15.2995	11.7918	0.236917	6.62951	6.42043	-2.14854	2.24234	2.59038	13.5624	5.03192	11.2034	-2.69537	5.24914	14.7802	0.974174	10.2397
-0.0448553	22.205	-32.7598	-0.954893	5.64159	-10.7578	8.95641	-16.1546	-23.861	-15.6813	-16.6181	-13.8968	-4.2782	5.61309	13.6398	-6.66321	-30.4983	-7.93631	-7.28674	26.3405	32.2742	18.4679	-13.0849	0.0832792	4.97933	3.8621	3.4557	0.270169	3.7934	1.02464	-17.0483	-10.1489	-19.8742	-0.26333	-7.64891	-1.71358	-2.34678	-6.23299	9.88327	-12.4142	4.05424	-0.963221	7.23542	11.6	22.4473	4.46903	11.6	20.0294	3.08222	9.28835
0.0347387	74.3205	42.6805	36.3559	27.5403	-14.6739	7.02708	-23.8885	-20.5945	-21.1319	-19.0887	-38.4411	-12.6353	-34.8761	-12.6061	-73.1829	-88.0093	-47.206	-39.6588	19.062	53.4289	56.0811	15.1491	40.68	1.44174	-7.09627	-0.911214	-14.3442	-24.3985	-16.9872	-4.21052	16.8855	-3.78821	-27.9951	-13.1577	-21.5497	9.75225	35.8687	4.04495	-1.69983	-3.45507	0.825628	3.21656	6.71258	17.784	14.5619	1.42482	9.4595	2.59892	13.2236
0.10911	84.3451	63.5287	11.2655	17.7736	23.1495	3.45316	-5.362	-17.9489	-30.1011	-42.7571	-64.0028	-43.1557	-15.6375	-44.6952	-62.0854	-83.4803	-77.3697	-50.4009	9.62392	37.1314	29.3605	30.0182	55.8482	30.4551	0.472113	15.5947	-3.6958	-30.784	-35.8166	-21.4437	-10.2201	-16.0195	-18.8358	-17.9665	-17.8417	19.4745	10.6791	-19.2717	18.1246	-3.15934	-4.13793	16.6692	18.3753	26.2236	26.9181	30.4843	20.277	26.4297	22.1462
0.17542	7.36595	-10.7109	-5.47461	-12.7108	-25.9259	-48.0985	-39.9557	-30.8919	-39.4345	-50.623	-57.5697	-36.6564	-61.0314	-30.8559	-43.9595	-56.5574	-42.1678	4.05158	36.6319	65.7391	86.1694	84.7171	84.4516	51.1513	36.7057	13.6939	-1.9168	-22.7189	-54.5096	-45.6325	-46.7122	-31.4688	-28.5765	-35.6164	-33.5618	-4.02775	-6.52787	-22.789	-10.8475	-6.4471	-2.06302	4.5672	15.4557	16.3578	20.4662	19.3353	6.88871	7.68178	17.1716
0.226657	15.5997	-6.93596	-5.89179	-8.80059	-56.026	-38.1057	-46.9232	-43.7699	-59.9026	-60.4553	-67.6581	-65.8937	-39.9833	-25.1462	-49.4709	-57.2049	-43.7631	23.1826	30.0574	75.6814	83.4648	77.0297	90.9826	67.617	53.2502	18.2909	-6.79575	-33.236	-52.7936	-32.0534	-36.8517	-29.7634	-30.2897	-28.7114	-67.5155	-21.665	-14.3073	-21.9055	2.87459	-17.1247	-16.2727	11.8824	5.09721	6.7532	10.5132	12.1861	13.6708	8.36637	5.51324
0.281178	1.42844	-30.2057	-23.0019	-22.7573	-26.6119	-47.2435	-44.0622	-48.6096	-66.0814	-71.3625	-58.0857	-14.8566	-21.2005	-45.6385	-34.4287	-32.8097	-44.8788	-3.64871	24.9778	51.7077	124.496	86.6228	54.4017	66.3596	18.0773	13.6142	3.68599	-27.6611	-48.6774	-48.3947	-37.994	-20.6117	-30.9165	-24.4413	-31.4703	-19.0275	-14.7002	-14.9033	-17.9871	-0.717724	6.16519	0.849988	-11.905	4.66024	0.935006	10.7435	12.9165	4.41374	1.98457
0.359283	12.8959	24.5535	-4.19204	-29.3388	-31.6249	-20.1114	-58.8368	-44.6312	-74.3714	-40.1633	-58.3476	-30.3167	-40.8885	-48.9585	-55.5056	-27.7304	-40.9705	-17.3827	15.6635	60.0322	67.4445	98.8492	42.4827	45.8953	52.0199	-5.61619	-6.59845	-32.4277	-34.8893	-52.8891	-1.72893	-18.6856	-31.5774	-11.563	-13.6394	-28.1745	7.55716	-1.86102	-12.2217	-4.85174	2.85506	-7.70227	-2.1022	0.122016	6.52045	-1.51948	-1.09479	-1.73086	-3.92042
0.440206	-6.55416	-35.1132	-10.8513	-9.2511	-27.2857	-28.5179	-60.2872	-48.7371	-42.1793	-59.6124	-36.7618	-54.252	-39.4991	-51.5744	-29.2271	-19.0698	-28.2521	-37.9302	23.4205	36.76	76.1709	95.5882	63.522	30.4896	29.9949	-18.5625	-12.0958	-9.51756	-36.1817	-25.6155	-12.0226	-18.6391	-25.2153	-15.8679	-24.2757	-3.90435	-26.7031	-8.74666	-7.421	-25.7773	7.09155	2.62653	2.85851	10.501	-1.74059	14.8399	12.3596	9.398	8.37779
0.513782	59.4089	53.7647	23.2727	33.2411	12.0846	17.3628	-18.5569	-13.0403	-26.9961	-18.6062	-45.8163	-36.3934	-34.2979	-45.5352	-47.7353	-33.2852	-78.6368	-45.7707	-22.2371	12.1886	-11.2873	15.7092	15.241	-11.2325	-8.84071	-3.06212	-15.4065	-32.515	-23.3439	12.8543	28.6199	29.7335	37.0912	13.3441	8.11552	12.8151	11.9809	3.61519	-4.28155	-1.15504	5.62791	11.52	-1.45189	-11.5626	6.51423	-5.62837	-8.79541	-9.44538	-12.9361
0.591845	-5.74535	0.0079213	-16.0955	-28.7636	-16.55	-29.6111	-45.0941	-46.8143	-26.1678	-54.5955	-46.9927	-28.1177	-12.0295	-37.2951	-26.972	-36.2254	-27.0987	-17.4863	12.6868	42.9364	21.1827	59.5411	50.9579	26.741	5.41362	-23.3644	-15.245	-25.8309	-15.2538	-19.0288	7.96232	5.43488	2.18083	13.142	-11.2974	-11.2639	17.6698	-8.88186	-22.7651	-13.4301	12.8152	-7.2381	4.57731	-15.4248	-14.4843	4.80452	-2.33949	-10.384	-2.95001
0.674725	13.2151	60.1513	42.5984	32.0727	-4.835	-8.20355	3.95388	-6.56528	-9.25899	-43.5323	-45.921	-37.0412	-30.794	-25.6003	-51.8006	-37.1442	-39.0251	-45.995	-50.867	-9.60856	-10.8175	27.3625	-7.16335	-23.9586	-19.028	-8.68532	-3.70716	-21.6354	-6.4846	-13.5669	32.0571	24.1287	31.2657	40.3415	3.47045	38.3896	29.1435	0.244904	11.4342	10.2622	-10.0146	3.6329	0.731362	-2.8528	-5.87629	-0.0924991	-5.92445	0.577927	3.85726
0.759139	52.8167	58.1392	37.8675	31.9285	21.8	20.9334	6.30856	-19.272	-30.3575	-19.9792	-27.7848	-31.8241	-13.7186	-58.3444	-47.7141	-37.9439	-28.6547	-44.195	-40.5014	-34.1842	-35.0731	-13.7517	-26.341	-39.26	-40.2678	-34.1599	-21.8501	-23.0243	7.88432	11.719	43.4109	49.5845	51.291	29.0385	20.5683	40.2953	40.3038	25.8011	13.4513	30.5574	-8.13029	21.4874	11.6454	20.8936	7.64782	11.8554	-3.26281	1.68172	-2.18865
0.838487	17.543	18.2994	-3.48229	2.04249	-22.2367	-7.88706	-20.3847	-34.0037	-32.0323	-42.2768	-12.2355	-52.903	-19.6721	-53.419	-20.6054	-16.981	-46.0047	-37.5892	-28.8575	17.8666	-1.60947	17.3323	10.0679	1.49851	-0.535498	-5.56825	-27.5787	0.138676	-3.4449	19.5534	31.7714	16.0201	6.19159	25.8033	18.694	-17.8217	-18.2429	-5.32544	8.47158	-23.4637	-19.7896	7.7858	7.34698	6.57021	-5.33397	-10.3859	-12.1142	-6.59238	-7.00532
0.911858	49.2772	75.9829	43.3422	23.5481	3.34883	-12.1737	-5.90784	-31.7091	-19.1052	-28.8358	-43.3156	-32.5328	-29.0131	-39.8068	-40.8	-43.335	-39.8722	-54.6785	-59.2793	-34.9789	-0.741304	-2.04651	-24.9401	-48.4804	-18.9606	-32.8353	-32.9626	-5.33753	26.5735	16.7184	16.1729	41.061	10.0611	41.4009	31.0553	50.139	23.6209	26.1699	8.08566	2.53167	18.2295	18.3123	12.7859	7.28741	12.1381	3.27391	8.55971	-3.6341	1.86398
0.991208	11.4629	19.0703	-4.95088	-12.0842	-23.4875	-9.84889	-27.3242	-32.8024	-53.5511	-67.5853	-33.8902	-44.3647	-59.0865	-34.1997	-31.786	-22.1838	-18.341	-19.4718	-10.2515	-11.4064	8.67046	39.8146	17.3473	-10.7763	1.77145	7.07612	-1.69472	6.74032	10.1606	0.759327	1.46282	11.8687	13.6328	0.0948733	-1.83367	12.315	8.82354	-4.77741	-18.1664	-2.48667	-10.174	-1.5573	-19.3662	-21.2058	-14.0924	-12.9531	-12.8679	-17.5031	-2.66023
1.07376	38.5667	26.8412	8.80255	-14.5328	8.0669	1.7157	-28.9807	-43.8217	-37.2539	-17.7787	-48.0236	-25.2267	-34.9949	-57.5202	-28.4495	-40.9777	-11.5656	-44.6935	-6.97476	-14.0867	-11.5126	-15.0657	-2.46954	1.45133	-30.4639	-17.4732	24.9566	-4.04114	3.83689	33.5019	11.9745	27.5734	13.2962	18.4289	4.26572	19.3255	12.7779	8.25254	-0.444132	-8.60412	-3.49779	8.2262	1.03646	-9.0351	-9.956	-0.366352	-14.9817	-12.2109	-23.4778
1.14509	-2.11703	37.7464	8.40296	0.7477	16.4274	-7.56353	-18.3003	-38.0777	-33.4696	-31.7423	-59.7109	-23.0672	-21.2674	-41.158	-21.1415	-6.85605	-16.8795	-26.4122	-20.2901	-31.9479	-23.7094	-27.0088	-39.3161	-14.1688	-39.2912	-36.2281	-14.8988	-7.36986	18.0288	59.6532	44.6287	52.702	18.0127	9.92686	25.1893	25.5515	-2.68239	12.3723	-4.31908	-10.7124	-4.57875	-2.76408	5.98079	-4.59389	-2.085	-8.15794	-2.59382	5.51806	4.2246
1.20052	51.0208	42.7678	44.4062	1.5609	5.27259	-10.2264	-19.1813	-37.2618	-27.1268	-29.785	-35.7859	-36.2884	-13.1742	-48.4374	-35.2014	-35.489	-48.7102	-21.4206	-42.8192	-28.9852	-16.1222	-28.9554	-54.7652	-52.8937	-20.2494	-22.3377	1.91348	5.51382	12.4239	28.5682	41.345	42.8017	24.4415	32.5044	15.9143	22.9563	12.3275	15.5151	8.37439	11.7639	10.2382	19.3453	-3.29632	1.41511	2.31912	1.11024	5.59216	7.28052	-5.71801
1.24803	55.7611	44.3932	15.8147	11.2298	12.9896	0.136519	-34.4295	-29.8908	-27.8722	-30.6114	-46.4433	-48.8963	-13.5365	-33.3079	-48.9994	-16.2946	-38.4907	-43.0037	-35.16	-26.8467	-31.1935	-12.6571	-40.4429	-45.517	-6.20391	-28.4572	2.33781	12.6186	-5.82396	42.491	28.5076	34.3997	43.2131	26.0738	22.9483	11.977	16.2573	9.63081	16.9763	-3.37445	18.1122	9.29235	-2.98328	-15.2665	-5.3028	5.61437	-12.1716	-5.6786	-3.44665
1.31048	62.5647	75.4295	42.9343	-1.40185	22.9666	-0.246745	-18.3253	-12.3387	-34.2272	-35.7376	-60.2939	-52.9783	-26.0718	-58.2147	-35.6763	-35.5086	-44.6848	-29.0702	-33.8278	-28.0181	-21.7525	-32.2368	-72.0906	-39.2183	-31.8495	-10.6665	-0.31841	-10.1883	14.1255	35.939	51.8624	54.071	44.4584	36.1343	31.1209	28.8989	22.9638	1.53628	3.25829	-12.763	15.7636	9.93525	-0.888615	-8.20674	-15.2887	-17.7399	-19.1442	-7.56027	-6.65578
1.3902	71.1393	45.8389	38.4897	28.2652	41.5514	5.73957	-5.93114	-1.64909	-4.95362	-21.5369	-51.8355	-62.0297	-28.6319	-27.6797	-41.0409	-21.8558	-62.4844	-65.0416	-42.056	-37.9181	-56.873	-67.3486	-60.6861	-53.1224	-27.5192	-33.4909	-1.65595	2.30048	32.9168	25.7016	51.3568	56.3407	42.8648	36.8489	39.0545	42.6533	12.3079	20.7604	12.8924	0.613885	15.6499	15.3851	8.65972	6.81506	3.91439	0.214324	-0.136211	2.77748	7.42757
1.47561	78.148	60.258	28.1676	42.5217	29.7142	25.2237	4.35273	9.38214	-14.5367	-0.970658	-32.233	-28.7235	-13.1148	-25.7533	-28.5212	-39.8107	-49.2475	-77.0242	-56.722	-77.423	-57.6898	-41.7875	-86.1757	-46.0848	-69.824	-35.9567	-9.25783	9.93471	24.4016	47.8821	44.6745	82.9065	67.0468	55.1772	48.304	32.0471	33.3993	35.7515	8.38449	3.25667	17.714	7.75823	8.79054	-0.850394	-2.56895	-10.2936	5.65198	-16.0426	-18.6215
1.55878	72.9469	49.946	23.3793	22.2433	-2.11929	14.8794	-9.35222	-26.0169	-5.34243	-27.3999	-18.6088	-42.4183	-38.7215	-31.0478	-56.2568	-0.3292	-8.3946	-56.0624	-49.6804	-73.0299	-66.2191	-51.9397	-65.4667	-36.2022	-43.1312	-29.5656	15.4955	21.0511	-11.237	54.9581	51.5783	50.5371	56.9686	31.1556	20.1386	-0.323533	32.203	26.6719	16.1908	22.0756	26.8425	5.76831	11.5298	11.2742	1.25906	3.69546	0.540787	-2.87863	-0.111391
1.63939	37.3523	11.2993	7.47634	-10.5864	-24.4126	-9.64729	-35.4832	-31.13	-21.496	-38.7881	-48.4122	-57.6188	-19.2633	-48.5825	-25.0721	-10.0912	-46.3958	-41.3543	-31.0658	-9.59033	-16.1979	-14.7888	-31.4416	-26.512	-18.6584	-7.74907	-7.63721	18.1041	14.8751	8.78565	23.3409	45.3028	34.0301	4.35513	17.4721	-7.48636	13.4581	16.1952	-1.57197	-0.0985982	-2.43357	-0.82792	18.9544	0.211917	6.16946	-1.6023	-6.91327	-6.80168	-3.40788
1.71779	60.9199	62.6676	42.8888	41.6425	22.2253	-4.6244	4.33731	-23.5238	-10.1064	-12.8918	-31.957	-63.0308	-7.94679	-54.8439	-24.5632	-39.4133	-33.2666	-52.8736	-70.5897	-74.8261	-46.9027	-77.0148	-77.3166	-57.8544	-49.3082	-17.5873	6.5598	8.06231	29.4964	46.5127	42.9915	60.8957	47.2308	33.5436	53.4391	18.8068	30.5406	24.6167	-2.02679	11.7717	24.9981	12.9553	10.6234	9.42254	13.3671	15.9769	14.5778	10.9064	6.22545
1.79776	56.961	47.7223	35.4342	23.3913	27.484	3.13889	-3.6324	-25.4942	-19.6306	-35.4384	-31.9342	-51.8278	-40.9431	-44.0585	-36.1486	-49.1129	-43.3225	-39.4676	-22.9293	-65.2692	-58.234	-41.5479	-68.5646	-76.0045	-35.7421	-27.8778	-19.5907	19.7786	41.4818	48.9209	44.2889	57.5322	39.3112	23.1925	24.0655	22.4636	24.9876	28.139	5.42853	14.0907	26.3715	16.4558	7.20185	19.45	12.8743	11.3392	4.33912	4.24563	15.4648
1.88824	46.6082	48.1697	34.4849	10.0795	4.12854	-10.0523	-12.9224	-20.9376	-31.0311	-48.0106	-22.7675	-32.0314	-3.66287	-41.2711	-36.2433	-30.1615	-38.9944	-34.8926	-34.2006	-81.9771	-66.855	-57.1335	-61.8729	-39.7538	-10.2349	-29.7736	-6.11292	8.48772	18.3776	32.8824	53.3394	44.6077	27.8532	29.1725	25.7096	4.69782	40.8366	29.3978	10.3529	-2.9985	21.0313	25.7335	29.9775	8.56027	14.5742	9.80406	11.0599	12.5839	6.88862
1.97334	66.4119	14.0496	18.6038	27.6544	-22.6021	-13.5179	-14.9818	2.67761	-41.9293	-25.1166	-36.0666	-47.7573	-30.1239	-32.5202	-42.6539	-30.268	-35.7669	-7.83493	-55.1678	-20.1979	-70.3105	-76.0494	-20.0015	-49.6509	-43.1883	-17.5928	-10.5247	12.0069	-0.99915	34.0345	44.3297	50.3062	45.8334	31.2751	40.1652	-5.1154	51.563	10.4589	6.67979	18.8772	18.043	19.6462	17.9648	16.472	1.20896	4.03258	5.31397	2.07849	9.11755
2.05402	58.9919	26.5069	9.03275	12.4474	-2.77264	-12.2624	-9.36175	-18.6185	-41.2019	-33.8479	-42.5977	-19.3412	-26.6922	-42.4017	-23.8733	-45.3228	-42.7447	-36.8003	-58.8173	-22.1391	-50.4319	-32.5046	-63.9494	-38.4096	-14.986	-14.2226	0.964718	15.0625	52.7736	34.2449	16.7155	42.2953	33.4608	9.20269	24.3563	19.617	30.0137	18.7166	3.16616	4.05477	-2.83801	3.28276	3.1247	-12.7786	4.05463	-1.16044	-5.94934	-12.7464	-1.09133
2.12768	136.364	100.699	88.1596	73.2629	45.8908	45.8625	19.8373	31.1392	5.76324	-2.88725	-16.7543	-35.7956	-28.619	-35.6187	-45.8899	-69.9071	-37.3413	-93.2079	-118.032	-121.686	-113.219	-123.752	-102.253	-72.5391	-51.717	-44.3142	-1.97861	20.2423	56.1566	59.041	88.9034	72.9001	88.8811	74.522	57.1498	27.9409	42.9952	33.6674	16.0356	14.2154	25.8993	23.9941	18.1614	4.75492	9.91816	2.09612	-3.39282	0.125481	0.557672
2.18626	60.3918	68.3287	53.6498	41.8576	27.0556	12.3286	-6.0377	8.90303	-20.6488	-19.6706	-16.5469	-22.2139	-39.3249	-27.2893	-31.6381	-61.7178	-60.193	-55.6408	-85.5013	-93.308	-50.4458	-79.3885	-95.4951	-56.311	-37.0281	-20.3866	18.2445	32.5612	29.49	48.1334	54.5279	62.1852	54.6666	37.9112	10.5261	40.6679	28.2775	10.5812	8.6318	5.45532	3.49646	11.8755	17.3543	-4.4584	6.98197	6.13586	6.64014	4.70997	5.78992
2.23368	48.823	24.3649	23.4001	19.0491	-9.51777	18.9097	-6.53261	4.87686	-19.1135	-35.9491	-37.8856	-37.9548	-27.2517	-50.5537	-31.8825	-41.8309	-62.1531	-20.5298	-57.7081	-46.7453	-56.5821	-42.3763	-56.3333	-37.8249	-23.6013	-8.63592	-7.79509	19.2214	36.5232	20.2635	44.1231	49.8322	47.2604	19.022	25.8412	26.7883	26.6499	9.66319	4.77104	13.5909	2.69729	2.18852	-5.92142	-14.8408	-1.37461	-3.39467	-4.70889	-9.65761	-14.9021
2.28754	37.3529	12.7975	21.3359	20.7252	1.03959	3.45982	-20.1231	-15.3273	-34.9702	-12.7425	-29.9389	-44.0937	-34.3378	-44.6624	-24.4944	-38.8757	-35.4559	-35.904	-38.0983	-44.3253	-53.2455	-65.0675	-48.876	-16.8619	-7.14287	-16.9866	-14.567	25.4079	36.2454	29.0298	60.9454	43.2943	31.6159	12.9237	19.1821	18.9711	25.5779	3.76138	-0.410823	-2.02989	-0.88323	-5.75341	-9.09039	-8.05799	-7.01993	-5.4472	-13.8073	-7.94742	-16.3754
2.36469	71.3841	56.2351	49.3027	22.0798	38.9664	22.0557	-5.32402	-10.3222	-14.8928	-14.2442	-22.2171	-40.8589	-36.4632	-36.4094	-48.057	-41.2257	-75.025	-41.705	-52.517	-68.6644	-71.0808	-75.1462	-63.027	-32.8869	-3.80648	-23.9089	-16.7536	5.17083	33.4423	37.8962	59.0544	53.5861	70.7898	47.7672	39.0092	-6.67442	54.7314	23.7163	19.8446	8.36186	15.849	-8.73389	-9.1495	-24.2393	-7.95156	-17.1165	2.55915	-22.8449	-19.8549
2.4479	80.86	81.2203	42.1881	43.4362	16.7018	18.8558	-12.0974	-5.95485	-15.5423	-2.01232	-27.2111	-39.5918	-11.6734	-52.7084	-44.0311	-82.1913	-66.6479	-65.747	-55.247	-82.0067	-87.3597	-57.4398	-65.5014	-42.7531	-37.4452	-30.4776	-0.831814	29.7684	48.1653	39.9745	54.1209	56.3948	64.6764	43.3795	18.9954	2.25203	11.7618	22.3144	8.98644	23.6741	16.7675	16.9083	-0.187134	3.3379	-3.45335	-2.05031	3.23666	-6.33184	-1.98511
2.52949	23.8483	28.1534	24.1621	19.1702	-8.8585	-1.54683	-26.8215	-30.7996	-23.723	-26.1302	-39.7982	-38.5846	-24.308	-20.5374	-35.9508	-15.2881	-35.6469	-35.3653	-47.1205	-44.4615	-37.0886	-67.6243	-39.0146	-36.1884	-26.2419	0.838581	-5.20024	9.98276	36.1245	47.0006	10.2817	59.2859	43.0678	35.299	4.11889	15.922	4.16466	14.3986	17.0251	13.6377	6.59762	-4.61482	1.82606	-2.78293	0.396049	1.69623	-18.3021	-4.65842	-3.56348
2.61075	69.4965	42.3129	50.4815	36.5056	18.4744	14.2982	6.98464	-9.11352	-33.3246	-13.8313	-19.5402	-6.54021	-43.0766	-25.6322	-63.6238	-31.6336	-28.5265	-42.876	-84.1577	-74.5259	-74.821	-114.349	-67.9515	-52.92	-33.0084	-21.3298	13.3846	12.7054	22.1711	53.7976	35.1843	69.4894	72.401	32.4197	31.1289	44.4773	35.8402	25.1904	12.1378	5.22881	-2.91082	10.0233	17.7081	5.70105	9.46026	16.5084	5.38336	12.5381	2.40862
2.68985	50.4789	36.652	-0.454002	10.5084	13.4815	8.35959	-17.4894	-7.51537	-37.4051	-39.9658	-25.349	-37.9159	-23.9282	-29.4026	-44.4369	-22.1066	-38.014	-23.5128	-45.3997	-42.0719	-64.7747	-74.4175	-79.8202	-39.1118	-24.0273	-4.47935	12.3041	19.886	16.1611	49.0462	40.6202	41.5759	41.9863	12.6437	43.4539	12.9006	16.7822	34.4413	17.7431	20.0644	0.963666	-2.19347	4.28934	-2.20607	-2.49555	6.21295	-2.35333	3.74808	-6.7396
2.77335	38.246	49.3172	15.4724	30.0527	-23.4137	-3.57543	-30.8213	-15.9842	-23.6429	-16.1004	-43.2536	-2.94905	1.99181	-40.1326	-25.3418	-38.8678	-47.3265	-55.0865	-43.9951	-43.6099	-49.8125	-43.6107	-67.4764	-49.8623	-56.9657	-1.68543	-11.8484	30.1592	14.6672	26.1798	59.6481	58.0152	46.7807	37.4831	43.2337	1.53364	30.3267	9.65531	12.9187	10.1158	13.3069	4.8799	7.53361	-1.33327	2.93357	2.61916	-3.58958	-7.05203	-8.41972
2.85643	-16.9268	31.7244	12.7956	-22.8811	-26.6654	8.82191	-24.0501	-4.03447	-29.5129	-37.9923	-25.5352	-8.98248	-40.2846	-8.50647	-39.4986	-28.5243	-38.9611	-23.397	-13.0722	-39.3591	-60.4714	-30.332	-47.4648	-38.5453	0.340282	-9.62427	-6.40766	15.9699	33.4758	32.0515	42.5607	28.9053	42.1311	23.704	20.0856	4.04793	-5.05851	2.62422	13.9999	6.77717	7.69088	-6.44473	-6.53543	-9.93379	3.83685	5.66329	-13.7829	0.355633	-5.23305
2.93349	65.6219	39.3379	30.5726	36.3354	8.32911	0.609445	-19.0473	-11.9442	-35.1654	-29.6532	-54.4326	-39.6764	-29.8769	-44.4855	-35.0956	-20.2846	-41.9266	-46.9115	-31.1498	-51.0736	-56.3552	-73.8911	-54.3343	-40.6239	-13.1711	-24.4337	-7.38647	26.8868	15.08	50.3192	67.0372	29.8205	42.7258	53.5868	19.5389	36.697	0.955208	13.1834	22.0991	22.9917	-20.138	9.04815	1.81547	1.86442	0.727324	-7.68509	-5.21937	-8.29993	-11.9871
3.01356	72.1582	30.5911	27.7598	7.90396	17.4233	-0.192601	-1.86401	-21.2875	-20.2837	-23.9172	-23.2659	-27.52	-36.8742	-28.9494	-43.124	-12.9186	-45.9997	-59.944	-46.1947	-48.8172	-46.7979	-78.0952	-59.2659	-69.5864	-41.4484	6.08386	22.2869	4.05232	42.8556	25.0254	55.2846	47.2694	68.8667	20.6533	40.8443	23.2297	15.1782	19.8921	11.2202	8.15314	3.64106	1.55075	3.73005	-2.11038	7.1996	0.864108	-7.84854	-3.53769	-13.4374
3.09677	83.82	65.2561	63.4686	25.4493	21.1901	18.8364	1.86364	8.18817	-16.0258	-22.472	-24.4667	-9.44653	-51.3022	-31.8676	-57.5606	-38.1221	-76.1437	-72.8373	-63.0943	-66.9122	-77.5187	-79.207	-54.5122	-38.6718	-35.6382	5.52022	-0.820286	20.446	25.0581	31.3117	48.2681	56.7949	56.9405	43.3286	53.7273	-0.846394	28.9056	21.817	20.5089	21.2741	29.841	12.4103	-1.43889	0.581316	-4.15176	-2.58579	-2.19696	-7.62679	-2.58665
3.16557	43.9112	29.9751	24.0909	16.115	6.74572	-13.8523	-30.3833	3.91879	-3.08813	-31.498	-25.1235	-33.2574	-27.164	-32.5223	-43.2919	-34.9736	-56.4993	-37.7674	-20.5839	-54.0134	-61.3264	-72.6173	-70.7387	-39.9899	-15.2905	-14.9018	-15.9661	35.1718	14.4621	35.175	72.2541	30.0081	50.1907	15.4467	22.0793	6.86835	30.905	15.1082	16.8622	22.5378	9.06266	13.3589	12.4002	12.1993	9.96262	11.1044	6.05191	-3.52817	3.12503
3.21432	53.6751	62.9136	33.86	7.92357	9.45538	18.5091	6.15126	2.42664	-7.33209	-22.8046	-27.3069	-14.8643	-19.6978	-23.548	-33.567	-54.7915	-62.3629	-37.9101	-66.236	-64.4824	-48.1193	-77.134	-90.7649	-55.0674	-47.295	-20.336	-11.38	33.4134	30.907	45.9081	55.966	61.2676	53.8618	50.9246	55.9135	17.0995	18.2122	20.6358	16.1793	15.6639	15.0031	7.0135	-5.08877	5.80039	2.35091	7.70181	0.247667	-5.57518	-0.710567
3.2634	32.423	24.4454	47.026	17.3243	-10.321	2.70633	-1.94405	-22.5762	-4.81512	-18.9657	-1.16498	-25.0704	-22.5835	-41.8527	-26.5263	-34.5132	-54.1723	-32.9329	-50.1632	-54.9349	-35.0626	-76.8002	-70.1209	-48.6458	-26.0978	-8.04714	4.7766	4.54503	17.0057	25.7396	59.2266	75.7612	54.4178	47.4747	18.9863	33.5323	19.1662	9.84137	2.19811	3.69616	11.8157	-12.0214	-3.02282	6.0666	2.77633	-7.79977	-14.8383	-16.2203	-8.67662
3.32904	54.3709	39.2182	5.9692	19.5303	-30.9614	-19.8063	5.36566	-23.5193	-40.4302	-11.452	-12.5354	-26.3229	-39.9713	-21.2893	-38.9731	-43.0116	-38.8822	-39.1948	-50.8465	-68.1576	-50.9486	-40.2424	-69.7213	-29.2482	-14.1343	-23.7383	10.1398	1.43164	28.6209	47.9398	49.2726	31.0764	36.0859	22.128	19.6138	25.7342	26.2546	24.5165	1.12996	6.9604	-1.35747	-2.80157	4.04229	-1.17295	-3.42638	-3.6308	3.0251	-6.75632	4.077
3.40549	74.3732	48.8692	35.2988	35.7725	-2.52029	3.64053	6.42625	0.751566	-10.0628	-8.69266	-33.0333	-34.3163	-31.2599	-11.4083	-17.6769	-38.4261	-37.3261	-42.5144	-77.1618	-78.7019	-68.7094	-78.0101	-79.7347	-87.939	-54.934	-0.759122	4.16846	-4.76837	27.1534	49.3326	66.9365	47.5391	51.0547	63.698	42.1594	22.7653	40.6845	12.8971	29.4869	36.0249	43.776	20.7224	11.184	-1.92267	11.0515	8.65377	12.2211	0.437226	13.0196
3.48039	21.6837	46.6741	23.5353	17.0064	8.87426	6.17371	-8.69933	-14.1	-6.89307	-39.413	-28.5215	-48.6081	-35.4031	-28.83	-39.6068	-17.7738	-26.3517	-36.6794	-29.7118	-45.3854	-67.188	-68.4857	-54.7949	-31.5741	-60.2982	-16.0297	-2.93685	9.29326	43.8752	42.855	63.9861	52.4365	45.2651	23.026	35.7432	14.7225	38.5898	4.87217	29.128	13.5419	-7.63541	2.49974	-3.71023	7.24971	10.3708	-8.75343	1.04308	-6.28548	-3.19226
3.56327	48.0313	16.9156	54.8369	15.8522	5.83733	0.695096	6.3263	-20.4661	5.77579	-15.9086	4.97724	-34.2732	-18.0805	-18.1481	-53.6167	-45.9107	-56.7165	-25.8541	-45.1712	-61.987	-96.2104	-65.7918	-69.9099	-44.8967	-43.9954	0.43661	-6.29536	34.8255	53.8338	53.7285	41.255	49.4433	24.3321	29.0521	35.8594	35.7181	34.7755	16.7212	18.0384	1.54453	11.8827	-21.9968	1.85805	7.77678	-5.47509	-6.87117	-4.69745	-2.50487	-8.02567
3.6494	45.3786	34.0895	34.2912	23.3331	-4.53838	-4.56274	-4.93722	-14.5164	-24.7929	-26.4229	-18.9743	4.47642	-14.4231	-43.7394	-35.895	-39.2247	-42.3601	-58.1277	-53.4002	-65.5783	-61.2542	-59.0103	-86.1553	-48.859	-45.5491	-15.1902	-2.49594	9.99691	25.8426	48.6468	59.836	52.0684	29.9862	23.9412	54.106	29.5779	21.6568	15.2367	20.7268	11.8469	16.5887	-7.78577	-2.39411	20.5079	12.2278	20.9766	16.8405	-2.15489	11.396
3.72713	23.625	24.751	16.9208	3.45647	5.58157	9.95664	10.9271	-8.94361	-7.48465	1.65861	-22.6936	-29.6578	-30.1864	-32.3591	-15.566	-40.4145	-43.8797	-25.3131	-42.8178	-60.4764	-52.9944	-84.3323	-55.6655	-63.6528	-21.3717	-6.62973	-15.9669	33.4688	31.5242	38.221	73.8866	38.9593	37.8241	30.3934	33.5902	40.3825	8.36547	5.70746	8.97573	6.80786	4.644	7.1755	1.01285	-2.05905	8.46124	-13.463	-13.0694	-14.064	-22.6073
3.80709	71.6346	58.4214	56.1926	53.5829	41.4646	27.5816	14.1856	4.37621	-2.56051	-6.87342	-4.32226	-40.6069	-8.30793	-24.7597	-36.0893	-51.642	-60.0721	-46.2863	-73.5504	-107.844	-70.6665	-99.8969	-105.942	-67.8734	-87.389	-29.1497	-17.1968	26.7494	38.8574	45.6208	76.5943	54.3034	58.6495	76.0419	68.9434	40.1593	42.4249	32.858	47.9668	28.7611	23.876	27.0899	5.43373	9.91963	24.4901	-1.16852	7.57453	5.0153	17.0248
3.88935	52.1618	49.7845	33.5926	30.5682	10.7606	19.0618	15.5765	-8.83879	-4.84454	-17.3788	-12.8479	-51.0683	-19.9286	-36.8569	-17.7403	-46.7395	-42.1928	-56.4283	-65.3151	-58.6401	-85.3127	-50.8968	-59.6053	-41.5956	-28.5191	-18.7396	-14.6575	19.0103	16.7845	35.7028	63.1515	72.6763	64.7367	29.012	35.7367	42.9448	16.218	15.2164	9.68803	11.2897	15.8251	4.80863	-11.0451	3.17251	-17.1093	-2.31172	-15.0835	-15.4128	-11.4777
3.97343	13.9537	11.3224	30.8165	2.76373	-7.29605	-1.14564	5.97682	-17.9663	-30.2711	-25.225	-19.0313	-39.1501	-27.3712	-23.7685	-22.8078	-26.4118	-17.8828	-36.0064	-44.1201	-38.6974	-38.0939	-73.4494	-84.3949	-29.0577	-17.1626	-28.5826	-11.2031	25.0012	45.4706	30.8736	43.4801	37.5137	35.3911	15.6443	39.4199	20.9859	20.9121	14.1688	9.46668	30.947	17.1345	12.1536	7.4876	-3.07439	5.94993	7.48307	10.5633	-5.33108	-6.11143
4.06104	28.3896	40.6834	13.2343	20.5361	-7.04515	-6.36299	-10.8585	-11.0658	-31.8248	-26.1136	-37.0829	-30.013	-9.42162	-32.2887	-32.5111	-18.5136	-24.8391	-36.5034	-54.4239	-34.3228	-52.9175	-90.3211	-71.3283	-37.0157	-36.6649	-5.53669	19.9787	27.1292	17.434	30.2947	42.4038	54.1678	36.2383	17.2601	26.9491	27.0567	23.8777	-2.59372	26.9784	-3.74479	18.1816	23.5069	6.42973	9.40449	14.2139	16.4277	0.428082	6.43053	3.03242
4.13786	45.9053	58.6555	44.3227	12.5813	23.3552	12.1348	-1.17915	-13.6069	-30.5079	5.56069	-11.3687	-21.7132	-38.8017	-18.1697	-42.4876	-47.9106	-41.3872	-36.0469	-65.2181	-61.7304	-69.4258	-75.3666	-72.773	-55.6779	-39.5394	-20.7346	8.36534	30.3919	30.773	53.939	63.7695	63.4762	40.9923	33.0441	51.9032	27.5719	22.5276	1.69438	10.3647	-3.19266	5.09333	-1.11788	-18.9307	-3.86161	3.45302	-5.43826	-10.5964	-5.08023	-9.68772
4.19105	38.4787	32.043	61.3676	23.3761	12.2669	13.7183	-0.225047	0.950662	-21.2722	-15.7052	-26.3604	-17.9113	-44.072	-16.3092	-5.4187	-39.498	-50.0804	-34.8549	-77.6414	-78.9694	-89.7585	-73.8941	-90.2673	-41.1412	-25.4545	-19.8428	10.7624	32.9962	46.9416	52.4994	33.783	35.7566	47.1152	48.5576	31.7351	40.801	14.627	20.8068	18.7748	-22.2749	-2.59109	3.67945	-1.93295	9.13606	8.48383	8.06001	-15.6566	-1.12767	-4.17603
4.23722	22.0174	20.1539	48.2017	32.1291	26.3411	7.00727	-10.3955	-10.7633	-25.7092	-11.7934	-24.8217	-3.7945	-30.0463	-25.9281	-46.2679	-28.3244	-36.6697	-20.2408	-66.0622	-60.1632	-76.3575	-61.7583	-71.4832	-30.9773	-45.2095	-5.02469	13.0311	24.1376	28.2796	40.9539	41.0872	37.4279	59.706	39.5985	42.3578	34.0859	7.45947	19.1483	11.9793	4.75224	11.475	-14.1245	-5.63378	-10.9004	-16.0599	-0.449802	-11.0958	-16.285	-14.252
4.30009	67.0608	37.2923	2.33052	37.7308	41.2771	20.6345	0.215892	-21.0629	0.224286	-20.1124	-4.91594	-20.7161	-31.3589	-31.2172	-49.2123	-49.0066	-37.1719	-41.3284	-55.2579	-70.1482	-63.9911	-90.325	-79.6359	-78.8536	-27.2027	-26.2621	-30.7972	28.1421	12.0133	41.737	41.7844	50.8403	53.5914	52.7664	41.4885	26.6535	47.0555	28.4345	34.5121	39.0324	51.895	32.0265	19.0852	12.8013	30.7226	23.5129	13.9493	18.1732	22.5991
4.37853	106.254	87.5106	90.4833	69.1842	39.1631	35.8584	23.7348	-0.180811	2.08735	-7.68218	3.9563	-17.6392	-23.8603	-19.4496	-52.094	-32.4952	-53.3018	-78.5895	-101.048	-117.494	-128.213	-127.421	-105.918	-79.6404	-67.9631	-30.3335	-0.345939	27.6144	46.9283	49.9601	55.0527	83.6014	73.9853	57.8452	65.0912	41.7221	32.208	47.5346	43.6163	35.9438	48.2703	27.6985	22.7229	12.0196	29.633	24.5462	12.8342	17.0722	18.154
4.46356	58.6514	52.6748	31.432	22.1631	27.3712	23.1596	9.54318	6.32635	-20.4014	-23.8739	-8.59401	-22.3824	-33.7087	-18.5997	-27.3682	-35.3347	-55.588	-29.2657	-49.5963	-94.8268	-81.5588	-104.498	-81.8355	-67.2543	-49.6552	-28.0488	-3.47682	12.4499	34.146	34.2128	57.3192	54.3562	36.6314	54.9865	44.5098	46.6661	32.9019	48.3313	43.586	34.1998	20.0934	11.5545	24.6649	13.1959	24.2423	22.0701	17.0323	16.7193	6.81728
4.54578	62.1907	35.5069	31.7013	30.5081	35.3759	37.235	14.9701	2.71333	-31.1666	8.79928	-15.5008	-11.0353	-1.10791	-25.1417	-44.1999	-40.3103	-74.7906	-21.9434	-78.6636	-55.8122	-94.6879	-102.728	-84.171	-90.4078	-52.8722	-10.8881	-8.18535	18.0779	51.7966	29.4677	66.8957	38.3674	52.474	48.3068	35.8852	29.4339	34.2944	30.6619	47.148	50.6346	28.7997	29.9399	26.5071	23.0649	16.6204	16.0857	5.22536	9.35299	9.17858
4.62455	71.9452	25.4892	33.8347	41.9069	-0.218847	-2.47559	9.26815	16.4923	-27.5519	-9.29601	-8.11489	-47.6552	-50.9471	-25.4563	-43.4481	-37.6498	-46.0333	-45.7114	-71.9764	-75.273	-56.1502	-65.8656	-61.7623	-44.4222	-60.4603	-11.9166	15.9149	-0.0733934	28.1457	33.1379	40.5583	50.8921	33.3376	37.8047	38.3964	31.2865	29.1501	28.1434	20.4371	11.2281	38.7072	21.1185	14.5946	8.81152	15.1216	7.87915	10.3036	13.9945	9.13061
4.70896	59.1834	19.3784	49.7704	20.4117	-3.56112	-2.46424	-3.75615	-30.1594	-36.0141	-19.3302	-0.434257	-9.91537	-41.02	-11.3239	-33.1576	-30.2281	-42.3421	-60.1391	-54.552	-44.3061	-62.8255	-74.3193	-42.9399	-42.6242	-1.78934	-7.23634	-12.5452	8.81316	19.75	42.5689	47.1239	58.6561	35.8426	49.6605	32.1229	16.7617	-6.44726	-0.994375	-11.0175	8.25956	36.791	9.04993	10.3933	-6.37621	-10.6317	-6.10495	-8.43311	3.05396	-14.6319
4.99475	49.8414	14.8371	27.8404	16.9941	1.53063	7.86719	2.57541	-20.7439	-19.472	-22.8332	-33.4295	-44.3188	-18.2982	-42.5415	-30.6902	-12.5913	-19.4684	-58.0637	-47.6026	-66.751	-67.868	-61.6672	-50.6592	-45.9141	1.18585	-6.07141	-9.01947	28.4861	-2.52331	35.2031	49.8406	54.4258	21.7261	26.7361	35.3574	23.5563	6.48652	19.9624	9.67461	-6.92062	7.67305	12.4122	15.1659	-0.219052	10.8838	1.86748	19.3726	10.5761	8.59709
5.73124	73.4979	34.3693	50.9663	22.7961	-6.31479	17.6474	5.11423	-3.19553	-0.971291	-2.4149	8.06796	8.54463	-18.7474	-30.5227	-35.5395	-54.8125	-18.8622	-51.3348	-72.2759	-76.2128	-88.9708	-108.941	-69.2368	-53.8915	-40.2368	-34.5423	3.03371	0.768831	16.8533	46.5541	59.0155	54.5021	55.1651	39.8212	37.3316	52.8878	34.2935	51.651	15.3017	22.0499	22.166	6.15459	12.1146	14.936	23.2587	16.8633	19.7518	10.7281	19.0445
6.72649	78.4426	58.6787	49.8777	41.3734	36.7412	34.2928	32.8735	30.1499	-0.486201	6.713	4.35696	21.9681	-37.1099	-23.5797	-45.211	-37.4631	-43.8743	-76.2628	-58.4606	-75.2562	-88.9664	-107.18	-91.5171	-73.1438	-42.2243	-27.0455	11.9142	35.7053	31.1645	57.0447	79.3657	47.0703	50.0297	58.322	44.4267	38.6998	19.1034	33.8091	2.49746	38.5503	29.1363	6.38491	4.85765	15.6715	3.28914	-6.77758	-15.7849	-14.2347	-18.7272
7.72809	38.7958	39.4133	29.9882	-4.76121	14.772	7.51152	26.1536	-5.32574	-25.1229	-15.8281	-11.8309	8.74685	-23.8688	-31.4076	-60.4922	-40.6276	-13.1691	-57.7572	-39.8282	-34.5563	-58.04	-54.0599	-76.7614	-29.9949	-39.0556	3.63778	-2.47808	18.0175	45.631	16.2777	37.62	32.4221	31.6788	25.925	45.8123	16.6143	3.29453	3.6458	22.1849	13.8133	22.8541	9.76229	12.2229	-4.56778	7.96386	6.87013	-6.49564	3.39479	8.92849
8.72334	15.1726	8.62965	2.25976	0.753528	-9.06482	5.12878	2.50572	-17.2322	-23.3875	-32.1434	-32.2742	0.39034	-19.3489	-19.165	-19.24	-24.4888	-18.2017	-43.9543	-7.31587	-39.3404	-38.5502	-20.6691	-48.2669	-40.9429	-27.5636	7.32514	16.9515	4.18967	10.8739	19.1396	14.9686	18.9913	37.7934	8.58959	21.764	28.2023	18.5829	2.81135	19.4043	4.92005	5.91797	5.14527	11.5026	-5.01857	7.70853	13.331	6.84854	0.36147	3.90452
9.71386	21.6657	25.1368	18.2928	26.1918	-3.30644	0.115965	7.74757	6.60694	-17.4099	-24.0863	15.6642	5.98718	-18.1171	-25.4911	-10.7229	-25.5172	-8.60526	-14.8038	-40.5732	-38.3164	-61.2388	-35.2423	-78.9484	-15.9379	-49.3738	0.127977	21.0005	26.6239	30.2356	24.2826	65.7787	37.9827	52.3535	28.701	14.1566	15.8419	-6.27135	-4.02824	9.26067	15.5423	-8.70298	-27.4257	-22.4236	-15.5154	-16.8605	-15.762	-25.7791	-27.1161	-11.7838
10.7091	22.2674	-15.0518	5.1843	-6.09856	-22.5669	-10.2035	-22.3973	16.3373	-9.17314	-44.3775	-8.5722	-19.0743	-15.6267	-25.0938	-27.6402	-23.6561	8.88487	-28.7586	-6.49392	-22.645	-30.4544	2.80872	-25.3922	1.15907	-2.93063	3.79498	23.2573	10.667	30.0768	16.5824	29.2883	14.3856	11.877	17.5811	1.94003	-10.8591	-24.9996	-16.7757	-11.2349	13.4751	-7.632	-8.17558	-10.4746	-7.23826	-12.8247	-11.5848	-21.2985	-15.1798	-12.4074
11.7078	38.4657	10.5667	14.0731	-9.53227	12.2248	32.4392	-9.56644	-4.3193	-0.83005	-48.0276	11.2831	-32.0511	-5.3752	-33.6307	-37.9965	-28.1641	-11.6211	-28.0031	-40.6683	-17.0258	-42.6626	-28.5504	-21.4462	-9.33786	-8.78575	11.5691	26.2882	7.72324	26.5264	38.8589	28.7015	42.4075	10.6703	-10.8497	6.75184	-4.45529	-16.2118	-4.36024	-4.19529	6.13033	-20.7396	-16.3032	1.13964	-20.7385	-20.2966	-11.5897	-15.5966	-16.1737	-15.2052
12.7069	15.7763	12.1482	7.7228	14.3319	19.0181	8.04206	7.84436	-4.02087	-5.32298	-9.54397	-0.687102	-7.593	5.79307	7.53966	-5.43397	-22.9173	-11.1185	-31.8176	-56.9547	-16.0908	-61.1611	-47.1323	-73.5991	-17.0511	-27.5821	-21.4076	-2.80923	-2.00074	26.0503	13.4343	39.5733	15.5022	33.1851	36.3164	16.5675	22.2222	20.3234	17.2857	22.0748	22.6326	23.8927	12.0341	9.16416	2.09181	8.66343	5.99821	4.13196	0.601578	8.60778
13.7034	-19.2089	5.20234	0.985829	7.05282	-20.2928	10.6668	-24.5902	-23.0259	-30.4353	-16.6135	-16.2819	-6.80758	16.2956	-3.1097	-8.4006	-13.8298	-24.6916	-1.6216	-8.26221	-39.7011	-19.4557	-26.8985	-10.1099	-7.27432	-22.7376	23.3419	31.5419	0.260375	31.1895	6.08781	52.7802	15.1738	9.54116	-8.2155	-13.5531	-15.9406	-16.2732	-21.1277	-8.56163	-39.0564	-4.11886	11.9969	-5.76391	-10.0714	-8.27512	-3.81934	6.45508	-5.44029	-1.43007
14.6907	25.8482	36.6821	41.2932	6.84752	2.85297	8.00456	14.8752	-7.17834	-5.74042	-10.5019	8.62996	-6.07575	-2.09332	-15.9509	-16.7317	-5.51312	-11.4976	-25.0311	-19.763	-47.1719	-63.8412	-43.8282	-48.9871	-37.4563	-27.827	-9.35245	-19.6061	22.0113	18.3076	32.3499	43.8591	49.7235	31.0197	12.0582	28.0888	24.9636	19.3346	4.43896	-2.84808	-0.120939	7.20552	11.4536	-2.52393	-8.17669	6.17056	-6.7195	-5.52697	-5.91561	1.97241
15.6723	10.0568	21.7763	42.8461	20.0407	21.6413	13.6325	28.5809	-7.27642	-3.28728	-1.89834	-33.9261	-29.7683	-17.9777	-3.57028	-16.9387	-18.5282	-4.77401	-33.5956	-37.157	-57.243	-67.2563	-50.6217	-36.4464	-33.312	-13.0556	23.3452	-2.54213	3.72216	17.0966	8.61952	42.6086	33.8135	-4.91024	1.6069	20.751	-12.8833	9.83162	22.4148	4.22805	16.5579	23.6712	10.3884	20.5027	24.5395	24.4139	20.7951	29.2269	37.061	27.4539
16.6561	13.669	9.36516	23.8029	22.1375	13.1752	1.31573	7.25048	3.96521	-3.51821	-11.776	-14.9159	-23.9485	54.5265	-27.8876	-22.3647	-22.0316	-14.3155	0.889586	-21.6131	-65.0706	-57.5989	-29.0661	-24.6402	-30.0756	-5.99918	26.141	-12.6396	13.4727	21.3159	19.9743	32.7888	22.3896	17.8483	0.0260488	3.5037	-0.333659	23.4281	-4.31639	-7.15146	-15.5619	18.0692	7.95639	9.79657	-5.95395	13.5169	12.7866	1.25078	3.0247	-6.52899
17.2268	-32.5171	-7.98926	-7.01245	-19.6145	-1.22099	-8.25236	5.47027	-2.95161	-5.34312	-19.2293	-13.8875	-33.4882	29.9209	-2.02299	-6.7803	-13.9621	7.99499	-16.9462	-17.2158	-13.768	8.2852	-24.555	-12.9472	25.7419	3.22923	-0.319885	-2.03642	21.4823	-24.1666	-0.819995	21.4778	24.462	14.2524	-24.816	5.55277	10.6658	-6.63109	-15.6447	-6.3354	-2.39743	-10.0776	3.13317	3.57455	3.91927	0.180567	2.08673	-12.7057	-4.25816	-1.28688
17.7898	6.56434	11.5614	11.0154	9.57478	6.31089	4.07114	7.65104	-1.91811	-37.0645	-27.299	-19.6208	-27.0235	-8.35653	1.57396	2.93215	-12.728	-15.1671	-2.26531	-19.6557	-22.5189	-26.2451	-19.8217	-26.043	6.80632	14.0155	13.3816	7.13146	12.0593	12.2706	12.2949	20.2412	3.10522	-3.38789	-0.693913	5.0656	-3.55711	-0.438614	8.60627	-2.52126	-9.56605	6.67423	-6.12373	1.16603	1.36191	-1.71797	11.2585	-1.68469	-12.0177	-8.32562
18.7723	31.2376	29.353	20.9858	-3.54107	17.3031	18.0792	-12.6688	5.50701	-8.0694	1.29567	-16.7408	1.9977	-8.79235	12.8322	-13.1812	-43.2663	-23.7225	-23.8867	-43.2591	-33.6238	-40.3403	0.541364	6.06158	-5.40762	-7.24462	-3.79847	5.19449	12.0768	17.3711	-10.763	26.1561	29.8891	14.982	7.99436	11.2567	-13.9103	19.9884	-1.14206	19.8677	-11.5854	-10.6771	-9.87266	-5.05303	-8.04962	-3.43468	-23.5767	-5.1061	0.124202	-10.1743
19.7637	32.9786	-6.13661	1.29743	28.1115	22.6505	26.8799	8.70567	-6.36442	0.240607	5.19543	-25.4033	-13.0815	-14.4886	-8.86972	-15.4451	-33.3304	-2.90204	-17.9002	-12.6752	-37.0603	-16.619	-44.6541	-44.8159	-23.4023	3.9247	-2.62568	-0.872405	17.0096	25.4887	-12.8588	23.5563	29.1765	36.1406	-5.74737	15.3775	-14.4466	13.7231	-3.38621	15.9439	-5.24444	21.3164	-13.3765	7.21597	-0.655561	-0.314991	-0.446237	-1.23344	-12.9174	-0.980703
[truncated: 20 more columns]

## Sheet: Suppl. Fig. 23b
Suppl. Fig. 23b
q_inverse_Angstrom	dS_measured_data_heat_subtracted_0p2ps	errorbars_on_dS_measured_data	dS_model_heat_subtracted	dS_OKE_contribution	dS_SSR_contribution	dS_VR_contribution
0.605959	7.36595	7.84334	35.015	17.5243	11.613	5.87773
0.652823	-10.7109	7.84334	19.5215	6.97132	7.70561	4.84454
0.699688	-5.47461	7.84334	5.12459	-2.85302	4.10615	3.87146
0.746553	-12.7108	7.84334	-8.17562	-11.9488	0.814661	2.95849
0.793418	-25.9259	7.84334	-20.3792	-20.3159	-2.16887	2.10565
0.840282	-48.0985	7.84334	-31.486	-27.9545	-4.84445	1.31292
0.887147	-39.9557	7.84334	-43.2163	-36.1834	-7.63129	0.598434
0.934012	-30.8919	8.62662	-52.2358	-42.3882	-9.63736	-0.210224
0.980877	-39.4345	9.21614	-57.5582	-45.9783	-10.7804	-0.799508
1.02774	-50.623	9.3521	-57.3632	-43.0977	-13.2358	-1.02969
1.07461	-57.5697	9.63962	-57.2886	-41.8727	-13.828	-1.58795
1.12147	-36.6564	9.38373	-56.9382	-42.6108	-12.1849	-2.14246
1.16834	-61.0314	11.4454	-60.5363	-46.6081	-11.352	-2.57627
1.2152	-30.8559	11.7374	-64.0232	-50.7146	-10.3857	-2.92292
1.26207	-43.9595	11.431	-63.6799	-51.4336	-8.66204	-3.58433
1.30893	-56.5574	12.925	-54.5396	-43.8692	-6.1475	-4.52287
1.3558	-42.1678	15.7876	-38.2033	-28.2984	-4.45035	-5.45456
1.40266	4.05158	13.3213	-11.7617	-3.32321	-1.73338	-6.7051
1.44952	36.6319	12.9142	21.953	28.1987	1.98041	-8.22605
1.49639	65.7391	10.1333	54.0458	60.9995	2.14137	-9.0951
1.54325	86.1694	12.8533	76.77	83.0082	3.62721	-9.86542
1.59012	84.7171	10.3552	85.3874	91.3772	3.76543	-9.75516
1.63698	84.4516	5.75541	79.5682	86.8655	1.36988	-8.66715
1.68385	51.1513	5.55373	60.5125	69.0867	-1.90457	-6.66963
1.73071	36.7057	5.6426	33.6944	43.5974	-5.83996	-4.06304
1.77758	13.6939	5.66132	6.8019	15.644	-7.27113	-1.57098
1.82444	-1.9168	5.49384	-14.2099	-7.17525	-8.17588	1.14121
1.87131	-22.7189	6.69836	-27.5347	-25.1391	-5.65827	3.26272
1.91817	-54.5096	8.30082	-34.2372	-36.6415	-2.36806	4.77235
1.96504	-45.6325	8.91331	-35.4183	-42.1262	1.00941	5.69847
2.0119	-46.7122	8.42858	-36.8533	-47.4308	4.50434	6.07315
2.05877	-31.4688	8.15256	-33.9234	-45.0532	4.93659	6.19317
2.10563	-28.5765	8.24216	-25.4388	-36.7898	5.62758	5.72347
2.1525	-35.6164	8.70835	-20.5352	-31.8274	6.37421	4.91805
2.19936	-33.5618	7.4293	-17.8788	-27.5523	5.59707	4.07635
2.24623	-4.02775	7.48064	-16.5724	-24.5113	4.85219	3.08666
2.29309	-6.52787	7.45235	-13.9496	-18.7108	1.96696	2.79416
2.33996	-22.789	7.43582	-9.84439	-13.1251	0.849748	2.43097
2.38682	-10.8475	7.3506	-7.17887	-9.74079	0.42139	2.14053
2.43369	-6.4471	7.03711	-3.2811	-5.23636	0.28739	1.66787
2.48055	-2.06302	7.28793	-3.02516	-3.85339	-0.702336	1.53057
2.52741	4.5672	3.158	1.41794	2.03492	-2.01002	1.39304
2.57428	15.4557	4.02022	7.54245	8.53611	-2.1565	1.16283
2.62114	16.3578	4.3973	10.1665	11.1587	-1.83983	0.847583
2.66801	20.4662	4.43355	12.3972	14.3135	-2.61258	0.696325
2.71487	19.3353	3.93292	12.8621	15.7523	-3.47016	0.57999
2.76174	6.88871	4.48049	11.9468	15.6113	-4.23766	0.573164
2.8086	7.68178	4.59464	11.0901	14.639	-3.89379	0.344906
2.85547	17.1716	4.88916	9.60412	12.8839	-3.4243	0.144549
2.90233	13.8666	4.70587	9.03084	12.022	-2.85262	-0.138516
2.9492	14.0867	5.19394	8.2406	11.3103	-2.81397	-0.255751
2.99606	4.05298	5.41348	8.58236	11.759	-2.93105	-0.245606
3.04293	16.667	5.58535	9.47209	12.9797	-3.30581	-0.201815
3.08979	2.14244	5.76745	10.4999	14.0373	-3.33568	-0.201709
3.13666	1.40465	5.2118	11.9928	15.8523	-3.91018	0.050639
3.18352	9.94489	5.26548	13.426	17.0949	-3.83412	0.165227
3.23039	17.1171	5.33999	13.7097	17.0742	-3.62517	0.260668
3.27725	1.1793	5.1396	13.9443	17.0342	-3.43423	0.344313
3.32412	-0.254764	5.45673	13.7329	16.5333	-3.21765	0.41725
3.37098	1.32414	4.26507	13.6317	15.7015	-2.46117	0.391359
3.41785	-0.732342	4.93949	13.4838	15.0611	-2.04129	0.464017
3.46471	-1.45285	3.96875	13.6053	14.7723	-1.79368	0.626665
3.51158	-4.61095	2.867	13.7467	14.7097	-1.678	0.714992
3.55844	7.22618	3.00754	13.6197	14.1517	-1.28122	0.749303
3.6053	2.53931	3.00754	11.5805	12.0773	-1.239	0.742226
3.65217	-1.82952	3.00754	8.62675	9.24436	-1.32619	0.708578
3.69903	-4.35387	3.00754	4.75834	5.65277	-1.54279	0.648359
3.7459	-12.7442	3.00754	-0.0246779	1.30256	-1.8888	0.561569
3.79276	-11.7685	3.00754	-5.7223	-3.80628	-2.36423	0.448208

## Sheet: Suppl. Fig. 23c
Suppl. Fig. 23c
q_inverse_Angstrom	dS_measured_data_heat_subtracted_0p8ps	errorbars_on_dS_measured_data	dS_model_heat_subtracted	dS_OKE_contribution	dS_SSR_contribution	dS_VR_contribution
0.605959	17.543	10.2477	48.4067	3.97725	21.8924	22.5371
0.652823	18.2994	10.2477	34.684	1.58219	14.5263	18.5755
0.699688	-3.48229	10.2477	21.9376	-0.647513	7.74075	14.8444
0.746553	2.04249	10.2477	10.1677	-2.71186	1.53576	11.3438
0.793418	-22.2367	10.2477	-0.625801	-4.61084	-4.08867	8.07371
0.840282	-7.88706	10.2477	-10.4429	-6.34447	-9.13255	5.03413
0.887147	-20.3847	10.2477	-20.3037	-8.21207	-14.3862	2.29458
0.934012	-34.0037	10.9311	-28.5943	-9.62029	-18.1679	-0.806066
0.980877	-32.0323	11.9779	-33.8234	-10.4351	-20.3228	-3.06557
1.02774	-42.2768	12.6867	-38.6811	-9.78133	-24.9516	-3.94814
1.07461	-12.2355	12.3938	-41.66	-9.5033	-26.068	-6.0887
1.12147	-52.903	13.0633	-40.8561	-9.67082	-22.9704	-8.21486
1.16834	-19.6721	13.1279	-41.8565	-10.578	-21.4003	-9.87823
1.2152	-53.419	13.3101	-42.2961	-11.51	-19.5786	-11.2074
1.26207	-20.6054	15.1659	-41.7459	-11.6732	-16.3293	-13.7434
1.30893	-16.981	16.0514	-38.8875	-9.95642	-11.589	-17.3421
1.3558	-46.0047	15.6016	-35.7266	-6.42251	-8.3896	-20.9145
1.40266	-37.5892	15.3784	-29.7314	-0.754225	-3.2677	-25.7095
1.44952	-28.8575	13.9539	-21.408	6.39989	3.73339	-31.5413
1.49639	17.8666	13.9033	-16.9924	13.8443	4.03683	-34.8735
1.54325	-1.60947	11.5844	-12.15	18.8393	6.83787	-37.8271
1.59012	17.3323	11.8014	-9.56724	20.7387	7.09843	-37.4044
1.63698	10.0679	10.6996	-10.9354	19.7147	2.58245	-33.2326
1.68385	1.49851	9.193	-13.4842	15.6797	-3.59042	-25.5735
1.73071	-0.535498	8.7287	-16.6935	9.89474	-11.0092	-15.579
1.77758	-5.56825	7.93729	-16.1803	3.55052	-13.7072	-6.02362
1.82444	-27.5787	10.8796	-12.6655	-1.62847	-15.4128	4.37576
1.87131	0.138676	9.63211	-3.86195	-5.7055	-10.6667	12.5103
1.91817	-3.4449	9.85272	5.51849	-8.31604	-4.46416	18.2987
1.96504	19.5534	9.88677	14.1918	-9.56083	1.90289	21.8497
2.0119	31.7714	10.1283	21.013	-10.7647	8.49139	23.2864
2.05877	16.0201	10.7194	22.8277	-10.2251	9.30624	23.7466
2.10563	6.19159	10.1554	24.2048	-8.34971	10.6089	21.9456
2.1525	25.8033	10.6637	23.6503	-7.22346	12.0164	18.8574
2.19936	18.694	12.1478	19.9282	-6.25318	10.5514	15.63
2.24623	-17.8217	11.7658	15.4194	-5.563	9.14714	11.8352
2.29309	-18.2429	12.2947	10.1752	-4.24654	3.70803	10.7137
2.33996	-5.32544	12.0223	7.94416	-2.97883	1.60191	9.32109
2.38682	8.47158	12.4688	6.79111	-2.21074	0.794387	8.20746
2.43369	-23.4637	10.8237	5.7485	-1.18843	0.541776	6.39515
2.48055	-19.7896	10.7501	3.67011	-0.874554	-1.32401	5.86868
2.52741	7.7858	9.79148	2.01397	0.46184	-3.78921	5.34135
2.57428	7.34698	10.1548	2.33065	1.93733	-4.06534	4.45866
2.62114	6.57021	10.0702	2.31408	2.53255	-3.46837	3.2499
2.66801	-5.33397	10.1877	0.993354	3.24855	-4.92512	2.66993
2.71487	-10.3859	5.51667	-0.742841	3.57509	-6.5418	2.22386
2.76174	-12.1142	6.65557	-2.24789	3.54308	-7.98866	2.19769
2.8086	-6.59238	3.41977	-2.6955	3.32242	-7.3404	1.32248
2.85547	-7.00532	2.74334	-2.97701	2.92408	-6.45534	0.554246
2.90233	-4.86896	2.36724	-3.18028	2.72847	-5.37763	-0.531116
2.9492	-3.95341	2.74677	-3.71845	2.56696	-5.30477	-0.98063
2.99606	-9.82011	3.10759	-3.79843	2.66879	-5.52549	-0.94173
3.04293	-4.14434	2.8704	-4.05996	2.94584	-6.23197	-0.773821
3.08979	-7.68705	3.26984	-3.87583	3.18587	-6.28828	-0.773416
3.13666	-15.1461	3.58617	-3.57934	3.59779	-7.3713	0.194166
3.18352	-10.1705	3.38848	-2.71459	3.8798	-7.22792	0.633532
3.23039	-0.291693	3.38193	-1.95941	3.87512	-6.83401	0.999484
3.27725	-1.99437	3.42948	-1.28781	3.86604	-6.47406	1.32021
3.32412	-2.70278	3.49488	-0.713558	3.75234	-6.06577	1.59987
3.37098	-4.98496	3.31057	0.424473	3.56357	-4.63969	1.50059
3.41785	-0.278925	2.76401	1.34925	3.41822	-3.84816	1.77919
3.46471	2.85991	2.65466	2.37414	3.35267	-3.38137	2.40283
3.51158	-2.12517	2.28178	2.91668	3.33846	-3.16329	2.7415
3.55844	4.27708	2.53839	3.66958	3.21182	-2.41531	2.87307
3.6053	-2.11079	2.53839	3.25125	2.74103	-2.33571	2.84593
3.65217	-1.64046	2.53839	2.31491	2.09807	-2.50007	2.71691
3.69903	-1.57204	2.53839	0.860545	1.28294	-2.9084	2.48601
3.7459	-14.2572	2.53839	-1.11184	0.295624	-3.56069	2.15323
3.79276	-14.8782	2.53839	-3.60224	-0.863862	-4.45694	1.71857

## Sheet: Suppl. Fig. 23d
Suppl. Fig. 23d
q_inverse_Angstrom	dS_measured_data_heat_subtracted_4ps	errorbars_on_dS_measured_data	dS_model_heat_subtracted	dS_OKE_contribution	dS_SSR_contribution	dS_VR_contribution
0.605959	13.9537	9.00676	52.2135	0.00357947	8.98802	43.2219
0.652823	11.3224	9.00676	41.5896	0.00142395	5.96384	35.6243
0.699688	30.8165	9.00676	31.6462	-0.000582753	3.178	28.4688
0.746553	2.76373	9.00676	22.3834	-0.00244063	0.630516	21.7553
0.793418	-7.29605	9.00676	13.8011	-0.00414969	-1.67862	15.4839
0.840282	-1.14564	9.00676	5.89941	-0.00570993	-3.74941	9.65453
0.887147	5.97682	9.00676	-1.51313	-0.00739076	-5.90632	4.40058
0.934012	-17.9663	9.04447	-9.01348	-0.00865813	-7.45894	-1.54588
0.980877	-30.2711	8.45702	-14.2322	-0.00939145	-8.34361	-5.87919
1.02774	-25.225	6.99134	-17.8246	-0.00880307	-10.244	-7.57181
1.07461	-19.0313	7.51543	-22.3879	-0.00855284	-10.7023	-11.677
1.12147	-39.1501	6.44362	-25.1939	-0.00870361	-9.43062	-15.7546
1.16834	-27.3712	5.75317	-27.7401	-0.00952008	-8.78599	-18.9446
1.2152	-23.7685	5.43827	-29.5421	-0.0103589	-8.03811	-21.4937
1.26207	-22.8078	6.16643	-33.0719	-0.0105057	-6.70408	-26.3574
1.30893	-26.4118	6.56953	-38.0258	-0.00896065	-4.75792	-33.2589
1.3558	-17.8828	7.53777	-43.5603	-0.00578017	-3.44439	-40.1101
1.40266	-36.0064	6.64992	-50.6482	-0.000678793	-1.34157	-49.3059
1.44952	-44.1201	12.7702	-58.9518	0.00575981	1.53276	-60.4903
1.49639	-38.6974	12.4593	-65.211	0.0124597	1.65734	-66.8808
1.54325	-38.0939	14.4061	-69.7211	0.0169551	2.80732	-72.5454
1.59012	-73.4494	14.9264	-68.8016	0.0186645	2.91429	-71.7346
1.63698	-84.3949	14.524	-62.6559	0.017743	1.06024	-63.7339
1.68385	-29.0577	14.5601	-50.5051	0.0141115	-1.47406	-49.0452
1.73071	-17.1626	15.5675	-34.3886	0.00890513	-4.5199	-29.8776
1.77758	-28.5826	14.0736	-17.1766	0.00319542	-5.62757	-11.5522
1.82444	-11.2031	14.0218	2.06262	-0.0014656	-6.32781	8.3919
1.87131	25.0012	12.1684	19.608	-0.00513487	-4.37928	23.9924
1.91817	45.4706	11.8689	33.2532	-0.00748433	-1.83278	35.0935
1.96504	30.8736	12.2713	42.6763	-0.00860462	0.781242	41.9037
2.0119	43.4801	11.6916	48.1354	-0.00968812	3.48618	44.6589
2.05877	37.5137	8.07528	49.353	-0.00920248	3.82072	45.5415
2.10563	35.3911	8.38055	46.4356	-0.00751462	4.35552	42.0876
2.1525	15.6443	7.15569	41.0918	-0.00650102	4.93339	36.1649
2.19936	39.4199	7.70819	34.3017	-0.00562778	4.33191	29.9754
2.24623	20.9859	7.69056	26.4481	-0.00500663	3.7554	22.6977
2.29309	20.9121	7.51112	22.0654	-0.00382183	1.52235	20.5469
2.33996	14.1688	7.54178	18.5311	-0.00268091	0.657671	17.8761
2.38682	9.46668	7.54942	16.0645	-0.00198964	0.326139	15.7404
2.43369	30.947	7.89094	12.4861	-0.00106957	0.222429	12.2647
2.48055	17.1345	7.06517	10.7107	-0.000787087	-0.543581	11.255
2.52741	12.1536	6.05854	8.68845	0.00041565	-1.55568	10.2437
2.57428	7.4876	6.85778	6.88357	0.00174357	-1.66904	8.55087
2.62114	-3.07439	6.84972	4.81103	0.00227926	-1.42396	6.2327
2.66801	5.94993	6.80102	3.10132	0.00292365	-2.02203	5.12042
2.71487	7.48307	4.77375	1.58241	0.00321753	-2.68577	4.26496
2.76174	10.5633	4.74224	0.938165	0.00318873	-3.27978	4.21476
2.8086	-5.33108	4.87536	-0.474377	0.00299014	-3.01364	2.53627
2.85547	-6.11143	5.98707	-1.5847	0.00263164	-2.65027	1.06294
2.90233	-4.42484	5.85296	-3.22394	0.00245559	-2.20781	-1.01858
2.9492	-3.18993	5.37985	-4.05626	0.00231023	-2.1779	-1.88067
2.99606	-2.19148	5.16646	-4.07218	0.00240188	-2.26851	-1.80606
3.04293	8.67144	5.19107	-4.03996	0.00265121	-2.55857	-1.48404
3.08979	-9.76368	4.51075	-4.06209	0.00286724	-2.58169	-1.48327
3.13666	6.10554	5.445	-2.65071	0.00323797	-3.02632	0.372374
3.18352	8.42008	5.36539	-1.74897	0.00349177	-2.96746	1.215
3.23039	3.20525	5.99328	-0.885425	0.00348755	-2.80574	1.91682
3.27725	11.2696	6.23981	-0.122566	0.00347938	-2.65795	2.53191
3.32412	14.6647	6.3811	0.581294	0.00337706	-2.49033	3.06825
3.37098	-1.58198	4.78194	0.976216	0.00320717	-1.90485	2.87786
3.41785	-4.80444	4.92705	1.83535	0.00307635	-1.57988	3.41215
3.46471	2.10734	5.14443	3.22296	0.00301736	-1.38824	4.60818
3.51158	2.72737	5.18986	3.962	0.00300457	-1.2987	5.2577
3.55844	7.3484	4.72154	4.52128	0.00289059	-0.991615	5.51001
3.6053	1.94225	4.72154	4.50149	0.00246689	-0.958936	5.45796
3.65217	-3.54135	4.72154	4.186	0.00188824	-1.02642	5.21053
3.69903	-13.0332	4.72154	3.5748	0.00115462	-1.19406	4.76771
3.7459	-12.443	4.72154	2.6679	0.000266058	-1.46186	4.1295
3.79276	-14.5406	4.72154	1.4653	-0.000777465	-1.82982	3.2959

## Sheet: Suppl. Fig. 24a
Suppl. Fig. 24a
Column A = times in ps
First row = magnitude of scattering vector q in inverse Ångstrom
Values = difference scattering in e.u./LUC
time_ps	0.605959	0.652823	0.699688	0.746553	0.793418	0.840282	0.887147	0.934012	0.980877	1.02774	1.07461	1.12147	1.16834	1.2152	1.26207	1.30893	1.3558	1.40266	1.44952	1.49639	1.54325	1.59012	1.63698	1.68385	1.73071	1.77758	1.82444	1.87131	1.91817	1.96504	2.0119	2.05877	2.10563	2.1525	2.19936	2.24623	2.29309	2.33996	2.38682	2.43369	2.48055	2.52741	2.57428	2.62114	2.66801	2.71487	2.76174	2.8086	2.85547
-2.28798	-31.7843	-12.4021	-15.8037	-25.668	-28.5506	-14.5223	-20.9759	13.703	-21.1104	-8.91518	-0.943191	22.4486	-0.557103	-5.60277	-10.1437	-2.85807	34.31	-5.09591	34.3715	19.3856	13.9102	12.7626	36.7237	10.2168	33.268	18.7447	13.5792	10.6885	-21.78	-17.321	-8.11018	-10.564	7.72741	-21.5697	-5.03634	-20.5225	-8.47518	-37.1084	-15.5048	-13.7539	-19.105	-1.32932	-24.1109	-15.8189	-13.242	-4.70088	-14.5597	-20.4422	-6.13633
-1.53654	-15.1134	7.24843	-16.4423	-42.1519	-10.294	-7.48328	-15.9841	5.54564	-4.93206	14.5192	-19.5001	14.2605	-15.4675	-10.8855	0.448872	0.655209	8.64917	0.772701	8.8539	17.056	9.53179	-6.61323	26.4659	19.2954	-1.3275	4.36349	-15.4566	-8.25994	-16.4788	-0.608517	-15.5133	-18.8765	-6.75075	-16.0075	18.0481	-12.8164	0.883548	1.06897	16.0703	11.4437	-4.71628	-4.37797	12.6399	13.1342	11.8292	7.41123	8.85175	1.0599	16.9911
-1.24273	-16.2858	-3.98105	3.10035	-40.8628	-13.152	10.2934	-6.30568	2.98997	1.85837	5.19037	-6.06269	-17.6246	2.6021	-1.28993	-1.63621	-10.47	3.37751	-24.8471	42.5475	13.6062	11.1991	3.51532	8.63924	1.03569	-1.25783	3.13974	-11.6582	6.63765	-21.8011	-17.4901	12.4062	-24.636	-23.5703	-10.1998	-1.70638	42.855	-4.20863	2.02319	8.86362	9.58686	4.01982	4.15334	1.33744	14.6689	5.21448	1.9148	8.013	12.6748	13.4194
-1.17174	9.12664	-14.5511	1.55843	6.36145	3.23851	-18.1701	-4.60927	-9.73252	-0.989823	-15.266	19.1647	-12.3554	18.92	0.975623	4.02401	4.4097	0.251197	13.2806	-1.84879	23.787	2.36328	2.6753	-32.208	-6.95976	-18.5106	-3.57187	-14.4975	10.1471	-17.0374	9.61757	5.69889	2.16057	2.14681	-9.84055	16.1351	19.9158	1.82816	5.90274	17.5095	4.38917	2.62406	0.859619	4.40301	5.76505	9.52184	-3.16482	-2.59614	3.94635	10.4159
-1.09577	41.4758	6.27407	40.6011	27.3541	-16.0579	24.3009	20.5731	9.19362	8.68194	18.0024	-3.51187	3.8426	25.3973	9.30038	16.1	-11.5394	-3.68387	-13.1425	-27.9938	-37.4436	-32.838	-21.7431	-29.2904	-8.74512	-7.18279	-6.83621	-25.5469	-20.4358	14.2548	21.0336	1.0468	9.50076	10.2342	19.8445	11.6116	46.4909	36.5128	25.4543	22.4133	5.79376	-0.65149	-4.774	12.4853	3.85185	-0.594418	-0.0110668	11.5561	-14.1215	4.31934
-1.01003	-7.27632	18.3019	-3.89749	1.5054	3.46256	-22.1434	4.00844	-2.37784	5.68582	13.2364	17.6208	3.76582	-35.4408	-13.9779	10.3766	19.6202	3.46212	13.6868	-20.0871	-2.50648	-6.4296	7.97752	-16.3771	-8.71879	-6.76896	-17.1843	2.22776	0.246521	25.0226	-7.99131	2.24401	3.53718	9.50239	8.19248	-7.5874	7.93373	-3.12046	-6.05863	-3.13047	8.77041	5.69074	-6.83717	5.01299	-1.64096	3.15051	8.35271	12.7908	8.24082	12.363
-0.928247	22.7197	29.586	31.0835	12.494	1.36012	14.1677	0.917887	9.43763	-11.4013	22.3199	11.4489	22.9674	15.5448	-6.031	-48.1677	-5.48648	-15.4395	-10.6999	-13.5514	-2.02695	-21.4132	-33.3251	-15.1055	-22.4013	7.6257	11.389	10.0092	-1.29669	27.7546	0.365958	-2.08175	3.78555	9.64057	7.86588	-7.94749	12.06	-2.27114	9.0797	15.5666	-19.6341	2.94597	2.90994	0.577102	10.0544	-7.67506	11.009	2.65639	0.844918	10.844
-0.859693	-5.38964	-7.80911	-11.4732	-31.9434	-14.1575	-12.0526	-4.60809	-3.35148	-12.9928	0.919494	11.1357	8.4331	4.97966	-22.9219	-12.2826	-7.79913	5.8254	15.5168	27.1894	36.8053	-10.6865	26.4868	9.99255	2.97717	17.9156	-14.772	2.69533	13.5953	-21.1289	-4.0035	17.5722	-10.6276	-17.4241	-21.4905	-5.07788	24.0041	5.29254	-10.3531	-2.92135	-26.4563	-5.18782	1.68131	-7.5983	-11.1228	-3.74392	-4.24978	-16.6794	-14.9293	-8.77124
-0.80963	-1.31863	-11.4726	-14.9501	-15.9846	-26.9596	9.8757	-3.38075	-17.7716	-14.7765	-4.58079	-1.35272	-18.1332	6.44069	1.21428	4.99857	-4.60544	-3.86138	17.1928	8.34478	24.401	0.415485	8.36306	-0.0371089	21.9225	10.8665	17.742	-13.7272	-5.41635	14.5352	-18.3059	-5.71133	-32.7697	-17.6677	-24.4696	9.41095	28.961	-6.39299	2.74903	-6.98235	-3.70202	-9.13903	-1.43982	12.5037	-7.22031	13.3662	14.2555	9.00148	6.78076	-0.62426
-0.760869	-0.633688	-48.4924	-27.8173	5.01895	-11.7167	-13.7385	-6.96626	-18.5695	-34.5383	-9.11608	7.16378	2.11678	-7.9	3.35081	25.7477	8.5617	-9.38819	31.5086	18.3049	24.663	8.46483	25.598	13.8289	7.24298	24.3785	3.96242	-2.89142	-0.428107	-12.2872	-8.69644	-2.96564	-17.9453	-13.6387	1.64629	1.44649	-0.676792	-16.3632	4.17204	-3.99056	-17.4865	-13.8742	-0.251245	-22.2912	6.71126	-4.61563	-3.14737	-1.57714	3.72648	-1.64204
-0.695916	4.2825	-4.5178	5.31601	-8.68472	-3.88493	-27.4272	-0.328243	-14.8817	-7.14123	-14.2612	-6.99238	-9.13861	-14.7461	8.1583	2.9953	-2.62071	-18.1772	14.2719	25.2289	-9.38898	13.5724	1.18021	15.7458	32.3187	2.91794	16.4982	27.9836	1.78909	-23.3473	-26.2802	-6.59374	1.28412	-20.8546	-19.2146	-13.703	10.9371	-11.0061	9.7514	-13.6193	7.50384	-5.72484	2.09454	-0.351057	-1.21045	3.88112	-4.73786	6.30925	-1.14153	-7.47683
-0.614295	15.0394	-8.66604	0.20687	-20.2548	3.06221	16.2153	-2.75968	-3.53216	2.77652	-7.25033	-0.912256	-14.0352	3.59627	7.30088	-7.52498	-19.3727	43.8992	2.08079	-3.06694	-7.34765	-16.7975	15.1109	-27.7082	10.2208	2.62668	15.4558	5.35042	10.9612	-4.34062	11.0738	-2.18986	-6.58615	-3.11673	-8.28054	2.67171	8.68619	7.96831	-13.754	-18.4771	-11.9038	5.10792	-8.86163	-0.547591	-4.86645	-11.3881	-7.96918	-0.833529	0.120233	-0.260315
-0.529551	-39.146	-15.3885	-7.08134	-11.7777	2.99286	-4.42874	3.93661	-10.6845	-16.9148	-11.6902	-17.4593	-14.408	1.29492	17.7648	5.44845	-11.1741	8.30792	0.380276	17.1539	-17.2396	15.5987	44.0243	18.7324	12.4839	3.64419	11.2162	4.93546	10.7405	3.05151	-15.4137	-18.4268	-24.2489	-15.1289	-14.6658	-19.0884	-14.3128	-6.56849	2.5419	6.59897	-18.903	7.28252	-9.18151	5.95882	0.832432	11.4074	5.93833	0.489839	13.2385	8.38324
-0.448002	18.3337	20.435	22.6384	23.1524	6.14099	26.8909	15.2448	26.6503	-9.84964	19.1201	11.4765	12.943	-5.55136	21.6131	2.13424	-9.6846	-1.65912	13.0811	-38.9361	-29.9224	-41.883	-29.5479	-16.3332	-20.0276	-24.8566	2.85395	-9.50426	-11.8026	33.841	3.00624	3.16313	32.5692	10.6647	27.1223	-2.66133	24.7781	17.1782	26.4162	1.65749	-10.8416	12.6908	-4.0314	9.11927	1.14129	2.05514	4.8244	1.42787	-1.18214	1.42866
-0.366653	-10.0576	14.6412	15.1583	3.54286	-0.364084	12.8038	7.40581	20.583	7.78679	-1.38727	-21.2791	1.34193	7.23071	0.704042	-11.6662	13.1736	14.8852	-2.81125	-19.4776	-20.9647	-12.5386	-11.3944	-0.12569	-0.479705	-19.9853	-9.94721	10.4459	1.69853	11.1849	13.5713	-1.48633	-0.0937897	2.10517	10.4496	8.7248	10.1748	-9.19745	11.1621	5.17162	-13.0349	-9.84289	-5.30908	-2.60809	-0.336872	5.97125	2.68245	6.47811	-0.0567544	2.80597
-0.285017	67.2282	47.9955	14.6614	5.29281	-6.67851	23.1642	25.9276	35.1961	0.901254	-4.55336	-1.60494	-3.15382	-1.05909	0.368924	-16.4447	-8.06651	3.70133	-0.858998	-33.4202	-31.9682	-24.225	-21.9769	-16.4211	-1.5668	-19.5983	-21.9038	9.02436	-5.97994	12.4676	6.68498	19.5461	26.6099	4.2405	25.596	24.2693	31.5112	5.4214	6.80153	2.74397	1.32756	2.84223	-10.6639	-2.71938	-6.03247	-7.95511	-1.99358	-10.1801	-3.52354	2.4723
-0.2028	-15.7868	7.41567	-18.078	-20.1454	-36.6835	-14.6714	-15.283	-14.2289	-10.795	-14.8189	5.42644	13.791	-7.262	8.662	21.5018	24.4374	8.69747	9.25954	-1.66515	12.6378	12.9599	4.55892	24.1417	-1.01011	-1.43113	-13.1293	2.05185	12.5317	19.3613	1.75458	-12.098	-15.1442	-7.06033	-12.9692	-5.68343	-2.88612	-10.7305	-2.63349	-12.7982	-2.1857	-0.803133	-11.8286	-8.65332	-0.222459	3.07117	0.946369	5.53671	5.79271	-2.91789
-0.123161	-8.1779	0.379326	3.45454	3.09094	8.56942	-7.90538	4.3488	0.416996	-0.0570088	4.20261	-16.0501	35.4322	-0.772478	-20.3479	1.91007	13.5324	-2.17265	3.55977	18.4176	-19.5316	-8.09328	-15.7522	-26.6416	15.6825	-2.3666	0.122428	-7.56568	-9.82082	-16.2388	-5.48827	5.66606	1.04934	9.34597	15.6041	12.0557	0.472425	6.8087	6.5455	-2.05617	2.2913	2.62601	13.5406	4.94692	11.0932	-2.83623	5.09437	14.6268	0.830602	10.1136
-0.0448553	17.4829	-34.7371	-0.376321	8.58691	-5.63481	16.068	-6.90615	-12.9907	-3.86787	-5.53378	-3.10439	6.72523	17.6579	26.7505	6.65784	-19.0787	-0.469976	-6.17102	19.4387	17.0014	-2.41429	-36.116	-21.8346	-12.4614	-7.14967	-0.491188	2.06387	10.1068	10.226	-6.478	1.76595	-8.57328	8.93859	0.313123	5.1861	3.81263	-1.54843	13.1508	-10.0025	5.33035	-0.0360855	6.65909	9.36679	19.5545	0.77376	7.54061	16.0064	-0.682606	5.98116
0.0347387	55.5061	34.5464	38.1674	38.5631	4.82566	34.2689	11.6578	21.2835	24.4412	23.7018	3.28544	29.9632	11.7788	38.1905	-21.5054	-43.5521	-17.8708	-34.6419	-6.62889	-4.40062	-23.2643	-72.4824	-42.7819	-64.996	-49.0598	-15.9396	-7.56036	-0.439919	17.9292	35.8775	62.1103	39.0596	6.82115	16.971	4.57897	33.137	53.606	16.3651	7.35638	1.27923	4.23097	0.847667	-2.01124	6.55427	0.258594	-14.268	-6.09238	-11.9345	0.473902
0.10911	60.6558	52.5074	12.0446	29.4858	44.9273	34.429	35.4339	30.4236	22.7326	6.94511	-15.3389	6.70176	39.0453	14.8819	-1.26858	-30.6736	-41.6889	-42.3452	-17.2234	-26.4899	-58.816	-67.7526	-37.4817	-43.9155	-46.5527	-1.20711	3.74235	-4.25494	2.84012	22.8644	39.8859	31.3042	19.3835	15.1188	10.9149	45.4013	30.1913	-5.88461	27.8454	1.73663	-0.728287	13.4656	7.91987	12.9846	10.1853	12.1883	2.14576	9.5504	7.39199
0.17542	-16.036	-22.5267	-6.49304	-3.7205	-7.71565	-21.457	-4.37075	11.7065	7.34337	-6.49554	-14.109	8.09693	-11.8471	22.7816	11.0584	-8.16536	-8.41485	14.0799	16.6593	13.8346	13.0267	3.09513	6.25325	-11.2659	-2.82869	-0.379124	4.11724	-0.842521	-22.6405	-9.20479	-5.35453	7.39119	2.48983	-8.70697	-10.0859	17.3969	9.38873	-12.0949	-3.2472	-2.87861	0.259809	1.13924	5.75672	4.35146	5.45633	3.00307	-9.29571	-7.30212	4.14313
0.226657	-7.50095	-19.3104	-8.26639	-1.90162	-40.5797	-14.8385	-15.4079	-5.69226	-17.8738	-20.7035	-28.2896	-25.1621	4.86502	23.8056	0.962702	-12.326	-11.5897	34.6671	15.357	32.8268	21.9572	7.91688	24.5116	14.4665	19.5241	6.33266	-1.84554	-14.9577	-26.1735	-1.71778	-2.26049	2.55449	-4.74589	-6.57059	-48.1187	-3.72308	-1.16778	-13.2869	8.84342	-14.5732	-14.7804	8.29706	-3.99467	-4.27746	-3.13936	-2.60206	-0.982837	-5.12996	-6.16292
0.281178	-21.508	-43.2102	-26.7428	-17.9029	-13.8306	-27.2037	-16.4188	-14.8151	-28.5399	-35.7391	-22.5653	22.1051	19.589	-1.06991	11.7315	8.83082	-14.0903	9.35574	15.4477	17.624	74.2267	29.5752	-0.767907	22.1354	-10.0563	3.694	7.58469	-12.8629	-27.1341	-23.9546	-9.94559	5.37365	-10.7286	-6.92476	-16.0263	-4.45243	-4.25222	-8.30344	-13.6098	0.834708	6.83822	-2.91339	-20.4452	-5.46268	-11.4447	-2.59219	-0.29721	-7.67895	-8.41212
0.359283	-10.0499	10.5954	-9.7613	-27.1181	-22.2132	-4.10767	-36.0003	-16.1226	-42.3468	-9.605	-27.5257	2.06322	-5.02232	-9.70162	-14.4975	10.0712	-11.6969	-2.25778	12.8204	37.1168	31.4217	57.0653	1.59332	12.9438	30.9446	-12.9607	-4.04049	-22.048	-19.7928	-35.941	18.0141	-0.750261	-18.2155	0.0609701	-3.22784	-17.8719	14.5777	2.15617	-9.88857	-4.59423	2.46026	-11.736	-10.0026	-8.90966	-4.31138	-13.081	-12.5497	-12.1013	-12.741
0.440206	-29.7554	-50.1022	-18.1693	-9.43921	-20.8852	-16.07	-41.6451	-24.8042	-14.9062	-33.4039	-9.94814	-25.7558	-7.79475	-16.8017	7.46325	15.5925	-0.062871	-20.684	26.7233	23.9138	52.9193	67.4534	35.383	7.596	15.2127	-23.6071	-10.7487	-3.10764	-26.8775	-15.4052	0.261288	-7.94632	-18.0147	-9.56169	-18.4005	2.56279	-22.7728	-7.0718	-6.95099	-26.7131	5.7062	-1.7003	-4.53588	2.38015	-11.2591	4.79272	2.40612	0.506912	0.918061
0.513782	35.8057	37.8169	14.4813	31.1069	16.1083	27.0453	-3.14345	7.40076	-3.32838	4.31207	-22.0121	-10.7919	-5.6855	-14.0887	-14.2208	-0.864534	-51.0849	-26.6664	-13.945	7.36263	-24.4253	-1.6446	-2.8426	-26.2	-18.6676	-6.29253	-15.0256	-29.2556	-18.6371	17.7115	34.986	34.6698	39.3788	15.4106	10.3783	16.2405	13.4498	3.41329	-5.31159	-3.06205	3.43121	6.91998	-8.50023	-19.0168	-2.02453	-14.5379	-17.6209	-17.2173	-19.3602
0.591845	-29.9115	-16.9656	-26.3401	-32.7429	-14.7276	-22.4506	-32.5928	-29.4932	-5.7015	-34.5884	-25.8289	-5.03474	13.9026	-8.72683	3.82193	-5.65626	0.0705121	3.51333	25.7311	45.607	17.4426	52.1793	42.179	19.1022	0.164816	-24.9159	-15.7688	-25.5056	-14.829	-19.1624	8.81888	5.00206	-0.128998	11.2419	-12.4105	-10.669	16.8378	-10.8484	-25.2125	-16.2644	9.83908	-12.1308	-2.20123	-22.3111	-22.1696	-3.10611	-10.1745	-17.1656	-8.45158
0.674725	-11.6643	42.0916	30.924	26.3493	-5.04163	-3.32776	13.8505	7.99626	8.39703	-26.0697	-27.0413	-16.114	-7.14537	0.521734	-23.2891	-8.05252	-11.9967	-23.0701	-33.3083	0.0421697	-5.8632	29.2179	-7.37425	-24.8546	-20.0684	-8.69051	-5.0748	-24.0314	-10.0314	-18.3343	27.806	18.7084	24.6699	34.7442	-0.78527	36.3616	26.169	-3.37532	7.65188	6.54461	-13.7378	-1.57008	-5.85022	-9.26628	-12.83	-7.13832	-12.9019	-5.33781	-0.831383
0.759139	27.1229	38.9872	24.8457	24.6252	19.8034	23.8319	13.9833	-7.03396	-15.0467	-4.6289	-10.7773	-12.6406	8.09402	-34.1836	-21.0016	-9.9373	-1.54858	-19.4022	-18.8327	-18.3091	-22.4184	-3.75823	-19.0016	-34.2195	-37.6068	-32.8022	-23.9718	-27.8365	0.810433	2.83169	34.6262	39.7277	40.8682	20.1406	13.511	35.9402	35.4188	20.6963	8.46417	26.0335	-12.5397	15.972	5.18826	14.849	1.28708	5.5192	-9.53644	-3.51504	-6.19577
0.838487	-8.97129	-1.85823	-17.6792	-6.58945	-25.6996	-6.57673	-14.4672	-23.5774	-18.5317	-28.5473	3.35654	-35.0174	0.784117	-30.7016	4.81123	10.3175	-18.6677	-11.1255	-3.71614	38.8958	17.3784	33.998	23.5858	11.3923	5.14875	-3.09515	-30.326	-6.66611	-13.4276	7.26451	19.2497	2.49865	-7.40431	14.1694	9.31722	-24.094	-24.71	-11.6677	2.47486	-28.6704	-24.7837	1.98261	0.950992	0.787762	-11.2524	-16.1849	-17.855	-11.2373	-10.4837
0.911858	21.9741	54.9184	28.1312	13.8057	-1.31023	-12.1344	-1.37503	-22.6892	-6.99492	-16.3433	-28.7864	-15.604	-9.54852	-18.1401	-16.3022	-16.4735	-12.2168	-26.7425	-31.2227	-9.70196	23.4326	20.0667	-6.38716	-34.635	-10.8171	-29.453	-36.2265	-13.778	14.2028	1.63391	0.584724	24.5264	-6.15297	27.5099	19.7674	42.2943	15.8498	18.8015	1.2478	-3.24961	12.7408	12.2494	6.40804	1.68776	6.5466	-2.12111	3.21964	-7.85769	-1.20592
0.991208	-16.7107	-2.94584	-21.1862	-22.9155	-29.2915	-11.0024	-24.0694	-25.0597	-42.6882	-56.1942	-20.2893	-28.2534	-40.4598	-13.4158	-8.03381	4.39586	9.74532	9.97945	20.6751	17.9779	37.8274	67.1463	40.7147	6.84416	12.2619	11.3279	-5.45894	-3.27564	-4.51055	-17.0211	-17.0779	-7.57299	-5.11612	-15.981	-14.9692	2.95697	-0.208544	-13.1441	-25.8263	-8.83479	-16.1531	-7.89288	-25.7575	-26.6606	-19.4036	-17.9948	-17.8574	-21.3514	-5.36143
1.07376	9.48155	3.87063	-8.42463	-26.3877	1.21312	-0.508081	-26.8513	-37.1821	-27.4525	-7.31646	-35.1863	-9.76821	-17.0272	-37.4252	-5.24963	-14.5229	17.0393	-13.7491	26.6614	19.1044	22.2315	17.0547	25.3069	22.5257	-17.8283	-12.425	20.7278	-15.5113	-12.9577	13.2301	-9.29028	5.44391	-7.8048	0.326126	-10.5818	8.57201	2.57712	-1.04513	-8.87449	-15.4885	-9.94308	1.61698	-5.39731	-14.3866	-15.0425	-5.11657	-19.682	-15.7425	-25.8628
1.14509	-31.9858	13.9821	-9.62507	-11.9124	8.76697	-10.5926	-17.0015	-32.2359	-24.4237	-21.9344	-47.3964	-8.0395	-3.7261	-21.5039	1.7305	19.6008	12.2146	5.75577	15.4855	4.19842	13.5733	8.79456	-8.15516	9.55427	-25.0121	-30.5685	-19.4889	-19.9645	-0.408118	37.4526	21.2581	28.4907	-4.91641	-9.75106	9.01311	13.7197	-13.7905	2.34762	-13.3537	-18.021	-11.3945	-9.60092	-0.507768	-9.88767	-7.02229	-12.7082	-7.09555	2.2096	2.06663
1.20052	20.5498	18.4075	25.7896	-11.6792	-2.95813	-13.8148	-18.4499	-31.9552	-18.5801	-20.4052	-23.8038	-21.524	4.11217	-29.0436	-12.5053	-8.97374	-19.2177	11.6566	-5.49788	9.26774	23.67	9.45338	-21.2137	-27.3011	-4.81128	-16.2461	-2.93466	-7.87998	-7.18017	4.99567	16.4784	17.1089	0.208023	11.7028	-1.20887	10.3588	0.572602	4.96974	-1.09447	4.14826	3.1534	12.3375	-9.83646	-3.85045	-2.52639	-3.31247	1.21702	4.11816	-7.72479
1.24803	24.7804	19.5368	-3.28413	-2.47826	4.3056	-3.89017	-34.1365	-24.9911	-19.7	-21.5498	-34.7015	-34.3149	3.57697	-14.0883	-26.4074	10.3035	-8.64777	-9.17549	3.41124	13.0918	10.5985	27.8237	-4.9927	-18.4405	10.1536	-22.0225	-2.71695	-1.41302	-26.3596	17.8226	2.44737	7.52342	17.9351	4.37255	5.06749	-1.23129	3.98489	-1.33271	7.15772	-11.2386	10.809	2.14219	-9.57263	-20.5177	-10.0841	1.28412	-16.4549	-8.73231	-5.33919
1.31048	30.9255	49.9419	23.2313	-15.6872	13.7319	-4.7978	-18.5489	-7.90983	-26.4815	-27.0345	-48.8139	-38.5857	-9.13054	-39.1648	-13.165	-8.76346	-14.3732	5.70656	6.2892	13.9825	22.4756	10.763	-34.3351	-10.3412	-14.3773	-3.81511	-5.62625	-24.9982	-7.54709	9.9323	24.3459	25.7489	17.9016	13.3317	12.3133	14.9457	10.0582	-9.94078	-6.99096	-20.935	8.18931	2.60394	-7.54824	-13.4507	-20.0031	-21.9691	-23.3272	-10.4915	-8.4171
1.3902	38.6814	19.5802	18.0619	13.2999	31.6804	0.59462	-6.72773	2.27047	2.34117	-13.2067	-40.6133	-47.8059	-11.8339	-8.76448	-18.5559	5.12741	-31.5683	-29.1159	-0.113249	6.48582	-9.8208	-21.4364	-20.2698	-22.1688	-8.76255	-26.1585	-7.25916	-13.4136	9.92346	-1.86127	22.1491	26.3369	14.8163	12.7616	19.1671	27.8353	-1.33565	8.68197	2.13702	-7.92201	7.75381	7.83247	1.90352	1.56437	-0.739209	-3.91481	-4.21968	-0.0262435	5.80673
1.47561	44.8445	33.2164	7.01727	26.8921	19.2347	19.5237	3.03381	12.8521	-7.62774	7.04786	-21.209	-14.6076	3.60671	-6.90001	-5.98867	-12.5259	-17.6849	-39.9423	-12.9898	-30.6981	-7.92651	6.9123	-43.2174	-13.1494	-49.8427	-28.1648	-15.1468	-6.64936	0.137094	18.8202	13.84	51.2817	37.5561	29.8482	27.3739	16.3977	19.0431	23.0892	-2.86405	-5.63649	9.50099	-0.0192001	1.92528	-6.12386	-7.18214	-14.3451	1.64577	-18.7396	-20.1201
1.55878	38.8541	22.1846	1.57575	6.02399	-13.1279	8.70785	-11.1032	-22.9056	1.27002	-19.614	-7.71568	-28.3503	-22.0147	-12.1912	-33.6205	27.2815	23.7889	-17.9258	-4.35531	-24.2674	-14.0897	-0.814051	-20.3005	-1.54698	-22.0882	-21.3744	9.35531	3.70595	-36.6135	24.5833	19.3212	17.4924	26.2104	4.73555	-1.70671	-16.6998	17.221	13.4945	4.50545	12.8639	18.346	-2.2158	4.55534	5.96691	-3.33427	-0.303987	-3.41359	-5.49583	-1.514
1.63939	2.52875	-17.1203	-14.9162	-27.3288	-35.8818	-16.2203	-37.5924	-28.3047	-15.1101	-31.1733	-37.5992	-43.5552	-2.52723	-29.6764	-2.29476	17.8546	-13.6241	-2.25935	15.6763	40.9617	37.9986	38.4503	15.6448	9.63767	3.3063	0.789465	-13.9984	0.0926021	-11.4751	-22.7396	-10.1613	11.0132	2.15772	-23.024	-5.17683	-24.4984	-2.07342	2.56321	-13.644	-9.59399	-11.1833	-9.00107	11.8733	-5.13625	1.58105	-5.56902	-10.835	-9.36001	-4.73536
1.71779	25.4191	33.6444	19.9626	24.4328	10.3516	-11.5426	1.92808	-20.9284	-3.89358	-5.40197	-21.1871	-48.9408	8.84924	-35.8566	-1.62088	-11.1312	0.0603637	-12.9048	-22.579	-22.69	9.11452	-21.9187	-28.5459	-20.3949	-26.5364	-8.7441	0.0028071	-10.5373	2.28682	13.9713	8.3909	25.506	14.3713	5.31497	30.0789	1.23398	14.5226	10.5807	-14.4435	2.02204	16.0209	4.60876	3.43913	4.02924	8.77294	12.0287	10.6746	8.39111	4.95709
1.79776	20.8041	18.1194	12.0009	5.74332	15.237	-4.09163	-6.30589	-23.0925	-13.5553	-28.0418	-21.1801	-37.6869	-24.0619	-24.9633	-13.0179	-20.4839	-9.44918	1.33654	26.2739	-11.6595	-0.530765	15.2637	-18.2401	-37.3378	-12.227	-18.7535	-26.3301	0.633471	13.4748	15.4358	8.66937	21.1208	5.5326	-5.82692	0.0436457	4.37085	8.51702	13.7256	-7.31102	4.10177	17.1795	7.94272	-0.0858687	14.0069	8.26604	7.39916	0.444277	1.76266	14.245
1.88824	9.75134	17.9536	10.5206	-8.02172	-8.49858	-17.5941	-15.8518	-18.714	-25.0725	-40.6861	-12.005	-17.8116	13.3358	-22.0322	-12.8841	-1.14167	-4.53008	6.79103	16.2386	-26.8558	-7.43021	1.42564	-9.96813	0.139925	14.035	-20.3634	-13.0397	-11.2156	-10.4451	-1.56878	16.6779	7.14991	-6.86882	-0.658706	1.00931	-13.9265	23.9018	14.5959	-2.71992	-13.2357	11.6162	17.0442	22.5759	3.05828	9.94251	5.86316	7.16446	10.1261	5.71224
1.97334	28.9377	-16.7034	-5.82117	9.16438	-35.5503	-21.3174	-18.1168	4.76635	-36.0506	-17.8344	-25.2769	-33.4487	-13.0009	-13.1321	-19.0713	-0.887341	-0.774936	34.6155	-3.66649	36.2098	-9.42708	-16.013	33.2371	-8.72232	-18.2823	-7.94116	-17.6111	-8.17005	-30.5142	-1.23728	6.78413	11.9592	10.3078	0.752605	14.8876	-24.1906	34.2331	-4.67488	-6.67846	8.4264	8.43553	10.8027	10.4602	10.9135	-3.44986	0.0834618	1.41054	-0.364425	7.97279
2.05402	20.9686	-4.72087	-15.7965	-6.38051	-15.9963	-20.2789	-12.665	-16.6337	-35.3776	-26.5879	-31.7695	-4.93953	-9.44372	-22.8648	-0.0765095	-15.6095	-7.2788	6.32588	-6.39142	35.3791	11.7059	28.7996	-9.56749	3.40532	10.4644	-4.36399	-6.25956	-5.52245	22.6621	-1.73423	-21.5914	3.18173	-2.75887	-21.9168	-1.4197	0.15365	12.3427	3.29541	-10.4398	-6.58204	-12.6134	-5.69718	-4.47355	-18.3908	-0.633024	-5.12224	-9.86517	-15.1813	-2.21274
2.12768	97.8693	69.0664	62.9873	54.1507	32.438	37.6684	16.3998	33.0459	11.5525	4.36429	-5.88326	-21.3046	-11.2526	-15.943	-21.8984	-39.9004	-1.46549	-49.5063	-64.8269	-63.2381	-50.0351	-61.3917	-46.9204	-29.9872	-25.8142	-34.2835	-9.31841	-0.683462	25.547	22.4707	49.9607	33.1457	52.0803	42.9026	30.9568	8.1535	25.0387	18.005	2.22147	3.42165	15.9821	14.8977	10.4814	-0.9056	5.20251	-1.88029	-7.32299	-2.30609	-0.547022
2.18626	21.5428	36.3917	28.2215	22.5345	13.4343	4.00554	-9.57047	10.7573	-14.8792	-12.4193	-5.63794	-7.65005	-21.8637	-7.50276	-7.49386	-31.4855	-24.0069	-11.5089	-31.7178	-34.1745	13.5087	-16.2523	-39.4639	-13.2181	-10.7934	-10.2294	10.8194	11.3843	-1.48679	11.1273	15.1167	21.9583	17.4366	5.92273	-15.9746	20.6418	10.1104	-5.25962	-5.33662	-5.4549	-6.52618	2.69176	9.61216	-10.1566	2.24339	2.14632	2.69706	2.27882	4.69592
2.23368	9.69987	-7.8063	-2.22488	-0.435237	-23.2671	10.4898	-10.1358	6.69419	-13.3555	-28.6947	-26.9442	-23.3317	-9.71399	-30.6778	-7.61669	-11.4218	-25.7261	23.9336	-3.48192	12.9111	7.95842	21.3498	0.228473	5.67864	2.88533	1.61728	-15.2853	-2.14671	5.26686	-17.0747	4.35524	9.24528	9.70314	-13.248	-0.894162	6.58043	8.32218	-6.31379	-9.31528	2.59149	-7.40617	-7.06257	-13.7122	-20.5688	-6.13196	-7.39555	-8.66313	-12.0896	-15.9889
2.28754	-2.06801	-19.6276	-4.50151	1.06736	-12.8466	-5.06288	-23.7997	-13.5468	-29.2211	-5.48135	-18.9592	-29.4032	-16.7138	-24.6862	-0.0933444	-8.27198	1.23375	8.91803	16.6045	15.892	11.9226	-0.710309	8.25289	27.0806	19.6129	-6.63073	-22.1271	3.83488	4.68945	-8.66426	20.7954	2.32144	-6.29257	-19.6482	-7.80489	-1.43141	7.07787	-12.3619	-14.6239	-13.1254	-11.0738	-15.0775	-16.9343	-13.8192	-11.7987	-9.46154	-17.7748	-10.3814	-17.4553
2.36469	31.5613	23.4682	23.1803	2.19056	24.8988	13.3984	-9.09502	-8.58605	-9.15048	-6.96901	-11.1811	-26.0729	-18.7178	-16.2924	-23.4682	-10.3554	-37.9794	3.59888	2.82236	-7.70127	-5.08015	-9.95264	-5.147	11.6368	23.3054	-13.417	-24.4065	-16.6744	1.48852	-0.270637	18.397	12.1004	32.4143	14.7936	11.6876	-27.3354	36.0023	7.39818	5.46251	-2.86208	5.54195	-18.1562	-17.0657	-30.0463	-12.7607	-21.1507	-1.42795	-25.2834	-20.9272
2.4479	40.6353	48.1127	15.7828	23.3183	2.45652	10.0683	-15.9575	-4.25729	-9.80056	5.28254	-16.1137	-24.7052	6.19879	-32.4449	-19.249	-51.0504	-29.2446	-19.9635	0.721652	-20.3101	-20.542	8.57352	-6.88587	2.33948	-9.98482	-19.8525	-8.57619	7.65593	15.8207	1.34316	12.9652	14.4052	25.8413	10.0107	-8.6552	-18.6627	-7.19259	5.80417	-5.56246	12.3231	6.34516	7.38809	-8.17646	-2.5161	-8.29455	-6.10644	-0.771998	-8.7766	-3.05154
2.52949	-16.7397	-5.26145	-2.49744	-1.15202	-23.2615	-10.4484	-30.7579	-29.1322	-17.9769	-18.8131	-28.641	-23.603	-6.31679	-0.136646	-10.9892	16.101	2.08109	10.8499	9.41123	17.8886	30.4553	-0.883313	20.2533	9.4085	1.52729	11.5818	-13.0261	-12.3675	3.43234	7.95578	-31.3173	16.8477	3.82314	1.57803	-23.8248	-5.21844	-14.9904	-2.28299	2.32719	2.17307	-3.92807	-14.2234	-6.22992	-8.6804	-4.47554	-2.38125	-22.3318	-7.11043	-4.62596
2.61075	28.5755	8.61728	23.5902	15.9979	3.92936	5.29488	2.98182	-7.4701	-27.5707	-6.49018	-8.32492	8.53164	-24.973	-5.10192	-38.4942	-0.0144295	9.50016	3.73335	-27.1147	-11.585	-6.62177	-46.9524	-8.09588	-6.8689	-4.96124	-10.4801	5.48498	-9.85962	-10.8351	14.3792	-6.81488	26.6459	32.7859	-1.61972	2.92021	23.1331	16.5036	8.35367	-2.6952	-6.33902	-13.5304	0.334085	9.5906	-0.23702	4.55973	12.4101	1.33311	10.0783	1.34864
2.68985	9.26047	2.70597	-27.5512	-10.1635	-1.18869	-0.732437	-21.549	-5.89048	-31.6412	-32.6006	-14.0793	-22.7609	-5.72135	-8.7537	-19.1543	9.72023	0.280313	23.4475	12.0964	21.3908	4.00233	-6.44273	-19.4473	7.33894	4.26437	6.46399	4.33941	-2.86848	-17.1221	9.29824	-1.73214	-1.62536	2.04399	-21.677	15.0112	-8.62342	-2.71472	17.4673	2.79048	8.40503	-9.73929	-11.9547	-3.88346	-8.18101	-7.42277	2.0951	-6.42288	1.28027	-7.7982
2.77335	-3.25905	15.1303	-11.8225	9.22375	-38.2029	-12.7511	-34.9334	-14.3747	-17.8668	-8.70955	-31.9293	12.2881	20.3004	-19.367	0.0905594	-6.839	-8.77353	-7.78899	13.9346	20.3505	19.5148	24.9139	-6.61143	-3.03157	-28.4416	9.34703	-19.8753	7.22423	-18.8801	-13.8824	16.9592	14.4728	6.52614	2.89389	14.5678	-20.1616	10.6769	-7.44976	-2.14818	-1.6312	2.52411	-4.95058	-0.692782	-7.34424	-2.02009	-1.51836	-7.67853	-9.52829	-9.47771
2.85643	-58.6904	-2.6794	-14.6769	-43.8508	-41.5608	-0.427684	-28.2079	-2.43695	-23.7238	-30.5765	-14.1599	6.33059	-21.8824	12.3664	-13.9292	3.68801	-0.174318	24.204	45.2462	25.0463	9.34702	38.6829	13.8387	8.62401	29.0714	1.48763	-14.4901	-7.12637	-0.307245	-8.29144	-0.42862	-14.9418	1.59737	-11.1252	-8.77982	-17.8002	-24.845	-14.5981	-1.16934	-5.04838	-3.16351	-16.3376	-14.8104	-15.9777	-1.14123	1.50737	-17.89	-2.1289	-6.29108
2.93349	23.641	4.75211	2.95133	15.2482	-6.65455	-8.70122	-23.2421	-10.3553	-29.3638	-22.215	-43.0132	-24.2984	-11.3948	-23.5211	-9.40974	12.083	-2.94295	0.943917	27.4934	13.7026	13.8721	-4.46817	7.33393	6.82699	15.7321	-13.2558	-15.5153	3.65623	-18.8995	9.74228	23.7976	-14.2805	1.9593	18.5576	-9.49283	14.7215	-18.9452	-4.13687	6.84438	11.1005	-31.0523	-0.897011	-6.50049	-4.20739	-4.27168	-11.8569	-9.3422	-10.7918	-13.0456
3.01356	29.9735	-4.16521	-0.000514524	-13.2929	2.35758	-9.55969	-6.09258	-19.7057	-14.4693	-16.4572	-11.8042	-12.0801	-18.3162	-7.89808	-17.3279	19.5952	-6.83115	-11.8505	12.7516	16.3044	23.8098	-8.29287	2.74131	-21.8739	-12.3853	17.3232	14.1149	-19.3033	8.69326	-15.7693	11.8121	2.93201	27.8834	-14.5623	11.6577	1.13567	-4.82826	2.48058	-4.11423	-3.79937	-7.32914	-8.44341	-4.62448	-8.2086	2.18066	-3.32302	-11.9865	-6.03689	-14.4966
3.09677	41.4464	30.3419	35.5795	4.15111	6.04871	9.41757	-2.39545	9.76434	-10.1987	-14.9907	-12.965	6.05142	-32.6729	-10.7348	-31.6614	-5.47179	-36.8033	-24.5232	-3.86777	-1.47194	-6.56037	-9.0552	7.80719	9.2816	-6.4279	16.8162	-9.03212	-3.02491	-9.27276	-9.68379	4.58077	12.2394	15.7572	7.94102	24.3978	-23.0497	8.80124	4.32133	5.10081	9.26489	18.819	2.37073	-9.8293	-5.54159	-9.18946	-6.7874	-6.34918	-10.133	-3.6468
3.16557	1.39797	-5.05579	-3.89315	-5.25771	-8.45118	-23.3089	-34.6645	5.49131	2.74892	-24.0005	-13.5918	-17.7161	-8.48155	-11.3288	-17.316	-2.2221	-17.0318	10.7094	38.849	11.6612	9.88958	-2.20879	-8.18999	8.14043	14.0279	-3.56431	-24.2073	11.6161	-19.9927	-5.96802	28.409	-14.7076	8.86024	-20.0673	-7.35527	-15.4153	10.7286	-2.44944	1.39992	10.4868	-1.99736	3.2858	3.98322	6.05805	4.91092	6.89195	1.88895	-6.0398	2.06402
3.21432	11.0716	27.8074	5.81473	-13.4972	-5.77724	9.02833	1.85602	3.99702	-1.48838	-15.2965	-15.7556	0.705263	-0.980868	-2.315	-7.54137	-21.9746	-22.8133	10.6717	-6.67015	1.34306	23.2625	-6.56036	-28.0688	-6.82335	-17.9071	-8.97182	-19.64	9.80329	-3.62759	4.67	12.0193	16.4487	12.4366	15.3291	26.4113	-5.23586	-2.01049	3.03827	0.682143	3.58612	3.91848	-3.08126	-13.5229	-0.35276	-2.7099	3.48223	-3.9223	-8.09035	-1.7722
3.2634	-10.2641	-10.7306	18.9238	-4.14104	-25.5867	-6.79687	-6.25221	-21.0077	1.03492	-11.4476	10.4047	-9.47455	-3.8344	-20.5829	-0.454308	-1.63537	-14.5464	15.7463	9.52588	11.0303	36.4727	-6.0736	-7.28826	-0.296437	3.35445	3.34178	-3.50089	-19.1156	-17.6027	-15.5865	15.1858	30.8467	12.9048	11.8038	-10.5785	11.1491	-1.09945	-7.79319	-13.3314	-8.40659	0.708324	-22.1362	-11.473	-0.0976226	-2.29298	-12.026	-19.0148	-18.7388	-9.73886
3.32904	11.5825	3.95766	-22.2016	-1.98885	-46.267	-29.3364	1.04201	-21.9529	-34.5724	-3.9216	-0.943508	-10.6951	-21.1831	0.0250001	-12.845	-10.06	0.836024	9.60215	8.99151	-2.02371	20.772	30.6686	-6.72402	19.2281	15.3955	-12.3195	1.84126	-22.29	-6.07669	6.50748	5.11826	-13.9534	-5.53294	-13.634	-10.0266	3.29322	5.93719	6.83733	-14.4386	-5.17247	-12.4923	-12.9407	-4.42718	-7.35059	-8.50601	-7.86509	-1.15938	-9.2789	3.01397
3.40549	31.4818	13.5227	7.05822	14.1987	-17.8664	-5.91696	2.08695	2.31602	-4.19685	-1.14963	-21.4185	-18.6559	-12.4319	9.95152	8.50855	-5.39945	2.48605	6.40227	-17.1725	-12.3967	3.19928	-6.91186	-16.5702	-39.3337	-25.3254	10.6899	-4.15155	-28.5519	-7.63472	7.7924	22.6668	2.39213	9.32821	27.8435	12.4421	0.265705	20.3145	-4.82744	13.8787	23.8615	32.6132	10.5586	2.69487	-8.11398	5.96134	4.41123	8.02845	-2.08955	11.9558
3.48039	-21.2937	11.2559	-4.76354	-4.61307	-6.50567	-3.4066	-13.0517	-12.5371	-1.0203	-31.8594	-16.8876	-32.9203	-16.5417	-7.432	-13.3734	15.3157	13.5389	12.3374	30.4039	21.0629	4.8779	2.76903	8.50914	17.1389	-30.6238	-4.55538	-11.2748	-14.542	9.01145	1.22466	19.6201	7.19166	3.44875	-12.9058	5.9617	-7.82616	18.1757	-12.8903	13.4865	1.35283	-18.8216	-7.68473	-12.2159	1.04695	5.27178	-13.0029	-3.1564	-8.81578	-4.25685
3.56327	4.97481	-18.5685	26.4844	-5.8092	-9.57368	-8.90619	1.96198	-18.9048	11.6548	-8.34528	16.6285	-18.5604	0.811533	3.28476	-27.3394	-12.7635	-16.7537	23.2546	15.0606	4.59279	-24.0001	5.60665	-6.47751	3.91523	-14.2607	11.9342	-14.6497	10.9428	18.9006	12.0154	-3.19951	4.10865	-17.5668	-6.95063	6.01901	13.1245	14.3211	-1.07612	2.36653	-10.668	0.675005	-32.2002	-6.66269	1.56352	-10.5822	-11.127	-8.90318	-5.03839	-9.09091
3.6494	2.25716	-1.44883	5.89466	1.63709	-19.9751	-14.1814	-9.31156	-12.9565	-18.909	-18.8518	-7.30881	20.2096	4.49384	-22.278	-9.58167	-6.03026	-2.33812	-8.94334	6.92725	1.10994	11.0752	12.5068	-22.6171	0.0346559	-15.7644	-3.67343	-10.8639	-13.925	-9.14788	6.86546	15.3086	6.65958	-11.9808	-12.12	24.217	6.9471	1.1691	-2.58931	5.02976	-0.385057	5.36337	-18.0048	-10.9272	14.286	7.11411	16.7156	12.6297	-4.691	10.3303
3.72713	-19.5409	-10.8245	-11.5059	-18.2633	-9.87281	0.325917	6.54568	-7.38493	-1.59763	9.23479	-11.0185	-13.9108	-11.2526	-10.8784	10.7717	-7.18786	-3.81727	23.9231	17.5755	6.28656	19.4171	-12.7334	7.94587	-14.7027	8.44749	4.90028	-24.3442	9.51989	-3.50581	-3.6075	29.3087	-6.50063	-4.18989	-5.70819	3.66763	17.7261	-12.1452	-12.1383	-6.73854	-5.43735	-6.59347	-3.05419	-7.52874	-8.28674	3.34312	-17.7274	-17.2836	-16.6018	-23.6732
3.80709	28.4363	22.8187	27.7436	31.8456	25.997	17.9418	9.79864	5.93362	3.32838	0.706112	7.35937	-24.8502	10.6379	-3.2653	-9.73421	-18.3922	-19.9803	2.98783	-13.1088	-41.0259	1.80596	-28.2372	-42.2761	-18.8814	-57.5442	-17.6098	-25.581	2.78046	3.7981	3.75748	31.9792	8.80562	16.6009	39.9106	38.9961	17.4839	21.8973	14.9977	32.2398	16.5061	12.6296	16.8524	-3.11397	3.68777	19.3689	-5.4353	3.35796	2.47638	15.9588
3.88935	8.94345	14.165	5.1298	8.81988	-4.71541	9.41598	11.1856	-7.28274	1.0449	-9.79772	-1.16274	-35.3061	-0.97597	-15.3546	8.62491	-13.4758	-2.08309	-7.13057	-4.84288	8.21343	-12.8011	20.802	4.09549	7.42357	1.34226	-7.19336	-23.0461	-4.97149	-18.2935	-6.18283	18.5124	27.1543	22.6659	-7.13839	5.77356	20.2573	-4.32046	-2.65321	-6.04706	-0.971453	4.57305	-5.43371	-19.5965	-3.0618	-22.2323	-6.57978	-19.3013	-17.9523	-12.5437
3.97343	-29.2719	-24.3033	2.34836	-18.9891	-22.7758	-10.7945	1.58363	-16.4118	-24.3826	-17.6444	-7.34576	-23.3868	-8.41706	-2.26444	3.56002	6.8561	22.2332	13.3002	16.3644	28.171	34.4345	-1.73344	-20.6787	19.9733	12.7061	-17.0336	-19.5935	1.0139	10.3846	-11.0215	-1.16914	-8.01859	-6.68898	-20.5141	9.4501	-1.70687	0.369069	-3.70462	-6.27171	18.6833	5.88026	1.90949	-1.06501	-9.30938	0.826581	3.21489	6.3453	-7.87034	-7.177
4.06104	-14.83	5.06225	-15.2305	-1.21456	-22.5237	-16.0116	-15.2525	-9.51299	-25.9386	-18.5355	-25.4003	-14.2532	9.52848	-10.7892	-6.14831	14.7486	15.2709	12.797	6.05427	32.5396	19.6051	-18.6107	-7.61683	12.0119	-6.79831	6.01145	11.589	3.14397	-17.649	-11.5967	-2.24169	8.63948	-5.83794	-18.895	-3.01802	4.36587	3.33652	-20.4654	11.2416	-16.0071	6.92862	13.2641	-2.12152	3.17068	9.09169	12.1607	-3.78878	3.89212	1.96744
4.13786	2.70158	23.0472	15.868	-9.16192	7.88159	2.48888	-5.57251	-12.0557	-24.6251	13.135	0.308614	-5.96013	-19.8596	3.32083	-16.1356	-14.6614	-1.29231	13.2359	-4.76076	5.10982	3.07315	-3.67922	-9.08185	-6.66594	-9.68226	-9.19017	-0.0215233	6.4146	-4.29855	12.0613	19.1387	17.9629	-1.06997	-3.09899	21.946	4.88847	1.99316	-16.1713	-5.36675	-15.4508	-6.15578	-11.357	-27.4787	-10.0929	-1.66698	-9.7034	-14.8113	-7.61736	-10.752
4.19105	-4.70846	-3.55172	32.9235	1.64088	-3.20121	4.07551	-4.61733	2.50055	-15.3923	-8.13445	-14.6882	-2.16482	-25.1378	5.17251	20.9226	-6.26196	-10.001	14.4094	-17.2064	-12.1534	-17.2855	-2.23232	-26.5987	7.85341	4.39212	-8.30249	2.37859	9.02749	11.8826	10.6368	-10.8318	-9.74032	5.06826	12.4276	1.78875	18.1257	-5.89999	2.94756	3.04911	-34.5284	-13.836	-6.55576	-10.4776	2.90728	3.36599	3.79672	-19.8697	-3.66361	-5.23968
4.23722	-21.152	-15.4262	19.7692	10.4027	10.8791	-2.6319	-14.7864	-9.21461	-19.8323	-4.22628	-13.1547	11.945	-11.1204	-4.45585	-19.938	4.89755	3.39298	29.0033	-5.6515	6.6263	-3.91317	9.8754	-7.83957	17.9981	-15.3746	6.51112	4.65061	0.178371	-6.76547	-0.892066	-3.50999	-8.05098	17.6757	3.48293	12.4234	11.4196	-13.0593	1.29626	-3.74013	-7.4964	0.234581	-24.3555	-14.1748	-17.1265	-21.1755	-4.71116	-15.307	-18.8197	-15.315
4.30009	23.9208	1.73635	-26.0828	16.0189	25.8252	11.0014	-4.17261	-19.5158	6.0966	-12.551	6.74256	-4.98789	-12.4465	-9.76023	-22.9009	-15.8077	2.86336	7.88231	5.11242	-3.40293	8.40555	-18.7384	-16.034	-29.9102	2.61278	-14.7339	-39.1722	4.19867	-23.0086	-0.0813661	-2.78334	5.3915	11.589	16.6747	11.5738	4.00214	26.5503	10.5943	18.8032	26.792	40.6621	21.8024	10.5501	6.57962	25.6107	19.2546	9.74113	15.6404	21.5369
4.37853	63.1587	51.9912	62.0991	47.4944	23.7268	26.2348	19.3502	1.36399	7.95292	-0.129237	15.6022	-1.92773	-4.96797	1.98458	-25.8104	0.668857	-13.3081	-29.4293	-40.7395	-50.8159	-55.8898	-55.9063	-42.3797	-30.7462	-38.1776	-18.8168	-8.71239	3.69513	11.9418	8.18398	10.5299	38.1985	32.0254	21.7901	35.2068	19.0936	11.7236	29.7125	27.9234	23.7158	37.0489	17.485	14.1966	5.80446	24.5266	20.2926	8.6306	14.5422	17.0931
4.46356	15.6136	17.2028	3.08557	0.501924	11.9551	13.5484	5.16393	7.86849	-14.5443	-16.3317	3.03577	-6.69244	-14.8421	2.80524	-1.12041	-2.21538	-15.6479	19.829	10.6326	-28.237	-9.33019	-33.0772	-18.3808	-18.4242	-19.9087	-16.5472	-11.8322	-11.4379	-0.794484	-7.50828	12.8551	9.01315	-5.27312	18.9789	14.6648	24.0674	12.4444	30.5328	27.9138	21.9881	8.88693	1.35462	16.1501	6.98915	19.1428	17.8223	12.8345	14.1929	5.75802
4.54578	19.2173	0.0879066	3.39709	8.87911	19.9826	27.6378	10.5969	4.25269	-25.3187	16.3298	-3.88889	4.63073	17.7299	-3.76923	-17.9918	-7.2409	-34.9104	27.078	-18.5242	10.6789	-22.5662	-31.4132	-20.8101	-41.6498	-23.1696	0.596529	-16.5284	-5.77455	16.9078	-12.1917	22.4974	-6.90859	10.6316	12.3525	6.08444	6.86858	13.8672	12.8898	31.499	38.441	17.6099	19.7552	18.0051	16.8675	11.5288	11.8445	1.03405	6.83053	8.12104
4.62455	29.0411	-9.87273	5.57601	20.3126	-15.5876	-12.0576	4.90173	18.0288	-21.7139	-1.77799	3.478	-32.0147	-32.14	-4.11872	-17.2826	-4.63401	-6.2176	3.23112	-11.9335	-8.88822	15.8563	5.33566	1.49754	4.25804	-30.805	-0.450319	7.58521	-23.8877	-6.68733	-8.45477	-3.76906	5.68852	-8.43789	1.90801	8.64335	8.75724	8.75567	10.3997	4.81322	-0.945966	27.5353	10.9502	6.10641	2.62424	10.0383	3.64489	6.11919	11.4763	8.07489
4.70896	16.3613	-15.9161	21.5656	-1.14156	-18.9007	-12.0282	-8.11453	-28.6261	-30.1876	-11.8269	11.1362	5.69488	-22.2491	9.97261	-7.04245	2.72434	-2.60257	-11.2899	5.37662	21.9526	9.04437	-3.25311	20.2	5.96373	27.8097	4.20817	-20.859	-14.9559	-15.0169	1.05514	2.88075	13.5384	-5.85353	13.832	2.42635	-5.7247	-26.803	-18.7043	-26.6117	-3.89129	25.6404	-1.09893	1.92132	-12.5516	-15.7052	-10.331	-12.6094	0.540616	-15.6855
4.99475	7.35013	-20.1848	-0.146776	-4.39298	-13.6909	-1.62345	-1.74999	-19.2233	-13.6913	-15.3886	-21.9492	-28.8298	0.326961	-21.4103	-4.77755	20.106	19.9638	-9.59162	11.864	-1.00265	3.4486	8.85211	11.9949	2.30006	30.5572	5.28505	-17.2693	4.90008	-37.0225	-5.99098	5.93805	9.65559	-19.6488	-8.81646	5.8896	1.24297	-13.7124	2.38895	-5.79933	-18.9778	-3.39153	2.34171	6.75945	-6.34657	5.84973	-2.32566	15.2288	8.08242	7.55186
5.73124	32.1486	0.288452	23.7311	1.98347	-21.1277	8.4113	0.90446	-1.71645	4.65335	4.82902	19.2392	23.6168	-0.623472	-9.96012	-10.3239	-22.9944	19.5102	-4.16509	-14.4066	-12.2299	-19.5689	-40.3152	-8.26463	-6.9716	-11.6539	-23.4907	-4.99456	-22.1839	-16.7195	6.46614	16.2917	10.934	14.9012	5.22336	8.65506	31.1736	14.637	34.5495	0.243294	10.3166	11.3986	-3.6453	3.93422	8.97334	18.36	12.7831	15.7196	8.30163	18.0275
6.72649	39.0266	26.1913	23.9158	21.5338	22.6208	25.4884	28.8605	31.5596	4.87531	13.6181	15.0058	36.3354	-19.8334	-3.97866	-21.1745	-7.13281	-7.29607	-31.2985	-3.2968	-14.2646	-22.8091	-41.7618	-33.3954	-28.4174	-14.9776	-16.5106	4.2613	13.8256	-0.838815	18.8309	38.6393	5.53898	11.6482	25.3417	17.0908	18.0008	0.365775	17.5071	-11.8569	27.3656	18.8724	-2.95678	-2.94027	9.98758	-1.3804	-10.667	-19.6285	-16.5476	-19.6966
7.72809	1.5124	8.68366	5.43095	-23.5274	1.4156	-0.816504	22.3576	-3.99225	-20.0515	-9.29659	-1.75832	22.3368	-7.52717	-12.8671	-37.7563	-11.9383	21.43	-15.2258	12.3509	23.1353	4.53785	7.81853	-21.7843	12.3116	-13.2831	13.6027	-9.71696	-2.67843	15.3592	-19.8685	-0.90291	-6.86212	-4.62609	-5.27096	19.9554	-2.96483	-14.4293	-11.7742	8.60721	3.23368	13.1455	0.926032	4.84685	-9.94413	3.54696	3.19116	-10.1313	1.207	8.01159
8.72334	-19.9623	-20.3292	-20.8824	-16.9312	-21.6516	-2.71934	-1.0715	-15.9755	-18.6084	-25.9883	-22.7821	13.1972	-3.94889	-1.69288	2.1858	2.54719	14.4036	-3.8737	41.8564	15.0267	20.4216	37.6436	3.5421	-1.07432	-3.27621	16.7159	10.1298	-15.3136	-17.6534	-14.9237	-21.3345	-18.0292	3.58062	-20.8087	-2.60289	9.75145	1.88045	-11.7201	6.60907	-5.04987	-3.23119	-3.1818	4.55163	-10.0851	3.54616	9.86403	3.42238	-1.70025	3.04047
9.71386	-11.3794	-2.09957	-3.47284	9.55891	-15.1445	-7.26534	4.38314	7.78883	-12.915	-18.2974	24.5918	18.0322	-3.63308	-9.05824	9.42849	-0.0893089	22.0607	22.8927	5.6743	12.8169	-5.7747	19.6019	-30.221	21.5593	-26.531	8.96012	14.5845	8.2807	3.40504	-7.75462	31.635	3.16429	20.1757	1.0514	-8.7609	-1.51156	-21.9803	-17.6953	-2.77353	6.1654	-17.308	-35.2575	-28.9611	-20.2806	-20.7753	-19.0228	-29.0014	-29.0552	-12.5964
10.7091	-8.76358	-40.6281	-15.2547	-21.7177	-33.6835	-17.1349	-25.5567	17.4472	-4.95221	-38.9414	-0.188756	-7.7634	-2.02556	-9.66257	-8.71704	0.221964	37.6817	6.64036	36.9348	25.3718	21.6292	54.3102	20.3652	36.3708	18.5198	12.0888	17.2324	-6.55826	4.88162	-13.5021	-2.77432	-18.3107	-18.3395	-8.38329	-19.5807	-27.1549	-39.7512	-29.6098	-22.5356	4.66975	-15.7125	-15.53	-16.6136	-11.713	-16.5009	-14.6468	-24.3244	-17.0007	-13.1706
11.7078	9.3533	-13.4282	-5.10218	-24.1857	1.79559	25.9363	-12.5305	-3.27806	3.1299	-42.9275	19.1482	-21.4395	7.38503	-19.1536	-20.2434	-5.76232	15.3953	5.20714	0.0752812	28.0221	6.20073	19.7668	21.4821	23.6968	11.3385	19.3501	20.6358	-8.43696	2.88897	10.6345	-1.37871	11.7328	-17.678	-35.2087	-13.4383	-19.7435	-30.0512	-16.4008	-14.7973	-2.13064	-28.3205	-23.2029	-4.61984	-24.9366	-23.7455	-14.4624	-18.4354	-17.8821	-15.9212
12.7069	-11.5243	-10.3534	-10.2592	0.59042	9.23791	1.94389	5.06478	-3.04444	-1.60947	-4.76134	6.68853	2.35818	17.7592	21.1159	11.2143	-1.90969	14.2166	-0.674073	-18.7468	26.1536	-15.3387	-1.82202	-33.3423	13.9277	-8.71027	-14.1108	-8.10987	-17.1552	3.88393	-13.0337	11.3651	-13.2636	6.60096	13.4733	-2.36617	7.88539	7.34517	5.99442	12.1326	14.8857	16.7835	5.56383	3.7631	-1.845	5.42918	3.3043	1.46975	-1.00043	7.93639
13.7034	-44.8088	-15.8976	-15.876	-5.83263	-29.4637	4.94855	-27.1966	-22.1103	-26.9531	-12.1288	-9.36567	2.52371	27.5163	9.6208	7.21063	5.86917	-0.934749	27.5819	27.5656	-0.0882094	23.5123	15.5893	27.6391	21.7747	-5.04139	30.1842	26.5714	-13.9501	10.4039	-18.7314	26.3292	-11.8	-15.3869	-29.6356	-31.3073	-29.3843	-28.443	-31.7155	-17.8845	-46.3206	-10.7851	5.92969	-10.8285	-13.763	-11.3079	-6.34544	3.95871	-6.9425	-2.05964
14.6907	1.83169	16.8873	25.4744	-5.24091	-5.75071	2.63998	12.43	-6.31937	-2.47362	-6.29456	15.1183	2.67835	8.43333	-4.0078	-2.08612	12.9674	10.7897	2.36597	13.8487	-10.0092	-23.531	-3.96853	-13.573	-10.2041	-11.2254	-2.93343	-24.2691	8.67983	-1.19229	9.06588	19.0442	24.4182	7.63359	-8.03698	11.4328	12.3515	7.91767	-5.49398	-11.5943	-6.93589	0.951607	5.7616	-7.27527	-11.6399	3.32537	-9.08935	-7.86892	-7.3249	1.38178
15.6723	-12.4809	3.20029	28.0013	8.69664	13.5674	8.59826	26.2863	-6.47033	-0.221633	2.04991	-27.8372	-21.5532	-8.09916	7.63741	-3.19492	-1.18561	16.1411	-7.88544	-5.6149	-22.3686	-29.4281	-13.2163	-3.21293	-7.73785	2.52386	29.369	-6.91801	-8.78847	-1.20256	-13.2308	19.3216	10.0662	-26.8564	-17.251	5.12059	-24.7188	-0.882374	13.0934	-3.97964	10.1626	17.8023	5.04695	16.044	21.2895	21.7439	18.5712	27.0291	35.7384	26.8996
16.6561	-7.47719	-8.0639	9.8747	11.4939	5.5998	-3.40771	5.09751	4.72153	-0.641842	-8.07149	-9.20299	-16.2407	63.7951	-17.3719	-9.46944	-5.75976	5.30826	25.0123	7.98156	-32.3494	-22.1063	6.02974	6.54135	-6.08045	8.61832	31.7929	-16.7453	1.73453	4.14651	-0.526957	10.9396	0.10864	-2.74292	-17.6675	-11.1617	-11.4384	13.3756	-13.0622	-14.8524	-21.5623	12.5628	2.9447	5.61309	-9.00328	11.0118	10.7	-0.811272	1.78384	-7.04903
17.2268	-52.8955	-24.7855	-20.435	-29.8718	-8.52138	-12.8043	3.39547	-2.22275	-2.57118	-15.6594	-8.38195	-26.0601	38.853	8.11092	5.64676	1.71893	26.9063	6.30075	11.3044	17.7652	42.4891	9.26665	17.1023	48.8659	17.316	5.12678	-5.99306	10.1702	-40.7126	-20.5769	0.421842	2.98999	-5.59119	-41.8671	-8.58016	-0.0357816	-16.3186	-24.0729	-13.7567	-8.18004	-15.3842	-1.69657	-0.457046	0.980651	-2.23363	0.0758775	-14.6929	-5.45397	-1.78804
17.7898	-13.0839	-4.63309	-1.92618	-0.314951	-0.727921	-0.31771	5.65058	-1.21537	-34.3919	-23.8569	-14.3125	-19.8616	0.255485	11.3448	14.9139	2.39115	3.06657	20.1487	7.84253	7.88441	6.73332	12.7881	2.92976	29.1018	27.5975	18.6331	3.31659	1.15256	-3.68252	-6.75404	-0.0602506	-17.5975	-22.5205	-17.1341	-8.56093	-13.8753	-9.77901	0.479974	-9.67668	-15.1415	1.55781	-10.7804	-2.72111	-1.47142	-4.04566	9.31969	-3.60068	-13.1707	-8.80882
18.7723	12.8017	14.1578	8.84266	-12.8206	10.6986	13.9612	-14.5458	6.1664	-5.56168	4.52535	-11.7601	8.71767	-0.711699	22.0001	-1.93874	-29.08	-6.61382	-2.85565	-17.4575	-5.09639	-9.39671	31.1391	33.2467	15.5122	5.49941	1.12901	1.615	1.84308	2.40223	-28.6366	7.10721	10.4638	-2.97008	-7.43146	-1.52905	-23.5918	11.2243	-8.76696	13.1538	-16.8169	-15.4779	-14.242	-8.70033	-10.7081	-5.61876	-25.3959	-6.90387	-0.957622	-10.6277
19.7637	15.6903	-20.386	-10.0898	19.4096	16.4571	23.0182	6.94548	-5.74608	2.59222	8.22407	-20.7327	-6.77988	-6.91095	-0.272488	-4.90244	-20.0272	13.1416	1.82161	11.5202	-10.3087	12.3984	-15.9611	-19.3231	-3.78476	15.8754	1.99507	-4.22907	7.41293	11.4516	-29.6199	5.69324	10.9604	19.306	-20.2129	3.38763	-23.5255	5.50459	-10.5365	9.64788	-10.1502	16.8145	-17.4739	3.79571	-3.14858	-2.36311	-2.15217	-2.9193	-13.9319	-1.40587
[truncated: 20 more columns]

## Sheet: Suppl. Fig. 24b
Suppl. Fig. 24b
Column A = times in ps
First row = magnitude of scattering vector q in inverse Ångstrom
Values = difference scattering in e.u./LUC
time_ps	0.605959	0.652823	0.699688	0.746553	0.793418	0.840282	0.887147	0.934012	0.980877	1.02774	1.07461	1.12147	1.16834	1.2152	1.26207	1.30893	1.3558	1.40266	1.44952	1.49639	1.54325	1.59012	1.63698	1.68385	1.73071	1.77758	1.82444	1.87131	1.91817	1.96504	2.0119	2.05877	2.10563	2.1525	2.19936	2.24623	2.29309	2.33996	2.38682	2.43369	2.48055	2.52741	2.57428	2.62114	2.66801	2.71487	2.76174	2.8086	2.85547
-2.28798	-31.7843	-12.4021	-15.8037	-25.668	-28.5506	-14.5223	-20.9759	13.703	-21.1104	-8.91518	-0.943191	22.4486	-0.557103	-5.60277	-10.1437	-2.85807	34.31	-5.09591	34.3715	19.3856	13.9102	12.7626	36.7237	10.2168	33.268	18.7447	13.5792	10.6885	-21.78	-17.321	-8.11018	-10.564	7.72741	-21.5697	-5.03634	-20.5225	-8.47518	-37.1084	-15.5048	-13.7539	-19.105	-1.32932	-24.1109	-15.8189	-13.242	-4.70088	-14.5597	-20.4422	-6.13633
-1.53654	-15.1134	7.24843	-16.4423	-42.1519	-10.294	-7.48328	-15.9841	5.54564	-4.93206	14.5192	-19.5001	14.2605	-15.4675	-10.8855	0.448872	0.655209	8.64917	0.772701	8.8539	17.056	9.53179	-6.61323	26.4659	19.2954	-1.3275	4.36349	-15.4566	-8.25994	-16.4788	-0.608517	-15.5133	-18.8765	-6.75075	-16.0075	18.0481	-12.8164	0.883548	1.06897	16.0703	11.4437	-4.71628	-4.37797	12.6399	13.1342	11.8292	7.41123	8.85175	1.0599	16.9911
-1.24273	-16.2858	-3.98105	3.10035	-40.8628	-13.152	10.2934	-6.30568	2.98997	1.85837	5.19037	-6.06269	-17.6246	2.6021	-1.28993	-1.63621	-10.47	3.37751	-24.8471	42.5475	13.6062	11.1991	3.51532	8.63924	1.03569	-1.25783	3.13974	-11.6582	6.63765	-21.8011	-17.4901	12.4062	-24.636	-23.5703	-10.1998	-1.70638	42.855	-4.20863	2.02319	8.86362	9.58686	4.01982	4.15334	1.33744	14.6689	5.21448	1.9148	8.013	12.6748	13.4194
-1.17174	9.12664	-14.5511	1.55843	6.36145	3.23851	-18.1701	-4.60927	-9.73252	-0.989823	-15.266	19.1647	-12.3554	18.92	0.975623	4.02401	4.4097	0.251197	13.2806	-1.84879	23.787	2.36328	2.6753	-32.208	-6.95976	-18.5106	-3.57187	-14.4975	10.1471	-17.0374	9.61757	5.69889	2.16057	2.14681	-9.84055	16.1351	19.9158	1.82816	5.90274	17.5095	4.38917	2.62406	0.859619	4.40301	5.76505	9.52184	-3.16482	-2.59614	3.94635	10.4159
-1.09577	41.4758	6.27407	40.6011	27.3541	-16.0579	24.3009	20.5731	9.19362	8.68194	18.0024	-3.51187	3.8426	25.3973	9.30038	16.1	-11.5394	-3.68387	-13.1425	-27.9938	-37.4436	-32.838	-21.7431	-29.2904	-8.74512	-7.18279	-6.83621	-25.5469	-20.4358	14.2548	21.0336	1.0468	9.50076	10.2342	19.8445	11.6116	46.4909	36.5128	25.4543	22.4133	5.79376	-0.65149	-4.774	12.4853	3.85185	-0.594418	-0.0110668	11.5561	-14.1215	4.31934
-1.01003	-7.27632	18.3019	-3.89749	1.5054	3.46256	-22.1434	4.00844	-2.37784	5.68582	13.2364	17.6208	3.76582	-35.4408	-13.9779	10.3766	19.6202	3.46212	13.6868	-20.0871	-2.50648	-6.4296	7.97752	-16.3771	-8.71879	-6.76896	-17.1843	2.22776	0.246521	25.0226	-7.99131	2.24401	3.53718	9.50239	8.19248	-7.5874	7.93373	-3.12046	-6.05863	-3.13047	8.77041	5.69074	-6.83717	5.01299	-1.64096	3.15051	8.35271	12.7908	8.24082	12.363
-0.928247	22.7197	29.586	31.0835	12.494	1.36012	14.1677	0.917887	9.43763	-11.4013	22.3199	11.4489	22.9674	15.5448	-6.031	-48.1677	-5.48648	-15.4395	-10.6999	-13.5514	-2.02695	-21.4132	-33.3251	-15.1055	-22.4013	7.6257	11.389	10.0092	-1.29669	27.7546	0.365958	-2.08175	3.78555	9.64057	7.86588	-7.94749	12.06	-2.27114	9.0797	15.5666	-19.6341	2.94597	2.90994	0.577102	10.0544	-7.67506	11.009	2.65639	0.844918	10.844
-0.859693	-5.38964	-7.80911	-11.4732	-31.9434	-14.1575	-12.0526	-4.60809	-3.35148	-12.9928	0.919494	11.1357	8.4331	4.97966	-22.9219	-12.2826	-7.79913	5.8254	15.5168	27.1894	36.8053	-10.6865	26.4868	9.99255	2.97717	17.9156	-14.772	2.69533	13.5953	-21.1289	-4.0035	17.5722	-10.6276	-17.4241	-21.4905	-5.07788	24.0041	5.29254	-10.3531	-2.92135	-26.4563	-5.18782	1.68131	-7.5983	-11.1228	-3.74392	-4.24978	-16.6794	-14.9293	-8.77124
-0.80963	-1.31863	-11.4726	-14.9501	-15.9846	-26.9596	9.8757	-3.38075	-17.7716	-14.7765	-4.58079	-1.35272	-18.1332	6.44069	1.21428	4.99857	-4.60544	-3.86138	17.1928	8.34478	24.401	0.415485	8.36306	-0.0371089	21.9225	10.8665	17.742	-13.7272	-5.41635	14.5352	-18.3059	-5.71133	-32.7697	-17.6677	-24.4696	9.41095	28.961	-6.39299	2.74903	-6.98235	-3.70202	-9.13903	-1.43982	12.5037	-7.22031	13.3662	14.2555	9.00148	6.78076	-0.62426
-0.760869	-0.633688	-48.4924	-27.8173	5.01895	-11.7167	-13.7385	-6.96626	-18.5695	-34.5383	-9.11608	7.16378	2.11678	-7.9	3.35081	25.7477	8.5617	-9.38819	31.5086	18.3049	24.663	8.46483	25.598	13.8289	7.24298	24.3785	3.96242	-2.89142	-0.428107	-12.2872	-8.69644	-2.96564	-17.9453	-13.6387	1.64629	1.44649	-0.676792	-16.3632	4.17204	-3.99056	-17.4865	-13.8742	-0.251245	-22.2912	6.71126	-4.61563	-3.14737	-1.57714	3.72648	-1.64204
-0.695916	4.2825	-4.5178	5.31601	-8.68472	-3.88493	-27.4272	-0.328243	-14.8817	-7.14123	-14.2612	-6.99238	-9.13861	-14.7461	8.1583	2.9953	-2.62071	-18.1772	14.2719	25.2289	-9.38898	13.5724	1.18021	15.7458	32.3187	2.91794	16.4982	27.9836	1.78909	-23.3473	-26.2802	-6.59374	1.28412	-20.8546	-19.2146	-13.703	10.9371	-11.0061	9.7514	-13.6193	7.50384	-5.72484	2.09454	-0.351057	-1.21045	3.88112	-4.73786	6.30925	-1.14153	-7.47683
-0.614295	15.0394	-8.66604	0.20687	-20.2548	3.06221	16.2153	-2.75968	-3.53216	2.77652	-7.25033	-0.912256	-14.0352	3.59627	7.30088	-7.52498	-19.3727	43.8992	2.08079	-3.06694	-7.34765	-16.7975	15.1109	-27.7082	10.2208	2.62668	15.4558	5.35042	10.9612	-4.34062	11.0738	-2.18986	-6.58615	-3.11673	-8.28054	2.67171	8.68619	7.96831	-13.754	-18.4771	-11.9038	5.10792	-8.86163	-0.547591	-4.86645	-11.3881	-7.96918	-0.833529	0.120233	-0.260315
-0.529551	-39.146	-15.3885	-7.08134	-11.7777	2.99286	-4.42874	3.93661	-10.6845	-16.9148	-11.6902	-17.4593	-14.408	1.29492	17.7648	5.44845	-11.1741	8.30792	0.380276	17.1539	-17.2396	15.5987	44.0243	18.7324	12.4839	3.64419	11.2162	4.93546	10.7405	3.05151	-15.4137	-18.4268	-24.2489	-15.1289	-14.6658	-19.0884	-14.3128	-6.56849	2.5419	6.59897	-18.903	7.28252	-9.18151	5.95882	0.832432	11.4074	5.93833	0.489839	13.2385	8.38324
-0.448002	18.3337	20.435	22.6384	23.1524	6.14099	26.8909	15.2448	26.6503	-9.84964	19.1201	11.4765	12.943	-5.55136	21.6131	2.13424	-9.6846	-1.65912	13.0811	-38.9361	-29.9224	-41.883	-29.5479	-16.3332	-20.0276	-24.8566	2.85395	-9.50426	-11.8026	33.841	3.00624	3.16313	32.5692	10.6647	27.1223	-2.66133	24.7781	17.1782	26.4162	1.65749	-10.8416	12.6908	-4.0314	9.11927	1.14129	2.05514	4.8244	1.42787	-1.18214	1.42866
-0.366653	-10.0576	14.6412	15.1583	3.54286	-0.364084	12.8038	7.40581	20.583	7.78679	-1.38727	-21.2791	1.34193	7.23071	0.704042	-11.6662	13.1736	14.8852	-2.81125	-19.4776	-20.9647	-12.5386	-11.3944	-0.12569	-0.479705	-19.9853	-9.94721	10.4459	1.69853	11.1849	13.5713	-1.48633	-0.0937897	2.10517	10.4496	8.7248	10.1748	-9.19745	11.1621	5.17162	-13.0349	-9.84289	-5.30908	-2.60809	-0.336872	5.97125	2.68245	6.47811	-0.0567544	2.80597
-0.285017	67.2282	47.9955	14.6614	5.29281	-6.67851	23.1642	25.9276	35.1961	0.901254	-4.55336	-1.60494	-3.15382	-1.05909	0.368924	-16.4447	-8.06651	3.70133	-0.858998	-33.4202	-31.9682	-24.225	-21.9769	-16.4211	-1.5668	-19.5983	-21.9038	9.02436	-5.97994	12.4676	6.68498	19.5461	26.6099	4.2405	25.596	24.2693	31.5112	5.4214	6.80153	2.74397	1.32756	2.84223	-10.6639	-2.71938	-6.03247	-7.95511	-1.99358	-10.1801	-3.52354	2.4723
-0.2028	-15.7867	7.41576	-18.0779	-20.1454	-36.6835	-14.6713	-15.2829	-14.2288	-10.795	-14.8189	5.42645	13.791	-7.26196	8.66204	21.5019	24.4375	8.69756	9.25966	-1.66501	12.6379	12.96	4.55906	24.1418	-1.01004	-1.4311	-13.1293	2.05181	12.5317	19.3612	1.75454	-12.0981	-15.1442	-7.06035	-12.9692	-5.68343	-2.88613	-10.7305	-2.63351	-12.7982	-2.18571	-0.803152	-11.8286	-8.65334	-0.22247	3.07116	0.946355	5.53669	5.7927	-2.9179
-0.123161	-8.15947	0.395198	3.46776	3.10175	8.57764	-7.89949	4.35164	0.417829	-0.0563977	4.19988	-16.0533	35.4318	-0.769018	-20.3415	1.91992	13.5465	-2.15507	3.5836	18.4487	-19.4996	-8.06017	-15.7208	-26.6157	15.6995	-2.36082	0.118626	-7.5774	-9.83257	-16.2504	-5.49779	5.65939	1.04477	9.34364	15.6036	12.055	0.470595	6.80474	6.54171	-2.06022	2.28768	2.62156	13.5367	4.94287	11.0901	-2.83968	5.09018	14.6222	0.826818	10.1107
-0.0448553	17.7552	-34.5211	-0.218363	8.69032	-5.58955	16.0589	-7.00004	-13.1359	-4.01734	-5.762	-3.3428	6.55902	17.5911	26.756	6.74487	-18.8963	-0.21881	-5.76396	20.0383	17.6432	-1.71825	-35.4355	-21.2551	-12.0854	-7.03754	-0.604549	1.75829	9.8101	9.94722	-6.69243	1.63632	-8.65052	8.91745	0.331613	5.19616	3.78943	-1.63369	13.0624	-10.0962	5.25041	-0.13677	6.56437	9.26447	19.472	0.677025	7.41862	15.8692	-0.802858	5.88275
0.0347387	55.7798	34.6467	38.0916	38.3122	4.38929	33.651	10.6989	20.1341	23.2831	22.2722	1.82345	28.7756	10.9718	37.6445	-21.7668	-43.502	-17.6306	-33.8192	-5.03528	-2.56655	-21.1217	-70.2849	-40.8347	-63.7337	-48.7187	-16.3944	-8.72113	-1.54804	16.9191	35.1422	61.7277	38.8647	6.83292	17.1058	4.67414	33.0905	53.3036	16.0276	7.00453	0.993622	3.87115	0.484208	-2.41148	6.21069	-0.148564	-14.7904	-6.68808	-12.4771	0.0123142
0.10911	60.264	51.9714	11.3611	28.6456	43.9179	33.2451	33.8545	28.6411	20.9562	4.88565	-17.4231	4.93654	37.7278	13.8569	-1.98107	-31.0607	-41.9039	-41.8783	-15.8142	-24.7184	-56.5939	-65.377	-35.2968	-42.4752	-46.1449	-1.71255	2.39711	-5.56358	1.63387	21.9749	39.4095	31.0353	19.3549	15.2191	10.9769	45.3008	29.7944	-6.32884	27.3954	1.38264	-1.15849	13.021	7.43207	12.5526	9.67861	11.5382	1.40223	8.86159	6.79684
0.17542	-16.9258	-23.4858	-7.52721	-4.84642	-8.94312	-22.8018	-6.05279	9.87062	5.53695	-8.52112	-16.1379	6.36185	-13.1722	21.7191	10.2722	-8.67404	-8.79116	14.3248	17.7752	15.3172	14.9509	5.19301	8.22706	-9.95715	-2.45067	-0.847016	2.85332	-2.11572	-23.8491	-10.137	-5.91752	7.02328	2.35717	-8.71201	-10.0999	17.2598	9.00244	-12.518	-3.66164	-3.1891	-0.110636	0.755279	5.33468	3.97198	5.00902	2.42091	-9.96685	-7.93005	3.59627
0.226657	-8.72337	-20.5458	-9.52266	-3.20085	-41.928	-16.2605	-17.1186	-7.51695	-19.6489	-22.6472	-30.2184	-26.813	3.59562	22.7799	0.189905	-12.8528	-12.0098	34.8176	16.3095	34.1275	23.6684	9.79817	26.306	15.6456	19.8452	5.85702	-3.08114	-16.234	-27.4095	-2.70148	-2.9024	2.10807	-4.9528	-6.64154	-48.1707	-3.86212	-1.5176	-13.6639	8.4865	-14.8219	-15.0786	7.98554	-4.34201	-4.59436	-3.5215	-3.11384	-1.58108	-5.69497	-6.65851
0.281178	-23.0477	-44.7072	-28.2073	-19.3625	-15.287	-28.6909	-18.1468	-16.6172	-30.2711	-37.5893	-24.3817	20.554	18.3938	-2.03668	10.9977	8.31531	-14.5226	9.44495	16.2685	18.7664	75.7398	31.2476	0.847787	23.1773	-9.80741	3.18943	6.35284	-14.1646	-28.4173	-25.0043	-10.6758	4.84507	-11.0084	-7.05556	-16.1081	-4.58345	-4.55622	-8.62464	-13.8992	0.657707	6.62086	-3.14411	-20.7106	-5.71034	-11.7566	-3.02996	-0.819832	-8.17853	-8.85423
0.359283	-11.9797	8.77994	-11.4764	-28.767	-23.792	-5.66277	-37.7347	-17.8798	-44.0049	-11.32	-29.1823	0.657969	-6.10133	-10.5689	-15.1547	9.60005	-12.1126	-2.21329	13.5057	38.0837	32.7024	58.4851	2.98888	13.8108	31.0942	-13.5158	-5.28576	-23.4004	-21.1543	-37.0912	17.1574	-1.39383	-18.5953	-0.149609	-3.34928	-17.9929	14.3322	1.90739	-10.0903	-4.67814	2.34722	-11.8616	-10.1619	-9.06716	-4.53229	-13.4235	-12.975	-12.5162	-13.1136
0.440206	-32.016	-52.1845	-20.0905	-11.2395	-22.5562	-17.6688	-43.3682	-26.5049	-16.4823	-34.9837	-11.4479	-27.0161	-8.75305	-17.5617	6.89448	15.1825	-0.440435	-20.6542	27.3146	24.7503	54.0174	68.6699	36.6	8.32037	15.281	-24.2057	-12.0095	-4.51041	-28.3167	-16.6552	-0.719707	-8.70379	-18.4949	-9.85431	-18.5681	2.43931	-22.977	-7.26551	-7.08404	-26.7232	5.67722	-1.73934	-4.60747	2.29765	-11.4035	4.53163	2.0648	0.165698	0.606651
0.513782	33.3003	35.5402	12.4129	29.2026	14.3786	25.4255	-4.8445	5.75699	-4.82797	2.8484	-23.3796	-11.9297	-6.53876	-14.7537	-14.7089	-1.21465	-51.4195	-26.6333	-13.4101	8.116	-23.4492	-0.566323	-1.74664	-25.5704	-18.6498	-6.91604	-16.2932	-30.6945	-20.137	16.3801	33.9015	33.8154	38.8106	15.0432	10.1629	16.1021	13.2652	3.25103	-5.40279	-3.02621	3.45686	6.93936	-8.51195	-19.0478	-2.11488	-14.7401	-17.9002	-17.5036	-19.6255
0.591845	-32.627	-19.4065	-28.5295	-34.7288	-16.4983	-24.0771	-34.2615	-31.0734	-7.11995	-35.9368	-27.0671	-6.05278	13.1542	-9.29593	3.41672	-5.94224	-0.214439	3.56131	26.2291	46.3017	18.327	53.1516	43.1835	19.6633	0.151931	-25.5501	-17.0341	-26.971	-16.3812	-20.5689	7.63618	4.05319	-0.785686	10.7963	-12.6807	-10.8338	16.6587	-10.9936	-25.2774	-16.1984	9.90339	-12.0675	-2.16716	-22.3025	-22.2167	-3.25944	-10.401	-17.4043	-8.67653
0.674725	-14.5563	39.5159	28.6387	24.3034	-6.83655	-4.9477	12.2236	6.4855	7.06339	-27.3042	-28.1538	-17.0158	-7.78976	0.0485001	-23.6103	-8.27129	-12.2267	-22.9972	-32.8297	0.70065	-5.04213	30.1148	-6.43306	-24.3364	-20.0926	-9.32109	-6.32778	-25.5124	-11.6261	-19.8077	26.5321	17.6696	23.9264	34.2192	-1.11516	36.1609	25.983	-3.51602	7.59934	6.62658	-13.6492	-1.47603	-5.78315	-9.22882	-12.8437	-7.25189	-13.084	-5.53603	-1.02132
0.759139	24.092	36.3087	22.4909	22.5408	18.0001	22.2299	12.4046	-8.47338	-16.2961	-5.7558	-11.7728	-13.4343	7.54829	-34.565	-21.2411	-10.089	-1.72148	-19.2965	-18.3572	-17.666	-21.6339	-2.90763	-18.0971	-33.721	-37.6253	-33.417	-25.2042	-29.3229	-0.815431	1.30242	33.2725	38.6083	40.045	19.5404	13.1214	35.6986	35.2172	20.5504	8.41291	26.1198	-12.4392	16.0853	5.27684	14.9056	1.29751	5.43631	-9.68286	-3.6801	-6.35656
0.838487	-12.1016	-4.60749	-20.0781	-8.69321	-27.4989	-8.15402	-15.9972	-24.95	-19.7042	-29.5799	2.46224	-35.7176	0.325183	-31.0017	4.64507	10.2276	-18.7861	-10.984	-3.23194	39.5395	18.148	34.8262	24.475	11.8887	5.14689	-3.68729	-31.5339	-8.14967	-15.0737	5.6928	17.8322	1.31346	-8.29413	13.5048	8.87456	-24.3752	-24.9308	-11.8239	2.41808	-28.5874	-24.68	2.10618	1.05199	0.855818	-11.2258	-16.2456	-17.9745	-11.3769	-10.6216
0.911858	18.7743	52.1224	25.7065	11.6957	-3.09764	-13.6835	-2.8578	-24.0007	-8.09862	-17.2941	-29.5938	-16.224	-9.93181	-18.3687	-16.4033	-16.5075	-12.2848	-26.5645	-30.7227	-9.04785	24.201	20.8878	-5.49993	-34.1302	-10.7969	-30.0198	-37.4089	-15.254	12.5444	0.0305028	-0.883202	23.2885	-7.09714	26.7917	19.2792	41.9772	15.6095	18.6332	1.18247	-3.17338	12.8431	12.3781	6.51591	1.76248	6.58417	-2.16559	3.12063	-7.97751	-1.32587
0.991208	-19.9655	-5.7756	-23.6254	-25.0218	-31.0589	-12.5167	-25.4998	-26.3062	-43.7199	-57.0619	-21.0093	-28.7924	-40.7659	-13.5709	-8.06733	4.42078	9.7317	10.1992	21.1984	18.651	38.6044	67.9705	41.6092	7.36553	12.3108	10.7913	-6.61205	-4.73945	-6.17652	-18.6516	-18.5918	-8.85952	-6.11143	-16.7504	-15.502	2.60304	-0.470343	-13.3265	-25.9029	-8.7684	-16.0556	-7.76188	-25.6456	-26.5815	-19.3573	-18.0251	-17.9378	-21.453	-5.46445
1.07376	6.18844	1.02115	-10.8668	-28.4809	-0.527407	-1.98251	-28.2264	-38.3627	-28.4124	-8.10309	-35.8221	-10.229	-17.2578	-37.5078	-5.21601	-14.4385	17.0814	-13.4842	27.2138	19.8032	23.0251	17.8903	26.2163	23.0699	-17.7465	-12.9284	19.6061	-16.959	-14.6263	11.5782	-10.8435	4.11515	-8.84532	-0.489602	-11.1558	8.18265	2.29372	-1.24243	-8.96357	-15.4337	-9.85241	1.74827	-5.28351	-14.305	-14.9893	-5.13491	-19.7459	-15.8277	-25.9504
1.14509	-35.2991	11.1261	-12.0615	-13.9883	7.05364	-12.0305	-18.3288	-33.3611	-25.324	-22.6552	-47.9641	-8.43722	-3.89519	-21.5273	1.81946	19.7348	12.3037	6.05991	16.0655	4.92246	14.3854	9.64452	-7.22927	10.1211	-24.9006	-31.0428	-20.5831	-21.3963	-2.07533	35.7874	19.6771	27.1318	-5.98983	-10.6011	8.40773	13.3025	-14.0913	2.13807	-13.4535	-17.9764	-11.3106	-9.47037	-0.393576	-9.80497	-6.96453	-12.7178	-7.14721	2.13681	1.99083
1.20052	17.2279	15.5521	23.362	-13.7385	-4.64834	-15.2234	-19.7403	-33.0386	-19.4358	-21.0773	-24.3217	-21.8754	3.98851	-29.023	-12.3751	-8.80255	-19.093	11.9911	-4.89552	10.0126	24.4981	10.3163	-20.2734	-26.7158	-4.67657	-16.6979	-4.00754	-9.29824	-8.84429	3.32292	14.8795	15.7304	-0.887282	10.8294	-1.83585	9.92178	0.259127	4.75129	-1.20235	4.18501	3.23196	12.4671	-9.72243	-3.76729	-2.46568	-3.31621	1.17396	4.05414	-7.79217
1.24803	21.4556	16.6854	-5.70156	-4.52145	2.63631	-5.2732	-35.3955	-26.0395	-20.5186	-22.182	-35.1788	-34.6285	3.49061	-14.0314	-26.2431	10.5056	-8.49348	-8.8154	4.03299	13.8548	11.441	28.6986	-4.0396	-17.839	10.3081	-22.4551	-3.77173	-2.8191	-28.0198	16.1453	0.835524	6.13054	16.8235	3.48148	4.42382	-1.68401	3.66136	-1.5583	7.04327	-11.2084	10.883	2.27094	-9.45894	-20.4343	-10.0212	1.28501	-16.4912	-8.78935	-5.39982
1.31048	27.602	47.0999	20.8304	-17.7071	12.0913	-6.14683	-19.7671	-8.91346	-27.253	-27.6165	-49.2403	-38.852	-9.17012	-39.0624	-12.9578	-8.52236	-14.1813	6.09954	6.93637	14.7695	23.3373	11.654	-33.3648	-9.71851	-14.1971	-4.22312	-6.65749	-26.3876	-9.20051	8.25139	22.7201	24.3404	16.7717	12.4203	11.6502	14.4742	9.72252	-10.175	-7.11349	-20.913	8.25733	2.73147	-7.43514	-13.3672	-19.9376	-21.9627	-23.3551	-10.54	-8.46942
1.3902	35.3672	16.7562	15.6864	11.3127	30.078	-0.710736	-7.89508	1.32181	1.62698	-13.7283	-40.979	-48.016	-11.8174	-8.60731	-18.2971	5.41561	-31.3309	-28.6828	0.565576	7.30269	-8.93476	-20.5248	-19.2776	-21.5195	-8.5505	-26.536	-8.26084	-14.7805	8.28114	-3.54305	20.5104	24.9134	13.6681	11.8291	18.4829	27.3427	-1.68491	8.43821	2.00522	-7.90972	7.81467	7.95856	2.01578	1.64796	-0.670731	-3.90199	-4.23793	-0.0647229	5.76418
1.47561	41.5481	30.4177	4.6734	24.9427	17.6744	18.265	1.91939	11.9595	-8.28408	6.58633	-21.5148	-14.7621	3.67874	-6.68849	-5.67845	-12.1908	-17.4021	-39.4688	-12.2789	-29.8509	-7.0157	7.84503	-42.2031	-12.4729	-49.5982	-28.5109	-16.1175	-7.99115	-1.49059	17.1417	12.1928	49.8478	36.3938	28.8982	26.6717	15.8858	18.6815	22.8369	-3.00442	-5.63353	9.55484	0.105647	2.03674	-6.04018	-7.11082	-14.3261	1.63696	-18.7683	-20.1531
1.55878	35.5815	19.4153	-0.734084	4.11319	-14.6466	7.49396	-12.168	-23.7465	0.66649	-20.0212	-7.96781	-28.4552	-21.893	-11.931	-33.2643	27.6583	24.1121	-17.4163	-3.61569	-23.3932	-13.1569	0.137374	-19.2664	-0.845991	-21.8141	-21.6914	8.41407	2.38954	-38.2245	22.9117	17.6705	16.0534	25.0395	3.77339	-2.42246	-17.2272	16.8497	13.2355	4.35811	12.8589	18.3938	-2.09178	4.66622	6.05078	-3.26038	-0.279542	-3.41396	-5.51582	-1.53845
1.63939	-0.715918	-19.8575	-17.1907	-29.201	-37.3601	-17.3916	-38.611	-29.0984	-15.6657	-31.5319	-37.8036	-43.6162	-2.36142	-29.373	-1.89798	18.2683	-13.2654	-1.71844	16.4408	41.8593	38.9501	39.4176	16.6959	10.3603	3.6071	0.499183	-14.9117	-1.19848	-13.0679	-24.4012	-11.8111	9.57364	0.982776	-23.9939	-5.90222	-25.0381	-2.45229	2.29931	-13.7968	-9.6057	-11.1406	-8.87744	11.9839	-5.05204	1.65732	-5.53966	-10.8278	-9.37221	-4.7522
1.71779	22.2052	30.9409	17.7239	22.5987	8.91231	-12.6736	0.952544	-21.6787	-4.40567	-5.71672	-21.3489	-48.9628	9.05423	-35.5149	-1.18821	-10.6854	0.449971	-12.3367	-21.7933	-21.7728	10.0814	-20.9386	-27.4807	-19.6534	-26.2116	-9.00976	-0.884048	-11.8031	0.713483	12.3221	6.74547	24.0697	13.1961	4.34098	29.3471	0.684703	14.1381	10.3133	-14.6006	2.00478	16.0593	4.7324	3.54968	4.11394	8.85147	12.0625	10.6887	8.38594	4.94709
1.79776	17.6246	15.4522	9.79989	3.94829	13.837	-5.18268	-7.23957	-23.8012	-14.026	-28.3153	-21.3022	-37.6728	-23.8206	-24.5861	-12.5523	-20.0087	-9.03171	1.92885	27.078	-10.7256	0.448694	16.2541	-17.1631	-36.5794	-11.8797	-18.9954	-27.1905	-0.606151	11.923	13.8018	7.03172	19.6911	4.36052	-6.8019	-0.691953	3.81407	8.12849	13.456	-7.47125	4.07979	17.2143	8.06678	0.0249303	14.0923	8.34684	7.43726	0.464921	1.76415	14.2415
1.88824	6.61354	15.3292	8.36295	-9.77267	-9.85515	-18.6417	-16.7407	-19.3788	-25.5001	-40.9169	-12.0864	-17.7609	13.6139	-21.6192	-12.3854	-0.637672	-4.08556	7.4063	17.0592	-25.9072	-6.44046	2.42408	-8.88117	0.914469	14.4052	-20.5801	-13.8709	-12.425	-11.9709	-3.18278	15.0527	5.73141	-8.03372	-1.63136	0.272393	-14.4893	23.5105	14.3251	-2.88254	-13.262	11.6477	17.1692	22.6873	3.14461	10.0258	5.90583	7.19206	10.1346	5.71543
1.97334	25.8411	-19.2863	-7.93774	7.45444	-36.8671	-22.3259	-18.9659	4.13985	-36.4409	-18.0286	-25.3239	-33.3673	-12.6923	-12.6895	-18.5457	-0.360313	-0.30922	35.2481	-2.83441	37.1681	-8.43153	-15.0106	34.3302	-7.93545	-17.8929	-8.13574	-18.4155	-9.35067	-32.0141	-2.83011	5.17365	10.5544	9.15282	-0.214903	14.152	-24.7569	33.8407	-4.94553	-6.84223	8.39701	8.46463	10.929	10.5725	11.0009	-3.36417	0.130197	1.44428	-0.349854	7.98178
2.05402	17.9124	-7.26387	-17.8741	-8.05219	-17.2765	-21.2519	-13.4786	-17.2265	-35.7354	-26.7507	-31.7873	-4.83238	-9.10938	-22.3975	0.471159	-15.0642	-6.79667	6.97121	-5.55211	36.343	12.7034	29.8027	-8.47139	4.20135	10.87	-4.53891	-7.03926	-6.67548	21.1879	-3.3051	-23.1854	1.79251	-3.90198	-22.8771	-2.15195	-0.414245	11.9507	3.02588	-10.6038	-6.61359	-12.5859	-5.56938	-4.36016	-18.3022	-0.545113	-5.07185	-9.82596	-15.1613	-2.19869
2.12768	94.8508	66.56	60.9451	52.5132	31.1901	36.7264	15.6167	32.4818	11.222	4.22778	-5.87696	-21.1765	-10.8975	-15.4559	-21.3334	-39.3412	-0.9714	-48.8524	-63.984	-62.2722	-49.0385	-60.3906	-45.824	-29.1849	-25.3956	-34.4416	-10.076	-1.81113	24.0971	20.9213	48.3837	31.7726	50.9499	41.9506	30.2291	7.58548	24.648	17.7372	2.05797	3.38871	16.0086	15.0271	10.596	-0.815893	5.29243	-1.82672	-7.27906	-2.28158	-0.528699
2.18626	18.5546	33.9146	26.2071	20.9238	12.2114	3.08728	-10.3304	10.2146	-15.1895	-12.5366	-5.61417	-7.50706	-21.494	-7.00175	-6.9169	-30.9172	-23.5053	-10.8502	-30.8741	-33.2089	14.5025	-15.2546	-38.3687	-12.4122	-10.3655	-10.3748	10.0791	10.2768	-2.91675	9.5958	13.5543	20.5991	16.3175	4.9785	-16.6977	20.0745	9.72125	-5.52547	-5.49932	-5.48857	-6.50016	2.82267	9.7278	-10.0659	2.33489	2.20232	2.74458	2.30675	4.71741
2.23368	6.73639	-10.2598	-4.21693	-2.02465	-24.4703	9.59005	-10.8778	6.16785	-13.6505	-28.7973	-26.9073	-23.1776	-9.33342	-30.1667	-7.0312	-10.8473	-25.2196	24.5949	-2.63873	13.8751	8.94892	22.3437	1.32152	6.48665	3.32004	1.48171	-16.0118	-3.23772	3.85329	-18.5911	2.80531	7.89814	8.59381	-14.1854	-1.61296	6.0142	7.93472	-6.57784	-9.47707	2.55745	-7.38035	-6.93038	-13.5956	-20.4773	-6.03919	-7.33765	-8.61281	-12.059	-15.965
2.28754	-5.00334	-22.0544	-6.46842	-0.498295	-14.0279	-5.94216	-24.5222	-14.0554	-29.4997	-5.56848	-18.9086	-29.2377	-16.322	-24.1647	0.500652	-7.69159	1.74454	9.58096	17.4457	16.853	12.908	0.278122	9.34257	27.8901	20.0546	-6.75562	-22.8381	2.76254	3.29476	-10.1632	19.2603	0.988597	-7.39011	-20.5772	-8.51828	-1.99593	6.69268	-12.6236	-14.7844	-13.1597	-11.048	-14.9438	-16.8166	-13.7267	-11.7045	-9.40154	-17.7214	-10.348	-17.4288
2.36469	28.6663	21.0794	21.2488	0.658142	23.7478	12.5472	-9.79086	-9.07084	-9.40717	-7.03572	-11.1126	-25.8928	-18.3122	-15.7581	-22.8642	-9.76879	-37.4648	4.26184	3.65851	-6.74708	-4.10421	-8.97407	-4.06398	12.4468	23.7559	-13.5275	-25.0959	-17.72	0.121341	-1.74356	16.8844	10.7892	31.3347	13.8778	10.983	-27.8966	35.621	7.14024	5.30424	-2.89621	5.56796	-18.0201	-16.9464	-29.9524	-12.6645	-21.0879	-1.37038	-25.246	-20.8972
2.4479	37.7838	45.7645	13.8888	21.8206	1.33692	9.24575	-16.6265	-4.71845	-10.0359	5.23556	-16.0283	-24.5118	6.61707	-31.8993	-18.6366	-50.4597	-28.7287	-19.3034	1.5494	-19.366	-19.579	9.53896	-5.81232	3.14796	-9.52648	-19.9484	-9.24278	6.63909	14.4837	-0.100819	11.4781	13.1186	24.7824	9.11029	-9.34944	-19.2195	-7.56902	5.55086	-5.71781	12.2896	6.37181	7.52684	-8.05511	-2.4206	-8.19624	-6.04062	-0.71016	-8.73538	-3.01806
2.52949	-19.5488	-7.57044	-4.35544	-2.61667	-24.3516	-11.2444	-31.4023	-29.5722	-18.1934	-18.8428	-28.5413	-23.3988	-5.88848	0.417567	-10.3711	16.6932	2.59576	11.5045	10.228	18.82	31.403	0.0668972	21.3154	10.2137	1.99179	11.4991	-13.6709	-13.3562	2.12525	6.54096	-32.7782	15.5864	2.78564	0.693716	-24.5078	-5.7699	-15.3614	-2.5313	2.17514	2.14046	-3.90047	-14.0819	-6.10655	-8.58332	-4.37522	-2.31268	-22.2661	-7.06568	-4.58941
2.61075	25.8084	6.34674	21.7672	14.565	2.8673	4.52399	2.36018	-7.89065	-27.7703	-6.50474	-8.21296	8.74471	-24.5367	-4.54125	-37.8727	0.57703	10.0112	4.38003	-26.3113	-10.6687	-5.69157	-46.0195	-7.04703	-6.0687	-4.49198	-10.5506	4.86144	-10.8205	-12.1121	12.9941	-8.24887	25.4106	31.7706	-2.48711	2.24913	22.5876	16.1386	8.11072	-2.8436	-6.37034	-13.5016	0.478406	9.71604	-0.138357	4.662	12.4812	1.40259	10.1263	1.38797
2.68985	6.53367	0.472214	-29.3411	-11.5665	-2.22457	-1.48024	-22.1499	-6.29377	-31.8261	-32.602	-13.9571	-22.541	-5.2793	-8.18865	-18.5315	10.309	0.785676	24.0843	12.8847	22.2904	4.91348	-5.52844	-18.413	8.13279	4.73702	6.40462	3.736	-3.80255	-18.3697	7.94241	-3.13916	-2.83459	1.051	-22.5273	14.3523	-9.16243	-3.07352	17.2299	2.64592	8.37524	-9.70902	-11.8076	-3.75594	-8.0808	-7.31867	2.16863	-6.35001	1.3312	-7.75641
2.77335	-5.94373	12.9347	-13.5782	7.8513	-39.2124	-13.4758	-35.514	-14.7614	-18.0378	-8.69892	-31.7981	12.5136	20.7468	-18.7992	0.71303	-6.25502	-8.27613	-7.16463	14.7049	21.2304	20.4039	25.8067	-5.59425	-2.24586	-27.9666	9.29847	-20.458	6.31824	-20.0965	-15.2069	15.5813	13.2917	5.55731	2.06235	13.9225	-20.6933	10.325	-7.68105	-2.28843	-1.65912	2.55609	-4.80044	-0.563061	-7.24242	-1.91413	-1.44245	-7.60229	-9.47452	-9.43358
2.85643	-61.3338	-4.8379	-16.3997	-45.1939	-42.5451	-1.13079	-28.7695	-2.80851	-23.8824	-30.5554	-14.0213	6.56001	-21.4333	12.9352	-13.3089	4.26548	0.313325	24.8141	45.9967	25.9046	10.2125	39.5528	14.8375	9.40027	29.5476	1.44901	-15.0528	-8.00474	-1.49267	-9.58452	-1.77709	-16.0944	0.65306	-11.9377	-9.41121	-18.3241	-25.1895	-14.8231	-1.30508	-5.07424	-3.12965	-16.1844	-14.6785	-15.8743	-1.0335	1.5855	-17.8106	-2.07251	-6.24486
2.93349	21.0354	2.62739	1.25841	13.9312	-7.6166	-9.38531	-23.7873	-10.7141	-29.5124	-22.1855	-42.869	-24.0666	-10.9446	-22.9528	-8.79283	12.653	-2.46582	1.53924	28.2242	14.5395	14.7142	-3.62076	8.31439	7.59343	16.2085	-13.2858	-16.0598	2.80315	-20.0562	8.47849	22.4768	-15.4064	1.03804	17.7632	-10.111	14.2052	-19.2827	-4.35586	6.71298	11.0767	-31.0166	-0.741091	-6.36652	-4.10257	-4.16239	-11.7769	-9.26008	-10.7332	-12.9976
3.01356	27.4066	-6.25554	-1.66325	-14.5834	1.41775	-10.2251	-6.62197	-20.0523	-14.6086	-16.4201	-11.6555	-11.847	-17.8661	-7.33147	-16.7158	20.1562	-6.36626	-11.2719	13.4604	17.1177	24.6265	-7.46996	3.70174	-21.1187	-11.9096	17.3014	13.5888	-20.1304	7.56615	-17.0026	10.5202	1.83407	26.9863	-15.3377	11.0536	0.627582	-5.15842	2.26793	-4.24101	-3.82088	-7.2914	-8.28463	-4.48841	-8.10235	2.2915	-3.24107	-11.9017	-5.97615	-14.447
3.09677	38.919	28.2865	33.9473	2.88703	5.13099	8.77063	-2.90943	9.42913	-10.3294	-14.947	-12.8127	6.28473	-32.2241	-10.1712	-31.0556	-4.92138	-36.3524	-23.9632	-3.18296	-0.684282	-5.77114	-8.25875	8.74583	10.0243	-5.95376	16.8022	-9.53974	-3.82551	-10.3693	-10.8855	3.31908	11.1707	14.8853	7.18549	23.8084	-23.5491	8.47894	4.11534	4.97891	9.24585	18.859	2.53244	-9.6911	-5.43391	-9.07711	-6.70362	-6.2618	-10.0703	-3.5957
3.16557	-1.09715	-7.08278	-5.50074	-6.50057	-9.35133	-23.9413	-35.1665	5.16479	2.6244	-23.9521	-13.4373	-17.4834	-8.03467	-10.7686	-16.7162	-1.68127	-16.5933	11.2532	39.5131	12.4268	10.6553	-1.43488	-7.27	8.87214	14.5001	-3.57225	-24.6999	10.8371	-21.0642	-7.14367	27.1723	-15.7523	8.0093	-20.8064	-7.93243	-15.9073	10.4129	-2.64987	1.28209	10.4699	-1.95559	3.44988	4.12314	6.16688	5.02445	6.97715	1.97835	-5.9755	2.11623
3.21432	8.59908	25.8002	4.22425	-14.7254	-6.66531	8.40578	1.36207	3.67625	-1.6089	-15.2452	-15.6	0.937154	-0.535755	-1.75767	-6.94625	-21.4409	-22.3839	11.2037	-6.02102	2.09269	24.0113	-5.80272	-27.1623	-6.09973	-17.4365	-8.97573	-20.1223	9.03942	-4.68139	3.51273	10.8003	15.4212	11.6004	14.6018	25.8428	-5.72258	-2.32152	2.84177	0.567214	3.57068	3.96157	-2.91554	-13.3818	-0.24316	-2.59557	3.56837	-3.83154	-8.02503	-1.71927
3.2634	-12.7142	-12.7182	17.3503	-5.35475	-26.4629	-7.40978	-6.73835	-21.323	0.918101	-11.3936	10.5611	-9.24378	-3.39139	-20.0288	0.135775	-1.10928	-14.1266	16.266	10.1596	11.7636	37.2042	-5.33257	-6.39561	0.418809	3.82321	3.34175	-3.97292	-19.8645	-18.6389	-16.7254	13.9846	29.8363	12.0836	11.0883	-11.1382	10.6678	-1.40574	-7.98574	-13.4434	-8.42051	0.752743	-21.9688	-11.3307	0.0127337	-2.17788	-11.9389	-18.9228	-18.6725	-9.68527
3.32904	9.1621	1.99602	-23.7528	-3.18362	-47.1277	-29.9369	0.56586	-22.2613	-34.6847	-3.8646	-0.78645	-10.4662	-20.7434	0.574458	-12.2621	-9.54444	1.24264	10.105	9.60429	-1.31269	21.4799	31.3871	-5.85017	19.9319	15.8614	-12.3147	1.38268	-23.0189	-7.08946	5.39313	3.94075	-14.941	-6.33439	-14.3338	-10.5745	2.81904	5.63723	6.65005	-14.5467	-5.18434	-12.4461	-12.7712	-4.28334	-7.23926	-8.38994	-7.77686	-1.06565	-9.2114	3.06837
3.40549	29.0955	11.5907	5.53231	13.0254	-18.7098	-6.50351	1.62181	2.01499	-4.30456	-1.08971	-21.2613	-18.4298	-11.9965	10.4949	9.0825	-4.89663	2.8768	6.88508	-16.5846	-11.712	3.87955	-6.21982	-15.7186	-38.6438	-24.8632	10.7001	-4.59486	-29.2581	-8.62058	6.70632	21.5168	1.43096	8.54969	27.1619	11.9079	-0.200067	20.0219	-5.00862	13.7751	23.852	32.6615	10.7304	2.84043	-8.00159	6.07848	4.50071	8.124	-2.02075	12.011
3.48039	-23.6472	9.35231	-6.26518	-5.76595	-7.33265	-3.98012	-13.5066	-12.8315	-1.12406	-31.7971	-16.7308	-32.6975	-16.1112	-6.89513	-12.8088	15.8055	13.9137	12.8001	30.9671	21.7214	5.53075	3.43485	9.33868	17.8149	-30.1657	-4.54043	-11.7035	-15.2263	8.05159	0.165976	18.4968	6.25614	2.69249	-13.5697	5.4407	-8.28369	17.8903	-13.0656	13.3873	1.34565	-18.7714	-7.51059	-12.0687	1.16031	5.38988	-12.9123	-3.05918	-8.74583	-4.20091
3.56327	2.65714	-20.4412	25.009	-6.9401	-10.3831	-9.46592	1.51768	-19.1924	11.5548	-8.28112	16.7844	-18.3417	1.23615	3.81389	-26.7855	-12.2885	-16.397	23.6948	15.5962	5.22216	-23.3778	6.2433	-5.67262	4.57561	-13.8074	11.954	-15.0628	10.2821	17.9691	10.9866	-4.29368	3.20119	-18.2987	-7.59514	5.51255	12.676	14.0436	-1.24494	2.2721	-10.6727	0.727416	-32.0237	-6.51382	1.67788	-10.4631	-11.0352	-8.80426	-4.96729	-9.0343
3.6494	-0.0239747	-3.29005	4.44582	0.528354	-20.7669	-14.7275	-9.74542	-13.2376	-19.0056	-18.7862	-7.15456	20.4236	4.91182	-21.7574	-9.03947	-5.57099	-2.00057	-8.52691	7.434	1.70884	11.6657	13.113	-21.8379	0.678495	-15.3166	-3.64891	-11.2612	-14.5616	-10.0505	5.86731	14.2443	5.78087	-12.6878	-12.7447	23.7254	6.50799	0.899617	-2.75154	4.94019	-0.387142	5.41796	-17.8259	-10.7767	14.4013	7.23407	16.8085	12.7302	-4.61882	10.3875
3.72713	-21.7896	-12.6379	-12.9313	-19.3525	-10.6493	-0.208298	6.12075	-7.66067	-1.69168	9.30127	-10.8661	-13.7014	-10.8409	-10.3659	11.303	-6.74306	-3.49716	24.318	18.0561	6.85792	19.979	-12.1545	8.7017	-14.0739	8.89003	4.92868	-24.7276	8.90448	-4.38288	-4.57848	28.2712	-7.3538	-4.87472	-6.31517	3.18937	17.2953	-12.4075	-12.2947	-6.82381	-5.43719	-6.53699	-2.87332	-7.37683	-8.17067	3.46381	-17.6337	-17.1817	-16.5287	-23.6156
3.80709	26.2204	21.0334	26.3418	30.7758	25.2358	17.4193	9.38246	5.66301	3.2366	0.773126	7.50963	-24.6459	11.0426	-2.76141	-9.21426	-17.9624	-19.6783	3.36053	-12.6549	-40.4828	2.33845	-27.6864	-41.5442	-18.2682	-57.1073	-17.5777	-25.9506	2.18637	2.94686	2.81398	30.9687	7.97829	15.9384	39.3214	38.5313	17.0616	21.6422	14.8471	32.1588	16.5085	12.688	17.0352	-2.96074	3.80454	19.4902	-5.34075	3.46115	2.55021	16.0167
3.88935	6.76081	12.4081	3.75175	7.76969	-5.46138	8.90508	10.778	-7.54844	0.955122	-9.73049	-1.01503	-35.1072	-0.578478	-14.8598	9.13294	-13.0616	-1.7996	-6.78067	-4.41647	8.72766	-12.2986	21.3243	4.80288	8.0206	1.77319	-7.15778	-23.4019	-5.54417	-19.1187	-7.09861	17.5291	26.353	22.0261	-7.7095	5.32227	19.8436	-4.56829	-2.79794	-6.12373	-0.96684	4.63324	-5.24908	-19.4421	-2.9444	-22.1104	-6.48447	-19.1969	-17.8777	-12.4854
3.97343	-31.4211	-26.0318	0.99408	-20.0198	-23.5066	-11.2939	1.18442	-16.6728	-24.4706	-17.5772	-7.20091	-23.1936	-8.02722	-1.77913	4.05575	7.25438	22.4977	13.6269	16.763	28.6559	34.9067	-1.24017	-19.9962	20.5539	13.1307	-16.9947	-19.9357	0.462541	9.58541	-11.9095	-2.12507	-8.79373	-7.30624	-21.0671	9.01235	-2.112	0.128499	-3.84354	-6.34414	18.6901	5.94221	2.09586	-0.909374	-9.19143	0.94904	3.31087	6.45084	-7.79514	-7.1185
4.06104	-16.945	3.36286	-16.5606	-2.2254	-23.2392	-16.4996	-15.6433	-9.7694	-26.0251	-18.4687	-25.2586	-14.0661	9.91021	-10.3139	-5.66548	15.1304	15.5159	13.0999	6.42426	32.9944	20.0461	-18.1471	-6.95995	12.5754	-6.38038	6.05344	11.2606	2.61423	-18.4218	-12.4565	-3.16972	7.89093	-6.43222	-19.4298	-3.442	3.96948	3.1033	-20.5985	11.1734	-15.9982	6.99229	13.4521	-1.96481	3.28911	9.21458	12.2572	-3.68219	3.96789	2.0261
4.13786	0.616169	21.3729	14.5588	-10.1558	7.1792	2.0107	-5.95627	-12.3083	-24.7104	13.2013	0.447369	-5.7785	-19.4851	3.78729	-15.664	-14.2941	-1.06434	13.518	-4.41551	5.53864	3.48729	-3.24139	-8.44718	-6.11725	-9.2703	-9.14564	-0.338227	5.90332	-5.04865	11.2258	18.2346	17.2371	-1.64458	-3.61804	21.5338	4.49956	1.76619	-16.2994	-5.43135	-15.4401	-6.09072	-11.1677	-27.3211	-9.97416	-1.54379	-9.60637	-14.7039	-7.54115	-10.6932
4.19105	-6.77365	-5.2089	31.6285	0.658627	-3.89471	3.60394	-4.99633	2.25049	-15.4768	-8.06854	-14.5515	-1.98697	-24.7682	5.63283	21.3863	-5.90456	-9.78471	14.6774	-16.878	-11.7424	-16.8898	-1.81203	-25.9792	8.3919	4.79992	-8.25631	2.0698	8.52872	11.1479	9.81775	-11.7196	-10.4506	4.50699	11.9192	1.38452	17.7418	-6.12274	2.82277	2.98691	-34.5166	-13.7701	-6.36561	-10.3195	3.02622	3.48934	3.89402	-19.7617	-3.58714	-5.18091
4.23722	-23.1998	-17.0687	18.4864	9.43033	10.1932	-3.09783	-15.1614	-9.46253	-19.9163	-4.16076	-13.0198	12.1196	-10.7552	-4.00085	-19.481	5.24641	3.59927	29.2591	-5.33767	7.02207	-3.53315	10.2806	-7.23317	18.5278	-14.9704	6.55866	4.34856	-0.309713	-7.48703	-1.697	-4.38385	-8.74805	17.1259	2.98361	12.026	11.0401	-13.2785	1.1743	-3.8003	-7.48364	0.301299	-24.1647	-14.0163	-17.0075	-21.052	-4.61365	-15.1986	-18.743	-15.2563
4.30009	21.8965	0.113705	-27.3492	15.0599	25.1495	10.543	-4.54214	-19.7609	6.01334	-12.4861	6.87489	-4.81781	-12.0872	-9.31247	-22.4531	-15.4704	3.05616	8.12177	5.40673	-3.02768	8.76441	-18.3533	-15.4451	-29.3924	3.01201	-14.6846	-39.4652	3.72486	-23.7125	-0.867428	-3.63853	4.71214	11.0544	16.1876	11.1855	3.62842	26.3359	10.4761	18.7457	26.806	40.7298	21.9941	10.709	6.69881	25.7343	19.3524	9.85008	15.7173	21.5957
4.37853	61.1632	50.3929	60.8529	46.5518	23.0636	25.7856	18.9873	1.12236	7.8705	-0.0651308	15.7313	-1.76322	-4.61608	2.42337	-25.3739	0.991997	-13.1318	-29.2099	-40.4691	-50.4658	-55.5568	-55.546	-41.8125	-30.243	-37.7846	-18.7655	-8.99453	3.23872	11.2593	7.42095	9.69753	37.5407	31.5093	21.3177	34.8296	18.7269	11.515	29.5988	27.8691	23.7313	37.1177	17.6776	14.3561	5.92375	24.6502	20.3906	8.74017	14.6194	17.1518
4.46356	13.649	15.6306	1.86083	-0.423292	11.3052	13.109	4.80797	7.63049	-14.6259	-16.2685	3.16149	-6.5339	-14.4982	3.23438	-0.696002	-1.90734	-15.4893	20.0271	10.8777	-27.9135	-9.02465	-32.7432	-17.8365	-17.9366	-19.5223	-16.4938	-12.1029	-11.876	-1.45425	-8.24697	12.0468	8.37813	-5.76962	18.5221	14.2991	23.7081	12.2419	30.4237	27.8627	22.0049	8.95674	1.54807	16.3101	7.10844	19.2665	17.9205	12.9446	14.2703	5.81663
4.54578	17.2821	-1.45959	2.19277	7.97042	19.3452	27.2076	10.2476	4.01811	-25.3995	16.392	-3.76647	4.78358	18.0663	-3.34929	-17.5789	-6.94717	-34.7684	27.256	-18.303	10.9773	-22.2865	-31.1039	-20.2875	-41.1769	-22.7897	0.651816	-16.7883	-6.19544	16.2694	-12.9075	21.7118	-7.52222	10.1534	11.9103	5.72966	6.51613	13.6703	12.7851	31.451	38.4591	17.6806	19.9494	18.1654	16.9868	11.6524	11.9428	1.14468	6.90811	8.17953
4.62455	27.1336	-11.3969	4.39093	19.4194	-16.2132	-12.4791	4.55857	17.7974	-21.794	-1.71666	3.59729	-31.8672	-31.8107	-3.70747	-16.8805	-4.3537	-6.09103	3.39038	-11.7345	-8.61329	16.1119	5.62192	1.9998	4.71702	-30.4312	-0.393369	7.33527	-24.2925	-7.30586	-9.14924	-4.53354	5.09478	-8.89904	1.47934	8.29862	8.41116	8.56385	10.299	4.76788	-0.926774	27.6067	11.1448	6.26686	2.74331	10.1617	3.74325	6.23022	11.554	8.13322
4.70896	14.4831	-17.4156	20.4008	-2.01827	-19.5138	-12.4406	-8.45116	-28.8541	-30.2669	-11.7665	11.2522	5.83674	-21.9273	10.3747	-6.65175	2.99063	-2.49217	-11.1502	5.55235	22.2031	9.27491	-2.99088	20.681	6.40818	28.1771	4.26679	-21.0986	-15.3441	-15.6147	0.382916	2.13829	12.9653	-6.29701	13.4174	2.09203	-6.06422	-26.9895	-18.8011	-26.6543	-3.87109	25.7124	-0.903855	2.08187	-12.4328	-15.582	-10.2326	-12.498	0.61837	-15.6273
4.99475	5.56803	-21.6035	-1.24512	-5.21606	-14.2634	-2.00614	-2.06515	-19.4398	-13.7678	-15.3312	-21.8436	-28.7058	0.624564	-21.0376	-4.42331	20.3277	20.0232	-9.5136	11.9665	-0.82921	3.60004	9.03849	12.4084	2.69798	30.9036	5.34858	-17.4761	4.5646	-37.5545	-6.59273	5.26538	9.14776	-20.0369	-9.18715	5.58765	0.923758	-13.8829	2.30416	-5.83411	-18.9552	-3.31828	2.53716	6.91947	-6.22915	5.97169	-2.22778	15.3409	8.1601	7.60917
5.73124	30.5936	-0.939532	22.7894	1.28705	-21.604	8.09957	0.642226	-1.90223	4.58797	4.88311	19.3248	23.7047	-0.376966	-9.6506	-10.0472	-22.8655	19.4654	-4.21326	-14.4541	-12.2148	-19.5794	-40.2849	-7.99357	-6.67285	-11.3539	-23.4176	-5.13174	-22.4073	-17.1113	6.01403	15.7666	10.562	14.6268	4.94186	8.41732	30.8935	14.4958	34.4851	0.219746	10.3386	11.4684	-3.45547	4.08765	9.08348	18.4756	12.8771	15.8308	8.3775	18.082
6.72649	37.7356	25.1852	23.1568	20.9862	22.2588	25.2629	28.6667	31.4197	4.83416	13.6787	15.0808	36.3968	-19.6308	-3.72584	-20.967	-7.08335	-7.4256	-31.4506	-3.46893	-14.382	-22.9539	-41.8627	-33.2511	-28.2079	-14.721	-16.427	4.1926	13.71	-1.09604	18.5202	38.2521	5.28904	11.4719	25.1352	16.9037	17.7487	0.241724	17.4511	-11.8815	27.3747	18.9263	-2.78561	-2.80449	10.0821	-1.27828	-10.5821	-19.5228	-16.4764	-19.6466
7.72809	0.441872	7.86322	4.82519	-23.9493	1.15111	-0.966696	22.227	-4.08533	-20.0626	-9.22158	-1.68147	22.3892	-7.34811	-12.6475	-37.5887	-11.931	21.2606	-15.4281	12.1174	22.952	4.32769	7.65208	-21.7114	12.4702	-13.0518	13.6964	-9.73727	-2.7214	15.1919	-20.0873	-1.20238	-7.03934	-4.74833	-5.43826	19.7906	-3.20792	-14.5531	-11.8359	8.56989	3.22185	13.1761	1.07136	4.9594	-9.86883	3.63266	3.2644	-10.0341	1.27209	8.05689
8.72334	-20.8531	-20.9986	-21.3636	-17.2508	-21.8364	-2.80743	-1.14821	-16.0263	-18.5904	-25.8976	-22.6985	13.249	-3.78248	-1.49334	2.33027	2.5339	14.2199	-4.09503	41.599	14.8174	20.1879	37.452	3.57888	-0.94193	-3.05868	16.8189	10.1439	-15.3079	-17.7612	-15.0833	-21.5789	-18.1652	3.48505	-20.9587	-2.76184	9.50688	1.74793	-11.7947	6.5537	-5.08542	-3.22624	-3.06457	4.63941	-10.0297	3.61476	9.92476	3.5097	-1.64198	3.08094
9.71386	-12.1242	-2.64682	-3.85393	9.32138	-15.2658	-7.30406	4.35005	7.77335	-12.8723	-18.1933	24.682	18.086	-3.47507	-8.87296	9.55773	-0.112839	21.8748	22.6677	5.41225	12.6021	-6.01008	19.4067	-30.2008	21.6789	-26.321	9.07143	14.6237	8.31982	3.33803	-7.87508	31.4262	3.05142	20.0917	0.906921	-8.92213	-1.76198	-22.1249	-17.7853	-2.84818	6.10659	-17.3279	-35.1678	-28.8973	-20.2443	-20.7233	-18.9745	-28.9244	-29.004	-12.5609
10.7091	-9.38836	-41.0757	-15.5548	-21.8895	-33.7546	-17.1351	-25.5555	17.4598	-4.89004	-38.8276	-0.0938056	-7.70821	-1.87512	-9.48968	-8.59991	0.192461	37.4985	6.41837	36.6767	25.1612	21.4023	54.1215	20.3786	36.4843	18.725	12.2068	17.2903	-6.49554	4.84368	-13.5952	-2.95853	-18.4102	-18.4197	-8.5277	-19.7474	-27.4121	-39.9082	-29.7151	-22.6287	4.58965	-15.7553	-15.466	-16.5721	-11.6943	-16.4642	-14.6102	-24.2577	-16.9567	-13.14
11.7078	8.82772	-13.7943	-5.33685	-24.3052	1.76374	25.9656	-12.503	-3.24396	3.20634	-42.8078	19.2453	-21.3843	7.52746	-18.9927	-20.1374	-5.79633	15.216	4.99043	-0.175401	27.8194	5.98615	19.5887	21.4934	23.807	11.5395	19.473	20.7078	-8.35723	2.87254	10.5615	-1.5447	11.6414	-17.7579	-35.3551	-13.611	-20.0066	-30.2193	-16.5199	-14.9066	-2.22917	-28.3832	-23.1619	-4.59821	-24.9336	-23.7227	-14.4367	-18.3784	-17.8449	-15.8955
12.7069	-11.9673	-10.6524	-10.4407	0.512501	9.23656	1.99526	5.11188	-2.99438	-1.52318	-4.63886	6.78538	2.41187	17.8929	21.2646	11.3096	-1.94783	14.0413	-0.885127	-18.9893	25.9596	-15.5403	-1.98857	-33.3314	14.0354	-8.51351	-13.9847	-8.02745	-17.0631	3.88399	-13.0911	11.2136	-13.3495	6.52018	13.3247	-2.54403	7.61829	7.16818	5.86387	12.0098	14.7719	16.7042	5.58477	3.76754	-1.85551	5.43983	3.32033	1.51783	-0.969722	7.95749
13.7034	-45.1826	-16.141	-16.0142	-5.87727	-29.4414	5.01636	-27.1351	-22.0486	-26.8605	-12.006	-9.27082	2.57474	27.6408	9.75739	7.29546	5.827	-1.10651	27.3762	27.3311	-0.273855	23.3231	15.4337	27.6499	21.8799	-4.84946	30.3119	26.6616	-13.8488	10.417	-18.7761	26.1901	-11.8815	-15.4685	-29.7855	-31.4886	-29.6532	-28.6264	-31.855	-18.018	-46.4466	-10.878	5.93359	-10.8386	-13.7849	-11.3076	-6.33782	3.99873	-6.91763	-2.04277
14.6907	1.51628	16.6902	25.3716	-5.25893	-5.71006	2.71984	12.5019	-6.24954	-2.37724	-6.17319	15.21	2.72599	8.54862	-3.88296	-2.01126	12.9214	10.6212	2.16531	13.6217	-10.1873	-23.7091	-4.11438	-13.5625	-10.102	-11.0389	-2.80541	-24.1733	8.78776	-1.16884	9.03179	18.9161	24.3409	7.55178	-8.18698	11.2497	12.0829	7.73019	-5.63997	-11.7357	-7.07096	0.848115	5.75137	-7.29731	-11.6711	3.31695	-9.08887	-7.83596	-7.30517	1.39487
15.6723	-12.7464	3.04223	27.9279	8.70012	13.6223	8.68691	26.3657	-6.39481	-0.123413	2.16873	-27.7494	-21.5093	-7.99298	7.75102	-3.12944	-1.23506	15.9755	-8.08133	-5.83488	-22.5397	-29.5965	-13.3536	-3.20314	-7.63943	2.70425	29.4961	-6.81843	-8.67578	-1.17062	-13.2557	19.2035	9.99309	-26.9377	-17.3999	4.93754	-24.9852	-1.0717	12.9432	-4.12661	10.0209	17.6909	5.02517	16.0122	21.2508	21.7283	18.5656	27.0559	35.7537	26.9094
16.6561	-7.69954	-8.18853	9.82607	11.5149	5.66594	-3.31275	5.18211	4.80088	-0.543143	-7.95597	-9.11956	-16.2007	63.8925	-17.2689	-9.41264	-5.81222	5.14568	24.8212	7.76835	-32.5143	-22.266	5.89974	6.54991	-5.98628	8.79208	31.9181	-16.6433	1.85049	4.18545	-0.543634	10.831	0.0397947	-2.82271	-17.8141	-11.3431	-11.7008	13.1864	-13.2147	-15.0027	-21.7083	12.4456	2.91358	5.57364	-9.04778	10.9904	10.6895	-0.789732	1.79523	-7.04214
17.2268	-53.0955	-24.893	-20.4711	-29.842	-8.44991	-12.7066	3.48226	-2.14185	-2.47267	-15.546	-8.30112	-26.0224	38.9455	8.20811	5.69888	1.66497	26.7455	6.11235	11.095	17.6037	42.3341	9.14043	17.1099	48.9574	17.4857	5.2505	-5.89022	10.2875	-40.6702	-20.5892	0.318462	2.92373	-5.66978	-42.0119	-8.76007	-0.29508	-16.5069	-24.2259	-13.9081	-8.32752	-15.5037	-1.73216	-0.500148	0.933416	-2.25782	0.0629925	-14.6741	-5.44455	-1.78262
17.7898	-13.2635	-4.72509	-1.95113	-0.277621	-0.651921	-0.217869	5.73903	-1.13334	-34.2938	-23.7457	-14.2343	-19.826	0.343321	11.4365	14.9617	2.33592	2.90767	19.963	7.6369	7.72613	6.58246	12.6653	2.9364	29.1905	27.7631	18.7551	3.41991	1.27077	-3.63703	-6.76236	-0.158609	-17.6611	-22.5976	-17.2767	-8.73887	-14.1311	-9.96597	0.327143	-9.82857	-15.2899	1.43648	-10.8198	-2.76727	-1.5209	-4.07224	9.3047	-3.58424	-13.163	-8.80473
18.7723	12.654	14.0898	8.83475	-12.772	10.781	14.0636	-14.4555	6.24957	-5.46497	4.63251	-11.6863	8.74968	-0.631534	22.0829	-1.89788	-29.137	-6.76926	-3.03631	-17.6567	-5.24928	-9.54078	31.0217	33.2514	15.5957	5.65755	1.24752	1.7184	1.96215	2.45227	-28.6385	7.01727	10.4048	-3.04423	-7.56965	-1.70266	-23.8407	11.0409	-8.91848	13.0023	-16.9656	-15.6009	-14.2867	-8.75064	-10.7606	-5.64868	-25.4139	-6.89108	-0.952612	-10.6256
19.7637	15.5707	-20.4331	-10.0832	19.4673	16.5443	23.122	7.03664	-5.66259	2.68709	8.32709	-20.6634	-6.75123	-6.83792	-0.197878	-4.86772	-20.0854	12.9899	1.64617	11.3276	-10.4564	12.2605	-16.0739	-19.3208	-3.70669	16.0258	2.10948	-4.12645	7.53198	11.5053	-29.6159	5.61136	10.9064	19.2355	-20.3458	3.21943	-23.7662	5.32597	-10.6853	9.49827	-10.2978	16.6912	-17.5224	3.74258	-3.20289	-2.39545	-2.17247	-2.90953	-13.9291	-1.40541
[truncated: 20 more columns]

## Sheet: Suppl. Fig. 24c
Suppl. Fig. 24c
q_inverse_Angstrom	dS_avg_data_points	errorbars_on_dS_avg_data_points	sim_total	solute_solvent	intra_solute
0.605959	11.4368	2.11904	12.2444	14.5139	-2.26953
0.652823	8.95778	2.11904	6.7518	11.0043	-4.25246
0.699688	5.89421	2.11904	1.90191	7.10738	-5.20547
0.746553	2.60854	2.11904	-2.51695	2.77318	-5.29012
0.793418	-4.45484	2.11904	-6.38148	-1.58038	-4.8011
0.840282	-1.50859	2.11904	-9.41406	-5.37275	-4.04132
0.887147	-8.78126	2.11904	-11.3981	-8.13221	-3.26587
0.934012	-8.5503	2.11904	-12.378	-9.74456	-2.63342
0.980877	-13.2919	2.11904	-12.6174	-10.4225	-2.19496
1.02774	-13.8104	2.39853	-12.4551	-10.5352	-1.9199
1.07461	-15.4428	2.37953	-12.1034	-10.3739	-1.72945
1.12147	-14.3993	2.3631	-11.5008	-9.95656	-1.54426
1.16834	-6.54006	2.3673	-10.3507	-9.03698	-1.31376
1.2152	-10.2836	2.08731	-8.33423	-7.30368	-1.03055
1.26207	-9.97904	2.24503	-5.39149	-4.666	-0.725482
1.30893	-4.44052	2.58758	-1.87662	-1.42822	-0.448398
1.3558	-8.13492	2.63212	1.45088	1.69724	-0.246362
1.40266	-0.364937	2.75451	3.70419	3.84605	-0.141859
1.44952	1.77201	3.01067	4.21987	4.34608	-0.12621
1.49639	3.91151	3.17079	2.83685	2.99797	-0.161118
1.54325	5.86759	3.53996	0.0512845	0.241521	-0.190237
1.59012	1.85847	2.95916	-3.23031	-3.07143	-0.158874
1.63698	-6.34675	2.60453	-5.97954	-5.95259	-0.0269526
1.68385	-5.04161	2.43327	-7.44535	-7.66087	0.215514
1.73071	-7.09716	2.51055	-7.36675	-7.91734	0.550589
1.77758	-7.55593	3.81695	-5.96565	-6.90316	0.937519
1.82444	-9.61578	4.39481	-3.81852	-5.1408	1.32228
1.87131	-6.64957	3.69667	-1.54659	-3.19992	1.65333
1.91817	-5.68386	3.00554	0.386141	-1.50407	1.89021
1.96504	0.967891	3.35276	1.77885	-0.232871	2.01172
2.0119	10.9836	3.3692	2.66491	0.648253	2.01665
2.05877	11.2798	3.48578	3.18706	1.26947	1.91759
2.10563	7.42256	3.5066	3.48893	1.75265	1.73628
2.1525	3.36609	3.4562	3.64624	2.14957	1.49667
2.19936	4.64129	2.79582	3.66506	2.44694	1.21812
2.24623	4.58115	2.71795	3.5264	2.61218	0.914215
2.29309	6.67234	2.82469	3.23614	2.64246	0.593681
2.33996	1.3493	2.4852	2.83722	2.57487	0.262347
2.38682	-0.230985	1.69678	2.39686	2.46998	-0.0731197
2.43369	-1.25244	1.72849	1.97521	2.37782	-0.402613
2.48055	2.33442	1.61472	1.59762	2.30987	-0.71225
2.52741	-0.529793	1.57121	1.25227	2.23708	-0.984813
2.57428	-2.69166	1.52663	0.90514	2.10906	-1.20392
2.62114	-3.87708	1.5089	0.526668	1.88353	-1.35686
2.66801	-1.50454	1.48195	0.108613	1.54522	-1.4366
2.71487	-2.22817	1.25487	-0.330839	1.11439	-1.44523
2.76174	-5.33768	1.29358	-0.757438	0.63512	-1.39256
2.8086	-4.98247	1.28192	-1.13434	0.158807	-1.29315
2.85547	-3.30109	1.03098	-1.43284	-0.268768	-1.16407
2.90233	-2.19552	0.987664	-1.63757	-0.616896	-1.02068
2.9492	-3.28743	0.962836	-1.74296	-0.869618	-0.873337
2.99606	-3.57697	1.01568	-1.75092	-1.02466	-0.726258
3.04293	-2.95129	1.02169	-1.67135	-1.09373	-0.577621
3.08979	-3.82226	1.00675	-1.51861	-1.09695	-0.421661
3.13666	-4.83735	0.792761	-1.31116	-1.05979	-0.25137
3.18352	-3.26043	0.807328	-1.06975	-1.00734	-0.0624117
3.23039	-3.99799	0.804073	-0.810309	-0.955147	0.144838
3.27725	-3.69161	0.793413	-0.541617	-0.905559	0.363942
3.32412	-1.96384	0.894862	-0.266142	-0.84837	0.582228
3.37098	-4.79688	1.04043	0.0151059	-0.76823	0.783336
3.41785	-2.39328	1.01039	0.295586	-0.653695	0.949282
3.46471	-2.91156	1.01741	0.558634	-0.505899	1.06453
3.51158	-2.76672	1.01741	0.779283	-0.339405	1.11869
3.55844	0.246165	1.01741	0.930336	-0.176893	1.10723
3.6053	0.743757	1.01741	0.992819	-0.0403956	1.03321
3.65217	-0.734506	1.01741	0.964156	0.0578808	0.906275
3.69903	-2.49	1.01741	0.857691	0.118094	0.739597
3.7459	-1.28892	1.01741	0.699295	0.150814	0.548481
3.79276	-3.16498	1.01741	0.518689	0.170701	0.347989

## Sheet: Suppl. Fig. 24d
Suppl. Fig. 24d
q_inverse_Angstrom	dS_avg_data_points	errorbars_on_dS_avg_data_points	solute_solvent
0.605959	8.9317	2.14114	12.1847
0.652823	6.85027	2.14114	5.66258
0.699688	4.1442	2.14114	0.625321
0.746553	1.16497	2.14114	-3.47391
0.793418	-5.605	2.14114	-6.91507
0.840282	-2.43663	2.14114	-9.72109
0.887147	-9.63921	2.14114	-11.7869
0.934012	-9.26596	2.14114	-13.0518
0.980877	-13.8225	2.14114	-13.5607
1.02774	-14.2101	2.43919	-13.4523
1.07461	-15.7386	2.41488	-12.8873
1.12147	-14.5717	2.39668	-11.9364
1.16834	-6.47863	2.39944	-10.5529
1.2152	-10.0872	2.12645	-8.64789
1.26207	-9.70138	2.28375	-6.2238
1.30893	-4.16113	2.6311	-3.47408
1.3558	-7.92073	2.66389	-0.813032
1.40266	0.0327017	2.7618	1.24323
1.44952	2.40447	2.99306	2.25652
1.49639	4.68058	3.14628	2.0293
1.54325	6.70502	3.55164	0.732783
1.59012	2.73115	3.02144	-1.19322
1.63698	-5.37138	2.68887	-3.17102
1.68385	-4.34041	2.49621	-4.68155
1.73071	-6.76464	2.41798	-5.41837
1.77758	-7.75324	3.79305	-5.31698
1.82444	-10.3489	4.44984	-4.53854
1.87131	-7.63993	3.79788	-3.34155
1.91817	-6.90117	3.06834	-1.98238
1.96504	-0.2766	3.33644	-0.656777
2.0119	9.76774	3.36411	0.522441
2.05877	10.2635	3.46865	1.50003
2.10563	6.62619	3.51944	2.25158
2.1525	2.7096	3.48534	2.76942
2.19936	4.14609	2.79635	3.05606
2.24623	4.17253	2.69478	3.13294
2.29309	6.37451	2.79026	3.04791
2.33996	1.14034	2.46568	2.85969
2.38682	-0.359859	1.69303	2.62469
2.43369	-1.27129	1.72312	2.38172
2.48055	2.35476	1.61287	2.14281
2.52741	-0.425498	1.57084	1.89868
2.57428	-2.61175	1.5297	1.631
2.62114	-3.8223	1.51544	1.32594
2.66801	-1.46228	1.49131	0.98127
2.71487	-2.2372	1.26004	0.608418
2.76174	-5.36582	1.30069	0.227416
2.8086	-5.02857	1.28674	-0.138475
2.85547	-3.34802	1.0271	-0.466504
2.90233	-2.25334	0.988015	-0.737738
2.9492	-3.38262	0.96369	-0.937575
2.99606	-3.66755	1.01644	-1.05797
3.04293	-3.05317	1.02209	-1.10163
3.08979	-3.92166	1.00517	-1.08022
3.13666	-4.89627	0.795391	-1.01296
3.18352	-3.33675	0.808646	-0.922796
3.23039	-4.09129	0.806039	-0.827856
3.27725	-3.77224	0.796133	-0.737874
3.32412	-2.03963	0.892644	-0.652811
3.37098	-4.88554	1.03647	-0.566425
3.41785	-2.51536	1.00898	-0.471676
3.46471	-3.08669	1.01574	-0.365957
3.51158	-2.95714	1.01574	-0.253039
3.55844	0.0277176	1.01574	-0.141485
3.6053	0.492686	1.01574	-0.0410775
3.65217	-1.01144	1.01574	0.0413373
3.69903	-2.78981	1.01574	0.103408
3.7459	-1.5885	1.01574	0.147065
3.79276	-3.4705	1.01574	0.176799

## Sheet: Suppl. Fig. 25a
Suppl. Fig. 25a
q_inverse_Angstrom	dS_avg_data_points	errorbars_on_dS_avg_data_points	sim_total	solute_solvent	intra_solute
0.605959	28.5958	2.29832	7.03897	9.66902	-2.63005
0.652823	23.7885	2.29832	8.56274	18.7406	-10.1779
0.699688	18.8424	2.29832	7.85865	22.0186	-14.16
0.746553	14.3802	2.29832	5.76437	20.8584	-15.094
0.793418	6.18107	2.29832	3.3942	17.372	-13.9778
0.840282	8.92708	2.29832	1.69222	13.5448	-11.8526
0.887147	3.0297	2.29832	1.1469	10.7503	-9.60343
0.934012	5.54102	2.29832	1.59433	9.38261	-7.78828
0.980877	0.369186	2.29832	2.41493	9.0071	-6.59217
1.02774	-3.20668	2.32778	2.87247	8.78771	-5.91525
1.07461	-6.36225	2.35626	2.53041	8.01929	-5.48887
1.12147	-6.62449	2.46587	1.49108	6.5315	-5.04042
1.16834	-0.714462	2.75428	0.32375	4.71998	-4.39623
1.2152	-5.73919	2.38602	-0.25009	3.28347	-3.53356
1.26207	-6.71001	2.41037	0.185787	2.75007	-2.56428
1.30893	-0.468571	2.11696	1.47455	3.14217	-1.66762
1.3558	-2.89842	2.77125	2.87421	3.88856	-1.01434
1.40266	3.26477	3.41508	3.40985	4.09977	-0.68992
1.44952	0.800006	4.13317	2.36487	3.03483	-0.669968
1.49639	-1.95319	4.17659	-0.331988	0.492945	-0.824933
1.54325	-1.91827	4.06816	-3.94019	-2.9804	-0.959788
1.59012	-7.0721	3.35785	-7.2408	-6.35803	-0.882774
1.63698	-18.6649	3.49132	-8.967	-8.51587	-0.451131
1.68385	-14.8542	3.5323	-8.40322	-8.777	0.373783
1.73071	-14.3166	4.30478	-5.61383	-7.14691	1.53308
1.77758	-7.38097	4.40457	-1.38697	-4.27442	2.88745
1.82444	-3.95535	4.05737	3.06107	-1.18841	4.24948
1.87131	1.18577	3.35381	6.62063	1.18195	5.43868
1.91817	4.03351	3.72491	8.61529	2.30331	6.31198
1.96504	10.9328	4.38649	8.97632	2.18409	6.79223
2.0119	21.3504	3.59848	8.11699	1.24555	6.87144
2.05877	20.0693	3.52936	6.64104	0.0513195	6.58972
2.10563	13.9669	3.26279	5.09224	-0.926885	6.01913
2.1525	9.71274	3.36562	3.77158	-1.46819	5.23978
2.19936	10.2997	3.07025	2.73153	-1.58457	4.31611
2.24623	11.5935	3.08011	1.87441	-1.41833	3.29274
2.29309	11.9671	3.1514	1.07775	-1.1205	2.19826
2.33996	4.51627	2.84606	0.285604	-0.76641	1.05201
2.38682	0.418213	2.28942	-0.480999	-0.358382	-0.122617
2.43369	-2.03393	2.30001	-1.16539	0.122915	-1.28831
2.48055	0.574666	2.05418	-1.72803	0.665132	-2.39316
2.52741	-3.33916	2.02363	-2.17196	1.20033	-3.37229
2.57428	-6.72428	1.88406	-2.53816	1.6246	-4.16276
2.62114	-8.31467	1.64226	-2.86844	1.8461	-4.71454
2.66801	-5.91524	1.60479	-3.17612	1.82219	-4.99831
2.71487	-6.53813	1.42385	-3.43606	1.58243	-5.01849
2.76174	-9.85069	1.51127	-3.59947	1.20966	-4.80913
2.8086	-8.87834	1.5586	-3.6189	0.804539	-4.42344
2.85547	-6.64643	1.12921	-3.47333	0.452738	-3.92607
2.90233	-4.73553	1.15835	-3.17857	0.199005	-3.37757
2.9492	-4.16462	1.2194	-2.77608	0.0456335	-2.82171
2.99606	-4.23636	1.41079	-2.3185	-0.0380112	-2.28049
3.04293	-3.06005	1.40979	-1.85107	-0.0981815	-1.75289
3.08979	-3.84357	1.41549	-1.39773	-0.176039	-1.22169
3.13666	-6.34951	0.806026	-0.958072	-0.295521	-0.662551
3.18352	-5.61089	0.81664	-0.51056	-0.453649	-0.0569103
3.23039	-6.75839	0.80895	-0.024129	-0.623578	0.599449
3.27725	-6.92636	0.820748	0.528987	-0.762135	1.29112
3.32412	-5.53688	1.00808	1.15516	-0.826377	1.98154
3.37098	-7.77022	1.1066	1.83058	-0.78987	2.62045
3.41785	-4.36183	0.911263	2.49821	-0.652388	3.1506
3.46471	-4.64087	0.890572	3.07648	-0.444521	3.521
3.51158	-4.01877	0.890572	3.48115	-0.215099	3.69625
3.55844	-0.95836	0.890572	3.64481	-0.0148228	3.65963
3.6053	0.403841	0.890572	3.5395	0.120388	3.41912
3.65217	-0.133257	0.890572	3.1851	0.180524	3.00457
3.69903	-0.815074	0.890572	2.63686	0.178718	2.45814
3.7459	1.44296	0.890572	1.97241	0.142899	1.82951
3.79276	0.858276	0.890572	1.2707	0.102517	1.16819

[truncated: 1 more sheets: Suppl. Fig. 25b]
