# Supplementary material for: Tracking polar solvation dynamics of a photoexcited organic chromophore with ultrafast X-ray scattering
Source: Nat Commun. 2026 Apr 13;17:5080. doi: 10.1038/s41467-026-71635-1 (PMC13247046; doi:10.1038/s41467-026-71635-1)
Supplement: Supplementary file 3 — Source Data [file 41467_2026_71635_MOESM3_ESM.zip › Source Data/Source Data 6.xlsx]

## Sheet: Suppl. Fig. 30
	a) Ground state		b) Charge transfer		c) Ground state		d) Charge transfer
r (Å)	g(O-Me)	g(O-N)	g(O-Me)	g(O-N)	g(N-Me)	g(N-N)	g(N-Me)	g(N-N)
0.05	0	0	0	0	0	0	0	0
0.15	0	0	0	0	0	0	0	0
0.25	0	0	0	0	0	0	0	0
0.35	0	0	0	0	0	0	0	0
0.45	0	0	0	0	0	0	0	0
0.55	0	0	0	0	0	0	0	0
0.65	0	0	0	0	0	0	0	0
0.75	0	0	0	0	0	0	0	0
0.85	0	0	0	0	0	0	0	0
0.95	0	0	0	0	0	0	0	0
1.05	0	0	0	0	0	0	0	0
1.15	0	0	0	0	0	0	0	0
1.25	0	0	0	0	0	0	0	0
1.35	0	0	0	0	0	0	0	0
1.45	0	0	0	0	0	0	0	0
1.55	0	0	0	0	0	0	0	0
1.65	0	0	0	0	0	0	0	0
1.75	0	0	0	0	0	0	0	0
1.85	0	0	0	0	0	0	0	0
1.95	0	0	0	0	0	0	0	0
2.05	0	0	0	0	0	0	0	0
2.15	0	0	0	0	0	0	0	0
2.25	0	0	0	0	0	0	0	0
2.35	0	0	0	0	0	0	0	0
2.45	0	0	0	0	0	0	0	0
2.55	0	0	0	0	0	0	0	0
2.65	0.0002	0	0.0007	0	0	0	0	0
2.75	0.0069	0.0004	0.0229	0	0	0	0	0.0005
2.85	0.0708	0.0031	0.1879	0	0	0	0	0.0089
2.95	0.3062	0.015	0.704	0	0	0.0006	0	0.0689
3.05	0.755	0.0465	1.5419	0.0003	0.0001	0.0056	0	0.2398
3.15	1.2617	0.105	2.3167	0.0011	0.0014	0.0194	0	0.5454
3.25	1.692	0.1969	2.7867	0.0042	0.0078	0.0512	0.0001	0.8944
3.35	1.9471	0.3065	2.9484	0.0119	0.0295	0.1056	0.0006	1.1491
3.45	2.0178	0.4255	2.8578	0.0243	0.0822	0.1729	0.0021	1.308
3.55	1.903	0.5368	2.544	0.0434	0.1679	0.2475	0.006	1.362
3.65	1.6809	0.6474	2.1199	0.0744	0.2903	0.3348	0.0141	1.3624
3.75	1.4363	0.729	1.7018	0.112	0.4284	0.4125	0.0291	1.3299
3.85	1.2152	0.7742	1.3741	0.1557	0.5476	0.493	0.0495	1.2908
3.95	1.0275	0.8138	1.1097	0.206	0.6664	0.5759	0.08	1.2466
4.05	0.8913	0.8361	0.9348	0.2588	0.7588	0.6507	0.119	1.1901
4.15	0.7785	0.8494	0.8051	0.3169	0.8189	0.715	0.1705	1.1226
4.25	0.6972	0.8543	0.7054	0.3786	0.8526	0.7747	0.2296	1.0804
4.35	0.6323	0.8613	0.6399	0.4419	0.8748	0.8392	0.2983	1.0717
4.45	0.5956	0.8559	0.5898	0.5037	0.8883	0.8996	0.3807	1.1155
4.55	0.565	0.8549	0.5612	0.5744	0.8833	0.9787	0.4646	1.1912
4.65	0.5488	0.8521	0.5351	0.6369	0.8854	1.0322	0.551	1.2219
4.75	0.5345	0.8593	0.5198	0.7082	0.8895	1.0554	0.648	1.2095
4.85	0.5298	0.8559	0.5152	0.7745	0.9005	1.0531	0.7381	1.1383
4.95	0.5327	0.8603	0.5105	0.8438	0.9205	1.0374	0.8335	1.0626
5.05	0.537	0.8621	0.5074	0.915	0.9332	1.008	0.9175	0.9933
5.15	0.5403	0.8679	0.513	0.9811	0.9357	0.9846	0.9948	0.9415
5.25	0.5536	0.8785	0.5208	1.0446	0.936	0.9613	1.0497	0.9029
5.35	0.5639	0.8837	0.5253	1.1216	0.9202	0.9453	1.0911	0.8814
5.45	0.5778	0.9118	0.5416	1.217	0.9072	0.9368	1.1255	0.8726
5.55	0.5963	0.9384	0.5557	1.2699	0.8997	0.9315	1.146	0.873
5.65	0.6099	0.9345	0.5675	1.2636	0.8889	0.9368	1.1528	0.8811
5.75	0.6327	0.9116	0.5819	1.1869	0.8878	0.9547	1.1537	0.8935
5.85	0.6547	0.8731	0.5993	1.0918	0.8887	0.9736	1.1477	0.9108
5.95	0.6734	0.8306	0.6181	1.0056	0.9012	0.9886	1.1432	0.9107
6.05	0.6948	0.7998	0.6413	0.9296	0.9134	1.001	1.1294	0.8906
6.15	0.7247	0.7778	0.6604	0.8878	0.9251	0.9873	1.1199	0.8657
6.25	0.7522	0.7623	0.6887	0.8532	0.9332	0.9728	1.1085	0.8319
6.35	0.7843	0.7648	0.7175	0.8343	0.9405	0.9501	1.0936	0.7968
6.45	0.8157	0.7709	0.7564	0.8194	0.9369	0.9262	1.0772	0.7645
6.55	0.8607	0.7837	0.7921	0.8227	0.9246	0.8993	1.0563	0.7394
6.65	0.8962	0.7995	0.8349	0.8277	0.9147	0.8758	1.0315	0.7223
6.75	0.9441	0.8254	0.8785	0.8315	0.903	0.8592	1.0043	0.7192
6.85	0.9844	0.8495	0.9233	0.8447	0.8894	0.8482	0.9826	0.7207
6.95	1.0292	0.8713	0.9683	0.8519	0.88	0.8459	0.9604	0.7314
7.05	1.0714	0.8948	1.0152	0.8606	0.8715	0.8456	0.9407	0.7505
7.15	1.1016	0.9182	1.0593	0.8763	0.872	0.8532	0.923	0.7719
7.25	1.1278	0.9404	1.0954	0.8802	0.873	0.8712	0.9052	0.7963
7.35	1.1452	0.9587	1.1259	0.8965	0.8788	0.8837	0.8961	0.8258
7.45	1.1422	0.9715	1.139	0.909	0.8911	0.8997	0.8831	0.8583
7.55	1.1322	0.9836	1.1471	0.9227	0.9022	0.9166	0.8781	0.8815
7.65	1.1149	0.9936	1.1371	0.9361	0.9203	0.9286	0.8815	0.917
7.75	1.098	1.0016	1.1237	0.9464	0.9384	0.9469	0.8893	0.9389
7.85	1.0718	1.0059	1.1099	0.9603	0.9569	0.959	0.8979	0.97
7.95	1.0473	1.0099	1.0952	0.9713	0.9759	0.9803	0.913	1.0007
8.05	1.0269	1.0169	1.0754	0.9846	0.9938	0.9947	0.9223	1.0254
8.15	1.0096	1.0204	1.0626	0.995	1.0092	1.0128	0.9464	1.0465
8.25	0.9897	1.0131	1.0472	0.9977	1.0271	1.0252	0.9641	1.0615
8.35	0.9758	1.0072	1.036	1.0014	1.04	1.0309	0.9866	1.0715
8.45	0.9569	1.0009	1.0182	1.0015	1.0511	1.037	1.0063	1.0705
8.55	0.9467	0.9909	1.003	1.0011	1.0608	1.0321	1.028	1.0759
8.65	0.9371	0.9821	0.9896	1.004	1.0644	1.0265	1.0405	1.0652
8.75	0.9297	0.9762	0.9714	0.9989	1.0631	1.0154	1.0464	1.0589
8.85	0.9184	0.9736	0.9578	0.9991	1.0551	1.0046	1.0428	1.0475
8.95	0.9102	0.9639	0.9408	0.9976	1.0454	0.9918	1.0371	1.0356
9.05	0.906	0.9667	0.925	0.9958	1.0321	0.9822	1.0266	1.025
9.15	0.8996	0.963	0.9064	0.9944	1.0221	0.9768	1.0215	1.0148
9.25	0.8955	0.9648	0.8921	0.9975	1.0094	0.9705	1.0102	1.0049
9.35	0.8905	0.9676	0.8784	0.9971	1.0009	0.9647	1.0045	0.9919
9.45	0.8899	0.9703	0.8679	1.002	0.9931	0.9633	1.0011	0.9815
9.55	0.8914	0.9736	0.8596	1.0059	0.9878	0.9619	0.9979	0.9732
9.65	0.892	0.9767	0.8544	1.0133	0.9808	0.9607	0.9964	0.9635
9.75	0.8958	0.9787	0.8546	1.0138	0.9762	0.9598	0.9978	0.9576
9.85	0.9	0.9812	0.8555	1.0177	0.9733	0.9604	0.9969	0.9491
9.95	0.9106	0.983	0.8614	1.0188	0.9704	0.9598	0.9956	0.9413
10.05	0.919	0.9826	0.87	1.0214	0.9692	0.9622	0.9996	0.935
10.15	0.9275	0.9851	0.8767	1.0246	0.9687	0.9602	0.9975	0.9321
10.25	0.9389	0.9867	0.8911	1.0271	0.9658	0.9619	0.9987	0.9285
10.35	0.9495	0.988	0.9013	1.0282	0.9682	0.9635	1.0014	0.9292
10.45	0.959	0.9916	0.9135	1.0276	0.9647	0.9645	1.0018	0.9285
10.55	0.9713	0.9935	0.9276	1.0302	0.9693	0.9699	1.0043	0.9272
10.65	0.9815	0.9914	0.9417	1.0296	0.9685	0.9686	1.0017	0.9276
10.75	0.9902	0.9936	0.9561	1.0241	0.9733	0.974	1.0056	0.9298
10.85	1.0006	0.9949	0.9681	1.0242	0.9771	0.9756	1.0084	0.9327
10.95	1.0047	0.9927	0.9799	1.0186	0.978	0.9794	1.0104	0.9363
11.05	1.0134	0.9918	0.9929	1.018	0.983	0.9813	1.0148	0.9428
11.15	1.0201	0.9902	1.0018	1.016	0.9858	0.9844	1.0224	0.9448
11.25	1.0227	0.9897	1.0146	1.0125	0.9927	0.9869	1.0254	0.9508
11.35	1.0253	0.9911	1.0218	1.0081	0.9946	0.9891	1.0311	0.9532
11.45	1.0298	0.9877	1.0293	1.0066	1.0036	0.9931	1.0316	0.9583
11.55	1.0311	0.9882	1.0356	1.0058	1.0054	0.9957	1.0344	0.9636
11.65	1.0308	0.9892	1.0404	1.0039	1.0079	0.9974	1.0338	0.97
11.75	1.0321	0.99	1.0413	1.004	1.0107	0.9993	1.0292	0.976
11.85	1.0305	0.9931	1.0421	1.0079	1.0105	1.0026	1.0225	0.9822
11.95	1.0299	0.9959	1.0451	1.0098	1.0093	1.0031	1.0162	0.9861
12.05	1.0303	1.0024	1.0451	1.012	1.0093	1.0039	1.0069	0.9944
12.15	1.0271	1.0066	1.0438	1.0202	1.0049	1.0043	0.9977	1.0015
12.25	1.0273	1.013	1.0413	1.0216	1.0049	1.0066	0.9941	1.0032
12.35	1.0283	1.0178	1.0411	1.0283	1.002	1.0084	0.9892	1.0094
12.45	1.0251	1.0226	1.0383	1.0284	1.0012	1.0064	0.9859	1.01
12.55	1.0255	1.0268	1.0379	1.0303	0.9996	1.0046	0.9835	1.0142
12.65	1.0255	1.0305	1.0333	1.0242	0.9982	1.0063	0.9799	1.0155
12.75	1.0238	1.0296	1.0315	1.0173	0.9967	1.0051	0.9829	1.0178
12.85	1.0222	1.0272	1.0298	1.0091	0.9961	1.0092	0.9786	1.0175
12.95	1.0192	1.025	1.0249	1.0028	0.9953	1.0096	0.9789	1.0206
13.05	1.0171	1.0194	1.0232	0.9953	0.9971	1.0103	0.9791	1.0211
13.15	1.0111	1.0151	1.0169	0.9887	0.9961	1.0098	0.9814	1.0245
13.25	1.0087	1.0105	1.0149	0.9868	0.9988	1.0127	0.9821	1.0236
13.35	1.0051	1.0088	1.0091	0.9852	0.9959	1.0151	0.9837	1.0253
13.45	1.0004	1.0055	1.0065	0.984	0.9982	1.0171	0.9856	1.0287
13.55	0.9952	1.0051	1.0028	0.9863	0.9993	1.0194	0.9882	1.027
13.65	0.992	1.0028	0.9972	0.9909	1.0004	1.0193	0.9906	1.0286
13.75	0.9888	1.0037	0.9973	0.9918	1.0003	1.0179	0.9956	1.0261
13.85	0.9883	1.004	0.9952	0.9963	1.0012	1.0206	0.9959	1.0264
13.95	0.9899	1.0046	0.9928	0.9983	1.003	1.0186	1.0005	1.0238
14.05	0.9891	1.0065	0.9922	1.0024	1.0026	1.0194	1.0026	1.0224
14.15	0.9892	1.0063	0.9917	1.0045	1.0041	1.0164	1.0068	1.0172
14.25	0.9904	1.0078	0.9924	1.0078	1.0066	1.0157	1.0079	1.0152
14.35	0.9917	1.0079	0.9931	1.0089	1.0046	1.0125	1.0108	1.0134
14.45	0.9953	1.007	0.9922	1.0118	1.0058	1.0129	1.0114	1.0091
14.55	0.996	1.0099	0.9929	1.0131	1.0088	1.0102	1.014	1.0073
14.65	0.9985	1.0109	0.9941	1.0143	1.0096	1.0092	1.0151	1.0046
14.75	0.9999	1.0087	0.9958	1.0151	1.01	1.0073	1.0163	1.0049
14.85	1.0022	1.0129	0.9976	1.0165	1.0115	1.0057	1.0173	1.0024
14.95	1.0032	1.0094	0.9978	1.018	1.0127	1.0049	1.0184	1.0024
15.05	1.0055	1.0108	0.997	1.0184	1.0121	1.005	1.0168	0.9986
15.15	1.0083	1.0096	1.0002	1.0177	1.0114	1.003	1.0194	0.9978
15.25	1.0101	1.0093	1.0016	1.016	1.0141	1.0036	1.0186	0.9977
15.35	1.011	1.0093	1.0022	1.0161	1.0122	1.0029	1.0181	0.9951
15.45	1.0122	1.0077	1.0041	1.015	1.0134	1.0023	1.0194	0.9968
15.55	1.0133	1.0088	1.0056	1.0141	1.0139	1.0021	1.0155	0.9939
15.65	1.0152	1.0075	1.0071	1.0132	1.0119	1.0006	1.015	0.9958
15.75	1.0172	1.0071	1.0096	1.0122	1.0133	1.0024	1.0165	0.9958
15.85	1.0146	1.0066	1.0104	1.0111	1.0125	1.0016	1.0148	0.9958
15.95	1.0158	1.0074	1.0132	1.011	1.0136	1.0039	1.0125	0.9976
16.05	1.0165	1.0058	1.0147	1.0091	1.01	1.0024	1.0134	0.9973
16.15	1.0167	1.0053	1.0161	1.0075	1.0106	1.003	1.0107	0.9997
16.25	1.0186	1.0058	1.0164	1.0076	1.0099	1.0026	1.0104	1.0011
16.35	1.0166	1.0056	1.0153	1.0069	1.01	1.0041	1.0097	1.0007
16.45	1.0149	1.0044	1.014	1.0031	1.0097	1.0048	1.006	1.0025
16.55	1.0144	1.0052	1.0148	1.0045	1.0072	1.0052	1.0055	1.004
16.65	1.0146	1.0045	1.0141	1.0041	1.0081	1.005	1.005	1.004
16.75	1.014	1.0051	1.0134	1.0039	1.0068	1.0054	1.0057	1.0056
16.85	1.0124	1.0051	1.0126	1.0016	1.0062	1.0064	1.0043	1.0063
16.95	1.0106	1.0044	1.0113	1.0022	1.0077	1.0071	1.0029	1.0075
17.05	1.0087	1.0051	1.0123	1.0011	1.0059	1.0076	1.0033	1.0097
17.15	1.0087	1.0035	1.011	1.0005	1.006	1.0096	1.0031	1.0112
17.25	1.0067	1.005	1.0103	1.0027	1.0062	1.0072	1.0014	1.0122
17.35	1.0053	1.0061	1.01	1.0004	1.0051	1.0096	1.0014	1.0106
17.45	1.0053	1.0046	1.0103	1.0025	1.0043	1.0108	1.0022	1.0119
17.55	1.0029	1.0063	1.0078	1.002	1.0056	1.0122	1.002	1.0131
17.65	1.0032	1.0072	1.0072	1.0034	1.0046	1.0099	1.0016	1.0122
17.75	1.0045	1.0071	1.0073	1.0031	1.0044	1.011	1.0014	1.0133
17.85	1.0032	1.0072	1.0052	1.0049	1.0073	1.0096	1.0007	1.015
17.95	1.0027	1.0086	1.0064	1.0053	1.0052	1.0105	1.0023	1.0135
18.05	1.0041	1.0091	1.0063	1.0055	1.0042	1.0111	1.0027	1.0144
18.15	1.0034	1.0085	1.0048	1.0064	1.0044	1.0114	1.0024	1.0115
18.25	1.0035	1.0103	1.0034	1.0067	1.005	1.0116	1.0037	1.0116
18.35	1.0025	1.01	1.0044	1.0073	1.0068	1.0102	1.0037	1.013
18.45	1.0043	1.0097	1.005	1.0084	1.0061	1.0106	1.0053	1.0115
18.55	1.0051	1.0106	1.003	1.0087	1.0059	1.01	1.0058	1.0106
18.65	1.0044	1.0115	1.0027	1.009	1.0074	1.0079	1.0064	1.0096
18.75	1.0037	1.0106	1.0035	1.0091	1.0067	1.009	1.0072	1.0087
18.85	1.006	1.0126	1.0034	1.0088	1.0068	1.008	1.007	1.0086
18.95	1.0066	1.0094	1.0048	1.0094	1.0055	1.0069	1.0074	1.0073
19.05	1.0065	1.0096	1.0041	1.0096	1.0076	1.0082	1.0078	1.0063
19.15	1.0066	1.0096	1.0042	1.0103	1.0073	1.0081	1.0093	1.0055
19.25	1.0075	1.0096	1.0054	1.0105	1.0072	1.0067	1.0094	1.0059
19.35	1.0065	1.0083	1.0043	1.0105	1.0093	1.0081	1.0101	1.005
19.45	1.0063	1.0088	1.0054	1.0086	1.0092	1.0064	1.0094	1.0058
19.55	1.0081	1.0086	1.0051	1.0094	1.009	1.0069	1.0092	1.0045
19.65	1.0085	1.0093	1.0056	1.01	1.0079	1.0068	1.0112	1.0055
19.75	1.0095	1.008	1.0069	1.0088	1.0087	1.0059	1.0108	1.0048
19.85	1.009	1.0085	1.0068	1.0087	1.0092	1.0057	1.0102	1.0039
19.95	1.0104	1.0068	1.0066	1.0093	1.0092	1.0058	1.0096	1.0032
20.05	1.0092	1.0074	1.0059	1.0083	1.0104	1.0066	1.0107	1.003

## Sheet: Suppl. Fig. 31
	a) CN(O-N)/CN(O-Me)		b) CN(N-Me)/CN(N-N)
r	GS	CT	GS	CT
0.05	nan	nan	nan	nan
0.15	nan	nan	nan	nan
0.25	nan	nan	nan	nan
0.35	nan	nan	nan	nan
0.45	nan	nan	nan	nan
0.55	nan	nan	nan	nan
0.65	nan	nan	nan	nan
0.75	nan	nan	nan	nan
0.85	nan	nan	nan	nan
0.95	nan	nan	nan	nan
1.05	nan	nan	nan	nan
1.15	nan	nan	nan	nan
1.25	nan	nan	nan	nan
1.35	nan	nan	nan	nan
1.45	nan	nan	nan	nan
1.55	nan	nan	nan	nan
1.65	nan	nan	nan	nan
1.75	nan	nan	nan	nan
1.85	nan	nan	nan	nan
1.95	nan	nan	nan	nan
2.05	nan	nan	nan	nan
2.15	nan	nan	nan	nan
2.25	nan	nan	nan	nan
2.35	nan	nan	nan	nan
2.45	nan	nan	nan	nan
2.55	nan	nan	nan	nan
2.65	nan	nan	nan	nan
2.75	0	0	nan	nan
2.85	0.05501	0	nan	0
2.95	0.045775	0	nan	0
3.05	0.047666	0	0	0
3.15	0.05511	9.3e-05	0.014875	0
3.25	0.067098	0.000245	0.051288	0
3.35	0.084133	0.000599	0.107678	4e-05
3.45	0.105218	0.00137	0.189957	0.000183
3.55	0.129881	0.002696	0.305346	0.000528
3.65	0.158264	0.004782	0.440648	0.001288
3.75	0.191323	0.008108	0.58152	0.002792
3.85	0.22882	0.013116	0.716733	0.00551
3.95	0.268855	0.020108	0.829371	0.009765
4.05	0.310768	0.029451	0.91497	0.015981
4.15	0.354176	0.041427	0.977166	0.024654
4.25	0.398336	0.056281	1.01761	0.03635
4.35	0.442808	0.074328	1.03906	0.051479
4.45	0.487407	0.095755	1.04487	0.070152
4.55	0.531503	0.120574	1.03931	0.092493
4.65	0.574549	0.149004	1.02318	0.117966
4.75	0.616496	0.181027	1.00058	0.145912
4.85	0.657508	0.216648	0.978728	0.176635
4.95	0.697377	0.255844	0.961533	0.210488
5.05	0.73562	0.298434	0.950673	0.247762
5.15	0.772217	0.344488	0.945861	0.288311
5.25	0.807236	0.39369	0.945093	0.331487
5.35	0.840746	0.445517	0.946656	0.376228
5.45	0.872484	0.500171	0.94896	0.42127
5.55	0.903111	0.558339	0.950728	0.465797
5.65	0.933101	0.618753	0.951985	0.509018
5.75	0.961168	0.677934	0.952368	0.549996
5.85	0.985336	0.731571	0.951419	0.588123
5.95	1.00421	0.77678	0.949288	0.623048
6.05	1.01752	0.813386	0.946728	0.655039
6.15	1.02595	0.842126	0.944388	0.684781
6.25	1.03015	0.864697	0.943117	0.712843
6.35	1.03076	0.882485	0.943436	0.739784
6.45	1.02885	0.896149	0.945286	0.765865
6.55	1.02521	0.906184	0.94841	0.791118
6.65	1.01995	0.913273	0.952232	0.815352
6.75	1.01343	0.918061	0.95651	0.838186
6.85	1.00614	0.920512	0.960959	0.859122
6.95	0.998313	0.920994	0.965143	0.877955
7.05	0.99003	0.919735	0.968782	0.894603
7.15	0.981334	0.916744	0.971785	0.908815
7.25	0.972756	0.91246	0.974208	0.920558
7.35	0.964692	0.907165	0.975877	0.929861
7.45	0.957292	0.901318	0.976867	0.936861
7.55	0.950953	0.895698	0.977555	0.941604
7.65	0.946024	0.890694	0.977986	0.944458
7.75	0.942596	0.886734	0.978417	0.945847
7.85	0.940558	0.884049	0.978973	0.94619
7.95	0.939831	0.882596	0.979654	0.945764
8.05	0.940361	0.882295	0.980398	0.944609
8.15	0.941982	0.883144	0.981139	0.942929
8.25	0.944457	0.884997	0.981863	0.941152
8.35	0.947425	0.887493	0.982616	0.939646
8.45	0.950604	0.890428	0.983594	0.938572
8.55	0.953988	0.893768	0.984765	0.938231
8.65	0.957418	0.897478	0.986262	0.938631
8.75	0.960679	0.901521	0.988137	0.939755
8.85	0.963812	0.905844	0.99027	0.941454
8.95	0.966978	0.910392	0.99252	0.943406
9.05	0.970116	0.915204	0.994757	0.945482
9.15	0.97321	0.920274	0.996863	0.94754
9.25	0.976337	0.925625	0.998712	0.949566
9.35	0.979479	0.931311	1.00027	0.951539
9.45	0.982728	0.937263	1.0016	0.953502
9.55	0.986035	0.943448	1.0027	0.955596
9.65	0.989293	0.949845	1.00357	0.957785
9.75	0.992494	0.956409	1.00424	0.960085
9.85	0.995576	0.962942	1.00472	0.96253
9.95	0.998476	0.969294	1.00505	0.965105
10.05	1.00108	0.975388	1.00528	0.967791
10.15	1.00329	0.981092	1.0054	0.970628
10.25	1.00517	0.98644	1.00548	0.973523
10.35	1.00672	0.991349	1.00551	0.976392
10.45	1.00789	0.995748	1.00548	0.979254
10.55	1.00878	0.99964	1.00539	0.982056
10.65	1.00937	1.00301	1.00523	0.984827
10.75	1.00958	1.00584	1.00506	0.987507
10.85	1.00949	1.00804	1.0049	0.990071
10.95	1.00917	1.00967	1.00477	0.992565
11.05	1.00863	1.0108	1.00463	0.994946
11.15	1.00788	1.01142	1.00451	0.997187
11.25	1.0069	1.01166	1.00442	0.9994
11.35	1.00579	1.01149	1.0044	1.00157
11.45	1.00467	1.01093	1.00444	1.00366
11.55	1.00346	1.01011	1.00454	1.00567
11.65	1.00218	1.00909	1.00469	1.0075
11.75	1.00096	1.00792	1.00484	1.00913
11.85	0.999796	1.00669	1.00501	1.01047
11.95	0.998736	1.00555	1.00513	1.01145
12.05	0.997823	1.00448	1.00518	1.01208
12.15	0.997069	1.00345	1.0052	1.01232
12.25	0.996519	1.00263	1.00514	1.01211
12.35	0.996164	1.002	1.00499	1.01164
12.45	0.995949	1.00154	1.00476	1.01096
12.55	0.995891	1.00121	1.00449	1.01012
12.65	0.995982	1.00096	1.00425	1.00918
12.75	0.996162	1.00073	1.00398	1.00813
12.85	0.996391	1.00043	1.00368	1.00706
12.95	0.996611	0.999996	1.00333	1.00599
13.05	0.996824	0.999484	1.00292	1.00487
13.15	0.996997	0.998903	1.00252	1.00375
13.25	0.997143	0.998269	1.00214	1.00266
13.35	0.997279	0.997654	1.00176	1.0016
13.45	0.997406	0.997109	1.00134	1.0006
13.55	0.997567	0.996644	1.00086	0.999612
13.65	0.997794	0.996278	1.0004	0.998687
13.75	0.998078	0.996105	0.999945	0.99785
13.85	0.99841	0.99606	0.999536	0.997132
13.95	0.998786	0.996099	0.999133	0.99652
14.05	0.999149	0.996258	0.998766	0.996006
14.15	0.99952	0.996511	0.998438	0.995625
14.25	0.999906	0.996836	0.998156	0.995395
14.35	1.00028	0.997207	0.997966	0.995305
14.45	1.00063	0.9976	0.997828	0.995301
14.55	1.00092	0.998026	0.997715	0.995399
14.65	1.00117	0.998487	0.997675	0.995592
14.75	1.00142	0.998941	0.997714	0.995864
14.85	1.00161	0.999372	0.997794	0.996177
14.95	1.00178	0.999779	0.997927	0.996526
15.05	1.00192	1.00018	0.99811	0.996913
15.15	1.00199	1.0006	0.998299	0.997322
15.25	1.00202	1.00098	0.99849	0.997776
15.35	1.00198	1.00128	0.99871	0.998245
15.45	1.00192	1.00154	0.998933	0.998716
15.55	1.00182	1.00175	0.999156	0.99919
15.65	1.0017	1.00191	0.999397	0.999639
15.75	1.00154	1.00201	0.999634	1.00004
15.85	1.00134	1.00206	0.999856	1.00043
15.95	1.00114	1.00205	1.00007	1.0008
16.05	1.00096	1.00199	1.00026	1.00111
16.15	1.00076	1.00188	1.00042	1.00138
16.25	1.00054	1.00171	1.00056	1.00161
16.35	1.0003	1.00152	1.00069	1.00177
16.45	1.00007	1.00133	1.0008	1.00191
16.55	0.999874	1.00113	1.00088	1.00199
16.65	0.999696	1.00091	1.00093	1.00199
16.75	0.999526	1.00071	1.00096	1.00198
16.85	0.999363	1.00052	1.00098	1.00195
16.95	0.999229	1.00033	1.00097	1.0019
17.05	0.999122	1.00014	1.00096	1.00181
17.15	0.999051	0.999958	1.00093	1.00168
17.25	0.99899	0.999768	1.00087	1.00152
17.35	0.998947	0.999613	1.00081	1.00133
17.45	0.998958	0.99947	1.00075	1.00113
17.55	0.998977	0.999329	1.00064	1.00095
17.65	0.999018	0.999224	1.00052	1.00075
17.75	0.999098	0.999155	1.00041	1.00055
17.85	0.99917	0.999102	1.0003	1.00035
17.95	0.99924	0.999079	1.00022	1.00012
18.05	0.999336	0.999083	1.00015	0.999907
18.15	0.999439	0.999082	1.00005	0.999717
18.25	0.999532	0.999104	0.99993	0.999549
18.35	0.999638	0.99916	0.999819	0.999416
18.45	0.999762	0.999225	0.999739	0.999285
18.55	0.999871	0.999289	0.999679	0.99917
18.65	0.999962	0.999374	0.999615	0.999094
18.75	1.00006	0.999481	0.999584	0.999045
18.85	1.00018	0.999585	0.999568	0.999022
18.95	1.00028	0.99968	0.999547	0.999013
19.05	1.00035	0.999764	0.999534	0.999017
19.15	1.00039	0.999848	0.999525	0.999046
19.25	1.00043	0.999941	0.999522	0.999102
19.35	1.00047	1.00003	0.999527	0.999174
19.45	1.00049	1.00012	0.999548	0.999253
19.55	1.00052	1.00019	0.999586	0.999332
19.65	1.00053	1.00024	0.99963	0.999406
19.75	1.00053	1.00031	0.99966	0.999495
19.85	1.00052	1.00035	0.999695	0.999592
19.95	1.0005	1.00037	0.999747	0.999691
20.05	1.00046	1.0004	0.999803	0.999791

## Sheet: Suppl. Fig. 32
	a) ΔS, Twist and CT		b) ΔS, CT only	c) ΔS, Twist only
r (Å)	intra-solute	solute-solvent	solute-solvent	intra-solute	solute-solvent
0	-0.003187	3270.34	3717.65	-0.025996	-268.989
0.01	0.450612	3266.52	3713.9	0.473216	-269.309
0.02	1.80731	3255.12	3702.67	1.96581	-270.265
0.03	4.05286	3236.2	3684.03	4.4367	-271.844
0.04	7.16403	3209.9	3658.13	7.86096	-274.026
0.05	11.1086	3176.41	3625.12	12.204	-276.782
0.06	15.8459	3135.96	3585.24	17.4221	-280.076
0.07	21.3269	3088.83	3538.76	23.4627	-283.864
0.08	27.4951	3035.35	3485.97	30.2651	-288.096
0.09	34.287	2975.89	3427.22	37.761	-292.714
0.1	41.6328	2910.84	3362.89	45.8753	-297.656
0.11	49.4569	2840.64	3293.38	54.5269	-302.854
0.12	57.6794	2765.74	3219.12	63.6296	-308.236
0.13	66.2161	2686.62	3140.56	73.093	-313.725
0.14	74.98	2603.78	3058.15	82.8231	-319.242
0.15	83.8819	2517.73	2972.37	92.7241	-324.706
0.16	92.8317	2428.99	2883.68	102.698	-330.033
0.17	101.739	2338.05	2792.57	112.648	-335.141
0.18	110.514	2245.45	2699.48	122.477	-339.946
0.19	119.068	2151.69	2604.89	132.089	-344.366
0.2	127.316	2057.24	2509.23	141.392	-348.321
0.21	135.177	1962.6	2412.93	150.296	-351.734
0.22	142.572	1868.23	2316.41	158.718	-354.532
0.23	149.428	1774.54	2220.03	166.577	-356.645
0.24	155.679	1681.96	2124.18	173.8	-358.009
0.25	161.264	1590.86	2029.17	180.32	-358.566
0.26	166.128	1501.59	1935.32	186.077	-358.264
0.27	170.225	1414.48	1842.91	191.021	-357.058
0.28	173.516	1329.8	1752.19	195.107	-354.912
0.29	175.971	1247.82	1663.38	198.301	-351.796
0.3	177.566	1168.75	1576.68	200.575	-347.689
0.31	178.288	1092.77	1492.25	201.912	-342.58
0.32	178.131	1020.05	1410.24	202.304	-336.466
0.33	177.096	950.703	1330.76	201.751	-329.352
0.34	175.195	884.816	1253.91	200.262	-321.254
0.35	172.445	822.449	1179.75	197.854	-312.196
0.36	168.872	763.633	1108.35	194.551	-302.211
0.37	164.509	708.37	1039.73	190.388	-291.34
0.38	159.396	656.637	973.908	185.405	-279.634
0.39	153.579	608.387	910.886	179.647	-267.151
0.4	147.108	563.551	850.649	173.169	-253.955
0.41	140.04	522.039	793.174	166.027	-240.12
0.42	132.435	483.745	738.423	158.284	-225.724
0.43	124.356	448.544	686.354	150.008	-210.85
0.44	115.871	416.297	636.91	141.267	-195.588
0.45	107.048	386.855	590.034	132.133	-180.028
0.46	97.9568	360.057	545.657	122.68	-164.265
0.47	88.6673	335.732	503.708	112.983	-148.398
0.48	79.2501	313.706	464.111	103.114	-132.523
0.49	69.7742	293.796	426.783	93.1478	-116.737
0.5	60.3075	275.819	391.643	83.1559	-101.136
0.51	50.9153	259.59	358.601	73.2079	-85.8155
0.52	41.6604	244.923	327.568	63.3708	-70.8649
0.53	32.602	231.636	298.453	53.708	-56.3707
0.54	23.7954	219.55	271.162	44.279	-42.4144
0.55	15.292	208.491	245.598	35.139	-29.0711
0.56	7.1381	198.291	221.667	26.3384	-16.4092
0.57	-0.624715	188.791	199.272	17.9222	-4.48944
0.58	-7.96015	179.84	178.315	9.93049	6.63555
0.59	-14.8373	171.299	158.702	2.39734	16.9219
0.6	-21.2307	163.039	140.337	-4.6487	26.335
0.61	-27.1204	154.944	123.126	-11.1849	34.8494
0.62	-32.492	146.912	106.978	-17.1942	42.4497
0.63	-37.3367	138.852	91.8055	-22.6655	49.1297
0.64	-41.6505	130.691	77.5229	-27.5929	54.8931
0.65	-45.4351	122.366	64.0497	-31.9761	59.7529
0.66	-48.6964	113.833	51.3097	-35.8197	63.731
0.67	-51.4453	105.059	39.2319	-39.1333	66.8578
0.68	-53.6967	96.0257	27.751	-41.9308	69.1718
0.69	-55.4694	86.7298	16.8079	-44.2303	70.7186
0.7	-56.7856	77.1793	6.34968	-46.0535	71.5502
0.71	-57.6704	67.3947	-3.66976	-47.4252	71.7242
0.72	-58.1515	57.407	-13.2899	-48.3732	71.3027
0.73	-58.2589	47.257	-22.5434	-48.9275	70.3513
0.74	-58.0241	36.9936	-31.4565	-49.12	68.9383
0.75	-57.4798	26.6725	-40.0486	-48.9837	67.1331
0.76	-56.6594	16.3546	-48.3336	-48.5528	65.0056
0.77	-55.5969	6.10407	-56.3195	-47.8619	62.6248
0.78	-54.3259	-4.01269	-64.0092	-46.9454	60.058
0.79	-52.8797	-13.9292	-71.4012	-45.8375	57.3698
0.8	-51.2906	-23.5803	-78.4904	-44.5715	54.621
0.81	-49.59	-32.9038	-85.2687	-43.1796	51.8678
0.82	-47.8075	-41.8415	-91.7256	-41.6925	49.1615
0.83	-45.9712	-50.3409	-97.8494	-40.1392	46.5471
0.84	-44.107	-58.3564	-103.628	-38.5467	44.0638
0.85	-42.2387	-65.8495	-109.048	-36.9397	41.7436
0.86	-40.3878	-72.7902	-114.099	-35.3406	39.6119
0.87	-38.5735	-79.1572	-118.77	-33.7694	37.6872
0.88	-36.8121	-84.9382	-123.054	-32.2433	35.9809
0.89	-35.1178	-90.1299	-126.945	-30.777	34.4977
0.9	-33.502	-94.7375	-130.439	-29.3828	33.2361
0.91	-31.9736	-98.7748	-133.537	-28.07	32.1886
0.92	-30.5391	-102.263	-136.242	-26.8458	31.3421
0.93	-29.2028	-105.23	-138.56	-25.7146	30.6791
0.94	-27.9665	-107.71	-140.5	-24.6789	30.1779
0.95	-26.8304	-109.74	-142.074	-23.7387	29.8139
0.96	-25.7923	-111.363	-143.296	-22.8924	29.5599
0.97	-24.8488	-112.62	-144.182	-22.1363	29.3872
0.98	-23.9947	-113.557	-144.749	-21.4656	29.2667
0.99	-23.2237	-114.216	-145.016	-20.8737	29.1695
1	-22.5283	-114.637	-145.001	-20.3532	29.0676
1.01	-21.9004	-114.858	-144.723	-19.8958	28.935
1.02	-21.3311	-114.912	-144.198	-19.4924	28.7481
1.03	-20.8113	-114.824	-143.445	-19.1338	28.4865
1.04	-20.3317	-114.617	-142.476	-18.8103	28.1334
1.05	-19.8828	-114.303	-141.303	-18.5125	27.6761
1.06	-19.4555	-113.889	-139.937	-18.2309	27.1061
1.07	-19.0413	-113.373	-138.383	-17.9566	26.4194
1.08	-18.6318	-112.749	-136.645	-17.6813	25.6163
1.09	-18.2197	-111.999	-134.724	-17.3972	24.7018
1.1	-17.7981	-111.103	-132.618	-17.0976	23.6849
1.11	-17.3614	-110.034	-130.322	-16.7764	22.5783
1.12	-16.9046	-108.759	-127.828	-16.4287	21.3982
1.13	-16.4239	-107.244	-125.129	-16.0506	20.1638
1.14	-15.9166	-105.451	-122.213	-15.6393	18.8963
1.15	-15.3809	-103.343	-119.069	-15.1931	17.6186
1.16	-14.816	-100.884	-115.687	-14.7114	16.3545
1.17	-14.2224	-98.0381	-112.056	-14.1945	15.1281
1.18	-13.6013	-94.7758	-108.168	-13.6439	13.9626
1.19	-12.9549	-91.0717	-104.015	-13.062	12.8801
1.2	-12.2862	-86.9076	-99.5926	-12.4521	11.9008
1.21	-11.5989	-82.273	-94.9014	-11.8181	11.0422
1.22	-10.8973	-77.1662	-89.9445	-11.1647	10.3186
1.23	-10.1864	-71.5955	-84.7298	-10.4971	9.74077
1.24	-9.47142	-65.5793	-79.2706	-9.82096	9.31539
1.25	-8.75793	-59.1467	-73.5849	-9.14227	9.04489
1.26	-8.05165	-52.3377	-67.6964	-8.46713	8.92725
1.27	-7.35834	-45.2025	-61.6343	-7.80173	8.956
1.28	-6.6837	-37.8015	-55.4328	-7.15219	9.12026
1.29	-6.03323	-30.2044	-49.1313	-6.52442	9.40498
1.3	-5.41212	-22.489	-42.7736	-5.92405	9.79124
1.31	-4.82518	-14.7401	-36.4078	-5.35628	10.2567
1.32	-4.27672	-7.04842	-30.0851	-4.82582	10.7759
1.33	-3.77048	0.491804	-23.8596	-4.33678	11.3215
1.34	-3.30956	7.7839	-17.7869	-3.89261	11.864
1.35	-2.89638	14.7309	-11.9236	-3.49604	12.3732
1.36	-2.53262	21.2374	-6.32611	-3.14903	12.8188
1.37	-2.21916	27.2116	-1.04951	-2.85273	13.1709
1.38	-1.95615	32.5668	3.85315	-2.60746	13.401
1.39	-1.74291	37.2237	8.33209	-2.41275	13.4828
1.4	-1.57799	41.1119	12.3417	-2.26727	13.3926
1.41	-1.4592	44.1711	15.8412	-2.16891	13.1102
1.42	-1.38363	46.3531	18.7961	-2.1148	12.6195
1.43	-1.34768	47.6221	21.178	-2.10135	11.9084
1.44	-1.34713	47.9561	22.9659	-2.12433	10.9702
1.45	-1.37724	47.3475	24.1463	-2.17888	9.80272
1.46	-1.43274	45.8029	24.7136	-2.25967	8.40931
1.47	-1.50801	43.3435	24.6704	-2.3609	6.79841
1.48	-1.59707	40.0048	24.027	-2.47645	4.98357
1.49	-1.69375	35.8357	22.8021	-2.59991	2.98322
1.5	-1.79171	30.898	21.0216	-2.72474	0.820351
1.51	-1.88457	25.265	18.7188	-2.84434	-1.47797
1.52	-1.96603	19.0203	15.9336	-2.9521	-3.88109
1.53	-2.02989	12.2565	12.7118	-3.04158	-6.35546
1.54	-2.07017	5.07298	9.10448	-3.10652	-8.86525
1.55	-2.08121	-2.42537	5.16686	-3.14097	-11.3731
1.56	-2.05772	-10.1304	0.957643	-3.13938	-13.8411
1.57	-1.99487	-17.9324	-3.46212	-3.09662	-16.231
1.58	-1.88832	-25.7222	-8.02994	-3.00812	-18.5058
1.59	-1.73432	-33.3929	-12.683	-2.86984	-20.63
1.6	-1.52971	-40.8418	-17.3588	-2.67842	-22.5703
1.61	-1.27201	-47.972	-21.9968	-2.43113	-24.2966
1.62	-0.959388	-54.694	-26.5385	-2.12596	-25.7822
1.63	-0.590719	-60.9269	-30.9288	-1.76161	-27.0048
1.64	-0.16558	-66.5999	-35.1163	-1.33752	-27.9466
1.65	0.31575	-71.6527	-39.0545	-0.853848	-28.5945
1.66	0.852298	-76.0365	-42.7019	-0.311475	-28.9409
1.67	1.44242	-79.7146	-46.0224	0.288012	-28.983
1.68	2.08383	-82.6623	-48.9857	0.942353	-28.7237
1.69	2.77363	-84.8668	-51.5678	1.64865	-28.1705
1.7	3.50834	-86.3273	-53.7503	2.4034	-27.3363
1.71	4.28399	-87.0541	-55.5212	3.20256	-26.2383
1.72	5.09612	-87.0682	-56.8742	4.04159	-24.8979
1.73	5.93987	-86.4001	-57.8085	4.91553	-23.3403
1.74	6.81004	-85.0892	-58.3288	5.81903	-21.5936
1.75	7.70114	-83.1821	-58.4445	6.74645	-19.6888
1.76	8.60749	-80.7319	-58.1694	7.69192	-17.6584
1.77	9.52324	-77.7966	-57.5212	8.6494	-15.5363
1.78	10.4425	-74.4376	-56.521	9.61277	-13.357
1.79	11.3592	-70.7187	-55.1925	10.5759	-11.1548
1.8	12.2677	-66.7048	-53.5618	11.5326	-8.96313
1.81	13.162	-62.4602	-51.6564	12.4769	-6.81416
1.82	14.0367	-58.0478	-49.5049	13.4029	-4.73808
1.83	14.8863	-53.528	-47.1366	14.3052	-2.76261
1.84	15.7057	-48.9577	-44.5805	15.1782	-0.91259
1.85	16.4902	-44.3895	-41.8655	16.0171	0.790374
1.86	17.2354	-39.871	-39.0197	16.817	2.32822
1.87	17.9372	-35.4444	-36.0698	17.5739	3.68659
1.88	18.5921	-31.1458	-33.0415	18.2838	4.85496
1.89	19.1968	-27.0057	-29.9585	18.9434	5.82667
1.9	19.7487	-23.0482	-26.8429	19.5498	6.59885
1.91	20.2455	-19.2916	-23.715	20.1005	7.17229
1.92	20.6855	-15.7483	-20.5931	20.5936	7.55122
1.93	21.0672	-12.4254	-17.4934	21.0276	7.74309
1.94	21.3899	-9.32504	-14.4306	21.4015	7.75821
1.95	21.6531	-6.44486	-11.4171	21.7146	7.60936
1.96	21.8569	-3.77861	-8.46407	21.9669	7.31147
1.97	22.0015	-1.31682	-5.58076	22.1587	6.88112
1.98	22.0877	0.952589	-2.77516	22.2906	6.33613
1.99	22.1167	3.04364	-0.053983	22.3637	5.69513
2	22.0898	4.97167	2.5772	22.3792	4.97713
2.01	22.0088	6.7527	5.11375	22.3388	4.2011
2.02	21.8755	8.40287	7.55181	22.2444	3.38561
2.03	21.692	9.93796	9.8882	22.098	2.54844
2.04	21.4607	11.3729	12.1203	21.9019	1.70631
2.05	21.1839	12.7213	14.2458	21.6585	0.874601
2.06	20.8641	13.9955	16.2628	21.3702	0.067136
2.07	20.504	15.2058	18.1698	21.0396	-0.703973
2.08	20.1059	16.361	19.9655	20.6692	-1.42844
2.09	19.6726	17.4675	21.6485	20.2617	-2.09788
2.1	19.2066	18.5301	23.218	19.8194	-2.70577
2.11	18.7103	19.5518	24.6732	19.345	-3.24749
2.12	18.1861	20.5337	26.0136	18.8407	-3.72017
2.13	17.6363	21.4754	27.2391	18.3089	-4.12262
2.14	17.063	22.3753	28.3495	17.7516	-4.45519
2.15	16.4684	23.2307	29.3456	17.171	-4.71954
2.16	15.8543	24.0383	30.2279	16.5688	-4.91851
2.17	15.2224	24.7941	30.9979	15.9468	-5.05588
2.18	14.5743	25.4941	31.6574	15.3067	-5.13618
2.19	13.9116	26.1342	32.2086	14.6497	-5.16445
2.2	13.2355	26.7108	32.6544	13.9773	-5.14608
2.21	12.5471	27.2208	32.9982	13.2905	-5.08656
2.22	11.8476	27.6619	33.2439	12.5903	-4.99135
2.23	11.138	28.0325	33.3959	11.8778	-4.86569
2.24	10.4189	28.3323	33.4592	11.1536	-4.7145
2.25	9.69118	28.5619	33.4392	10.4186	-4.54221
2.26	8.95554	28.723	33.3416	9.67327	-4.35274
2.27	8.21257	28.8184	33.1726	8.91834	-4.14941
2.28	7.46288	28.852	32.9384	8.15436	-3.9349
2.29	6.70703	28.8285	32.6456	7.38191	-3.71128
2.3	5.9456	28.7534	32.3006	6.60154	-3.47998
2.31	5.17917	28.633	31.91	5.81387	-3.2419
2.32	4.40837	28.4739	31.4803	5.01953	-2.99739
2.33	3.63386	28.2831	31.0174	4.21923	-2.74637
2.34	2.85638	28.0676	30.5274	3.41374	-2.48842
2.35	2.07672	27.8343	30.0157	2.60392	-2.22286
2.36	1.29577	27.5898	29.4873	1.79073	-1.94884
2.37	0.514497	27.3403	28.9469	0.975226	-1.66547
2.38	-0.266029	27.0913	28.3982	0.158583	-1.37187
2.39	-1.04464	26.8476	27.8448	-0.657917	-1.06732
2.4	-1.82007	26.6129	27.2893	-1.47287	-0.751283
2.41	-2.59096	26.3902	26.7339	-2.28477	-0.423531
2.42	-3.35584	26.1813	26.1802	-3.09199	-0.084162
2.43	-4.11317	25.9869	25.629	-3.8928	0.266336
2.44	-4.8613	25.8068	25.0806	-4.68537	0.627063
2.45	-5.59854	25.6395	24.5351	-5.4678	0.996691
2.46	-6.32313	25.4829	23.9916	-6.23811	1.37347
2.47	-7.03324	25.3336	23.4491	-6.99425	1.75524
2.48	-7.72704	25.1878	22.9063	-7.73416	2.13947
2.49	-8.40266	25.0408	22.3614	-8.45571	2.52331
2.5	-9.05825	24.8875	21.8125	-9.1568	2.90362
2.51	-9.69195	24.7222	21.2577	-9.83534	3.27706
2.52	-10.302	24.5393	20.6948	-10.4893	3.64016
2.53	-10.8865	24.333	20.1218	-11.1166	3.98936
2.54	-11.444	24.0975	19.5367	-11.7153	4.32117
2.55	-11.9727	23.8273	18.9375	-12.2836	4.63215
2.56	-12.4712	23.5174	18.3227	-12.8197	4.91904
2.57	-12.9381	23.1631	17.6907	-13.3221	5.17884
2.58	-13.3723	22.7604	17.0403	-13.7894	5.40883
2.59	-13.7725	22.306	16.3706	-14.2201	5.6067
2.6	-14.1379	21.7971	15.681	-14.6132	5.7705
2.61	-14.4678	21.2321	14.9713	-14.9677	5.89878
2.62	-14.7616	20.61	14.2414	-15.283	5.99053
2.63	-15.0189	19.9306	13.4917	-15.5584	6.04527
2.64	-15.2396	19.1947	12.7229	-15.7938	6.063
2.65	-15.4236	18.4037	11.9359	-15.9889	6.04422
2.66	-15.5711	17.56	11.1321	-16.1439	5.98992
2.67	-15.6825	16.6664	10.3128	-16.2592	5.90153
2.68	-15.7585	15.7266	9.47975	-16.3353	5.78091
2.69	-15.7998	14.7448	8.6349	-16.3729	5.63029
2.7	-15.8072	13.7255	7.7803	-16.3729	5.45223
2.71	-15.782	12.6738	6.91814	-16.3366	5.24957
2.72	-15.7253	11.5949	6.05073	-16.2652	5.02537
2.73	-15.6386	10.4944	5.18044	-16.1602	4.78283
2.74	-15.5233	9.37801	4.30973	-16.0232	4.52528
2.75	-15.381	8.2513	3.44105	-15.856	4.25607
2.76	-15.2134	7.11996	2.57689	-15.6604	3.97853
2.77	-15.0223	5.98952	1.71971	-15.4382	3.69595
2.78	-14.8095	4.86537	0.871973	-15.1917	3.41145
2.79	-14.5769	3.75268	0.036077	-14.9227	3.12803
2.8	-14.3262	2.65634	-0.785611	-14.6334	2.84846
2.81	-14.0593	1.58097	-1.59078	-14.326	2.57527
2.82	-13.778	0.530847	-2.37721	-14.0023	2.31074
2.83	-13.4842	-0.490084	-3.14271	-13.6646	2.05683
2.84	-13.1794	-1.47824	-3.88521	-13.3147	1.81522
2.85	-12.8654	-2.4304	-4.6027	-12.9547	1.58727
2.86	-12.5436	-3.34372	-5.29327	-12.5863	1.37401
2.87	-12.2156	-4.2157	-5.95513	-12.2113	1.17617
2.88	-11.8825	-5.04421	-6.58657	-11.8312	0.994169
2.89	-11.5457	-5.82747	-7.18602	-11.4476	0.828129
2.9	-11.206	-6.56405	-7.75202	-11.0618	0.677896
2.91	-10.8645	-7.25285	-8.28327	-10.6749	0.543056
2.92	-10.5219	-7.89308	-8.77861	-10.2881	0.42296
2.93	-10.1788	-8.48427	-9.23703	-9.90206	0.316752
2.94	-9.83564	-9.02627	-9.65773	-9.51761	0.223391
2.95	-9.4927	-9.5192	-10.0401	-9.13524	0.141679
2.96	-9.15015	-9.96348	-10.3836	-8.75534	0.070298
2.97	-8.80801	-10.3598	-10.6882	-8.37811	0.00783
2.98	-8.46616	-10.7091	-10.9537	-8.00362	-0.047208
2.99	-8.12433	-11.0126	-11.1805	-7.63178	-0.09634
3	-7.78218	-11.2719	-11.369	-7.26239	-0.141096
3.01	-7.43924	-11.4885	-11.5198	-6.89508	-0.182993
3.02	-7.09495	-11.6644	-11.634	-6.52941	-0.223506
3.03	-6.74869	-11.8018	-11.7127	-6.16482	-0.264041
3.04	-6.39976	-11.903	-11.7573	-5.80068	-0.30592
3.05	-6.04742	-11.9704	-11.7693	-5.43629	-0.350355
3.06	-5.69093	-12.0068	-11.7506	-5.07088	-0.398432
3.07	-5.32949	-12.0147	-11.703	-4.70369	-0.451095
3.08	-4.96234	-11.9972	-11.6288	-4.3339	-0.509133
3.09	-4.58874	-11.957	-11.5301	-3.96072	-0.573166
3.1	-4.20798	-11.897	-11.4093	-3.58336	-0.64364
3.11	-3.8194	-11.8202	-11.2687	-3.20109	-0.720815
3.12	-3.42243	-11.7292	-11.1107	-2.8132	-0.804769
3.13	-3.01655	-11.6268	-10.9378	-2.41908	-0.89539
3.14	-2.60137	-11.5155	-10.7522	-2.01818	-0.99238
3.15	-2.1766	-11.3977	-10.5563	-1.61005	-1.09526
3.16	-1.74205	-11.2755	-10.3523	-1.19436	-1.20338
3.17	-1.29769	-11.1508	-10.1422	-0.770887	-1.31593
3.18	-0.843608	-11.0251	-9.92795	-0.339536	-1.43193
3.19	-0.380029	-10.8998	-9.7112	0.099653	-1.55028
3.2	0.092667	-10.7758	-9.49348	0.546495	-1.66976
3.21	0.573953	-10.6538	-9.27607	1.00066	-1.78904
3.22	1.06315	-10.534	-9.06004	1.46169	-1.90672
3.23	1.55945	-10.4165	-8.84621	1.92895	-2.02135
3.24	2.06187	-10.3008	-8.63517	2.40167	-2.13143
3.25	2.56931	-10.1863	-8.42727	2.87896	-2.23547
3.26	3.08053	-10.072	-8.22267	3.35977	-2.33201
3.27	3.59418	-9.95675	-8.02129	3.84291	-2.41961
3.28	4.10876	-9.83912	-7.82288	4.32711	-2.49694
3.29	4.6227	-9.71754	-7.62701	4.81093	-2.56272
3.3	5.13432	-9.5903	-7.43312	5.29289	-2.61585
3.31	5.64188	-9.45564	-7.24052	5.77138	-2.65531
3.32	6.14354	-9.31177	-7.04847	6.24473	-2.6803
3.33	6.63744	-9.15694	-6.85612	6.7112	-2.69017
3.34	7.12169	-8.98949	-6.66265	7.16902	-2.68446
3.35	7.59435	-8.80789	-6.46721	7.61638	-2.66293
3.36	8.05351	-8.6108	-6.269	8.05145	-2.62554
3.37	8.49727	-8.39711	-6.06726	8.47242	-2.57248
3.38	8.92374	-8.16596	-5.86134	8.87748	-2.50414
3.39	9.33111	-7.9168	-5.65067	9.26487	-2.42113
3.4	9.71759	-7.64939	-5.43485	9.63286	-2.32424
3.41	10.0815	-7.36383	-5.21356	9.97981	-2.21448
3.42	10.4213	-7.06057	-4.98666	10.3041	-2.09302
3.43	10.7354	-6.74036	-4.75416	10.6044	-1.96116
3.44	11.0224	-6.40434	-4.51623	10.8791	-1.82038
3.45	11.2812	-6.05393	-4.27318	11.1271	-1.67223
3.46	11.5107	-5.69085	-4.02548	11.3473	-1.51834
3.47	11.7097	-5.31707	-3.77374	11.5386	-1.36043
3.48	11.8776	-4.9348	-3.51866	11.7003	-1.20022
3.49	12.0137	-4.54642	-3.2611	11.8315	-1.03942
3.5	12.1175	-4.15445	-3.00196	11.9318	-0.879723
3.51	12.1887	-3.76148	-2.74224	12.0008	-0.722766
3.52	12.2271	-3.37015	-2.48299	12.0383	-0.570096
3.53	12.2328	-2.98307	-2.22528	12.0442	-0.423151
3.54	12.2058	-2.60279	-1.97017	12.0186	-0.283244
3.55	12.1466	-2.23175	-1.71873	11.9617	-0.15154
3.56	12.0557	-1.87221	-1.47197	11.8741	-0.02904
3.57	11.9336	-1.52625	-1.23088	11.7562	0.083428
3.58	11.7811	-1.1957	-0.996349	11.6088	0.185219
3.59	11.5993	-0.882126	-0.769191	11.4327	0.275874
3.6	11.389	-0.586808	-0.550127	11.2288	0.35512
3.61	11.1515	-0.310723	-0.339771	10.9982	0.422872
3.62	10.8881	-0.054533	-0.138625	10.7422	0.47922
3.63	10.6	0.181416	0.052924	10.462	0.524422
3.64	10.2888	0.397086	0.234603	10.159	0.558895
3.65	9.95585	0.592734	0.406255	9.83461	0.583194
3.66	9.60282	0.768901	0.567831	9.4903	0.597999
3.67	9.23128	0.926378	0.719386	9.12764	0.604095
3.68	8.84286	1.06618	0.861067	8.74822	0.602352
3.69	8.43922	1.18953	0.993108	8.35363	0.593705
3.7	8.02202	1.2978	1.11582	7.94548	0.579132
3.71	7.59293	1.39246	1.22957	7.52541	0.559633
3.72	7.15359	1.47511	1.33477	7.095	0.536213
3.73	6.70562	1.54735	1.4319	6.65586	0.50986
3.74	6.25062	1.61082	1.52142	6.20953	0.48153
3.75	5.79013	1.6671	1.60385	5.75754	0.45213
3.76	5.32565	1.71772	1.67967	5.30136	0.422503
3.77	4.85862	1.76412	1.7494	4.84242	0.393421
3.78	4.39043	1.80764	1.81351	4.38208	0.365573
3.79	3.92239	1.84943	1.87248	3.92163	0.339557
3.8	3.45574	1.89055	1.92674	3.46232	0.31588
3.81	2.99167	1.93183	1.9767	3.0053	0.294951
3.82	2.53126	1.97398	2.02274	2.55168	0.277086
3.83	2.07555	2.0175	2.06521	2.10246	0.262507
3.84	1.62548	2.06273	2.10442	1.6586	0.251348
3.85	1.18191	2.10986	2.14065	1.22096	0.24366
3.86	0.745659	2.15889	2.17415	0.790356	0.239417
3.87	0.317449	2.20972	2.20516	0.36751	0.238526
3.88	-0.102056	2.26212	2.23387	-0.046909	0.240834
3.89	-0.51226	2.31575	2.26046	-0.452299	0.24614
3.9	-0.912623	2.37019	2.28509	-0.848116	0.254202
3.91	-1.30266	2.42496	2.30792	-1.23387	0.264745
3.92	-1.68195	2.47958	2.32909	-1.60913	0.277474
3.93	-2.0501	2.53349	2.34872	-1.9735	0.292082
3.94	-2.40676	2.58619	2.36694	-2.32662	0.308253
3.95	-2.75164	2.63718	2.38388	-2.6682	0.325675
3.96	-3.08445	2.686	2.39967	-2.99794	0.344043
3.97	-3.40495	2.73225	2.4144	-3.31559	0.363065
3.98	-3.71291	2.77559	2.4282	-3.62092	0.382466
3.99	-4.00813	2.81575	2.44118	-3.91371	0.401988
4	-4.29041	2.85253	2.45345	-4.19377	0.421399
4.01	-4.55957	2.88582	2.4651	-4.46092	0.440486
4.02	-4.81545	2.9156	2.47622	-4.71498	0.459064
4.03	-5.05788	2.94188	2.48689	-4.95578	0.476966
4.04	-5.28671	2.96478	2.49716	-5.18316	0.49405
4.05	-5.50177	2.98446	2.5071	-5.39697	0.510194
4.06	-5.70292	3.00113	2.51671	-5.59704	0.525293
4.07	-5.89002	3.01504	2.526	-5.78324	0.53926
4.08	-6.06292	3.02646	2.53497	-5.95541	0.552023
4.09	-6.22149	3.03569	2.54356	-6.11342	0.563521
4.1	-6.3656	3.04301	2.55171	-6.25715	0.573705
4.11	-6.49513	3.0487	2.55935	-6.38646	0.582533
4.12	-6.60998	3.053	2.56636	-6.50126	0.589971
4.13	-6.71005	3.05615	2.57261	-6.60145	0.59599
4.14	-6.79527	3.05831	2.57797	-6.68696	0.600568
4.15	-6.8656	3.05963	2.58227	-6.75775	0.603683
4.16	-6.92101	3.06017	2.58535	-6.81378	0.60532
4.17	-6.9615	3.05997	2.58704	-6.85506	0.605466
4.18	-6.98711	3.05898	2.58715	-6.88164	0.604111
4.19	-6.99792	3.05711	2.58551	-6.89359	0.60125
4.2	-6.99404	3.05422	2.58195	-6.89103	0.596881
4.21	-6.97564	3.05011	2.57631	-6.87412	0.591005
4.22	-6.94291	3.04456	2.56845	-6.84307	0.583628
4.23	-6.89612	3.03728	2.55824	-6.79815	0.574763
4.24	-6.83556	3.02797	2.54556	-6.73966	0.564424
4.25	-6.76162	3.01633	2.53034	-6.66798	0.552633
4.26	-6.67469	3.00202	2.5125	-6.58352	0.539415
4.27	-6.57525	2.98472	2.49201	-6.48676	0.5248
4.28	-6.46384	2.96412	2.46886	-6.37825	0.508819
4.29	-6.34103	2.93992	2.44304	-6.25857	0.491511
4.3	-6.20746	2.91184	2.4146	-6.12837	0.472914
4.31	-6.06382	2.87965	2.38358	-5.98836	0.453068
4.32	-5.91086	2.84316	2.35005	-5.83928	0.432014
4.33	-5.74936	2.80221	2.31409	-5.68192	0.409792
4.34	-5.58014	2.75671	2.2758	-5.51714	0.386441
4.35	-5.40409	2.70658	2.23526	-5.34581	0.361999
4.36	-5.22209	2.65182	2.19259	-5.16885	0.336502
4.37	-5.03508	2.59249	2.14789	-4.9872	0.309982
4.38	-4.84401	2.52867	2.10125	-4.80182	0.282468
4.39	-4.64985	2.46048	2.05276	-4.61369	0.25399
4.4	-4.45357	2.38812	2.0025	-4.4238	0.224573
4.41	-4.25615	2.31178	1.95054	-4.23314	0.194245
4.42	-4.05855	2.2317	1.89694	-4.0427	0.163032
4.43	-3.86175	2.14814	1.84173	-3.85344	0.130963
4.44	-3.66667	2.06139	1.78494	-3.66631	0.098074
4.45	-3.47422	1.97173	1.72657	-3.48224	0.064404
4.46	-3.28528	1.87946	1.66663	-3.3021	0.030004
4.47	-3.10068	1.78488	1.6051	-3.12674	-0.005066
4.48	-2.92119	1.68827	1.54197	-2.95694	-0.040732
4.49	-2.74755	1.58994	1.4772	-2.79344	-0.076904
4.5	-2.58042	1.49015	1.41078	-2.63689	-0.113477
4.51	-2.42039	1.38916	1.34268	-2.48791	-0.150326
4.52	-2.26797	1.28723	1.27288	-2.34701	-0.187306
4.53	-2.12363	1.18458	1.20139	-2.21463	-0.224253
4.54	-1.98772	1.08143	1.12821	-2.09115	-0.260981
4.55	-1.86053	0.977991	1.05337	-1.97682	-0.297288
4.56	-1.74224	0.87444	0.976924	-1.87184	-0.332951
4.57	-1.63297	0.770959	0.898944	-1.7763	-0.367733
4.58	-1.53273	0.667719	0.81953	-1.69021	-0.401384
4.59	-1.44145	0.564881	0.738809	-1.61348	-0.433645
4.6	-1.35899	0.462603	0.656933	-1.54595	-0.464249
4.61	-1.28509	0.361041	0.57408	-1.48734	-0.49293
4.62	-1.21945	0.260354	0.490453	-1.43732	-0.519427
4.63	-1.16165	0.160699	0.406274	-1.39545	-0.543487
4.64	-1.11122	0.062237	0.321784	-1.36123	-0.564872
4.65	-1.06762	-0.034865	0.237237	-1.33408	-0.583365
4.66	-1.03024	-0.130437	0.152896	-1.31336	-0.598772
4.67	-0.998414	-0.224309	0.069027	-1.29837	-0.610934
4.68	-0.971425	-0.316304	-0.014105	-1.28835	-0.619723
4.69	-0.948511	-0.406249	-0.096245	-1.28249	-0.625053
4.7	-0.928876	-0.493973	-0.177151	-1.27996	-0.626879
4.71	-0.911694	-0.579311	-0.256599	-1.27988	-0.625201
4.72	-0.896118	-0.662105	-0.334393	-1.28136	-0.620066
4.73	-0.881291	-0.742213	-0.410365	-1.2835	-0.611567
4.74	-0.86635	-0.819508	-0.484378	-1.28538	-0.599843
4.75	-0.850438	-0.893886	-0.556337	-1.28608	-0.58508
4.76	-0.832709	-0.965265	-0.626182	-1.28472	-0.5675
4.77	-0.812339	-1.03359	-0.693894	-1.28042	-0.547368
4.78	-0.788533	-1.09884	-0.759496	-1.27233	-0.524979
4.79	-0.760529	-1.16103	-0.823049	-1.25964	-0.500654
4.8	-0.727612	-1.22019	-0.884652	-1.24157	-0.474738
4.81	-0.689113	-1.27641	-0.944438	-1.2174	-0.447585
4.82	-0.644421	-1.32979	-1.00257	-1.18648	-0.419559
4.83	-0.592984	-1.38049	-1.05923	-1.14821	-0.391019
4.84	-0.534318	-1.42868	-1.11463	-1.10204	-0.362316
4.85	-0.468008	-1.47456	-1.16898	-1.04751	-0.333785
4.86	-0.393712	-1.51836	-1.22251	-0.984253	-0.305733
4.87	-0.311168	-1.56031	-1.27543	-0.911943	-0.278441
4.88	-0.220187	-1.60067	-1.32795	-0.830359	-0.252149
4.89	-0.120666	-1.6397	-1.38026	-0.739356	-0.227057
4.9	-0.012578	-1.67765	-1.43253	-0.638873	-0.203322
4.91	0.104022	-1.71478	-1.48489	-0.528933	-0.18105
4.92	0.228998	-1.7513	-1.53744	-0.409639	-0.160298
4.93	0.362138	-1.78743	-1.59022	-0.281178	-0.141074
4.94	0.503153	-1.82333	-1.64325	-0.143816	-0.123338
4.95	0.651681	-1.85914	-1.69649	0.002106	-0.107005
4.96	0.807292	-1.89496	-1.74982	0.156173	-0.091946
4.97	0.969488	-1.93082	-1.80312	0.317902	-0.077997
4.98	1.13771	-1.96672	-1.85618	0.486743	-0.064963
4.99	1.31135	-2.0026	-1.90875	0.662089	-0.052623
5	1.48974	-2.03833	-1.96054	0.843277	-0.040742
5.01	1.67216	-2.07374	-2.01122	1.02959	-0.029074
5.02	1.85788	-2.1086	-2.06041	1.22029	-0.017373
5.03	2.0461	-2.14263	-2.10772	1.41457	-0.0054
5.04	2.23603	-2.1755	-2.15273	1.61161	0.007067
5.05	2.42684	-2.20682	-2.19499	1.81058	0.020228
5.06	2.61767	-2.23621	-2.23407	2.0106	0.034254
5.07	2.80769	-2.26322	-2.26953	2.21081	0.049277
5.08	2.99604	-2.28739	-2.30093	2.41034	0.065392
5.09	3.18188	-2.30826	-2.32787	2.6083	0.082645
5.1	3.36437	-2.32536	-2.34996	2.80384	0.101038
5.11	3.54271	-2.33823	-2.36683	2.9961	0.120521
5.12	3.7161	-2.34642	-2.37819	3.18425	0.140998
5.13	3.88377	-2.34953	-2.38376	3.3675	0.162323
5.14	4.04499	-2.34717	-2.38333	3.54506	0.184307
5.15	4.19907	-2.33902	-2.37672	3.7162	0.20672
5.16	4.34535	-2.32479	-2.36382	3.88022	0.229299
5.17	4.48322	-2.30425	-2.34459	4.03647	0.251747
5.18	4.61213	-2.27726	-2.31901	4.18433	0.273751
5.19	4.73156	-2.24373	-2.28715	4.32324	0.294979
5.2	4.84105	-2.20363	-2.24911	4.4527	0.315097
5.21	4.94021	-2.15701	-2.20506	4.57225	0.333771
5.22	5.02867	-2.104	-2.15519	4.6815	0.350677
5.23	5.10616	-2.0448	-2.09976	4.7801	0.365514
5.24	5.17244	-1.97966	-2.03904	4.86777	0.378004
5.25	5.22733	-1.9089	-1.97336	4.94428	0.387903
5.26	5.27072	-1.8329	-1.90305	5.00946	0.39501
5.27	5.30252	-1.75209	-1.82846	5.06319	0.399164
5.28	5.32275	-1.66694	-1.74997	5.10542	0.400258
5.29	5.33143	-1.57794	-1.66797	5.13613	0.398234
5.3	5.32866	-1.48562	-1.58282	5.15538	0.393086
5.31	5.31459	-1.39053	-1.49491	5.16326	0.384865
5.32	5.2894	-1.29322	-1.40461	5.15991	0.373671
5.33	5.25331	-1.19424	-1.31228	5.14552	0.359654
5.34	5.20662	-1.09413	-1.21828	5.12033	0.343011
5.35	5.14961	-0.993404	-1.12294	5.08461	0.32398
5.36	5.08264	-0.892568	-1.02656	5.03866	0.302832
5.37	5.00609	-0.792086	-0.929454	4.98282	0.27987
5.38	4.92036	-0.692388	-0.831897	4.91746	0.255416
5.39	4.82587	-0.593864	-0.734151	4.84299	0.229807
5.4	4.72308	-0.49686	-0.63646	4.75982	0.203388
5.41	4.61245	-0.401678	-0.539054	4.6684	0.176501
5.42	4.49446	-0.30857	-0.442146	4.56918	0.149481
5.43	4.36962	-0.217744	-0.345939	4.46263	0.122647
5.44	4.23842	-0.129365	-0.250625	4.34924	0.096295
5.45	4.10136	-0.043551	-0.156386	4.2295	0.070696
5.46	3.95896	0.039617	-0.063401	4.10391	0.046089
5.47	3.81173	0.120093	0.02816	3.97295	0.022675
5.48	3.66016	0.197864	0.118126	3.83711	0.000621
5.49	3.50476	0.272944	0.206331	3.6969	-0.019949
5.5	3.34602	0.345366	0.292608	3.5528	-0.038949
5.51	3.18441	0.41518	0.376793	3.40527	-0.056332
5.52	3.02041	0.482448	0.458721	3.25479	-0.072087
5.53	2.85446	0.547236	0.538228	3.1018	-0.086239
5.54	2.68701	0.609612	0.615154	2.94673	-0.09884
5.55	2.51846	0.669641	0.68934	2.79002	-0.109971
5.56	2.34922	0.727379	0.760633	2.63206	-0.119731
5.57	2.17966	0.782874	0.828886	2.47323	-0.128238
5.58	2.01015	0.836161	0.893961	2.3139	-0.135617
5.59	1.84101	0.88726	0.955729	2.15441	-0.141997
5.6	1.67257	0.936176	1.01408	1.99507	-0.147508
5.61	1.50511	0.982897	1.0689	1.83619	-0.152271
5.62	1.33891	1.0274	1.12012	1.67804	-0.1564
5.63	1.17419	1.06964	1.16766	1.52087	-0.15999
5.64	1.01119	1.10957	1.21149	1.36492	-0.16312
5.65	0.850104	1.14713	1.25158	1.21038	-0.165848
5.66	0.691107	1.18225	1.28791	1.05744	-0.16821
5.67	0.534354	1.21485	1.32052	0.906276	-0.170218
5.68	0.379979	1.24486	1.34943	0.757013	-0.171863
5.69	0.228094	1.27221	1.37471	0.609778	-0.173114
5.7	0.078794	1.29683	1.39644	0.464671	-0.173922
5.71	-0.067845	1.31865	1.4147	0.321774	-0.174218
5.72	-0.211765	1.33764	1.42961	0.181154	-0.173924
5.73	-0.352922	1.35376	1.4413	0.042859	-0.172952
5.74	-0.491287	1.36699	1.4499	-0.093078	-0.171207
5.75	-0.626844	1.37732	1.45555	-0.226636	-0.168597
5.76	-0.759588	1.38478	1.4584	-0.357805	-0.165033
5.77	-0.889523	1.3894	1.45861	-0.486587	-0.160437
5.78	-1.01666	1.39124	1.45631	-0.612992	-0.154743
5.79	-1.14103	1.39037	1.45165	-0.737038	-0.147904
5.8	-1.26264	1.38688	1.44477	-0.858745	-0.139894
5.81	-1.38152	1.38089	1.43581	-0.978141	-0.130711
5.82	-1.49771	1.37251	1.42488	-1.09525	-0.120379
5.83	-1.61123	1.36189	1.41208	-1.2101	-0.10895
5.84	-1.7221	1.34915	1.39752	-1.32272	-0.096504
5.85	-1.83036	1.33446	1.38127	-1.43313	-0.083146
5.86	-1.93601	1.31797	1.3634	-1.54134	-0.069012
5.87	-2.03907	1.29983	1.34397	-1.64736	-0.054256
5.88	-2.13954	1.28018	1.32302	-1.75121	-0.039058
5.89	-2.23741	1.25919	1.30058	-1.85285	-0.023611
5.9	-2.33268	1.23699	1.27667	-1.95229	-0.008124
5.91	-2.42531	1.21371	1.25131	-2.04949	0.007189
5.92	-2.51526	1.18946	1.2245	-2.1444	0.02211
5.93	-2.60249	1.16435	1.19626	-2.23696	0.036422
5.94	-2.68692	1.13846	1.1666	-2.32712	0.049918
5.95	-2.76848	1.11188	1.13552	-2.41476	0.062403
5.96	-2.84708	1.08466	1.10304	-2.49981	0.0737
5.97	-2.9226	1.05685	1.06919	-2.58213	0.083657
5.98	-2.99493	1.02847	1.03399	-2.6616	0.092144
5.99	-3.06394	0.99955	0.997494	-2.73807	0.099066
6	-3.12948	0.970087	0.959755	-2.81138	0.104356
6.01	-3.19139	0.940081	0.920845	-2.88136	0.107984
6.02	-3.24951	0.909522	0.880849	-2.94782	0.109954
6.03	-3.30365	0.878394	0.839865	-3.01055	0.110305
6.04	-3.35363	0.846679	0.798008	-3.06936	0.10911
6.05	-3.39925	0.814358	0.755403	-3.12403	0.106473
6.06	-3.44032	0.781415	0.71219	-3.17434	0.102528
6.07	-3.47662	0.747838	0.668517	-3.22005	0.097434
6.08	-3.50797	0.713623	0.62454	-3.26094	0.091372
6.09	-3.53416	0.678771	0.580424	-3.29677	0.084538
6.1	-3.55497	0.643295	0.536334	-3.32733	0.077143
6.11	-3.57023	0.607219	0.492438	-3.35238	0.0694
6.12	-3.57973	0.570578	0.4489	-3.3717	0.061525
6.13	-3.5833	0.53342	0.40588	-3.38509	0.053729
6.14	-3.58077	0.495804	0.363532	-3.39235	0.046213
6.15	-3.57198	0.457802	0.321997	-3.3933	0.03916
6.16	-3.5568	0.419495	0.281407	-3.38776	0.032737
6.17	-3.53511	0.380977	0.241876	-3.37559	0.027086
6.18	-3.5068	0.342349	0.203504	-3.35666	0.022321
6.19	-3.4718	0.303717	0.166374	-3.33087	0.018527
6.2	-3.43006	0.265194	0.130549	-3.29813	0.015759
6.21	-3.38154	0.226896	0.096076	-3.25839	0.014038
6.22	-3.32625	0.188939	0.062982	-3.21163	0.013354
6.23	-3.26421	0.151437	0.031274	-3.15786	0.013668
6.24	-3.19547	0.114501	0.000946	-3.0971	0.014909
6.25	-3.12014	0.078236	-0.028028	-3.02943	0.016979
6.26	-3.03831	0.04274	-0.055686	-2.95495	0.019758
6.27	-2.95015	0.008102	-0.082078	-2.87379	0.023107
6.28	-2.85582	-0.0256	-0.107266	-2.78612	0.02687
6.29	-2.75555	-0.058299	-0.131319	-2.69214	0.030879
6.3	-2.64956	-0.089941	-0.154311	-2.59208	0.034964
6.31	-2.53814	-0.120485	-0.176319	-2.48621	0.038949
6.32	-2.42156	-0.149902	-0.19742	-2.37483	0.042667
6.33	-2.30017	-0.178176	-0.217691	-2.25825	0.045955
6.34	-2.1743	-0.205301	-0.237203	-2.13684	0.048668
6.35	-2.04434	-0.231284	-0.256022	-2.01096	0.050672
6.36	-1.91067	-0.256141	-0.274206	-1.88102	0.05186
6.37	-1.77371	-0.279897	-0.291803	-1.74744	0.052144
6.38	-1.63389	-0.302581	-0.308853	-1.61067	0.051463
6.39	-1.49164	-0.324228	-0.325382	-1.47116	0.049783
6.4	-1.34742	-0.344878	-0.341408	-1.32938	0.047099
6.41	-1.2017	-0.364567	-0.356936	-1.18581	0.043431
6.42	-1.05495	-0.383335	-0.371961	-1.04094	0.038827
6.43	-0.907615	-0.401217	-0.386468	-0.895247	0.033362
6.44	-0.760182	-0.418242	-0.400432	-0.749231	0.027133
6.45	-0.613109	-0.434436	-0.413822	-0.603375	0.020255
6.46	-0.466851	-0.449818	-0.426599	-0.458156	0.012862
6.47	-0.321854	-0.464397	-0.43872	-0.314044	0.005103
6.48	-0.17855	-0.478176	-0.45014	-0.171494	-0.002868
6.49	-0.037355	-0.491148	-0.460811	-0.030945	-0.010888
6.5	0.101334	-0.503298	-0.470687	0.107182	-0.018796
6.51	0.23714	-0.514604	-0.479724	0.24249	-0.026433
6.52	0.369711	-0.525035	-0.487882	0.374605	-0.033648
6.53	0.49872	-0.534556	-0.495127	0.503178	-0.040302
6.54	0.623866	-0.543126	-0.50143	0.627892	-0.046269
6.55	0.744878	-0.5507	-0.506771	0.748456	-0.051444
6.56	0.861516	-0.557234	-0.511138	0.864616	-0.055738
6.57	0.973568	-0.562683	-0.514527	0.976145	-0.059087
6.58	1.08086	-0.567004	-0.516945	1.08285	-0.06145
6.59	1.18324	-0.570159	-0.518408	1.18459	-0.062808
6.6	1.28059	-0.572118	-0.518938	1.28122	-0.06317
6.61	1.37284	-0.572856	-0.518569	1.37267	-0.062564
6.62	1.45993	-0.57236	-0.51734	1.45888	-0.061043
6.63	1.54184	-0.570628	-0.515297	1.53983	-0.05868
6.64	1.61859	-0.567671	-0.512492	1.61553	-0.055563
6.65	1.6902	-0.563512	-0.508981	1.68602	-0.0518
6.66	1.75675	-0.558188	-0.504823	1.75137	-0.047508
6.67	1.81832	-0.551751	-0.500078	1.81167	-0.042815
6.68	1.87502	-0.544267	-0.494807	1.86706	-0.037853
6.69	1.927	-0.535813	-0.489068	1.91767	-0.032758
6.7	1.97439	-0.526481	-0.48292	1.96367	-0.027662
6.71	2.01736	-0.516372	-0.476415	2.00524	-0.022694
6.72	2.05611	-0.505596	-0.469604	2.04257	-0.017975
6.73	2.09081	-0.494272	-0.46253	2.07589	-0.013616
6.74	2.12166	-0.482523	-0.455232	2.10539	-0.009712
6.75	2.14888	-0.470475	-0.447742	2.13131	-0.006345
6.76	2.17266	-0.458253	-0.440086	2.15388	-0.00358
6.77	2.19322	-0.445982	-0.432283	2.17333	-0.001463
6.78	2.21077	-0.43378	-0.424347	2.18987	-2e-05
6.79	2.2255	-0.421759	-0.416285	2.20373	0.00074
6.8	2.23761	-0.410021	-0.408099	2.21513	0.000827
6.81	2.24729	-0.398655	-0.399786	2.22427	0.000269
6.82	2.25471	-0.387737	-0.391341	2.23134	-0.000887
6.83	2.26004	-0.377329	-0.382753	2.23652	-0.002583
6.84	2.26342	-0.367474	-0.374011	2.23998	-0.004745
6.85	2.26499	-0.3582	-0.365102	2.24187	-0.00729
6.86	2.26488	-0.349514	-0.356013	2.24231	-0.010127
6.87	2.26317	-0.341408	-0.346731	2.24142	-0.013158
6.88	2.25996	-0.333856	-0.337246	2.23929	-0.016282
6.89	2.25531	-0.326813	-0.327549	2.236	-0.0194
6.9	2.24928	-0.320223	-0.317634	2.23159	-0.022413
6.91	2.2419	-0.314013	-0.307501	2.2261	-0.025229
6.92	2.23317	-0.308098	-0.297152	2.21954	-0.027762
6.93	2.22311	-0.302387	-0.286593	2.2119	-0.029936
6.94	2.21169	-0.296779	-0.275835	2.20318	-0.031685
6.95	2.19888	-0.291171	-0.264895	2.19332	-0.032955
6.96	2.18465	-0.285456	-0.253793	2.18227	-0.033709
6.97	2.16893	-0.27953	-0.242554	2.16996	-0.033919
6.98	2.15166	-0.273295	-0.231207	2.15632	-0.033576
6.99	2.13276	-0.266656	-0.219784	2.14124	-0.032683
7	2.11217	-0.259531	-0.20832	2.12464	-0.031256
7.01	2.08978	-0.251847	-0.196853	2.1064	-0.029327
7.02	2.06552	-0.243547	-0.185421	2.08642	-0.026938
7.03	2.03928	-0.234587	-0.174066	2.06457	-0.024141
7.04	2.01099	-0.224941	-0.162828	2.04075	-0.021
7.05	1.98056	-0.214599	-0.151746	2.01483	-0.017584
7.06	1.9479	-0.20357	-0.140859	1.98672	-0.013968
7.07	1.91293	-0.191879	-0.130203	1.9563	-0.01023
7.08	1.87559	-0.179568	-0.119812	1.92348	-0.006449
7.09	1.8358	-0.166696	-0.109718	1.88817	-0.002706
7.1	1.79353	-0.153336	-0.099947	1.85028	0.000924
7.11	1.74873	-0.139573	-0.090522	1.80975	0.004367
7.12	1.70136	-0.125503	-0.081462	1.76652	0.007559
7.13	1.65142	-0.111231	-0.072779	1.72055	0.010439
7.14	1.59889	-0.096867	-0.064481	1.67181	0.012957
7.15	1.5438	-0.082523	-0.056573	1.62028	0.015072
7.16	1.48615	-0.068314	-0.049051	1.56598	0.016755
7.17	1.426	-0.05435	-0.041909	1.50891	0.017984
7.18	1.3634	-0.040736	-0.035134	1.44911	0.018752
7.19	1.2984	-0.027571	-0.028708	1.38663	0.019059
7.2	1.23109	-0.014941	-0.022609	1.32153	0.018919
7.21	1.16155	-0.002923	-0.016812	1.25388	0.018353
7.22	1.08991	0.008423	-0.011287	1.18379	0.017393
7.23	1.01625	0.019049	-0.005999	1.11135	0.016077
7.24	0.940718	0.028926	-0.000913	1.03669	0.014452
7.25	0.863436	0.03804	0.004011	0.959916	0.012569
7.26	0.784546	0.046395	0.008812	0.881183	0.010484
7.27	0.704195	0.054011	0.013533	0.800631	0.008254
7.28	0.622534	0.060923	0.018215	0.718414	0.005941
7.29	0.53972	0.067182	0.022902	0.634691	0.003604
7.3	0.45591	0.072851	0.027635	0.549625	0.0013
7.31	0.371264	0.078004	0.032454	0.463383	-0.000916
7.32	0.285942	0.082726	0.037397	0.376134	-0.002991
7.33	0.200103	0.087106	0.0425	0.288046	-0.00488
7.34	0.113903	0.091239	0.047796	0.19929	-0.006542
7.35	0.027498	0.095221	0.053313	0.110031	-0.007944
7.36	-0.058963	0.099147	0.059076	0.020435	-0.00906
7.37	-0.145335	0.103109	0.065105	-0.069338	-0.009872
7.38	-0.231475	0.107192	0.071413	-0.159129	-0.010367
7.39	-0.317251	0.111475	0.07801	-0.248787	-0.010542
7.4	-0.402531	0.116024	0.084899	-0.338166	-0.010403
7.41	-0.487195	0.120896	0.092077	-0.427124	-0.009961
7.42	-0.571123	0.126132	0.099535	-0.515526	-0.009233
7.43	-0.654208	0.131762	0.107256	-0.603242	-0.008243
7.44	-0.736342	0.137799	0.115221	-0.69015	-0.007021
7.45	-0.817428	0.144241	0.1234	-0.776131	-0.0056
7.46	-0.897371	0.151072	0.131762	-0.861074	-0.004016
7.47	-0.976083	0.158263	0.140267	-0.94487	-0.002308
7.48	-1.05348	0.165768	0.148871	-1.02741	-0.000517
7.49	-1.12947	0.173533	0.157528	-1.10861	0.001318
7.5	-1.20398	0.18149	0.166185	-1.18836	0.003156
7.51	-1.27693	0.189566	0.174789	-1.26657	0.004961
7.52	-1.34825	0.197678	0.183283	-1.34314	0.006696
7.53	-1.41785	0.20574	0.191608	-1.41798	0.00833
7.54	-1.48565	0.213663	0.199708	-1.491	0.009834
7.55	-1.55158	0.22136	0.207523	-1.5621	0.011187
7.56	-1.61555	0.228743	0.214997	-1.63118	0.012368
7.57	-1.67746	0.235729	0.222077	-1.69815	0.013366
7.58	-1.73723	0.242243	0.228709	-1.7629	0.014173
7.59	-1.79476	0.248215	0.234848	-1.82532	0.014786
7.6	-1.84994	0.253585	0.24045	-1.8853	0.015209
7.61	-1.90268	0.258304	0.245477	-1.94272	0.015449
7.62	-1.95285	0.262333	0.249897	-1.99745	0.015519
7.63	-2.00033	0.265645	0.253685	-2.04938	0.015436
7.64	-2.045	0.268226	0.25682	-2.09837	0.01522
7.65	-2.08673	0.270072	0.25929	-2.14427	0.014894
7.66	-2.12538	0.27119	0.261089	-2.18695	0.014483
7.67	-2.16081	0.271599	0.262216	-2.22627	0.014012
7.68	-2.19288	0.271326	0.26268	-2.26206	0.01351
7.69	-2.22144	0.270407	0.262493	-2.29418	0.013001
7.7	-2.24635	0.268883	0.261674	-2.32248	0.012511
7.71	-2.26745	0.266804	0.260247	-2.3468	0.012064
7.72	-2.28461	0.26422	0.25824	-2.367	0.01168
7.73	-2.29768	0.261183	0.255686	-2.38293	0.011377
7.74	-2.30652	0.257748	0.25262	-2.39445	0.01117
7.75	-2.31101	0.253967	0.249081	-2.40142	0.011067
7.76	-2.31101	0.249889	0.245109	-2.40371	0.011076
7.77	-2.30641	0.24556	0.240743	-2.40121	0.011196
7.78	-2.29712	0.241019	0.236025	-2.39382	0.011425
7.79	-2.28304	0.236303	0.230996	-2.38143	0.011756
7.8	-2.26411	0.231437	0.225695	-2.36399	0.012176
7.81	-2.24026	0.226444	0.22016	-2.34143	0.01267
7.82	-2.21146	0.221339	0.214426	-2.31371	0.013219
7.83	-2.1777	0.216127	0.208527	-2.28083	0.0138
7.84	-2.13897	0.210811	0.202494	-2.24278	0.01439
7.85	-2.09533	0.205387	0.196354	-2.19959	0.014963
7.86	-2.0468	0.199843	0.190133	-2.15133	0.015493
7.87	-1.99349	0.194169	0.183851	-2.09808	0.015952
7.88	-1.93548	0.188347	0.17753	-2.03993	0.016317
7.89	-1.87292	0.18236	0.171184	-1.97704	0.016562
7.9	-1.80597	0.176191	0.164829	-1.90956	0.016666
7.91	-1.7348	0.169824	0.158477	-1.8377	0.01661
7.92	-1.65964	0.163244	0.152138	-1.76166	0.01638
7.93	-1.58072	0.156442	0.145821	-1.68169	0.015965
7.94	-1.49832	0.14941	0.139536	-1.59807	0.015359
7.95	-1.41271	0.142148	0.133289	-1.51111	0.014561
7.96	-1.32421	0.13466	0.127088	-1.42111	0.013574
7.97	-1.23316	0.126958	0.120939	-1.32844	0.012408
7.98	-1.13991	0.11906	0.114851	-1.23345	0.011077
7.99	-1.04484	0.11099	0.10883	-1.13653	0.009601
8	-0.948318	0.102778	0.102886	-1.03808	0.008002
8.01	-0.850759	0.094459	0.097025	-0.938524	0.006309
8.02	-0.75257	0.086075	0.091256	-0.838281	0.004553
8.03	-0.654169	0.077671	0.085589	-0.737788	0.002767
8.04	-0.55598	0.069294	0.080031	-0.637484	0.000987
8.05	-0.458426	0.060995	0.074591	-0.537811	-0.00075
8.06	-0.361929	0.052822	0.069277	-0.439211	-0.002408
8.07	-0.266909	0.044826	0.064096	-0.342118	-0.003951
8.08	-0.173774	0.037054	0.059052	-0.24696	-0.005345
8.09	-0.082925	0.029549	0.054149	-0.154156	-0.006558
8.1	0.005255	0.022351	0.04939	-0.064106	-0.007562
8.11	0.090398	0.015493	0.044774	0.022805	-0.008334
8.12	0.172156	0.009003	0.040297	0.106212	-0.008855
8.13	0.250204	0.002899	0.035954	0.185775	-0.009111
8.14	0.324244	-0.002806	0.031737	0.261181	-0.009097
8.15	0.394004	-0.008108	0.027633	0.332144	-0.00881
8.16	0.459243	-0.013012	0.023629	0.398411	-0.008257
8.17	0.519753	-0.017531	0.019709	0.459762	-0.00745
8.18	0.575357	-0.021683	0.015852	0.516013	-0.006407
8.19	0.625916	-0.025497	0.012039	0.567013	-0.005152
8.2	0.671324	-0.029004	0.008246	0.612654	-0.003716
8.21	0.711514	-0.032243	0.004451	0.652863	-0.002133
8.22	0.746457	-0.035255	0.000628	0.687608	-0.000441
8.23	0.776159	-0.038086	-0.003245	0.716895	0.001318
8.24	0.800664	-0.04078	-0.007192	0.740771	0.0031
8.25	0.820054	-0.043384	-0.011233	0.75932	0.00486
8.26	0.834444	-0.045941	-0.015388	0.772664	0.006553
8.27	0.843985	-0.048493	-0.019673	0.780963	0.008135
8.28	0.848861	-0.051077	-0.0241	0.78441	0.009563
8.29	0.849286	-0.053725	-0.028679	0.783232	0.010801
8.3	0.845503	-0.056465	-0.033414	0.777686	0.011812
8.31	0.837783	-0.059314	-0.038303	0.76806	0.012567
8.32	0.82642	-0.062287	-0.043342	0.754665	0.013044
8.33	0.811727	-0.065387	-0.048521	0.737836	0.013224
8.34	0.794039	-0.068613	-0.053823	0.717927	0.013098
8.35	0.773703	-0.071955	-0.059229	0.69531	0.012662
8.36	0.751078	-0.075395	-0.064714	0.670367	0.011922
8.37	0.726532	-0.07891	-0.070249	0.643493	0.010888
8.38	0.700438	-0.082473	-0.075802	0.615085	0.00958
8.39	0.67317	-0.086051	-0.081337	0.585546	0.008023
8.4	0.6451	-0.089606	-0.086818	0.555275	0.00625
8.41	0.616595	-0.093102	-0.092205	0.524665	0.004296
8.42	0.588011	-0.096498	-0.097461	0.494103	0.002203
8.43	0.559695	-0.099756	-0.102546	0.463962	1.5e-05
8.44	0.531979	-0.10284	-0.107423	0.434601	-0.002219
8.45	0.505174	-0.105716	-0.112058	0.406358	-0.004452
8.46	0.479574	-0.108353	-0.116418	0.379553	-0.006636
8.47	0.455447	-0.110728	-0.120476	0.354479	-0.008725
8.48	0.433038	-0.112821	-0.124207	0.331404	-0.010673
8.49	0.412565	-0.114621	-0.127594	0.310567	-0.01244
8.5	0.394214	-0.116123	-0.130621	0.292176	-0.013991
8.51	0.378143	-0.117327	-0.133281	0.276406	-0.015294
8.52	0.36448	-0.118243	-0.135572	0.263402	-0.016327
8.53	0.353318	-0.118887	-0.137496	0.25327	-0.017072
8.54	0.344719	-0.119281	-0.139063	0.246085	-0.01752
8.55	0.338713	-0.119451	-0.140285	0.241886	-0.01767
8.56	0.335296	-0.11943	-0.141182	0.240675	-0.017528
8.57	0.334432	-0.119254	-0.141775	0.242422	-0.017108
8.58	0.336057	-0.118961	-0.142091	0.247062	-0.016433
8.59	0.340073	-0.11859	-0.142156	0.254498	-0.01553
8.6	0.346356	-0.11818	-0.142002	0.264601	-0.014434
8.61	0.354756	-0.11777	-0.141659	0.277214	-0.013187
8.62	0.365095	-0.117394	-0.141157	0.292151	-0.011831
8.63	0.377174	-0.117084	-0.140528	0.309202	-0.010415
8.64	0.390775	-0.116866	-0.139798	0.328132	-0.008988
8.65	0.405659	-0.11676	-0.138995	0.348687	-0.007601
8.66	0.421575	-0.116782	-0.13814	0.370597	-0.006303
8.67	0.438257	-0.116936	-0.137252	0.393574	-0.005142
8.68	0.45543	-0.117223	-0.136347	0.417322	-0.004163
8.69	0.472814	-0.117633	-0.135433	0.441533	-0.003404
8.7	0.490123	-0.118151	-0.134518	0.465897	-0.002901
8.71	0.507072	-0.118753	-0.133601	0.490098	-0.002681
8.72	0.523377	-0.119408	-0.132678	0.513825	-0.002766
8.73	0.538759	-0.120081	-0.13174	0.536768	-0.003166
8.74	0.552948	-0.12073	-0.130775	0.558625	-0.003886
8.75	0.565683	-0.12131	-0.129766	0.579104	-0.004922
8.76	0.576717	-0.121774	-0.128694	0.597925	-0.00626
8.77	0.585817	-0.122073	-0.127535	0.614823	-0.007878
8.78	0.59277	-0.122157	-0.126267	0.629552	-0.009746
8.79	0.597379	-0.121979	-0.124863	0.641883	-0.011827
8.8	0.599471	-0.121493	-0.123299	0.651611	-0.014076
8.81	0.598895	-0.120658	-0.12155	0.658553	-0.016443
8.82	0.595523	-0.119439	-0.119592	0.662552	-0.018875
8.83	0.589253	-0.117805	-0.117403	0.663476	-0.021312
8.84	0.580008	-0.115734	-0.114965	0.661221	-0.023696
8.85	0.567738	-0.11321	-0.112262	0.655709	-0.025965
8.86	0.55242	-0.110227	-0.109281	0.646891	-0.028061
8.87	0.534056	-0.106786	-0.106015	0.634746	-0.029927
8.88	0.512675	-0.102897	-0.10246	0.619282	-0.031507
8.89	0.488331	-0.098578	-0.098616	0.600531	-0.032755
8.9	0.461105	-0.093856	-0.09449	0.578556	-0.033627
8.91	0.431099	-0.088763	-0.090091	0.553443	-0.034088
8.92	0.39844	-0.08334	-0.085432	0.525305	-0.034111
8.93	0.363275	-0.077633	-0.080533	0.494275	-0.033677
8.94	0.325772	-0.07169	-0.075415	0.460511	-0.032778
8.95	0.286115	-0.065566	-0.070103	0.424189	-0.031414
8.96	0.244507	-0.059316	-0.064624	0.385504	-0.029595
8.97	0.201163	-0.052996	-0.059008	0.344668	-0.027342
8.98	0.156312	-0.046662	-0.053286	0.301905	-0.024683
8.99	0.110189	-0.040367	-0.047491	0.257451	-0.021655
9	0.063043	-0.034164	-0.041655	0.211553	-0.018304
9.01	0.015122	-0.028099	-0.035811	0.164464	-0.014683
9.02	-0.033317	-0.022216	-0.02999	0.116443	-0.010849
9.03	-0.08202	-0.016551	-0.024222	0.067749	-0.006866
9.04	-0.130731	-0.011137	-0.018537	0.018645	-0.002797
9.05	-0.179199	-0.005997	-0.012962	-0.030611	0.001288
9.06	-0.227179	-0.001151	-0.007521	-0.079764	0.005321
9.07	-0.27443	0.00339	-0.002236	-0.128564	0.009237
9.08	-0.320721	0.00762	0.002873	-0.176772	0.01297
9.09	-0.365834	0.011542	0.007789	-0.224155	0.016461
9.1	-0.409559	0.015162	0.012499	-0.270493	0.019654
9.11	-0.451703	0.018491	0.01699	-0.315581	0.022499
9.12	-0.492084	0.021547	0.021254	-0.359225	0.024955
9.13	-0.53054	0.024347	0.025284	-0.401248	0.026987
9.14	-0.566921	0.026916	0.029076	-0.441489	0.028571
9.15	-0.601097	0.029277	0.032629	-0.479804	0.029691
9.16	-0.632955	0.031456	0.035942	-0.516066	0.030338
9.17	-0.6624	0.033478	0.039015	-0.550168	0.030516
9.18	-0.689354	0.035366	0.041853	-0.582018	0.030236
9.19	-0.713758	0.037145	0.044459	-0.611545	0.029519
9.2	-0.735571	0.038835	0.046838	-0.638695	0.028393
9.21	-0.754769	0.040454	0.048996	-0.663431	0.026894
9.22	-0.771345	0.042017	0.050941	-0.685734	0.025066
9.23	-0.785307	0.043537	0.052678	-0.7056	0.022956
9.24	-0.796681	0.045022	0.054218	-0.723043	0.020617
9.25	-0.805506	0.046477	0.055568	-0.73809	0.018105
9.26	-0.811833	0.047905	0.056737	-0.750782	0.015479
9.27	-0.815728	0.049305	0.057736	-0.761173	0.012798
9.28	-0.817267	0.050672	0.058575	-0.769328	0.010121
9.29	-0.816536	0.052003	0.059264	-0.775322	0.007503
9.3	-0.813628	0.05329	0.059816	-0.779239	0.005001
9.31	-0.808648	0.054525	0.060243	-0.78117	0.002664
9.32	-0.801701	0.055699	0.060558	-0.781214	0.000538
9.33	-0.792901	0.056805	0.060774	-0.77947	-0.001336
9.34	-0.782364	0.057835	0.060904	-0.776046	-0.002926
9.35	-0.770208	0.058782	0.060965	-0.771049	-0.004204
9.36	-0.756553	0.059643	0.06097	-0.764586	-0.005149
9.37	-0.741516	0.060414	0.060934	-0.756765	-0.00575
9.38	-0.725215	0.061096	0.060873	-0.747693	-0.006002
9.39	-0.707766	0.061689	0.060801	-0.737473	-0.005907
9.4	-0.68928	0.0622	0.060732	-0.726204	-0.005473
9.41	-0.669865	0.062634	0.060682	-0.713982	-0.004718
9.42	-0.649622	0.063001	0.060662	-0.700897	-0.003662
9.43	-0.628649	0.063311	0.060684	-0.687033	-0.002334
9.44	-0.607037	0.063577	0.060759	-0.672467	-0.000766
9.45	-0.58487	0.063812	0.060894	-0.65727	0.001006
9.46	-0.562225	0.064029	0.061098	-0.641506	0.002943
9.47	-0.539172	0.064243	0.061373	-0.625231	0.005004
9.48	-0.515775	0.064466	0.061723	-0.608494	0.007145
9.49	-0.49209	0.06471	0.062147	-0.591335	0.009325
9.5	-0.468164	0.064984	0.062641	-0.573789	0.011499
9.51	-0.444041	0.065296	0.063202	-0.555883	0.013628
9.52	-0.419754	0.065651	0.063821	-0.537636	0.015672
9.53	-0.395333	0.066049	0.064488	-0.519064	0.017594
9.54	-0.370802	0.066489	0.065191	-0.500174	0.019362
9.55	-0.346177	0.066965	0.065916	-0.48097	0.020947
9.56	-0.321472	0.067467	0.066646	-0.46145	0.022322
9.57	-0.296696	0.067984	0.067365	-0.441608	0.023469
9.58	-0.271853	0.068498	0.068055	-0.421437	0.02437
9.59	-0.246946	0.068991	0.068696	-0.400925	0.025016
9.6	-0.221976	0.06944	0.069271	-0.38006	0.025399
9.61	-0.196941	0.069823	0.06976	-0.35883	0.025519
9.62	-0.171839	0.070114	0.070146	-0.337221	0.025377
9.63	-0.146668	0.070289	0.070411	-0.31522	0.024981
9.64	-0.121426	0.07032	0.070542	-0.292817	0.024342
9.65	-0.096112	0.070185	0.070524	-0.270003	0.023474
9.66	-0.070728	0.06986	0.070347	-0.246772	0.022394
9.67	-0.045278	0.069324	0.070001	-0.223121	0.021121
9.68	-0.019767	0.068561	0.06948	-0.199052	0.019677
9.69	0.005794	0.067557	0.06878	-0.174571	0.018085
9.7	0.031393	0.066302	0.067901	-0.149689	0.016369
9.71	0.057012	0.064793	0.066844	-0.124423	0.014554
9.72	0.082631	0.063029	0.065614	-0.098794	0.012664
9.73	0.108222	0.061016	0.064216	-0.07283	0.010724
9.74	0.133756	0.058764	0.062661	-0.046565	0.008757
9.75	0.159199	0.05629	0.060957	-0.020038	0.006786
9.76	0.18451	0.053613	0.059118	0.006705	0.004832
9.77	0.209646	0.050758	0.057157	0.033614	0.002913
9.78	0.23456	0.047754	0.055087	0.060632	0.001049
9.79	0.2592	0.044632	0.052924	0.087696	-0.000746
9.8	0.283509	0.041426	0.050682	0.11474	-0.002458
9.81	0.30743	0.038171	0.048374	0.141692	-0.004075
9.82	0.3309	0.034903	0.046016	0.168477	-0.005587
9.83	0.353855	0.031658	0.043619	0.195015	-0.006988
9.84	0.376229	0.02847	0.041195	0.221226	-0.008271
9.85	0.397955	0.025372	0.038754	0.247025	-0.009434
9.86	0.418964	0.022393	0.036304	0.272326	-0.010474
9.87	0.439186	0.019559	0.033852	0.297042	-0.011392
9.88	0.458555	0.016891	0.031405	0.321086	-0.012188
9.89	0.477003	0.014407	0.028964	0.344373	-0.012866
9.9	0.494463	0.012119	0.026533	0.366816	-0.01343
9.91	0.510872	0.010031	0.024112	0.388332	-0.013883
9.92	0.526169	0.008146	0.021701	0.408841	-0.014233
9.93	0.540296	0.006457	0.0193	0.428265	-0.014484
9.94	0.553201	0.004956	0.016906	0.446531	-0.014646
9.95	0.564834	0.003627	0.014518	0.463571	-0.014724
9.96	0.57515	0.002451	0.012134	0.47932	-0.014726
9.97	0.584112	0.001405	0.009752	0.493722	-0.01466
9.98	0.591686	0.000463	0.007371	0.506725	-0.014534
9.99	0.597845	-0.000404	0.004991	0.518284	-0.014356

## Sheet: Suppl. Fig. 34
Time (ps)	HTI-J kin. energy (eV)	Solvent Kin. energy (eV)	HTI-J fit (eV)	Solvent fit (eV)
0	1.17824	0	-0.195017	0.133722
0.005	-0.0890717	0.0211875	-0.196111	0.134643
0.01	-0.037953	0.0494602	-0.197204	0.135564
0.015	-0.317404	0.0164895	-0.198294	0.136483
0.02	-0.229572	0.04702	-0.199383	0.137401
0.025	-0.324811	0.0328161	-0.200469	0.138318
0.03	-0.101189	0.0157138	-0.201554	0.139233
0.035	0.0114132	0.0181594	-0.202636	0.140148
0.04	-0.00399444	0.0443888	-0.203716	0.141062
0.045	0.0422941	0.058084	-0.204794	0.141974
0.05	-0.171424	0.0340537	-0.205871	0.142886
0.055	-0.156375	0.069593	-0.206945	0.143796
0.06	-0.339064	0.0371408	-0.208017	0.144705
0.065	-0.183967	0.0696524	-0.209087	0.145614
0.07	-0.229316	0.0812519	-0.210155	0.146521
0.075	-0.222188	0.100358	-0.211221	0.147427
0.08	-0.157401	0.0978296	-0.212285	0.148332
0.085	-0.0936246	0.0906004	-0.213347	0.149235
0.09	-0.145541	0.0956443	-0.214407	0.150138
0.095	-0.161432	0.0552616	-0.215466	0.15104
0.1	-0.124718	0.0946805	-0.216522	0.15194
0.105	-0.155623	0.109565	-0.217576	0.15284
0.11	-0.24769	0.149227	-0.218628	0.153738
0.115	-0.187183	0.121439	-0.219678	0.154636
0.12	-0.233711	0.140924	-0.220726	0.155532
0.125	-0.288725	0.112293	-0.221773	0.156428
0.13	-0.160124	0.107408	-0.222817	0.157322
0.135	-0.189088	0.113785	-0.223859	0.158215
0.14	-0.205042	0.10316	-0.2249	0.159107
0.145	-0.169815	0.15097	-0.225938	0.159998
0.15	-0.233957	0.128347	-0.226975	0.160888
0.155	-0.245861	0.165183	-0.228009	0.161777
0.16	-0.284525	0.145944	-0.229042	0.162665
0.165	-0.238677	0.18225	-0.230073	0.163552
0.17	-0.335898	0.172381	-0.231101	0.164437
0.175	-0.21057	0.145924	-0.232128	0.165322
0.18	-0.212891	0.17673	-0.233153	0.166206
0.185	-0.19116	0.138899	-0.234176	0.167088
0.19	-0.196455	0.155756	-0.235198	0.16797
0.195	-0.202736	0.155332	-0.236217	0.16885
0.2	-0.263549	0.177668	-0.237235	0.16973
0.205	-0.270492	0.17329	-0.23825	0.170608
0.21	-0.277435	0.168912	-0.239264	0.171486
0.215	-0.245478	0.165281	-0.240276	0.172362
0.22	-0.213521	0.16165	-0.241286	0.173237
0.225	-0.197805	0.161715	-0.242294	0.174112
0.23	-0.182089	0.161779	-0.2433	0.174985
0.235	-0.257397	0.164401	-0.244304	0.175857
0.24	-0.332705	0.167024	-0.245307	0.176728
0.245	-0.285964	0.160472	-0.246308	0.177599
0.25	-0.239222	0.153921	-0.247306	0.178468
0.255	-0.248036	0.176325	-0.248303	0.179336
0.26	-0.256849	0.198729	-0.249299	0.180203
0.265	-0.246174	0.186261	-0.250292	0.181069
0.27	-0.235499	0.173792	-0.251284	0.181934
0.275	-0.257556	0.161028	-0.252273	0.182798
0.28	-0.279614	0.148263	-0.253261	0.183661
0.285	-0.29036	0.155477	-0.254247	0.184523
0.29	-0.301106	0.162691	-0.255232	0.185384
0.295	-0.280398	0.17901	-0.256214	0.186244
0.3	-0.25969	0.195329	-0.257195	0.187103
0.305	-0.245751	0.189029	-0.258174	0.187961
0.31	-0.231813	0.18273	-0.259151	0.188818
0.315	-0.246558	0.185519	-0.260127	0.189674
0.32	-0.261304	0.188307	-0.2611	0.190529
0.325	-0.244008	0.187443	-0.262072	0.191383
0.33	-0.226712	0.186578	-0.263042	0.192236
0.335	-0.268229	0.179063	-0.264011	0.193088
0.34	-0.309746	0.171548	-0.264977	0.193939
0.345	-0.302595	0.172395	-0.265942	0.194789
0.35	-0.295444	0.173242	-0.266905	0.195638
0.355	-0.294921	0.181064	-0.267866	0.196486
0.36	-0.294397	0.188886	-0.268826	0.197333
0.365	-0.300709	0.17432	-0.269784	0.198179
0.37	-0.307022	0.159754	-0.27074	0.199024
0.375	-0.301991	0.172228	-0.271694	0.199868
0.38	-0.296959	0.184703	-0.272647	0.200711
0.385	-0.304282	0.195801	-0.273598	0.201553
0.39	-0.311605	0.206899	-0.274547	0.202394
0.395	-0.30777	0.213218	-0.275495	0.203235
0.4	-0.303936	0.219538	-0.276441	0.204074
0.405	-0.286865	0.222437	-0.277385	0.204912
0.41	-0.269794	0.225337	-0.278328	0.205749
0.415	-0.285988	0.218877	-0.279268	0.206585
0.42	-0.302183	0.212417	-0.280207	0.20742
0.425	-0.30467	0.224517	-0.281145	0.208255
0.43	-0.307157	0.236617	-0.282081	0.209088
0.435	-0.306302	0.240971	-0.283015	0.20992
0.44	-0.305446	0.245325	-0.283947	0.210752
0.445	-0.316251	0.232615	-0.284878	0.211582
0.45	-0.327057	0.219906	-0.285807	0.212411
0.455	-0.309119	0.228255	-0.286734	0.21324
0.46	-0.291181	0.236605	-0.28766	0.214067
0.465	-0.312452	0.24811	-0.288584	0.214894
0.47	-0.333723	0.259614	-0.289507	0.21572
0.475	-0.32376	0.254836	-0.290428	0.216544
0.48	-0.313798	0.250058	-0.291347	0.217368
0.485	-0.323421	0.256377	-0.292265	0.218191
0.49	-0.333044	0.262695	-0.293181	0.219012
0.495	-0.33059	0.235056	-0.294095	0.219833
0.5	-0.328135	0.207417	-0.295008	0.220653
0.505	-0.326886	0.209274	-0.295919	0.221472
0.51	-0.325636	0.21113	-0.296828	0.22229
0.515	-0.304419	0.220389	-0.297736	0.223107
0.52	-0.283201	0.229648	-0.298642	0.223923
0.525	-0.287894	0.225038	-0.299547	0.224738
0.53	-0.292587	0.220427	-0.30045	0.225552
0.535	-0.296762	0.220067	-0.301352	0.226366
0.54	-0.300937	0.219707	-0.302252	0.227178
0.545	-0.291301	0.20919	-0.30315	0.227989
0.55	-0.281664	0.198672	-0.304047	0.2288
0.555	-0.282993	0.212043	-0.304942	0.229609
0.56	-0.284322	0.225414	-0.305836	0.230418
0.565	-0.300355	0.251203	-0.306728	0.231225
0.57	-0.316388	0.276991	-0.307618	0.232032
0.575	-0.315874	0.26649	-0.308507	0.232838
0.58	-0.315361	0.255989	-0.309395	0.233643
0.585	-0.324307	0.243276	-0.310281	0.234447
0.59	-0.333253	0.230563	-0.311165	0.23525
0.595	-0.346803	0.232046	-0.312048	0.236052
0.6	-0.360352	0.233528	-0.312929	0.236853
0.605	-0.340509	0.250295	-0.313809	0.237653
0.61	-0.320666	0.267061	-0.314687	0.238453
0.615	-0.34248	0.276966	-0.315564	0.239251
0.62	-0.364293	0.286872	-0.316439	0.240049
0.625	-0.35394	0.266143	-0.317312	0.240845
0.63	-0.343587	0.245413	-0.318184	0.241641
0.635	-0.343063	0.234946	-0.319055	0.242436
0.64	-0.342539	0.224479	-0.319924	0.243229
0.645	-0.33102	0.2397	-0.320792	0.244022
0.65	-0.319501	0.254921	-0.321658	0.244814
0.655	-0.331	0.260707	-0.322522	0.245606
0.66	-0.342499	0.266492	-0.323385	0.246396
0.665	-0.345854	0.273793	-0.324247	0.247185
0.67	-0.34921	0.281094	-0.325107	0.247974
0.675	-0.346001	0.268858	-0.325966	0.248761
0.68	-0.342792	0.256623	-0.326823	0.249548
0.685	-0.348301	0.242116	-0.327679	0.250333
0.69	-0.35381	0.227609	-0.328533	0.251118
0.695	-0.352142	0.241735	-0.329386	0.251902
0.7	-0.350475	0.25586	-0.330237	0.252685
0.705	-0.350054	0.259551	-0.331087	0.253467
0.71	-0.349634	0.263241	-0.331935	0.254249
0.715	-0.355901	0.255073	-0.332782	0.255029
0.72	-0.362169	0.246904	-0.333628	0.255809
0.725	-0.369615	0.251543	-0.334472	0.256587
0.73	-0.377061	0.256182	-0.335314	0.257365
0.735	-0.359529	0.260104	-0.336155	0.258142
0.74	-0.341996	0.264025	-0.336995	0.258918
0.745	-0.362456	0.27567	-0.337833	0.259693
0.75	-0.382916	0.287314	-0.33867	0.260467
0.755	-0.373515	0.274405	-0.339506	0.26124
0.76	-0.364114	0.261496	-0.34034	0.262013
0.765	-0.371996	0.267853	-0.341173	0.262784
0.77	-0.379878	0.274211	-0.342004	0.263555
0.775	-0.375865	0.281209	-0.342834	0.264325
0.78	-0.371852	0.288207	-0.343662	0.265094
0.785	-0.35969	0.277367	-0.344489	0.265862
0.79	-0.347527	0.266528	-0.345315	0.266629
0.795	-0.367346	0.27718	-0.346139	0.267395
0.8	-0.387165	0.287832	-0.346962	0.268161
0.805	-0.376772	0.290927	-0.347783	0.268925
0.81	-0.366378	0.294022	-0.348603	0.269689
0.815	-0.372935	0.283724	-0.349422	0.270452
0.82	-0.379492	0.273427	-0.350239	0.271214
0.825	-0.374746	0.263231	-0.351055	0.271975
0.83	-0.369999	0.253035	-0.35187	0.272735
0.835	-0.363948	0.250055	-0.352683	0.273495
0.84	-0.357897	0.247075	-0.353495	0.274253
0.845	-0.364155	0.26282	-0.354305	0.275011
0.85	-0.370413	0.278565	-0.355114	0.275768
0.855	-0.370962	0.271863	-0.355922	0.276524
0.86	-0.371511	0.265162	-0.356729	0.277279
0.865	-0.36385	0.263228	-0.357534	0.278034
0.87	-0.356188	0.261294	-0.358337	0.278787
0.875	-0.365734	0.268034	-0.35914	0.27954
0.88	-0.37528	0.274773	-0.359941	0.280291
0.885	-0.371938	0.281396	-0.360741	0.281042
0.89	-0.368597	0.288019	-0.361539	0.281793
0.895	-0.379092	0.284674	-0.362336	0.282542
0.9	-0.389587	0.281328	-0.363132	0.28329
0.905	-0.38652	0.28453	-0.363926	0.284038
0.91	-0.383452	0.287732	-0.364719	0.284784
0.915	-0.380115	0.315771	-0.365511	0.28553
0.92	-0.376779	0.34381	-0.366302	0.286275
0.925	-0.392903	0.325265	-0.367091	0.28702
0.93	-0.409027	0.30672	-0.367879	0.287763
0.935	-0.39347	0.294882	-0.368666	0.288506
0.94	-0.377912	0.283043	-0.369451	0.289247
0.945	-0.392216	0.292974	-0.370235	0.289988
0.95	-0.406519	0.302905	-0.371018	0.290728
0.955	-0.39866	0.291017	-0.371799	0.291468
0.96	-0.390802	0.27913	-0.372579	0.292206
0.965	-0.393216	0.26408	-0.373358	0.292944
0.97	-0.395631	0.24903	-0.374136	0.29368
0.975	-0.397459	0.277053	-0.374912	0.294416
0.98	-0.399287	0.305077	-0.375687	0.295152
0.985	-0.39906	0.307647	-0.376461	0.295886
0.99	-0.398833	0.310217	-0.377233	0.296619
0.995	-0.401741	0.320032	-0.378005	0.297352
1	-0.404649	0.329847	-0.378775	0.298084
1.005	-0.395487	0.345313	-0.379543	0.298815
1.01	-0.386325	0.36078	-0.380311	0.299545
1.015	-0.398828	0.35984	-0.381077	0.300275
1.02	-0.411332	0.3589	-0.381842	0.301003
1.025	-0.398915	0.335263	-0.382606	0.301731
1.03	-0.386499	0.311626	-0.383368	0.302458
1.035	-0.390625	0.308499	-0.38413	0.303184
1.04	-0.394752	0.305372	-0.38489	0.30391
1.045	-0.397301	0.316021	-0.385649	0.304634
1.05	-0.39985	0.32667	-0.386406	0.305358
1.055	-0.401705	0.32542	-0.387163	0.306081
1.06	-0.40356	0.32417	-0.387918	0.306803
1.065	-0.400121	0.321156	-0.388672	0.307525
1.07	-0.396682	0.318142	-0.389425	0.308245
1.075	-0.390961	0.336782	-0.390176	0.308965
1.08	-0.385241	0.355421	-0.390926	0.309684
1.085	-0.395024	0.341772	-0.391675	0.310402
1.09	-0.404808	0.328122	-0.392423	0.31112
1.095	-0.402103	0.320925	-0.39317	0.311836
1.1	-0.399398	0.313728	-0.393916	0.312552
1.105	-0.39804	0.331936	-0.39466	0.313267
1.11	-0.396681	0.350145	-0.395403	0.313981
1.115	-0.406038	0.339712	-0.396145	0.314695
1.12	-0.415395	0.32928	-0.396886	0.315407
1.125	-0.414384	0.322458	-0.397625	0.316119
1.13	-0.413374	0.315635	-0.398364	0.31683
1.135	-0.412083	0.328435	-0.399101	0.317541
1.14	-0.410793	0.341235	-0.399837	0.31825
1.145	-0.418185	0.348705	-0.400572	0.318959
1.15	-0.425577	0.356174	-0.401306	0.319667
1.155	-0.421251	0.351876	-0.402038	0.320374
1.16	-0.416924	0.347577	-0.402769	0.32108
1.165	-0.408056	0.347625	-0.4035	0.321786
1.17	-0.399187	0.347673	-0.404229	0.322491
1.175	-0.404315	0.346172	-0.404957	0.323195
1.18	-0.409442	0.344671	-0.405683	0.323898
1.185	-0.412813	0.33921	-0.406409	0.324601
1.19	-0.416185	0.333748	-0.407134	0.325303
1.195	-0.415533	0.331124	-0.407857	0.326004
1.2	-0.414881	0.328499	-0.408579	0.326704
1.205	-0.422003	0.34089	-0.4093	0.327403
1.21	-0.429125	0.35328	-0.41002	0.328102
1.215	-0.425195	0.354249	-0.410739	0.3288
1.22	-0.421266	0.355218	-0.411457	0.329497
1.225	-0.423696	0.350737	-0.412173	0.330194
1.23	-0.426127	0.346257	-0.412888	0.330889
1.235	-0.425228	0.370496	-0.413603	0.331584
1.24	-0.424329	0.394736	-0.414316	0.332278
1.245	-0.428052	0.39352	-0.415028	0.332972
1.25	-0.431776	0.392304	-0.415739	0.333664
1.255	-0.431934	0.364891	-0.416449	0.334356
1.26	-0.432092	0.337478	-0.417158	0.335047
1.265	-0.422001	0.333755	-0.417865	0.335738
1.27	-0.411909	0.330032	-0.418572	0.336427
1.275	-0.421616	0.320674	-0.419277	0.337116
1.28	-0.431323	0.311316	-0.419982	0.337804
1.285	-0.433329	0.323049	-0.420685	0.338492
1.29	-0.435335	0.334781	-0.421387	0.339178
1.295	-0.433025	0.34117	-0.422088	0.339864
1.3	-0.430716	0.347559	-0.422788	0.340549
1.305	-0.429423	0.341676	-0.423487	0.341234
1.31	-0.428131	0.335793	-0.424185	0.341917
1.315	-0.439508	0.357449	-0.424882	0.3426
1.32	-0.450885	0.379104	-0.425577	0.343282
1.325	-0.442663	0.382265	-0.426272	0.343964
1.33	-0.43444	0.385425	-0.426965	0.344644
1.335	-0.439669	0.376531	-0.427658	0.345324
1.34	-0.444898	0.367636	-0.428349	0.346004
1.345	-0.442843	0.37478	-0.42904	0.346682
1.35	-0.440788	0.381925	-0.429729	0.34736
1.355	-0.448955	0.354863	-0.430417	0.348037
1.36	-0.457122	0.327801	-0.431104	0.348713
1.365	-0.447714	0.324978	-0.431791	0.349389
1.37	-0.438307	0.322155	-0.432476	0.350063
1.375	-0.438947	0.327363	-0.43316	0.350738
1.38	-0.439586	0.332572	-0.433843	0.351411
1.385	-0.440492	0.35066	-0.434525	0.352084
1.39	-0.441398	0.368748	-0.435206	0.352755
1.395	-0.436736	0.387026	-0.435885	0.353427
1.4	-0.432073	0.405305	-0.436564	0.354097
1.405	-0.433669	0.377566	-0.437242	0.354767
1.41	-0.435266	0.349826	-0.437919	0.355436
1.415	-0.437712	0.352458	-0.438595	0.356104
1.42	-0.440158	0.355089	-0.43927	0.356772
1.425	-0.440593	0.379507	-0.439943	0.357439
1.43	-0.441027	0.403925	-0.440616	0.358105
1.435	-0.442013	0.376512	-0.441288	0.35877
1.44	-0.442999	0.3491	-0.441958	0.359435
1.445	-0.447811	0.348889	-0.442628	0.360099
1.45	-0.452624	0.348678	-0.443297	0.360762
1.455	-0.453354	0.355962	-0.443964	0.361425
1.46	-0.454083	0.363247	-0.444631	0.362087
1.465	-0.453256	0.366586	-0.445297	0.362748
1.47	-0.452429	0.369924	-0.445961	0.363408
1.475	-0.460032	0.367034	-0.446625	0.364068
1.48	-0.467635	0.364143	-0.447288	0.364727
1.485	-0.463061	0.380047	-0.447949	0.365385
1.49	-0.458487	0.39595	-0.44861	0.366043
1.495	-0.459838	0.393386	-0.44927	0.3667
1.5	-0.461189	0.390821	-0.449929	0.367356
1.505	-0.465556	0.381684	-0.450586	0.368012
1.51	-0.469923	0.372547	-0.451243	0.368666
1.515	-0.472892	0.37717	-0.451899	0.369321
1.52	-0.475862	0.381793	-0.452554	0.369974
1.525	-0.465646	0.411391	-0.453208	0.370627
1.53	-0.45543	0.440989	-0.45386	0.371279
1.535	-0.455329	0.400908	-0.454512	0.37193
1.54	-0.455229	0.360827	-0.455163	0.372581
1.545	-0.456036	0.366082	-0.455813	0.373231
1.55	-0.456844	0.371336	-0.456462	0.37388
1.555	-0.45973	0.392769	-0.45711	0.374528
1.56	-0.462615	0.414202	-0.457758	0.375176
1.565	-0.454522	0.393401	-0.458404	0.375824
1.57	-0.446428	0.3726	-0.459049	0.37647
1.575	-0.451109	0.36951	-0.459693	0.377116
1.58	-0.45579	0.36642	-0.460336	0.377761
1.585	-0.459222	0.383111	-0.460979	0.378405
1.59	-0.462654	0.399801	-0.46162	0.379049
1.595	-0.457148	0.374879	-0.462261	0.379692
1.6	-0.451642	0.349958	-0.4629	0.380335
1.605	-0.457523	0.35944	-0.463539	0.380976
1.61	-0.463404	0.368922	-0.464177	0.381617
1.615	-0.472732	0.386153	-0.464813	0.382258
1.62	-0.48206	0.403385	-0.465449	0.382898
1.625	-0.478823	0.414888	-0.466084	0.383537
1.63	-0.475587	0.426391	-0.466718	0.384175
1.635	-0.476396	0.426449	-0.467351	0.384813
1.64	-0.477206	0.426507	-0.467983	0.38545
1.645	-0.480431	0.424874	-0.468614	0.386086
1.65	-0.483657	0.423241	-0.469245	0.386721
1.655	-0.481286	0.424808	-0.469874	0.387356
1.66	-0.478915	0.426376	-0.470503	0.387991
1.665	-0.4826	0.408163	-0.47113	0.388624
1.67	-0.486284	0.38995	-0.471757	0.389257
1.675	-0.483551	0.389808	-0.472383	0.38989
1.68	-0.480818	0.389666	-0.473008	0.390521
1.685	-0.482247	0.400094	-0.473632	0.391152
1.69	-0.483677	0.410522	-0.474255	0.391783
1.695	-0.479056	0.403743	-0.474877	0.392412
1.7	-0.474435	0.396965	-0.475498	0.393041
1.705	-0.476834	0.406015	-0.476118	0.39367
1.71	-0.479234	0.415064	-0.476738	0.394297
1.715	-0.4773	0.439759	-0.477357	0.394924
1.72	-0.475366	0.464454	-0.477974	0.395551
1.725	-0.471739	0.450949	-0.478591	0.396176
1.73	-0.468112	0.437445	-0.479207	0.396801
1.735	-0.476803	0.440931	-0.479822	0.397426
1.74	-0.485494	0.444417	-0.480436	0.398049
1.745	-0.484586	0.426339	-0.48105	0.398672
1.75	-0.483678	0.40826	-0.481662	0.399295
1.755	-0.483621	0.404942	-0.482274	0.399917
1.76	-0.483565	0.401624	-0.482884	0.400538
1.765	-0.487312	0.40015	-0.483494	0.401158
1.77	-0.491058	0.398676	-0.484103	0.401778
1.775	-0.496149	0.405669	-0.484711	0.402397
1.78	-0.501239	0.412661	-0.485319	0.403016
1.785	-0.493421	0.402515	-0.485925	0.403634
1.79	-0.485602	0.392369	-0.486531	0.404251
1.795	-0.48582	0.423986	-0.487135	0.404868
1.8	-0.486038	0.455603	-0.487739	0.405484
1.805	-0.489695	0.426148	-0.488342	0.406099
1.81	-0.493352	0.396692	-0.488944	0.406714
1.815	-0.492046	0.400694	-0.489546	0.407328
1.82	-0.490739	0.404697	-0.490146	0.407941
1.825	-0.491549	0.420811	-0.490746	0.408554
1.83	-0.492359	0.436926	-0.491345	0.409166
1.835	-0.49574	0.420756	-0.491943	0.409777
1.84	-0.499121	0.404587	-0.49254	0.410388
1.845	-0.496214	0.394121	-0.493136	0.410998
1.85	-0.493306	0.383656	-0.493731	0.411608
1.855	-0.493503	0.409292	-0.494326	0.412217
1.86	-0.493699	0.434928	-0.49492	0.412825
1.865	-0.49706	0.415369	-0.495513	0.413433
1.87	-0.500422	0.395809	-0.496105	0.41404
1.875	-0.499931	0.415469	-0.496696	0.414647
1.88	-0.499441	0.43513	-0.497287	0.415252
1.885	-0.501677	0.440551	-0.497876	0.415858
1.89	-0.503913	0.445972	-0.498465	0.416462
1.895	-0.502287	0.437801	-0.499053	0.417066
1.9	-0.500662	0.429631	-0.499641	0.417669
1.905	-0.506037	0.414625	-0.500227	0.418272
1.91	-0.511412	0.399619	-0.500813	0.418874
1.915	-0.507267	0.419823	-0.501398	0.419476
1.92	-0.503122	0.440026	-0.501982	0.420076
1.925	-0.503922	0.462548	-0.502565	0.420677
1.93	-0.504722	0.48507	-0.503147	0.421276
1.935	-0.505591	0.458181	-0.503729	0.421875
1.94	-0.506461	0.431292	-0.50431	0.422474
1.945	-0.503296	0.42329	-0.50489	0.423071
1.95	-0.50013	0.415289	-0.505469	0.423669
1.955	-0.502144	0.430756	-0.506047	0.424265
1.96	-0.504158	0.446224	-0.506625	0.424861
1.965	-0.500535	0.446601	-0.507202	0.425456
1.97	-0.496913	0.446978	-0.507778	0.426051
1.975	-0.503748	0.444844	-0.508353	0.426645
1.98	-0.510583	0.442711	-0.508928	0.427238
1.985	-0.508009	0.462702	-0.509501	0.427831
1.99	-0.505435	0.482694	-0.510074	0.428424
1.995	-0.510132	0.448152	-0.510647	0.429015
2	-0.51483	0.413611	-0.511218	0.429606
2.005	-0.514126	0.429505	-0.511789	0.430197
2.01	-0.513423	0.4454	-0.512358	0.430786
2.015	-0.510735	0.469108	-0.512927	0.431376
2.02	-0.508048	0.492817	-0.513496	0.431964
2.025	-0.512368	0.474299	-0.514063	0.432552
2.03	-0.516688	0.455781	-0.51463	0.43314
2.035	-0.515549	0.453124	-0.515196	0.433727
2.04	-0.51441	0.450468	-0.515761	0.434313
2.045	-0.512462	0.464842	-0.516326	0.434898
2.05	-0.510514	0.479216	-0.51689	0.435484
2.055	-0.514582	0.467248	-0.517453	0.436068
2.06	-0.51865	0.455281	-0.518015	0.436652
2.065	-0.518499	0.47062	-0.518576	0.437235
2.07	-0.518348	0.48596	-0.519137	0.437818
2.075	-0.515003	0.461249	-0.519697	0.4384
2.08	-0.511657	0.436537	-0.520256	0.438981
2.085	-0.511622	0.438981	-0.520815	0.439562
2.09	-0.511586	0.441426	-0.521373	0.440142
2.095	-0.514361	0.437773	-0.52193	0.440722
2.1	-0.517135	0.434119	-0.522486	0.441301
2.105	-0.516554	0.448683	-0.523041	0.44188
2.11	-0.515973	0.463246	-0.523596	0.442458
2.115	-0.516952	0.481274	-0.52415	0.443035
2.12	-0.51793	0.499302	-0.524704	0.443612
2.125	-0.516483	0.502944	-0.525256	0.444188
2.13	-0.515036	0.506585	-0.525808	0.444764
2.135	-0.516179	0.484727	-0.526359	0.445339
2.14	-0.517322	0.462869	-0.52691	0.445913
2.145	-0.521552	0.462068	-0.527459	0.446487
2.15	-0.525782	0.461267	-0.528008	0.44706
2.155	-0.529207	0.438123	-0.528557	0.447633
2.16	-0.532632	0.414978	-0.529104	0.448205
2.165	-0.531468	0.436324	-0.529651	0.448777
2.17	-0.530304	0.457671	-0.530197	0.449348
2.175	-0.533188	0.442594	-0.530743	0.449918
2.18	-0.536071	0.427517	-0.531287	0.450488
2.185	-0.54067	0.422254	-0.531831	0.451057
2.19	-0.545269	0.41699	-0.532374	0.451626
2.195	-0.540641	0.437115	-0.532917	0.452194
2.2	-0.536012	0.457239	-0.533459	0.452761
2.205	-0.53598	0.475677	-0.534	0.453328
2.21	-0.535947	0.494114	-0.53454	0.453895
2.215	-0.532324	0.490658	-0.53508	0.45446
2.22	-0.5287	0.487203	-0.535619	0.455026
2.225	-0.531154	0.480768	-0.536158	0.45559
2.23	-0.533607	0.474333	-0.536695	0.456155
2.235	-0.530523	0.461857	-0.537232	0.456718
2.24	-0.527439	0.44938	-0.537768	0.457281
2.245	-0.527206	0.465636	-0.538304	0.457843
2.25	-0.526973	0.481892	-0.538839	0.458405
2.255	-0.526113	0.47786	-0.539373	0.458967
2.26	-0.525253	0.473827	-0.539907	0.459527
2.265	-0.526015	0.456399	-0.540439	0.460088
2.27	-0.526778	0.438971	-0.540971	0.460647
2.275	-0.528979	0.454342	-0.541503	0.461206
2.28	-0.53118	0.469712	-0.542034	0.461765
2.285	-0.53365	0.457179	-0.542564	0.462323
2.29	-0.536121	0.444646	-0.543093	0.46288
2.295	-0.539265	0.460176	-0.543622	0.463437
2.3	-0.542409	0.475706	-0.54415	0.463993
2.305	-0.540844	0.487372	-0.544677	0.464549
2.31	-0.53928	0.499037	-0.545204	0.465104
2.315	-0.543774	0.496678	-0.54573	0.465659
2.32	-0.548268	0.494318	-0.546256	0.466213
2.325	-0.546202	0.485822	-0.54678	0.466766
2.33	-0.544135	0.477325	-0.547304	0.467319
2.335	-0.54233	0.476181	-0.547828	0.467872
2.34	-0.540525	0.475036	-0.54835	0.468424
2.345	-0.544495	0.472239	-0.548873	0.468975
2.35	-0.548465	0.469442	-0.549394	0.469526
2.355	-0.550591	0.481419	-0.549915	0.470076
2.36	-0.552716	0.493395	-0.550435	0.470626
2.365	-0.554596	0.478338	-0.550954	0.471175
2.37	-0.556475	0.463281	-0.551473	0.471723
2.375	-0.553409	0.487831	-0.551991	0.472271
2.38	-0.550342	0.512381	-0.552509	0.472819
2.385	-0.550857	0.512061	-0.553025	0.473366
2.39	-0.551372	0.51174	-0.553542	0.473912
2.395	-0.548997	0.51027	-0.554057	0.474458
2.4	-0.546622	0.508801	-0.554572	0.475004
2.405	-0.548553	0.510735	-0.555086	0.475548
2.41	-0.550483	0.512669	-0.5556	0.476093
2.415	-0.551432	0.513033	-0.556113	0.476636
2.42	-0.55238	0.513397	-0.556625	0.47718
2.425	-0.556031	0.481478	-0.557137	0.477722
2.43	-0.559682	0.44956	-0.557648	0.478264
2.435	-0.557665	0.477377	-0.558159	0.478806
2.44	-0.555647	0.505193	-0.558668	0.479347
2.445	-0.553266	0.50453	-0.559178	0.479888
2.45	-0.550884	0.503866	-0.559686	0.480428
2.455	-0.554677	0.4918	-0.560194	0.480967
2.46	-0.55847	0.479733	-0.560701	0.481506
2.465	-0.554256	0.47327	-0.561208	0.482044
2.47	-0.550042	0.466806	-0.561714	0.482582
2.475	-0.554929	0.473753	-0.562219	0.48312
2.48	-0.559816	0.4807	-0.562724	0.483657
2.485	-0.556361	0.477711	-0.563228	0.484193
2.49	-0.552906	0.474722	-0.563732	0.484729
2.495	-0.557546	0.463673	-0.564235	0.485264
2.5	-0.562186	0.452625	-0.564737	0.485799
2.505	-0.562061	0.459027	-0.565239	0.486333
2.51	-0.561936	0.465428	-0.56574	0.486866
2.515	-0.56484	0.467824	-0.56624	0.4874
2.52	-0.567745	0.47022	-0.56674	0.487932
2.525	-0.563245	0.463213	-0.56724	0.488464
2.53	-0.558745	0.456207	-0.567738	0.488996
2.535	-0.561158	0.478894	-0.568236	0.489527
2.54	-0.563571	0.501581	-0.568734	0.490058
2.545	-0.5697	0.509715	-0.569231	0.490588
2.55	-0.575829	0.517849	-0.569727	0.491117
2.555	-0.573858	0.497185	-0.570223	0.491646
2.56	-0.571888	0.476521	-0.570718	0.492175
2.565	-0.571791	0.495404	-0.571212	0.492703
2.57	-0.571694	0.514287	-0.571706	0.49323
2.575	-0.568797	0.501585	-0.572199	0.493757
2.58	-0.565901	0.488884	-0.572692	0.494284
2.585	-0.570868	0.47789	-0.573184	0.49481
2.59	-0.575834	0.466896	-0.573675	0.495335
2.595	-0.572571	0.466626	-0.574166	0.49586
2.6	-0.569307	0.466355	-0.574657	0.496384
2.605	-0.56652	0.478784	-0.575146	0.496908
2.61	-0.563732	0.491212	-0.575635	0.497432
2.615	-0.570577	0.47917	-0.576124	0.497955
2.62	-0.577421	0.467129	-0.576612	0.498477
2.625	-0.577169	0.4806	-0.577099	0.498999
2.63	-0.576916	0.494072	-0.577586	0.49952
2.635	-0.575187	0.482637	-0.578072	0.500041
2.64	-0.573458	0.471202	-0.578558	0.500562
2.645	-0.571807	0.490385	-0.579043	0.501081
2.65	-0.570156	0.509568	-0.579528	0.501601
2.655	-0.57205	0.4902	-0.580011	0.50212
2.66	-0.573945	0.470833	-0.580495	0.502638
2.665	-0.572847	0.480192	-0.580978	0.503156
2.67	-0.57175	0.489551	-0.58146	0.503673
2.675	-0.572304	0.48678	-0.581941	0.50419
2.68	-0.572859	0.48401	-0.582423	0.504706
2.685	-0.574857	0.507132	-0.582903	0.505222
2.69	-0.576856	0.530255	-0.583383	0.505738
2.695	-0.578156	0.531795	-0.583862	0.506253
2.7	-0.579457	0.533336	-0.584341	0.506767
2.705	-0.581479	0.534263	-0.584819	0.507281
2.71	-0.583501	0.53519	-0.585297	0.507794
2.715	-0.583875	0.525905	-0.585774	0.508307
2.72	-0.58425	0.516621	-0.586251	0.50882
2.725	-0.588038	0.527349	-0.586727	0.509332
2.73	-0.591827	0.538077	-0.587202	0.509843
2.735	-0.589538	0.514457	-0.587677	0.510354
2.74	-0.587248	0.490838	-0.588152	0.510864
2.745	-0.588359	0.490978	-0.588625	0.511374
2.75	-0.58947	0.491119	-0.589099	0.511884
2.755	-0.588568	0.495113	-0.589571	0.512393
2.76	-0.587666	0.499108	-0.590043	0.512901
2.765	-0.588435	0.498398	-0.590515	0.513409
2.77	-0.589204	0.497687	-0.590986	0.513917
2.775	-0.584698	0.511585	-0.591457	0.514424
2.78	-0.580192	0.525483	-0.591927	0.514931
2.785	-0.579539	0.537235	-0.592396	0.515437
2.79	-0.578887	0.548987	-0.592865	0.515942
2.795	-0.580381	0.532637	-0.593333	0.516447
2.8	-0.581874	0.516288	-0.593801	0.516952
2.805	-0.581797	0.524098	-0.594268	0.517456
2.81	-0.58172	0.531907	-0.594735	0.51796
2.815	-0.582432	0.536156	-0.595201	0.518463
2.82	-0.583144	0.540404	-0.595667	0.518966
2.825	-0.583831	0.508347	-0.596132	0.519468
2.83	-0.584518	0.476291	-0.596597	0.51997
2.835	-0.585577	0.494764	-0.597061	0.520471
2.84	-0.586636	0.513237	-0.597524	0.520972
2.845	-0.590824	0.513799	-0.597987	0.521472
2.85	-0.595011	0.514361	-0.59845	0.521972
2.855	-0.593547	0.524999	-0.598912	0.522472
2.86	-0.592084	0.535636	-0.599373	0.522971
2.865	-0.59731	0.53279	-0.599834	0.523469
2.87	-0.602536	0.529943	-0.600295	0.523967
2.875	-0.600903	0.549801	-0.600754	0.524465
2.88	-0.599271	0.569658	-0.601214	0.524962
2.885	-0.598268	0.545867	-0.601673	0.525458
2.89	-0.597264	0.522076	-0.602131	0.525954
2.895	-0.597536	0.534515	-0.602589	0.52645
2.9	-0.597808	0.546954	-0.603046	0.526945
2.905	-0.595919	0.532148	-0.603503	0.52744
2.91	-0.59403	0.517343	-0.603959	0.527934
2.915	-0.601743	0.527151	-0.604415	0.528428
2.92	-0.609456	0.536959	-0.60487	0.528921
2.925	-0.605917	0.511875	-0.605325	0.529414
2.93	-0.602377	0.486791	-0.605779	0.529906
2.935	-0.602405	0.506463	-0.606233	0.530398
2.94	-0.602434	0.526135	-0.606686	0.53089
2.945	-0.601383	0.534324	-0.607139	0.531381
2.95	-0.600333	0.542513	-0.607591	0.531871
2.955	-0.600397	0.564411	-0.608042	0.532361
2.96	-0.600461	0.586309	-0.608494	0.532851
2.965	-0.596509	0.578851	-0.608944	0.53334
2.97	-0.592558	0.571393	-0.609394	0.533829
2.975	-0.597994	0.576168	-0.609844	0.534317
2.98	-0.60343	0.580943	-0.610293	0.534805
2.985	-0.604666	0.570354	-0.610742	0.535292
2.99	-0.605902	0.559765	-0.61119	0.535779
2.995	-0.604878	0.555229	-0.611638	0.536265
3	-0.603854	0.550694	-0.612085	0.536751
3.005	-0.605133	0.538055	-0.612532	0.537237
3.01	-0.606412	0.525416	-0.612978	0.537722
3.015	-0.605397	0.542558	-0.613424	0.538207
3.02	-0.604382	0.559701	-0.613869	0.538691
3.025	-0.603606	0.542994	-0.614314	0.539174
3.03	-0.602831	0.526288	-0.614758	0.539658
3.035	-0.608243	0.536788	-0.615202	0.540141
3.04	-0.613655	0.547287	-0.615645	0.540623
3.045	-0.61535	0.561297	-0.616088	0.541105
3.05	-0.617046	0.575307	-0.61653	0.541586
3.055	-0.615535	0.56581	-0.616972	0.542067
3.06	-0.614025	0.556312	-0.617414	0.542548
3.065	-0.614397	0.546861	-0.617854	0.543028
3.07	-0.614769	0.537409	-0.618295	0.543508
3.075	-0.617258	0.549334	-0.618735	0.543987
3.08	-0.619747	0.561259	-0.619174	0.544466
3.085	-0.620666	0.563521	-0.619613	0.544944
3.09	-0.621585	0.565782	-0.620052	0.545422
3.095	-0.618277	0.543232	-0.62049	0.545899
3.1	-0.614969	0.520681	-0.620927	0.546376
3.105	-0.613453	0.52809	-0.621364	0.546853
3.11	-0.611937	0.535499	-0.621801	0.547329
3.115	-0.61364	0.540302	-0.622237	0.547805
3.12	-0.615344	0.545105	-0.622673	0.54828
3.125	-0.61415	0.541797	-0.623108	0.548755
3.13	-0.612956	0.538488	-0.623543	0.549229
3.135	-0.610998	0.539216	-0.623977	0.549703
3.14	-0.609039	0.539944	-0.624411	0.550177
3.145	-0.613525	0.564181	-0.624844	0.55065
3.15	-0.618011	0.588418	-0.625277	0.551122
3.155	-0.614749	0.566325	-0.62571	0.551595
3.16	-0.611487	0.544231	-0.626141	0.552066
3.165	-0.615142	0.563204	-0.626573	0.552538
3.17	-0.618797	0.582176	-0.627004	0.553009
3.175	-0.619533	0.567371	-0.627435	0.553479
3.18	-0.620269	0.552566	-0.627865	0.553949
3.185	-0.619717	0.563753	-0.628294	0.554419
3.19	-0.619165	0.57494	-0.628724	0.554888
3.195	-0.622776	0.567626	-0.629152	0.555357
3.2	-0.626387	0.560312	-0.629581	0.555825
3.205	-0.62415	0.548134	-0.630009	0.556293
3.21	-0.621914	0.535956	-0.630436	0.55676
3.215	-0.623889	0.531913	-0.630863	0.557227
3.22	-0.625863	0.527869	-0.631289	0.557694
3.225	-0.625352	0.554211	-0.631715	0.55816
3.23	-0.62484	0.580552	-0.632141	0.558626
3.235	-0.626705	0.557807	-0.632566	0.559091
3.24	-0.62857	0.535063	-0.632991	0.559556
3.245	-0.629712	0.541738	-0.633415	0.56002
3.25	-0.630853	0.548413	-0.633839	0.560485
3.255	-0.628833	0.545274	-0.634262	0.560948
3.26	-0.626813	0.542135	-0.634685	0.561411
3.265	-0.630285	0.548458	-0.635108	0.561874
3.27	-0.633756	0.554781	-0.63553	0.562337
3.275	-0.629877	0.574937	-0.635952	0.562798
3.28	-0.625999	0.595092	-0.636373	0.56326
3.285	-0.62719	0.589458	-0.636793	0.563721
3.29	-0.628381	0.583823	-0.637214	0.564182
3.295	-0.62777	0.568814	-0.637634	0.564642
3.3	-0.627158	0.553804	-0.638053	0.565102
3.305	-0.63058	0.553017	-0.638472	0.565561
3.31	-0.634002	0.55223	-0.638891	0.56602
3.315	-0.632249	0.552057	-0.639309	0.566479
3.32	-0.630496	0.551884	-0.639727	0.566937
3.325	-0.631474	0.571031	-0.640144	0.567395
3.33	-0.632453	0.590179	-0.640561	0.567852
3.335	-0.629042	0.569551	-0.640977	0.568309
3.34	-0.625631	0.548923	-0.641393	0.568766
3.345	-0.630896	0.535762	-0.641809	0.569222
3.35	-0.63616	0.522601	-0.642224	0.569678
3.355	-0.637356	0.557181	-0.642639	0.570133
3.36	-0.638552	0.591762	-0.643053	0.570588
3.365	-0.63991	0.577275	-0.643467	0.571042
3.37	-0.641269	0.562789	-0.64388	0.571496
3.375	-0.640287	0.564764	-0.644293	0.57195
3.38	-0.639305	0.566739	-0.644706	0.572403
3.385	-0.639307	0.581435	-0.645118	0.572856
3.39	-0.639308	0.596131	-0.64553	0.573308
3.395	-0.639787	0.579633	-0.645941	0.57376
3.4	-0.640266	0.563135	-0.646352	0.574212
3.405	-0.643055	0.57224	-0.646763	0.574663
3.41	-0.645844	0.581345	-0.647173	0.575114
3.415	-0.644554	0.619295	-0.647582	0.575564
3.42	-0.643265	0.657245	-0.647992	0.576014
3.425	-0.642652	0.627435	-0.6484	0.576464
3.43	-0.642039	0.597626	-0.648809	0.576913
3.435	-0.641625	0.596803	-0.649217	0.577362
3.44	-0.64121	0.59598	-0.649625	0.57781
3.445	-0.641839	0.577582	-0.650032	0.578258
3.45	-0.642467	0.559184	-0.650439	0.578706
3.455	-0.645005	0.585587	-0.650845	0.579153
3.46	-0.647544	0.61199	-0.651251	0.5796
3.465	-0.650337	0.618468	-0.651657	0.580046
3.47	-0.653129	0.624946	-0.652062	0.580492
3.475	-0.6489	0.613926	-0.652467	0.580938
3.48	-0.64467	0.602906	-0.652871	0.581383
3.485	-0.645805	0.60448	-0.653275	0.581828
3.49	-0.64694	0.606055	-0.653679	0.582272
3.495	-0.648574	0.606078	-0.654082	0.582716
3.5	-0.650208	0.606102	-0.654484	0.58316
3.505	-0.646093	0.592978	-0.654887	0.583603
3.51	-0.641977	0.579855	-0.655289	0.584046
3.515	-0.643912	0.597796	-0.65569	0.584488
3.52	-0.645848	0.615737	-0.656092	0.58493
3.525	-0.644712	0.592291	-0.656492	0.585372
3.53	-0.643576	0.568845	-0.656893	0.585813
3.535	-0.64945	0.570844	-0.657293	0.586254
3.54	-0.655323	0.572843	-0.657692	0.586695
3.545	-0.654141	0.56959	-0.658092	0.587135
3.55	-0.652959	0.566337	-0.65849	0.587574
3.555	-0.655936	0.580109	-0.658889	0.588014
3.56	-0.658913	0.593881	-0.659287	0.588453
3.565	-0.659326	0.605252	-0.659684	0.588891
3.57	-0.65974	0.616623	-0.660082	0.589329
3.575	-0.658613	0.608564	-0.660479	0.589767
3.58	-0.657486	0.600505	-0.660875	0.590204
3.585	-0.65823	0.593201	-0.661271	0.590641
3.59	-0.658974	0.585896	-0.661667	0.591078
3.595	-0.659293	0.600664	-0.662062	0.591514
3.6	-0.659612	0.615432	-0.662457	0.59195
3.605	-0.661471	0.611499	-0.662852	0.592385
3.61	-0.663331	0.607566	-0.663246	0.59282
3.615	-0.662592	0.58813	-0.66364	0.593255
3.62	-0.661853	0.568693	-0.664033	0.593689
3.625	-0.65958	0.576253	-0.664426	0.594123
3.63	-0.657306	0.583813	-0.664819	0.594557
3.635	-0.6586	0.571985	-0.665211	0.59499
3.64	-0.659895	0.560157	-0.665603	0.595423
3.645	-0.660455	0.566855	-0.665994	0.595855
3.65	-0.661016	0.573554	-0.666386	0.596287
3.655	-0.659935	0.591026	-0.666776	0.596719
3.66	-0.658854	0.608498	-0.667167	0.59715
3.665	-0.658282	0.603017	-0.667557	0.597581
3.67	-0.65771	0.597536	-0.667946	0.598011
3.675	-0.660045	0.580054	-0.668336	0.598441
3.68	-0.662381	0.562572	-0.668725	0.598871
3.685	-0.661373	0.587439	-0.669113	0.5993
3.69	-0.660365	0.612306	-0.669501	0.599729
3.695	-0.662384	0.600475	-0.669889	0.600158
3.7	-0.664403	0.588644	-0.670276	0.600586
3.705	-0.663266	0.599339	-0.670663	0.601014
3.71	-0.662129	0.610034	-0.67105	0.601442
3.715	-0.661954	0.603618	-0.671436	0.601869
3.72	-0.661779	0.597201	-0.671822	0.602295
3.725	-0.661758	0.60159	-0.672208	0.602722
3.73	-0.661738	0.605978	-0.672593	0.603148
3.735	-0.664673	0.605131	-0.672978	0.603573
3.74	-0.667609	0.604285	-0.673362	0.603999
3.745	-0.669301	0.612211	-0.673747	0.604424
3.75	-0.670993	0.620137	-0.67413	0.604848
3.755	-0.670867	0.624252	-0.674514	0.605272
3.76	-0.670741	0.628368	-0.674897	0.605696
3.765	-0.673323	0.631046	-0.675279	0.60612
3.77	-0.675906	0.633724	-0.675662	0.606543
3.775	-0.674565	0.611196	-0.676044	0.606965
3.78	-0.673225	0.588667	-0.676425	0.607388
3.785	-0.676153	0.610717	-0.676807	0.60781
3.79	-0.679081	0.632766	-0.677187	0.608231
3.795	-0.67817	0.626804	-0.677568	0.608652
3.8	-0.67726	0.620842	-0.677948	0.609073
3.805	-0.673301	0.614968	-0.678328	0.609494
3.81	-0.669342	0.609095	-0.678708	0.609914
3.815	-0.671567	0.614164	-0.679087	0.610334
3.82	-0.673792	0.619233	-0.679465	0.610753
3.825	-0.673742	0.630342	-0.679844	0.611172
3.83	-0.673691	0.641451	-0.680222	0.611591
3.835	-0.674112	0.63935	-0.6806	0.612009
3.84	-0.674533	0.637249	-0.680977	0.612427
3.845	-0.672199	0.626684	-0.681354	0.612845
3.85	-0.669865	0.61612	-0.681731	0.613262
3.855	-0.674325	0.613492	-0.682107	0.613679
3.86	-0.678785	0.610864	-0.682483	0.614095
3.865	-0.675667	0.616716	-0.682859	0.614512
3.87	-0.672548	0.622567	-0.683234	0.614927
3.875	-0.672634	0.622927	-0.683609	0.615343
3.88	-0.672719	0.623287	-0.683983	0.615758
3.885	-0.674307	0.609437	-0.684358	0.616173
3.89	-0.675895	0.595588	-0.684732	0.616587
3.895	-0.679382	0.606964	-0.685105	0.617001
3.9	-0.682869	0.61834	-0.685478	0.617415
3.905	-0.684105	0.604463	-0.685851	0.617828
3.91	-0.685342	0.590585	-0.686224	0.618241
3.915	-0.683063	0.600605	-0.686596	0.618654
3.92	-0.680784	0.610625	-0.686968	0.619066
3.925	-0.68333	0.622302	-0.687339	0.619478
3.93	-0.685876	0.63398	-0.687711	0.619889
3.935	-0.684321	0.61851	-0.688081	0.620301
3.94	-0.682766	0.603041	-0.688452	0.620712
3.945	-0.685359	0.599266	-0.688822	0.621122
3.95	-0.687952	0.595491	-0.689192	0.621532
3.955	-0.688088	0.628196	-0.689562	0.621942
3.96	-0.688225	0.660901	-0.689931	0.622351
3.965	-0.685576	0.63382	-0.6903	0.622761
3.97	-0.682927	0.606738	-0.690668	0.623169
3.975	-0.681231	0.620317	-0.691036	0.623578
3.98	-0.679535	0.633896	-0.691404	0.623986
3.985	-0.68466	0.61519	-0.691772	0.624394
3.99	-0.689784	0.596485	-0.692139	0.624801
3.995	-0.688622	0.584855	-0.692506	0.625208
4	-0.687461	0.573226	-0.692872	0.625615
4.005	-0.687908	0.587197	-0.693238	0.626021
4.01	-0.688355	0.601168	-0.693604	0.626427
4.015	-0.690247	0.619008	-0.69397	0.626833
4.02	-0.692139	0.636848	-0.694335	0.627238
4.025	-0.691594	0.62521	-0.6947	0.627643
4.03	-0.691049	0.613572	-0.695065	0.628048
4.035	-0.689022	0.619152	-0.695429	0.628452
4.04	-0.686995	0.624732	-0.695793	0.628856
4.045	-0.688374	0.624452	-0.696156	0.62926
4.05	-0.689752	0.624172	-0.69652	0.629663
4.055	-0.687339	0.645857	-0.696883	0.630066
4.06	-0.684926	0.667542	-0.697245	0.630468
4.065	-0.686889	0.64171	-0.697608	0.630871
4.07	-0.688853	0.615879	-0.69797	0.631273
4.075	-0.688168	0.619037	-0.698331	0.631674
4.08	-0.687483	0.622196	-0.698693	0.632075
4.085	-0.692213	0.629504	-0.699054	0.632476
4.09	-0.696942	0.636811	-0.699414	0.632877
4.095	-0.695205	0.631845	-0.699775	0.633277
4.1	-0.693468	0.62688	-0.700135	0.633677
4.105	-0.693038	0.651027	-0.700495	0.634076
4.11	-0.692608	0.675173	-0.700854	0.634476
4.115	-0.693436	0.670908	-0.701213	0.634875
4.12	-0.694263	0.666642	-0.701572	0.635273
4.125	-0.69608	0.621621	-0.701931	0.635671
4.13	-0.697896	0.576599	-0.702289	0.636069
4.135	-0.698102	0.600884	-0.702647	0.636467
4.14	-0.698308	0.625169	-0.703004	0.636864
4.145	-0.701583	0.650851	-0.703362	0.637261
4.15	-0.704859	0.676532	-0.703719	0.637657
4.155	-0.700243	0.649903	-0.704075	0.638054
4.16	-0.695627	0.623275	-0.704432	0.63845
4.165	-0.696961	0.618864	-0.704788	0.638845
4.17	-0.698295	0.614454	-0.705144	0.63924
4.175	-0.699273	0.621764	-0.705499	0.639635
4.18	-0.700252	0.629074	-0.705854	0.64003
4.185	-0.701773	0.635043	-0.706209	0.640424
4.19	-0.703294	0.641013	-0.706563	0.640818
4.195	-0.701953	0.64151	-0.706918	0.641212
4.2	-0.700612	0.642008	-0.707272	0.641605
4.205	-0.697494	0.660027	-0.707625	0.641998
4.21	-0.694375	0.678047	-0.707978	0.642391
4.215	-0.696427	0.647667	-0.708331	0.642783
4.22	-0.69848	0.617287	-0.708684	0.643175
4.225	-0.702909	0.614555	-0.709036	0.643566
4.23	-0.707339	0.611822	-0.709389	0.643958
4.235	-0.705739	0.627788	-0.70974	0.644349
4.24	-0.704138	0.643753	-0.710092	0.644739
4.245	-0.6983	0.638849	-0.710443	0.64513
4.25	-0.692462	0.633944	-0.710794	0.64552
4.255	-0.701123	0.619931	-0.711145	0.645909
4.26	-0.709784	0.605917	-0.711495	0.646299
4.265	-0.708705	0.623746	-0.711845	0.646688
4.27	-0.707626	0.641576	-0.712194	0.647077
4.275	-0.708606	0.626203	-0.712544	0.647465
4.28	-0.709586	0.61083	-0.712893	0.647853
4.285	-0.706002	0.636362	-0.713242	0.648241
4.29	-0.702417	0.661894	-0.71359	0.648628
4.295	-0.706736	0.659184	-0.713939	0.649016
4.3	-0.711055	0.656474	-0.714286	0.649402
4.305	-0.714266	0.643187	-0.714634	0.649789
4.31	-0.717477	0.629901	-0.714981	0.650175
4.315	-0.717742	0.612418	-0.715329	0.650561
4.32	-0.718008	0.594936	-0.715675	0.650946
4.325	-0.713476	0.608034	-0.716022	0.651332
4.33	-0.708944	0.621132	-0.716368	0.651717
4.335	-0.707767	0.627172	-0.716714	0.652101
4.34	-0.70659	0.633213	-0.717059	0.652485
4.345	-0.708198	0.644177	-0.717405	0.652869
4.35	-0.709805	0.655142	-0.71775	0.653253
4.355	-0.711003	0.648069	-0.718094	0.653636
4.36	-0.7122	0.640997	-0.718439	0.65402
4.365	-0.710712	0.634607	-0.718783	0.654402
4.37	-0.709224	0.628218	-0.719127	0.654785
4.375	-0.710273	0.622301	-0.719471	0.655167
4.38	-0.711322	0.616384	-0.719814	0.655549
4.385	-0.714372	0.634001	-0.720157	0.65593
4.39	-0.717421	0.651617	-0.7205	0.656311
4.395	-0.712374	0.634868	-0.720842	0.656692
4.4	-0.707326	0.618119	-0.721184	0.657073
4.405	-0.711391	0.618877	-0.721526	0.657453
4.41	-0.715455	0.619635	-0.721868	0.657833
4.415	-0.717676	0.633642	-0.722209	0.658212
4.42	-0.719898	0.647649	-0.72255	0.658592
4.425	-0.718493	0.660313	-0.722891	0.658971
4.43	-0.717088	0.672977	-0.723231	0.659349
4.435	-0.720964	0.675412	-0.723572	0.659728
4.44	-0.72484	0.677848	-0.723911	0.660106
4.445	-0.723293	0.682857	-0.724251	0.660484
4.45	-0.721746	0.687866	-0.724591	0.660861
4.455	-0.721282	0.672806	-0.72493	0.661238
4.46	-0.720818	0.657746	-0.725268	0.661615
4.465	-0.722634	0.641245	-0.725607	0.661992
4.47	-0.72445	0.624744	-0.725945	0.662368
4.475	-0.724442	0.63834	-0.726283	0.662744
4.48	-0.724434	0.651937	-0.726621	0.663119
4.485	-0.722182	0.661395	-0.726958	0.663495
4.49	-0.719929	0.670853	-0.727296	0.66387
4.495	-0.720009	0.661657	-0.727632	0.664244
4.5	-0.720089	0.652461	-0.727969	0.664619
4.505	-0.722859	0.64574	-0.728305	0.664993
4.51	-0.72563	0.639019	-0.728641	0.665367
4.515	-0.724395	0.648098	-0.728977	0.66574
4.52	-0.723159	0.657177	-0.729313	0.666114
4.525	-0.722268	0.653484	-0.729648	0.666486
4.53	-0.721378	0.649791	-0.729983	0.666859
4.535	-0.723548	0.662915	-0.730318	0.667231
4.54	-0.725718	0.676038	-0.730652	0.667603
4.545	-0.724675	0.67091	-0.730986	0.667975
4.55	-0.723632	0.665782	-0.73132	0.668347
4.555	-0.724038	0.660506	-0.731654	0.668718
4.56	-0.724445	0.65523	-0.731987	0.669088
4.565	-0.726109	0.652208	-0.73232	0.669459
4.57	-0.727772	0.649186	-0.732653	0.669829
4.575	-0.725708	0.659854	-0.732986	0.670199
4.58	-0.723644	0.670523	-0.733318	0.670569
4.585	-0.725661	0.669914	-0.73365	0.670938
4.59	-0.727679	0.669305	-0.733982	0.671307
4.595	-0.725791	0.6802	-0.734314	0.671676
4.6	-0.723903	0.691095	-0.734645	0.672044
4.605	-0.72906	0.685396	-0.734976	0.672413
4.61	-0.734218	0.679697	-0.735307	0.67278
4.615	-0.731701	0.689445	-0.735637	0.673148
4.62	-0.729183	0.699194	-0.735967	0.673515
4.625	-0.73095	0.698373	-0.736297	0.673882
4.63	-0.732716	0.697551	-0.736627	0.674249
4.635	-0.733097	0.696535	-0.736956	0.674615
4.64	-0.733477	0.695518	-0.737285	0.674982
4.645	-0.735371	0.677131	-0.737614	0.675347
4.65	-0.737265	0.658744	-0.737943	0.675713
4.655	-0.736811	0.678784	-0.738271	0.676078
4.66	-0.736357	0.698825	-0.7386	0.676443
4.665	-0.734483	0.685372	-0.738927	0.676808
4.67	-0.732608	0.67192	-0.739255	0.677172
4.675	-0.735076	0.666056	-0.739582	0.677536
4.68	-0.737544	0.660193	-0.73991	0.6779
4.685	-0.736575	0.678171	-0.740236	0.678264
4.69	-0.735606	0.696148	-0.740563	0.678627
4.695	-0.736258	0.683395	-0.740889	0.67899
4.7	-0.73691	0.670643	-0.741215	0.679352
4.705	-0.733593	0.647259	-0.741541	0.679715
4.71	-0.730275	0.623875	-0.741867	0.680077
4.715	-0.732011	0.657309	-0.742192	0.680439
4.72	-0.733746	0.690742	-0.742517	0.6808
4.725	-0.733538	0.691623	-0.742842	0.681161
4.73	-0.73333	0.692504	-0.743167	0.681522
4.735	-0.734222	0.671717	-0.743491	0.681883
4.74	-0.735114	0.650929	-0.743815	0.682243
4.745	-0.734822	0.669368	-0.744139	0.682603
4.75	-0.734529	0.687807	-0.744462	0.682963
4.755	-0.733483	0.693902	-0.744786	0.683323
4.76	-0.732437	0.699997	-0.745109	0.683682
4.765	-0.736949	0.675378	-0.745432	0.684041
4.77	-0.741461	0.65076	-0.745754	0.6844
4.775	-0.743174	0.663676	-0.746076	0.684758
4.78	-0.744887	0.676591	-0.746399	0.685116
4.785	-0.739668	0.683217	-0.74672	0.685474
4.79	-0.734449	0.689843	-0.747042	0.685832
4.795	-0.737553	0.675494	-0.747363	0.686189
4.8	-0.740658	0.661145	-0.747684	0.686546
4.805	-0.740967	0.658368	-0.748005	0.686903
4.81	-0.741276	0.655591	-0.748326	0.687259
4.815	-0.743574	0.676773	-0.748646	0.687615
4.82	-0.745872	0.697955	-0.748966	0.687971
4.825	-0.745176	0.686628	-0.749286	0.688327
4.83	-0.744481	0.675302	-0.749606	0.688682
4.835	-0.744437	0.663773	-0.749925	0.689037
4.84	-0.744393	0.652244	-0.750244	0.689392
4.845	-0.744009	0.674192	-0.750563	0.689746
4.85	-0.743626	0.696141	-0.750882	0.6901
4.855	-0.741853	0.67394	-0.7512	0.690454
4.86	-0.740079	0.65174	-0.751518	0.690808
4.865	-0.741349	0.653414	-0.751836	0.691161
4.87	-0.742618	0.655088	-0.752154	0.691515
4.875	-0.745084	0.682583	-0.752471	0.691867
4.88	-0.747549	0.710078	-0.752789	0.69222
4.885	-0.745771	0.702057	-0.753106	0.692572
4.89	-0.743992	0.694035	-0.753422	0.692924
4.895	-0.74421	0.68878	-0.753739	0.693276
4.9	-0.744427	0.683526	-0.754055	0.693628
4.905	-0.745443	0.676374	-0.754371	0.693979
4.91	-0.746458	0.669221	-0.754687	0.69433
4.915	-0.748102	0.660595	-0.755002	0.69468
4.92	-0.749746	0.65197	-0.755318	0.695031
4.925	-0.751404	0.669292	-0.755633	0.695381
4.93	-0.753062	0.686614	-0.755948	0.695731
4.935	-0.749929	0.698958	-0.756262	0.69608
4.94	-0.746796	0.711301	-0.756577	0.69643
4.945	-0.748028	0.695125	-0.756891	0.696779
4.95	-0.749261	0.67895	-0.757205	0.697127
4.955	-0.753806	0.673606	-0.757518	0.697476
4.96	-0.758351	0.668262	-0.757832	0.697824
4.965	-0.760305	0.675517	-0.758145	0.698172
4.97	-0.762258	0.682772	-0.758458	0.69852
4.975	-0.758041	0.699572	-0.758771	0.698867
4.98	-0.753825	0.716371	-0.759083	0.699214
4.985	-0.753805	0.709514	-0.759395	0.699561
4.99	-0.753786	0.702656	-0.759707	0.699908
4.995	-0.756419	0.689888	-0.760019	0.700254
5	-0.759051	0.67712	-0.760331	0.7006
5.005	-0.757703	0.689253	-0.760642	0.700946
5.01	-0.756355	0.701387	-0.760953	0.701292
5.015	-0.759723	0.709792	-0.761264	0.701637
5.02	-0.76309	0.718198	-0.761575	0.701982
5.025	-0.761286	0.732376	-0.761885	0.702327
5.03	-0.759481	0.746554	-0.762196	0.702672
5.035	-0.757108	0.737725	-0.762506	0.703016
5.04	-0.754735	0.728897	-0.762815	0.70336
5.045	-0.755031	0.684803	-0.763125	0.703703
5.05	-0.755327	0.640709	-0.763434	0.704047
5.055	-0.756879	0.663447	-0.763743	0.70439
5.06	-0.75843	0.686184	-0.764052	0.704733
5.065	-0.758216	0.69461	-0.764361	0.705076
5.07	-0.758003	0.703035	-0.764669	0.705418
5.075	-0.757626	0.688356	-0.764977	0.70576
5.08	-0.757249	0.673678	-0.765285	0.706102
5.085	-0.757986	0.698892	-0.765593	0.706444
5.09	-0.758723	0.724106	-0.7659	0.706785
5.095	-0.759049	0.710996	-0.766208	0.707126
5.1	-0.759375	0.697887	-0.766515	0.707467
5.105	-0.761767	0.704994	-0.766822	0.707808
5.11	-0.764159	0.712101	-0.767128	0.708148
5.115	-0.762606	0.723287	-0.767435	0.708488
5.12	-0.761052	0.734473	-0.767741	0.708828
5.125	-0.764028	0.717422	-0.768047	0.709168
5.13	-0.767003	0.700371	-0.768353	0.709507
5.135	-0.762904	0.685164	-0.768658	0.709846
5.14	-0.758805	0.669956	-0.768963	0.710185
5.145	-0.760701	0.678923	-0.769268	0.710523
5.15	-0.762597	0.68789	-0.769573	0.710862
5.155	-0.766614	0.693872	-0.769878	0.7112
5.16	-0.770632	0.699855	-0.770182	0.711537
5.165	-0.76698	0.718974	-0.770486	0.711875
5.17	-0.763328	0.738093	-0.77079	0.712212
5.175	-0.766215	0.712614	-0.771094	0.712549
5.18	-0.769102	0.687135	-0.771398	0.712886
5.185	-0.768828	0.690732	-0.771701	0.713223
5.19	-0.768554	0.69433	-0.772004	0.713559
5.195	-0.771071	0.695005	-0.772307	0.713895
5.2	-0.773589	0.69568	-0.77261	0.714231
5.205	-0.77227	0.685669	-0.772912	0.714566
5.21	-0.770951	0.675659	-0.773215	0.714901
5.215	-0.769178	0.692223	-0.773517	0.715236
5.22	-0.767405	0.708788	-0.773818	0.715571
5.225	-0.770127	0.719339	-0.77412	0.715906
5.23	-0.772848	0.72989	-0.774421	0.71624
5.235	-0.771704	0.71053	-0.774723	0.716574
5.24	-0.77056	0.691169	-0.775024	0.716907
5.245	-0.770025	0.698402	-0.775324	0.717241
5.25	-0.769489	0.705635	-0.775625	0.717574
5.255	-0.770647	0.707679	-0.775925	0.717907
5.26	-0.771805	0.709723	-0.776225	0.71824
5.265	-0.769428	0.721114	-0.776525	0.718572
5.27	-0.767052	0.732505	-0.776825	0.718905
5.275	-0.767043	0.729629	-0.777124	0.719237
5.28	-0.767034	0.726753	-0.777424	0.719568
5.285	-0.771987	0.714625	-0.777723	0.7199
5.29	-0.776939	0.702498	-0.778022	0.720231
5.295	-0.775542	0.701228	-0.77832	0.720562
5.3	-0.774144	0.699959	-0.778619	0.720893
5.305	-0.774284	0.710337	-0.778917	0.721223
5.31	-0.774425	0.720716	-0.779215	0.721554
5.315	-0.771611	0.727751	-0.779513	0.721884
5.32	-0.768798	0.734787	-0.77981	0.722214
5.325	-0.776058	0.741503	-0.780108	0.722543
5.33	-0.783319	0.74822	-0.780405	0.722872
5.335	-0.782095	0.724804	-0.780702	0.723201
5.34	-0.780871	0.701388	-0.780999	0.72353
5.345	-0.778574	0.711861	-0.781295	0.723859
5.35	-0.776277	0.722334	-0.781592	0.724187
5.355	-0.77848	0.740186	-0.781888	0.724515
5.36	-0.780684	0.758037	-0.782184	0.724843
5.365	-0.780004	0.737888	-0.78248	0.725171
5.37	-0.779323	0.717739	-0.782775	0.725498
5.375	-0.780517	0.717546	-0.78307	0.725825
5.38	-0.78171	0.717353	-0.783366	0.726152
5.385	-0.779821	0.716183	-0.783661	0.726479
5.39	-0.777933	0.715013	-0.783955	0.726805
5.395	-0.777405	0.71244	-0.78425	0.727131
5.4	-0.776878	0.709866	-0.784544	0.727457
5.405	-0.775555	0.721055	-0.784838	0.727783
5.41	-0.774231	0.732244	-0.785132	0.728108
5.415	-0.777411	0.720044	-0.785426	0.728433
5.42	-0.780591	0.707844	-0.785719	0.728758
5.425	-0.780666	0.695515	-0.786013	0.729083
5.43	-0.780741	0.683187	-0.786306	0.729407
5.435	-0.780173	0.702535	-0.786599	0.729732
5.44	-0.779605	0.721884	-0.786892	0.730056
5.445	-0.781126	0.704838	-0.787184	0.730379
5.45	-0.782647	0.687792	-0.787476	0.730703
5.455	-0.783225	0.703804	-0.787768	0.731026
5.46	-0.783803	0.719816	-0.78806	0.731349
5.465	-0.784397	0.714519	-0.788352	0.731672
5.47	-0.784992	0.709223	-0.788644	0.731995
5.475	-0.787085	0.705328	-0.788935	0.732317
5.48	-0.789179	0.701433	-0.789226	0.732639
5.485	-0.786898	0.708929	-0.789517	0.732961
5.49	-0.784616	0.716424	-0.789808	0.733282
5.495	-0.784643	0.72182	-0.790098	0.733604
5.5	-0.784669	0.727216	-0.790389	0.733925
5.505	-0.787058	0.723355	-0.790679	0.734246
5.51	-0.789448	0.719494	-0.790969	0.734567
5.515	-0.790226	0.730691	-0.791259	0.734887
5.52	-0.791004	0.741888	-0.791548	0.735207
5.525	-0.788296	0.718547	-0.791837	0.735527
5.53	-0.785588	0.695205	-0.792127	0.735847
5.535	-0.78455	0.714138	-0.792416	0.736167
5.54	-0.783512	0.733071	-0.792704	0.736486
5.545	-0.784136	0.714885	-0.792993	0.736805
5.55	-0.78476	0.696698	-0.793281	0.737124
5.555	-0.789028	0.692246	-0.79357	0.737442
5.56	-0.793296	0.687795	-0.793858	0.737761
5.565	-0.787638	0.703105	-0.794145	0.738079
5.57	-0.781981	0.718415	-0.794433	0.738397
5.575	-0.784602	0.716665	-0.79472	0.738714
5.58	-0.787223	0.714916	-0.795008	0.739032
5.585	-0.789248	0.707992	-0.795295	0.739349
5.59	-0.791273	0.701069	-0.795582	0.739666
5.595	-0.790567	0.731111	-0.795868	0.739983
5.6	-0.78986	0.761154	-0.796155	0.740299
5.605	-0.789677	0.733791	-0.796441	0.740616
5.61	-0.789494	0.706428	-0.796727	0.740932
5.615	-0.790856	0.72115	-0.797013	0.741248
5.62	-0.792219	0.735872	-0.797299	0.741563
5.625	-0.792216	0.731632	-0.797584	0.741879
5.63	-0.792213	0.727392	-0.79787	0.742194
5.635	-0.792776	0.709985	-0.798155	0.742509
5.64	-0.793339	0.692578	-0.79844	0.742823
5.645	-0.794194	0.713838	-0.798724	0.743138
5.65	-0.795049	0.735098	-0.799009	0.743452
5.655	-0.793888	0.732728	-0.799293	0.743766
5.66	-0.792728	0.730357	-0.799578	0.74408
5.665	-0.794075	0.736606	-0.799862	0.744393
5.67	-0.795422	0.742855	-0.800145	0.744707
5.675	-0.79381	0.750703	-0.800429	0.74502
5.68	-0.792199	0.758551	-0.800713	0.745333
5.685	-0.795097	0.751992	-0.800996	0.745646
5.69	-0.797994	0.745433	-0.801279	0.745958
5.695	-0.797128	0.751431	-0.801562	0.74627
5.7	-0.796261	0.757429	-0.801844	0.746582
5.705	-0.797836	0.757034	-0.802127	0.746894
5.71	-0.799411	0.756639	-0.802409	0.747206
5.715	-0.798762	0.748255	-0.802692	0.747517
5.72	-0.798113	0.739872	-0.802974	0.747828
5.725	-0.802616	0.747593	-0.803255	0.748139
5.73	-0.807118	0.755314	-0.803537	0.74845
5.735	-0.804461	0.726365	-0.803818	0.74876
5.74	-0.801803	0.697416	-0.8041	0.74907
5.745	-0.800986	0.732696	-0.804381	0.74938
5.75	-0.800169	0.767976	-0.804662	0.74969
5.755	-0.800495	0.76341	-0.804942	0.75
5.76	-0.800822	0.758843	-0.805223	0.750309
5.765	-0.802236	0.759489	-0.805503	0.750618
5.77	-0.80365	0.760135	-0.805783	0.750927
5.775	-0.803978	0.759189	-0.806063	0.751236
5.78	-0.804307	0.758244	-0.806343	0.751544
5.785	-0.802497	0.758262	-0.806623	0.751853
5.79	-0.800688	0.75828	-0.806902	0.752161
5.795	-0.800018	0.749016	-0.807181	0.752468
5.8	-0.799349	0.739752	-0.80746	0.752776
5.805	-0.800934	0.77495	-0.807739	0.753083
5.81	-0.802519	0.810148	-0.808018	0.753391
5.815	-0.799016	0.782702	-0.808296	0.753697
5.82	-0.795513	0.755256	-0.808575	0.754004
5.825	-0.799972	0.739046	-0.808853	0.754311
5.83	-0.80443	0.722836	-0.809131	0.754617
5.835	-0.804115	0.733978	-0.809409	0.754923
5.84	-0.803799	0.74512	-0.809686	0.755229
5.845	-0.802413	0.752124	-0.809964	0.755535
5.85	-0.801027	0.759129	-0.810241	0.75584
5.855	-0.805768	0.749675	-0.810518	0.756145
5.86	-0.810509	0.74022	-0.810795	0.75645
5.865	-0.808912	0.749469	-0.811072	0.756755
5.87	-0.807314	0.758719	-0.811348	0.75706
5.875	-0.810486	0.745822	-0.811625	0.757364
5.88	-0.813658	0.732926	-0.811901	0.757668
5.885	-0.811005	0.74011	-0.812177	0.757972
5.89	-0.808352	0.747294	-0.812453	0.758276
5.895	-0.809821	0.756836	-0.812729	0.758579
5.9	-0.811289	0.766377	-0.813004	0.758883
5.905	-0.809668	0.771413	-0.81328	0.759186
5.91	-0.808047	0.776448	-0.813555	0.759489
5.915	-0.813088	0.764254	-0.81383	0.759791
5.92	-0.818129	0.752059	-0.814105	0.760094
5.925	-0.815663	0.725252	-0.814379	0.760396
5.93	-0.813196	0.698445	-0.814654	0.760698
5.935	-0.813924	0.729311	-0.814928	0.761
5.94	-0.814652	0.760176	-0.815202	0.761301
5.945	-0.812438	0.768926	-0.815476	0.761603
5.95	-0.810223	0.777676	-0.81575	0.761904
5.955	-0.813143	0.743497	-0.816023	0.762205
5.96	-0.816064	0.709318	-0.816297	0.762506
5.965	-0.813907	0.712164	-0.81657	0.762806
5.97	-0.81175	0.715011	-0.816843	0.763107
5.975	-0.809577	0.739645	-0.817116	0.763407
5.98	-0.807403	0.764279	-0.817389	0.763707
5.985	-0.810545	0.75983	-0.817661	0.764006
5.99	-0.813687	0.755381	-0.817934	0.764306
5.995	-0.816256	0.782529	-0.818206	0.764605
6	-0.818825	0.809677	-0.818478	0.764904
6.005	-0.816455	0.793205	-0.81875	0.765203
6.01	-0.814084	0.776732	-0.819022	0.765502
6.015	-0.814083	0.770076	-0.819293	0.7658
6.02	-0.814082	0.763421	-0.819565	0.766099
6.025	-0.816052	0.768078	-0.819836	0.766397
6.03	-0.818023	0.772734	-0.820107	0.766695
6.035	-0.820805	0.782629	-0.820378	0.766992
6.04	-0.823588	0.792524	-0.820649	0.76729
6.045	-0.820676	0.799059	-0.820919	0.767587
6.05	-0.817764	0.805595	-0.82119	0.767884
6.055	-0.815447	0.796303	-0.82146	0.768181
6.06	-0.81313	0.787011	-0.82173	0.768477
6.065	-0.814754	0.765593	-0.822	0.768774
6.07	-0.816377	0.744174	-0.822269	0.76907
6.075	-0.818283	0.765901	-0.822539	0.769366
6.08	-0.820189	0.787627	-0.822808	0.769662
6.085	-0.818686	0.7666	-0.823077	0.769957
6.09	-0.817183	0.745573	-0.823347	0.770253
6.095	-0.817083	0.75812	-0.823615	0.770548
6.1	-0.816983	0.770667	-0.823884	0.770843
6.105	-0.819191	0.775888	-0.824153	0.771138
6.11	-0.821399	0.781108	-0.824421	0.771432
6.115	-0.817974	0.770608	-0.824689	0.771727
6.12	-0.81455	0.760108	-0.824957	0.772021
6.125	-0.818996	0.767007	-0.825225	0.772315
6.13	-0.823442	0.773907	-0.825493	0.772609
6.135	-0.822693	0.785597	-0.82576	0.772902
6.14	-0.821945	0.797287	-0.826028	0.773196
6.145	-0.823901	0.790268	-0.826295	0.773489
6.15	-0.825858	0.783249	-0.826562	0.773782
6.155	-0.823998	0.766149	-0.826829	0.774075
6.16	-0.822137	0.749048	-0.827096	0.774367
6.165	-0.826691	0.733581	-0.827362	0.77466
6.17	-0.831244	0.718114	-0.827629	0.774952
6.175	-0.829133	0.733777	-0.827895	0.775244
6.18	-0.827022	0.74944	-0.828161	0.775535
6.185	-0.827142	0.771968	-0.828427	0.775827
6.19	-0.827261	0.794495	-0.828693	0.776118
6.195	-0.826467	0.785076	-0.828958	0.77641
6.2	-0.825674	0.775656	-0.829224	0.776701
6.205	-0.827659	0.757924	-0.829489	0.776991
6.21	-0.829644	0.740191	-0.829754	0.777282
6.215	-0.826283	0.753802	-0.830019	0.777572
6.22	-0.822921	0.767413	-0.830284	0.777863
6.225	-0.825221	0.786911	-0.830549	0.778153
6.23	-0.827522	0.806409	-0.830813	0.778442
6.235	-0.828412	0.804421	-0.831077	0.778732
6.24	-0.829302	0.802433	-0.831342	0.779021
6.245	-0.827481	0.801568	-0.831606	0.779311
6.25	-0.82566	0.800704	-0.831869	0.7796
6.255	-0.824571	0.795694	-0.832133	0.779888
6.26	-0.823483	0.790684	-0.832397	0.780177
6.265	-0.82755	0.785292	-0.83266	0.780465
6.27	-0.831618	0.779899	-0.832923	0.780754
6.275	-0.83098	0.791696	-0.833186	0.781042
6.28	-0.830341	0.803493	-0.833449	0.78133
6.285	-0.830696	0.810787	-0.833712	0.781617
6.29	-0.831051	0.818082	-0.833974	0.781905
6.295	-0.830294	0.78854	-0.834237	0.782192
6.3	-0.829537	0.758997	-0.834499	0.782479
6.305	-0.827921	0.758935	-0.834761	0.782766
6.31	-0.826305	0.758873	-0.835023	0.783053
6.315	-0.827592	0.792707	-0.835285	0.783339
6.32	-0.828878	0.826541	-0.835547	0.783625
6.325	-0.830706	0.821958	-0.835808	0.783911
6.33	-0.832534	0.817375	-0.836069	0.784197
6.335	-0.833674	0.795014	-0.836331	0.784483
6.34	-0.834814	0.772653	-0.836592	0.784769
6.345	-0.828756	0.786326	-0.836852	0.785054
6.35	-0.822697	0.799999	-0.837113	0.785339
6.355	-0.825585	0.800685	-0.837374	0.785624
6.36	-0.828473	0.801371	-0.837634	0.785909
6.365	-0.830815	0.785243	-0.837894	0.786193
6.37	-0.833157	0.769115	-0.838154	0.786478
6.375	-0.835062	0.780031	-0.838414	0.786762
6.38	-0.836968	0.790947	-0.838674	0.787046
6.385	-0.836515	0.790281	-0.838934	0.78733
6.39	-0.836061	0.789614	-0.839193	0.787613
6.395	-0.835084	0.773795	-0.839452	0.787897
6.4	-0.834107	0.757976	-0.839712	0.78818
6.405	-0.836665	0.781495	-0.839971	0.788463
6.41	-0.839223	0.805013	-0.840229	0.788746
6.415	-0.838968	0.786651	-0.840488	0.789029
6.42	-0.838712	0.768289	-0.840747	0.789311
6.425	-0.838532	0.754052	-0.841005	0.789593
6.43	-0.838353	0.739815	-0.841263	0.789875
6.435	-0.835864	0.753077	-0.841521	0.790157
6.44	-0.833376	0.76634	-0.841779	0.790439
6.445	-0.83285	0.770991	-0.842037	0.790721
6.45	-0.832324	0.775642	-0.842295	0.791002
6.455	-0.834938	0.754322	-0.842552	0.791283
6.46	-0.837551	0.733002	-0.84281	0.791564
6.465	-0.840418	0.738952	-0.843067	0.791845
6.47	-0.843285	0.744903	-0.843324	0.792126
6.475	-0.841023	0.759033	-0.843581	0.792406
6.48	-0.838761	0.773163	-0.843837	0.792686
6.485	-0.838132	0.784996	-0.844094	0.792966
6.49	-0.837502	0.796829	-0.84435	0.793246
6.495	-0.83838	0.781516	-0.844607	0.793526
6.5	-0.839258	0.766203	-0.844863	0.793805
6.505	-0.83942	0.784593	-0.845119	0.794085
6.51	-0.839582	0.802982	-0.845375	0.794364
6.515	-0.840894	0.815333	-0.84563	0.794643
6.52	-0.842205	0.827683	-0.845886	0.794922
6.525	-0.839376	0.822363	-0.846141	0.7952
6.53	-0.836546	0.817043	-0.846396	0.795479
6.535	-0.838966	0.815855	-0.846651	0.795757
6.54	-0.841386	0.814668	-0.846906	0.796035
6.545	-0.844216	0.808824	-0.847161	0.796313
6.55	-0.847045	0.802981	-0.847416	0.79659
6.555	-0.845562	0.78923	-0.84767	0.796868
6.56	-0.844079	0.775479	-0.847925	0.797145
6.565	-0.847579	0.78323	-0.848179	0.797422
6.57	-0.851079	0.790981	-0.848433	0.797699
6.575	-0.849378	0.790494	-0.848687	0.797976
6.58	-0.847676	0.790007	-0.848941	0.798253
6.585	-0.847268	0.789775	-0.849194	0.798529
6.59	-0.84686	0.789544	-0.849448	0.798805
6.595	-0.848541	0.791436	-0.849701	0.799081
6.6	-0.850222	0.793328	-0.849954	0.799357
6.605	-0.84809	0.790228	-0.850207	0.799633
6.61	-0.845959	0.787127	-0.85046	0.799908
6.615	-0.850192	0.797825	-0.850713	0.800183
6.62	-0.854425	0.808522	-0.850965	0.800459
6.625	-0.850324	0.811608	-0.851218	0.800734
6.63	-0.846223	0.814693	-0.85147	0.801008
6.635	-0.84657	0.799637	-0.851722	0.801283
6.64	-0.846917	0.784582	-0.851974	0.801557
6.645	-0.849248	0.790154	-0.852226	0.801832
6.65	-0.851578	0.795726	-0.852478	0.802106
6.655	-0.849942	0.791933	-0.85273	0.802379
6.66	-0.848307	0.78814	-0.852981	0.802653
6.665	-0.849208	0.772244	-0.853232	0.802927
6.67	-0.850109	0.756348	-0.853483	0.8032
6.675	-0.850998	0.774203	-0.853734	0.803473
6.68	-0.851888	0.792057	-0.853985	0.803746
6.685	-0.850363	0.803062	-0.854236	0.804019
6.69	-0.848838	0.814067	-0.854487	0.804292
6.695	-0.853369	0.80852	-0.854737	0.804564
6.7	-0.8579	0.802973	-0.854987	0.804836
6.705	-0.8558	0.805945	-0.855238	0.805108
6.71	-0.853699	0.808917	-0.855488	0.80538
6.715	-0.856434	0.815625	-0.855737	0.805652
6.72	-0.859168	0.822332	-0.855987	0.805924
6.725	-0.85841	0.819849	-0.856237	0.806195
6.73	-0.857653	0.817365	-0.856486	0.806466
6.735	-0.858445	0.816062	-0.856735	0.806737
6.74	-0.859237	0.814759	-0.856985	0.807008
6.745	-0.859866	0.800966	-0.857234	0.807279
6.75	-0.860495	0.787173	-0.857483	0.807549
6.755	-0.858192	0.780674	-0.857731	0.80782
6.76	-0.855888	0.774175	-0.85798	0.80809
6.765	-0.857247	0.777791	-0.858228	0.80836
6.77	-0.858606	0.781406	-0.858477	0.80863
6.775	-0.855425	0.810748	-0.858725	0.808899
6.78	-0.852244	0.840089	-0.858973	0.809169
6.785	-0.853426	0.830107	-0.859221	0.809438
6.79	-0.854608	0.820124	-0.859468	0.809707
6.795	-0.855346	0.812754	-0.859716	0.809976
6.8	-0.856084	0.805384	-0.859964	0.810245
6.805	-0.857286	0.811704	-0.860211	0.810514
6.81	-0.858489	0.818024	-0.860458	0.810782
6.815	-0.860277	0.826497	-0.860705	0.81105
6.82	-0.862065	0.834971	-0.860952	0.811319
6.825	-0.859774	0.810863	-0.861199	0.811586
6.83	-0.857484	0.786755	-0.861446	0.811854
6.835	-0.856557	0.799969	-0.861692	0.812122
6.84	-0.85563	0.813183	-0.861938	0.812389
6.845	-0.858052	0.805061	-0.862185	0.812656
6.85	-0.860474	0.79694	-0.862431	0.812923
6.855	-0.86048	0.795369	-0.862677	0.81319
6.86	-0.860485	0.793799	-0.862923	0.813457
6.865	-0.859401	0.810963	-0.863168	0.813724
6.87	-0.858316	0.828127	-0.863414	0.81399
6.875	-0.857575	0.83312	-0.863659	0.814256
6.88	-0.856834	0.838113	-0.863904	0.814522
6.885	-0.860215	0.801731	-0.86415	0.814788
6.89	-0.863595	0.765349	-0.864395	0.815054
6.895	-0.863529	0.787397	-0.864639	0.815319
6.9	-0.863464	0.809444	-0.864884	0.815585
6.905	-0.862687	0.823956	-0.865129	0.81585
6.91	-0.861911	0.838468	-0.865373	0.816115
6.915	-0.861972	0.829521	-0.865618	0.81638
6.92	-0.862033	0.820573	-0.865862	0.816645
6.925	-0.865879	0.819406	-0.866106	0.816909
6.93	-0.869724	0.818239	-0.86635	0.817173
6.935	-0.868345	0.814484	-0.866594	0.817438
6.94	-0.866966	0.81073	-0.866837	0.817702
6.945	-0.865898	0.792181	-0.867081	0.817966
6.95	-0.86483	0.773632	-0.867324	0.818229
6.955	-0.863629	0.780444	-0.867567	0.818493
6.96	-0.862429	0.787256	-0.86781	0.818756
6.965	-0.861484	0.803055	-0.868053	0.819019
6.97	-0.860538	0.818854	-0.868296	0.819282
6.975	-0.865176	0.810116	-0.868539	0.819545
6.98	-0.869813	0.801378	-0.868782	0.819808
6.985	-0.869142	0.791605	-0.869024	0.82007
6.99	-0.86847	0.781831	-0.869266	0.820333
6.995	-0.866893	0.799647	-0.869508	0.820595
7	-0.865316	0.817464	-0.869751	0.820857
7.005	-0.866774	0.826295	-0.869992	0.821119
7.01	-0.868232	0.835127	-0.870234	0.821381
7.015	-0.869807	0.824666	-0.870476	0.821642
7.02	-0.871382	0.814205	-0.870717	0.821903
7.025	-0.873279	0.819663	-0.870959	0.822165
7.03	-0.875175	0.82512	-0.8712	0.822426
7.035	-0.872708	0.815853	-0.871441	0.822687
7.04	-0.870241	0.806585	-0.871682	0.822947
7.045	-0.870557	0.806314	-0.871923	0.823208
7.05	-0.870874	0.806044	-0.872164	0.823468
7.055	-0.869542	0.81443	-0.872404	0.823728
7.06	-0.868211	0.822815	-0.872645	0.823989
7.065	-0.869623	0.822354	-0.872885	0.824248
7.07	-0.871035	0.821893	-0.873125	0.824508
7.075	-0.872871	0.801634	-0.873365	0.824768
7.08	-0.874706	0.781374	-0.873605	0.825027
7.085	-0.870888	0.799751	-0.873845	0.825286
7.09	-0.86707	0.818127	-0.874085	0.825545
7.095	-0.868917	0.831642	-0.874324	0.825804
7.1	-0.870764	0.845157	-0.874564	0.826063
7.105	-0.872277	0.854514	-0.874803	0.826322
7.11	-0.873789	0.863871	-0.875042	0.82658
7.115	-0.876649	0.841694	-0.875281	0.826838
7.12	-0.879509	0.819516	-0.87552	0.827097
7.125	-0.876749	0.811022	-0.875759	0.827355
7.13	-0.873989	0.802527	-0.875997	0.827612
7.135	-0.876342	0.807716	-0.876236	0.82787
7.14	-0.878695	0.812905	-0.876474	0.828127
7.145	-0.877118	0.823024	-0.876713	0.828385
7.15	-0.875541	0.833143	-0.876951	0.828642
7.155	-0.878397	0.827072	-0.877189	0.828899
7.16	-0.881254	0.821002	-0.877427	0.829156
7.165	-0.880632	0.831462	-0.877664	0.829412
7.17	-0.88001	0.841922	-0.877902	0.829669
7.175	-0.876938	0.83119	-0.878139	0.829925
7.18	-0.873865	0.820458	-0.878377	0.830181
7.185	-0.874943	0.821374	-0.878614	0.830438
7.19	-0.876021	0.82229	-0.878851	0.830693
7.195	-0.876372	0.821551	-0.879088	0.830949
7.2	-0.876723	0.820812	-0.879325	0.831205
7.205	-0.880318	0.827565	-0.879562	0.83146
7.21	-0.883913	0.834318	-0.879798	0.831715
7.215	-0.881141	0.81792	-0.880035	0.83197
7.22	-0.878369	0.801521	-0.880271	0.832225
7.225	-0.878537	0.796312	-0.880507	0.83248
7.23	-0.878704	0.791103	-0.880743	0.832735
7.235	-0.879006	0.813281	-0.880979	0.832989
7.24	-0.879308	0.83546	-0.881215	0.833244
7.245	-0.880495	0.836513	-0.881451	0.833498
7.25	-0.881683	0.837567	-0.881686	0.833752
7.255	-0.885614	0.825144	-0.881922	0.834006
7.26	-0.889545	0.81272	-0.882157	0.834259
7.265	-0.884252	0.818503	-0.882392	0.834513
7.27	-0.87896	0.824286	-0.882627	0.834766
7.275	-0.881965	0.823843	-0.882862	0.835019
7.28	-0.884971	0.823399	-0.883097	0.835272
7.285	-0.885547	0.811908	-0.883332	0.835525
7.29	-0.886123	0.800417	-0.883566	0.835778
7.295	-0.888084	0.812289	-0.883801	0.836031
7.3	-0.890044	0.824162	-0.884035	0.836283
7.305	-0.889273	0.827248	-0.884269	0.836535
7.31	-0.888502	0.830334	-0.884503	0.836787
7.315	-0.886986	0.834429	-0.884737	0.837039
7.32	-0.88547	0.838524	-0.884971	0.837291
7.325	-0.884818	0.831257	-0.885205	0.837543
7.33	-0.884166	0.82399	-0.885438	0.837794
7.335	-0.884239	0.836745	-0.885672	0.838046
7.34	-0.884311	0.8495	-0.885905	0.838297
7.345	-0.886794	0.846823	-0.886138	0.838548
7.35	-0.889276	0.844146	-0.886372	0.838799
7.355	-0.888193	0.846777	-0.886604	0.83905
7.36	-0.887111	0.849407	-0.886837	0.8393
7.365	-0.886174	0.840981	-0.88707	0.839551
7.37	-0.885237	0.832556	-0.887303	0.839801
7.375	-0.885707	0.82696	-0.887535	0.840051
7.38	-0.886176	0.821364	-0.887767	0.840301
7.385	-0.883983	0.808547	-0.888	0.840551
7.39	-0.88179	0.795731	-0.888232	0.840801
7.395	-0.885926	0.809626	-0.888464	0.84105
7.4	-0.890062	0.82352	-0.888696	0.841299
7.405	-0.891483	0.825648	-0.888927	0.841549
7.41	-0.892905	0.827776	-0.889159	0.841798
7.415	-0.893391	0.841648	-0.88939	0.842047
7.42	-0.893878	0.855519	-0.889622	0.842295
7.425	-0.891351	0.841736	-0.889853	0.842544
7.43	-0.888825	0.827952	-0.890084	0.842793
7.435	-0.891457	0.844172	-0.890315	0.843041
7.44	-0.89409	0.860391	-0.890546	0.843289
7.445	-0.89404	0.865566	-0.890777	0.843537
7.45	-0.893989	0.870741	-0.891007	0.843785
7.455	-0.892364	0.840875	-0.891238	0.844033
7.46	-0.890738	0.81101	-0.891468	0.84428
7.465	-0.889694	0.800479	-0.891699	0.844528
7.47	-0.88865	0.789948	-0.891929	0.844775
7.475	-0.890196	0.820724	-0.892159	0.845022
7.48	-0.891743	0.851499	-0.892389	0.845269
7.485	-0.890885	0.844263	-0.892619	0.845516
7.49	-0.890027	0.837026	-0.892848	0.845762
7.495	-0.891798	0.849686	-0.893078	0.846009
7.5	-0.893569	0.862346	-0.893307	0.846255
7.505	-0.893979	0.871677	-0.893537	0.846502
7.51	-0.894389	0.881008	-0.893766	0.846748
7.515	-0.892762	0.869247	-0.893995	0.846994
7.52	-0.891136	0.857485	-0.894224	0.847239
7.525	-0.890593	0.846	-0.894453	0.847485
7.53	-0.890051	0.834514	-0.894681	0.84773
7.535	-0.893013	0.855904	-0.89491	0.847976
7.54	-0.895975	0.877294	-0.895139	0.848221
7.545	-0.895421	0.870772	-0.895367	0.848466
7.55	-0.894868	0.864249	-0.895595	0.848711
7.555	-0.89234	0.854455	-0.895823	0.848956
7.56	-0.889813	0.84466	-0.896051	0.8492
7.565	-0.888162	0.848865	-0.896279	0.849445
7.57	-0.886512	0.85307	-0.896507	0.849689
7.575	-0.892203	0.866664	-0.896735	0.849933
7.58	-0.897895	0.880257	-0.896962	0.850177
7.585	-0.898367	0.860845	-0.89719	0.850421
7.59	-0.898839	0.841432	-0.897417	0.850665
7.595	-0.898852	0.838708	-0.897644	0.850908
7.6	-0.898866	0.835985	-0.897871	0.851152
7.605	-0.896611	0.85599	-0.898098	0.851395
7.61	-0.894357	0.875996	-0.898325	0.851638
7.615	-0.894501	0.858708	-0.898552	0.851881
7.62	-0.894644	0.841419	-0.898778	0.852124
7.625	-0.898039	0.841155	-0.899005	0.852367
7.63	-0.901434	0.840892	-0.899231	0.85261
7.635	-0.900551	0.848064	-0.899457	0.852852
7.64	-0.899668	0.855237	-0.899684	0.853094
7.645	-0.903176	0.856802	-0.89991	0.853336
7.65	-0.906685	0.858368	-0.900135	0.853578
7.655	-0.899301	0.83833	-0.900361	0.85382
7.66	-0.891917	0.818293	-0.900587	0.854062
7.665	-0.897805	0.841048	-0.900813	0.854303
7.67	-0.903693	0.863803	-0.901038	0.854545
7.675	-0.901646	0.853564	-0.901263	0.854786
7.68	-0.899599	0.843325	-0.901489	0.855027
7.685	-0.899869	0.847736	-0.901714	0.855268
7.69	-0.900138	0.852147	-0.901939	0.855509
7.695	-0.896805	0.855657	-0.902163	0.85575
7.7	-0.893473	0.859167	-0.902388	0.85599
7.705	-0.895826	0.859313	-0.902613	0.856231
7.71	-0.898179	0.859458	-0.902837	0.856471
7.715	-0.898663	0.832554	-0.903062	0.856711
7.72	-0.899148	0.805651	-0.903286	0.856951
7.725	-0.900626	0.81379	-0.90351	0.857191
7.73	-0.902104	0.82193	-0.903734	0.857431
7.735	-0.902013	0.831637	-0.903958	0.85767
7.74	-0.901922	0.841343	-0.904182	0.85791
7.745	-0.902278	0.859849	-0.904406	0.858149
7.75	-0.902633	0.878355	-0.904629	0.858388
7.755	-0.902076	0.847104	-0.904853	0.858627
7.76	-0.901519	0.815853	-0.905076	0.858866
7.765	-0.902275	0.841059	-0.9053	0.859105
7.77	-0.90303	0.866265	-0.905523	0.859343
7.775	-0.904486	0.862464	-0.905746	0.859582
7.78	-0.905941	0.858663	-0.905969	0.85982
7.785	-0.904898	0.855158	-0.906191	0.860058
7.79	-0.903855	0.851654	-0.906414	0.860296
7.795	-0.904039	0.844543	-0.906637	0.860534
7.8	-0.904224	0.837433	-0.906859	0.860772
7.805	-0.905445	0.831375	-0.907082	0.86101
7.81	-0.906666	0.825318	-0.907304	0.861247
7.815	-0.908128	0.831249	-0.907526	0.861484
7.82	-0.90959	0.83718	-0.907748	0.861722
7.825	-0.907915	0.854866	-0.90797	0.861959
7.83	-0.906239	0.872553	-0.908192	0.862196
7.835	-0.906845	0.863264	-0.908413	0.862432
7.84	-0.907451	0.853976	-0.908635	0.862669
7.845	-0.906223	0.855965	-0.908856	0.862906
7.85	-0.904994	0.857954	-0.909078	0.863142
7.855	-0.905953	0.857905	-0.909299	0.863378
7.86	-0.906912	0.857857	-0.90952	0.863614
7.865	-0.904477	0.86217	-0.909741	0.86385
7.87	-0.902042	0.866482	-0.909962	0.864086
7.875	-0.907012	0.873639	-0.910183	0.864322
7.88	-0.911982	0.880795	-0.910404	0.864557
7.885	-0.913081	0.865398	-0.910624	0.864793
7.89	-0.91418	0.850002	-0.910845	0.865028
7.895	-0.912779	0.856039	-0.911065	0.865263
7.9	-0.911377	0.862077	-0.911285	0.865498
7.905	-0.909169	0.857712	-0.911505	0.865733
7.91	-0.906961	0.853347	-0.911725	0.865968
7.915	-0.911156	0.85489	-0.911945	0.866202
7.92	-0.915351	0.856434	-0.912165	0.866437
7.925	-0.91718	0.86581	-0.912385	0.866671
7.93	-0.919009	0.875186	-0.912604	0.866905
7.935	-0.915575	0.89292	-0.912824	0.867139
7.94	-0.912141	0.910653	-0.913043	0.867373
7.945	-0.913734	0.899717	-0.913262	0.867607
7.95	-0.915326	0.888781	-0.913481	0.86784
7.955	-0.915209	0.894749	-0.9137	0.868074
7.96	-0.915093	0.900718	-0.913919	0.868307
7.965	-0.915219	0.870282	-0.914138	0.868541
7.97	-0.915345	0.839847	-0.914357	0.868774
7.975	-0.917204	0.861034	-0.914575	0.869007
7.98	-0.919063	0.88222	-0.914794	0.869239
7.985	-0.916427	0.876639	-0.915012	0.869472
7.99	-0.913791	0.871058	-0.915231	0.869705
7.995	-0.916916	0.860622	-0.915449	0.869937
8	-0.920041	0.850187	-0.915667	0.870169
8.005	-0.917364	0.848733	-0.915885	0.870401
8.01	-0.914688	0.847279	-0.916103	0.870634
8.015	-0.915934	0.874124	-0.91632	0.870865
8.02	-0.91718	0.900968	-0.916538	0.871097
8.025	-0.917352	0.886345	-0.916755	0.871329
8.03	-0.917523	0.871722	-0.916973	0.87156
8.035	-0.913115	0.89302	-0.91719	0.871792
8.04	-0.908707	0.914318	-0.917407	0.872023
8.045	-0.912328	0.890432	-0.917624	0.872254
8.05	-0.915948	0.866546	-0.917841	0.872485
8.055	-0.916987	0.854633	-0.918058	0.872716
8.06	-0.918026	0.84272	-0.918275	0.872946
8.065	-0.917252	0.840263	-0.918491	0.873177
8.07	-0.916477	0.837805	-0.918708	0.873407
8.075	-0.917318	0.849451	-0.918924	0.873638
8.08	-0.91816	0.861098	-0.919141	0.873868
8.085	-0.92064	0.868396	-0.919357	0.874098
8.09	-0.92312	0.875694	-0.919573	0.874328
8.095	-0.920641	0.859223	-0.919789	0.874558
8.1	-0.918162	0.842753	-0.920005	0.874787
8.105	-0.919823	0.839441	-0.920221	0.875017
8.11	-0.921484	0.83613	-0.920436	0.875246
8.115	-0.921459	0.856398	-0.920652	0.875475
8.12	-0.921433	0.876667	-0.920867	0.875704
8.125	-0.919782	0.874877	-0.921083	0.875933
8.13	-0.91813	0.873087	-0.921298	0.876162
8.135	-0.916657	0.860429	-0.921513	0.876391
8.14	-0.915185	0.847771	-0.921728	0.87662
8.145	-0.921526	0.848997	-0.921943	0.876848
8.15	-0.927867	0.850224	-0.922158	0.877076
8.155	-0.924128	0.853128	-0.922373	0.877305
8.16	-0.920389	0.856032	-0.922587	0.877533
8.165	-0.92267	0.876536	-0.922802	0.877761
8.17	-0.92495	0.897039	-0.923016	0.877988
8.175	-0.927384	0.881385	-0.92323	0.878216
8.18	-0.929817	0.865731	-0.923445	0.878444
8.185	-0.928032	0.87162	-0.923659	0.878671
8.19	-0.926247	0.87751	-0.923873	0.878898
8.195	-0.924806	0.865376	-0.924087	0.879126
8.2	-0.923366	0.853243	-0.9243	0.879353
8.205	-0.924036	0.857129	-0.924514	0.87958
8.21	-0.924706	0.861016	-0.924728	0.879806
8.215	-0.924593	0.884392	-0.924941	0.880033
8.22	-0.924479	0.907767	-0.925154	0.88026
8.225	-0.924501	0.904489	-0.925368	0.880486
8.23	-0.924523	0.901211	-0.925581	0.880712
8.235	-0.923792	0.870832	-0.925794	0.880938
8.24	-0.92306	0.840452	-0.926007	0.881164
8.245	-0.925311	0.868044	-0.92622	0.88139
8.25	-0.927562	0.895636	-0.926432	0.881616
8.255	-0.927041	0.883584	-0.926645	0.881842
8.26	-0.92652	0.871531	-0.926857	0.882067
8.265	-0.924775	0.870098	-0.92707	0.882293
8.27	-0.92303	0.868665	-0.927282	0.882518
8.275	-0.922391	0.867042	-0.927494	0.882743
8.28	-0.921753	0.865418	-0.927706	0.882968
8.285	-0.923866	0.876138	-0.927918	0.883193
8.29	-0.92598	0.886859	-0.92813	0.883418
8.295	-0.930985	0.871348	-0.928342	0.883642
8.3	-0.93599	0.855837	-0.928554	0.883867
8.305	-0.929777	0.855381	-0.928765	0.884091
8.31	-0.923565	0.854926	-0.928977	0.884315
8.315	-0.924999	0.86192	-0.929188	0.884539
8.32	-0.926434	0.868915	-0.9294	0.884763
8.325	-0.929529	0.867754	-0.929611	0.884987
8.33	-0.932624	0.866592	-0.929822	0.885211
8.335	-0.931074	0.845695	-0.930033	0.885435
8.34	-0.929525	0.824797	-0.930244	0.885658
8.345	-0.930442	0.853378	-0.930454	0.885882
8.35	-0.931359	0.88196	-0.930665	0.886105
8.355	-0.933214	0.880592	-0.930876	0.886328
8.36	-0.935069	0.879224	-0.931086	0.886551
8.365	-0.932063	0.8714	-0.931296	0.886774
8.37	-0.929058	0.863577	-0.931507	0.886997
8.375	-0.930096	0.886878	-0.931717	0.887219
8.38	-0.931133	0.91018	-0.931927	0.887442
8.385	-0.930841	0.904351	-0.932137	0.887664
8.39	-0.930549	0.898521	-0.932347	0.887886
8.395	-0.930208	0.890827	-0.932556	0.888108
8.4	-0.929867	0.883133	-0.932766	0.88833
8.405	-0.932056	0.891639	-0.932976	0.888552
8.41	-0.934244	0.900146	-0.933185	0.888774
8.415	-0.930159	0.898539	-0.933394	0.888996
8.42	-0.926074	0.896933	-0.933604	0.889217
8.425	-0.926545	0.883694	-0.933813	0.889439
8.43	-0.927015	0.870456	-0.934022	0.88966
8.435	-0.928139	0.884414	-0.934231	0.889881
8.44	-0.929262	0.898373	-0.93444	0.890102
8.445	-0.930799	0.878899	-0.934648	0.890323
8.45	-0.932337	0.859425	-0.934857	0.890544
8.455	-0.933815	0.875883	-0.935065	0.890764
8.46	-0.935293	0.892341	-0.935274	0.890985
8.465	-0.934554	0.885155	-0.935482	0.891205
8.47	-0.933815	0.877968	-0.93569	0.891425
8.475	-0.932598	0.889545	-0.935899	0.891646
8.48	-0.931381	0.901121	-0.936107	0.891866
8.485	-0.936409	0.894804	-0.936315	0.892086
8.49	-0.941437	0.888487	-0.936522	0.892305
8.495	-0.940776	0.882653	-0.93673	0.892525
8.5	-0.940114	0.876819	-0.936938	0.892745
8.505	-0.938566	0.894017	-0.937145	0.892964
8.51	-0.937018	0.911215	-0.937353	0.893183
8.515	-0.936044	0.910223	-0.93756	0.893403
8.52	-0.935069	0.909231	-0.937767	0.893622
8.525	-0.936225	0.877652	-0.937974	0.893841
8.53	-0.937382	0.846072	-0.938181	0.894059
8.535	-0.932966	0.870244	-0.938388	0.894278
8.54	-0.928551	0.894415	-0.938595	0.894497
8.545	-0.932539	0.888273	-0.938802	0.894715
8.55	-0.936527	0.882131	-0.939009	0.894934
8.555	-0.937669	0.893003	-0.939215	0.895152
8.56	-0.93881	0.903875	-0.939421	0.89537
8.565	-0.937702	0.898236	-0.939628	0.895588
8.57	-0.936594	0.892596	-0.939834	0.895806
8.575	-0.937584	0.897494	-0.94004	0.896023
8.58	-0.938573	0.902393	-0.940246	0.896241
8.585	-0.93803	0.903977	-0.940452	0.896459
8.59	-0.937487	0.905562	-0.940658	0.896676
8.595	-0.938301	0.902332	-0.940864	0.896893
8.6	-0.939115	0.899102	-0.941069	0.89711
8.605	-0.941135	0.893684	-0.941275	0.897327
8.61	-0.943156	0.888266	-0.94148	0.897544
8.615	-0.941178	0.895504	-0.941686	0.897761
8.62	-0.939201	0.902743	-0.941891	0.897978
8.625	-0.940804	0.879615	-0.942096	0.898194
8.63	-0.942408	0.856486	-0.942301	0.898411
8.635	-0.941112	0.847018	-0.942506	0.898627
8.64	-0.939816	0.837549	-0.942711	0.898843
8.645	-0.942808	0.866934	-0.942916	0.89906
8.65	-0.945801	0.89632	-0.943121	0.899275
8.655	-0.94036	0.895419	-0.943325	0.899491
8.66	-0.93492	0.894517	-0.94353	0.899707
8.665	-0.939071	0.895414	-0.943734	0.899923
8.67	-0.943223	0.89631	-0.943938	0.900138
8.675	-0.943895	0.909164	-0.944142	0.900354
8.68	-0.944567	0.922017	-0.944347	0.900569
8.685	-0.941082	0.917065	-0.944551	0.900784
8.69	-0.937596	0.912113	-0.944754	0.900999
8.695	-0.939261	0.905595	-0.944958	0.901214
8.7	-0.940926	0.899078	-0.945162	0.901429
8.705	-0.945298	0.901383	-0.945366	0.901643
8.71	-0.949671	0.903688	-0.945569	0.901858
8.715	-0.947403	0.893315	-0.945772	0.902072
8.72	-0.945136	0.882942	-0.945976	0.902287
8.725	-0.943027	0.892876	-0.946179	0.902501
8.73	-0.940918	0.902811	-0.946382	0.902715
8.735	-0.94317	0.882726	-0.946585	0.902929
8.74	-0.945422	0.862642	-0.946788	0.903143
8.745	-0.945403	0.875465	-0.946991	0.903357
8.75	-0.945384	0.888287	-0.947194	0.90357
8.755	-0.945847	0.885969	-0.947396	0.903784
8.76	-0.94631	0.88365	-0.947599	0.903997
8.765	-0.945313	0.886058	-0.947801	0.904211
8.77	-0.944316	0.888467	-0.948004	0.904424
8.775	-0.943843	0.883158	-0.948206	0.904637
8.78	-0.943371	0.877848	-0.948408	0.90485
8.785	-0.944585	0.893556	-0.94861	0.905063
8.79	-0.945798	0.909263	-0.948812	0.905275
8.795	-0.947238	0.912368	-0.949014	0.905488
8.8	-0.948677	0.915472	-0.949216	0.9057
8.805	-0.94895	0.919261	-0.949417	0.905913
8.81	-0.949223	0.923051	-0.949619	0.906125
8.815	-0.950244	0.918683	-0.949821	0.906337
8.82	-0.951265	0.914315	-0.950022	0.906549
8.825	-0.951117	0.924997	-0.950223	0.906761
8.83	-0.950969	0.935678	-0.950424	0.906973
8.835	-0.949601	0.925144	-0.950626	0.907185
8.84	-0.948233	0.91461	-0.950827	0.907396
8.845	-0.952125	0.920087	-0.951028	0.907608
8.85	-0.956016	0.925564	-0.951228	0.907819
8.855	-0.954402	0.909819	-0.951429	0.90803
8.86	-0.952788	0.894075	-0.95163	0.908241
8.865	-0.952237	0.888338	-0.95183	0.908452
8.87	-0.951687	0.882602	-0.952031	0.908663
8.875	-0.948439	0.87059	-0.952231	0.908874
8.88	-0.945191	0.858578	-0.952431	0.909085
8.885	-0.94794	0.874495	-0.952632	0.909295
8.89	-0.950689	0.890412	-0.952832	0.909506
8.895	-0.953089	0.897649	-0.953032	0.909716
8.9	-0.955489	0.904886	-0.953232	0.909926
8.905	-0.954204	0.902024	-0.953431	0.910136
8.91	-0.952919	0.899163	-0.953631	0.910346
8.915	-0.952692	0.906962	-0.953831	0.910556
8.92	-0.952465	0.91476	-0.95403	0.910766
8.925	-0.952944	0.907925	-0.95423	0.910976
8.93	-0.953423	0.90109	-0.954429	0.911185
8.935	-0.953604	0.884406	-0.954628	0.911395
8.94	-0.953785	0.867723	-0.954827	0.911604
8.945	-0.956133	0.867556	-0.955026	0.911813
8.95	-0.958482	0.867389	-0.955225	0.912022
8.955	-0.955204	0.875431	-0.955424	0.912231
8.96	-0.951927	0.883474	-0.955623	0.91244
8.965	-0.954197	0.881359	-0.955822	0.912649
8.97	-0.956467	0.879245	-0.95602	0.912858
8.975	-0.954316	0.900066	-0.956219	0.913066
8.98	-0.952165	0.920886	-0.956417	0.913275
8.985	-0.954189	0.917847	-0.956615	0.913483
8.99	-0.956214	0.914809	-0.956814	0.913691
8.995	-0.957463	0.918728	-0.957012	0.913899
9	-0.958711	0.922648	-0.95721	0.914107
9.005	-0.958074	0.913428	-0.957408	0.914315
9.01	-0.957438	0.904207	-0.957606	0.914523
9.015	-0.960376	0.903625	-0.957803	0.91473
9.02	-0.963315	0.903042	-0.958001	0.914938
9.025	-0.959667	0.888537	-0.958199	0.915145
9.03	-0.95602	0.874032	-0.958396	0.915353
9.035	-0.958499	0.88965	-0.958593	0.91556
9.04	-0.960978	0.905268	-0.958791	0.915767
9.045	-0.960561	0.894786	-0.958988	0.915974
9.05	-0.960144	0.884305	-0.959185	0.916181
9.055	-0.960194	0.897726	-0.959382	0.916388
9.06	-0.960244	0.911147	-0.959579	0.916594
9.065	-0.960834	0.907373	-0.959776	0.916801
9.07	-0.961424	0.9036	-0.959973	0.917008
9.075	-0.959105	0.91373	-0.960169	0.917214
9.08	-0.956786	0.92386	-0.960366	0.91742
9.085	-0.957227	0.921873	-0.960562	0.917626
9.09	-0.957669	0.919887	-0.960759	0.917832
9.095	-0.960664	0.93298	-0.960955	0.918038
9.1	-0.96366	0.946074	-0.961151	0.918244
9.105	-0.962377	0.927793	-0.961347	0.91845
9.11	-0.961093	0.909512	-0.961543	0.918655
9.115	-0.961929	0.89995	-0.961739	0.918861
9.12	-0.962764	0.890388	-0.961935	0.919066
9.125	-0.962073	0.904728	-0.962131	0.919271
9.13	-0.961381	0.919068	-0.962326	0.919477
9.135	-0.962519	0.933725	-0.962522	0.919682
9.14	-0.963656	0.948382	-0.962718	0.919887
9.145	-0.962886	0.917101	-0.962913	0.920091
9.15	-0.962115	0.88582	-0.963108	0.920296
9.155	-0.961127	0.901687	-0.963303	0.920501
9.16	-0.960139	0.917553	-0.963499	0.920705
9.165	-0.961367	0.922375	-0.963694	0.92091
9.17	-0.962595	0.927197	-0.963888	0.921114
9.175	-0.964095	0.927109	-0.964083	0.921318
9.18	-0.965595	0.92702	-0.964278	0.921522
9.185	-0.96346	0.927783	-0.964473	0.921726
9.19	-0.961324	0.928547	-0.964667	0.92193
9.195	-0.962144	0.926476	-0.964862	0.922134
9.2	-0.962964	0.924405	-0.965056	0.922338
9.205	-0.961769	0.916307	-0.96525	0.922541
9.21	-0.960574	0.90821	-0.965445	0.922745
9.215	-0.963421	0.915437	-0.965639	0.922948
9.22	-0.966268	0.922664	-0.965833	0.923151
9.225	-0.966564	0.937947	-0.966027	0.923354
9.23	-0.96686	0.95323	-0.966221	0.923557
9.235	-0.964513	0.922066	-0.966414	0.92376
9.24	-0.962166	0.890902	-0.966608	0.923963
9.245	-0.967458	0.902549	-0.966802	0.924166
9.25	-0.972751	0.914195	-0.966995	0.924368
9.255	-0.971352	0.92723	-0.967189	0.924571
9.26	-0.969954	0.940265	-0.967382	0.924773
9.265	-0.971177	0.947207	-0.967575	0.924975
9.27	-0.9724	0.954148	-0.967768	0.925178
9.275	-0.968206	0.946895	-0.967961	0.92538
9.28	-0.964013	0.939643	-0.968154	0.925582
9.285	-0.963372	0.928314	-0.968347	0.925784
9.29	-0.962732	0.916985	-0.96854	0.925985
9.295	-0.965476	0.91476	-0.968733	0.926187
9.3	-0.968221	0.912536	-0.968925	0.926389
9.305	-0.966647	0.92065	-0.969118	0.92659
9.31	-0.965073	0.928764	-0.96931	0.926791
9.315	-0.967484	0.921382	-0.969503	0.926993
9.32	-0.969894	0.914001	-0.969695	0.927194
9.325	-0.966974	0.907477	-0.969887	0.927395
9.33	-0.964053	0.900954	-0.970079	0.927596
9.335	-0.962833	0.89671	-0.970271	0.927796
9.34	-0.961613	0.892467	-0.970463	0.927997
9.345	-0.965418	0.911873	-0.970655	0.928198
9.35	-0.969223	0.93128	-0.970847	0.928398
9.355	-0.96869	0.930388	-0.971038	0.928599
9.36	-0.968157	0.929495	-0.97123	0.928799
9.365	-0.972083	0.9314	-0.971421	0.928999
9.37	-0.976009	0.933306	-0.971613	0.929199
9.375	-0.97475	0.927622	-0.971804	0.929399
9.38	-0.97349	0.921939	-0.971995	0.929599
9.385	-0.975409	0.922634	-0.972186	0.929799
9.39	-0.977328	0.923329	-0.972377	0.929999
9.395	-0.975628	0.91687	-0.972568	0.930198
9.4	-0.973927	0.910412	-0.972759	0.930398
9.405	-0.976561	0.925964	-0.97295	0.930597
9.41	-0.979195	0.941517	-0.973141	0.930796
9.415	-0.976796	0.928108	-0.973331	0.930996
9.42	-0.974397	0.914699	-0.973522	0.931195
9.425	-0.975416	0.909797	-0.973712	0.931394
9.43	-0.976435	0.904895	-0.973902	0.931593
9.435	-0.975552	0.927985	-0.974093	0.931791
9.44	-0.97467	0.951076	-0.974283	0.93199
9.445	-0.975831	0.944491	-0.974473	0.932188
9.45	-0.976993	0.937905	-0.974663	0.932387
9.455	-0.975739	0.924617	-0.974853	0.932585
9.46	-0.974485	0.911329	-0.975043	0.932784
9.465	-0.974124	0.921989	-0.975232	0.932982
9.47	-0.973762	0.932648	-0.975422	0.93318
9.475	-0.975377	0.932228	-0.975612	0.933378
9.48	-0.976992	0.931808	-0.975801	0.933576
9.485	-0.978307	0.929638	-0.97599	0.933773
9.49	-0.979622	0.927468	-0.97618	0.933971
9.495	-0.980567	0.926782	-0.976369	0.934169
9.5	-0.981512	0.926096	-0.976558	0.934366
9.505	-0.978058	0.927568	-0.976747	0.934563
9.51	-0.974605	0.92904	-0.976936	0.934761
9.515	-0.974925	0.916604	-0.977125	0.934958
9.52	-0.975245	0.904168	-0.977314	0.935155
9.525	-0.979688	0.9187	-0.977502	0.935352
9.53	-0.984131	0.933233	-0.977691	0.935549
9.535	-0.980797	0.955855	-0.97788	0.935745
9.54	-0.977463	0.978477	-0.978068	0.935942
9.545	-0.97827	0.95551	-0.978256	0.936138
9.55	-0.979077	0.932544	-0.978445	0.936335
9.555	-0.980414	0.922354	-0.978633	0.936531
9.56	-0.981751	0.912164	-0.978821	0.936728
9.565	-0.982	0.921493	-0.979009	0.936924
9.57	-0.982249	0.930822	-0.979197	0.93712
9.575	-0.983551	0.921074	-0.979385	0.937316
9.58	-0.984854	0.911326	-0.979572	0.937511
9.585	-0.981325	0.910309	-0.97976	0.937707
9.59	-0.977796	0.909293	-0.979948	0.937903
9.595	-0.978375	0.918435	-0.980135	0.938098
9.6	-0.978955	0.927577	-0.980323	0.938294
9.605	-0.980681	0.912225	-0.98051	0.938489
9.61	-0.982407	0.896874	-0.980697	0.938684
9.615	-0.981521	0.90594	-0.980884	0.93888
9.62	-0.980635	0.915007	-0.981071	0.939075
9.625	-0.98141	0.927326	-0.981258	0.93927
9.63	-0.982185	0.939645	-0.981445	0.939464
9.635	-0.982381	0.951169	-0.981632	0.939659
9.64	-0.982577	0.962692	-0.981819	0.939854
9.645	-0.984659	0.936595	-0.982006	0.940048
9.65	-0.98674	0.910498	-0.982192	0.940243
9.655	-0.985075	0.90902	-0.982379	0.940437
9.66	-0.983409	0.907541	-0.982565	0.940632
9.665	-0.984453	0.926677	-0.982751	0.940826
9.67	-0.985498	0.945813	-0.982938	0.94102
9.675	-0.983601	0.952395	-0.983124	0.941214
9.68	-0.981704	0.958977	-0.98331	0.941408
9.685	-0.982943	0.934175	-0.983496	0.941601
9.69	-0.984183	0.909373	-0.983682	0.941795
9.695	-0.985195	0.930426	-0.983868	0.941989
9.7	-0.986206	0.95148	-0.984053	0.942182
9.705	-0.985931	0.938901	-0.984239	0.942376
9.71	-0.985656	0.926322	-0.984424	0.942569
9.715	-0.985259	0.937174	-0.98461	0.942762
9.72	-0.984862	0.948027	-0.984795	0.942955
9.725	-0.985915	0.948025	-0.984981	0.943148
9.73	-0.986968	0.948023	-0.985166	0.943341
9.735	-0.987142	0.94369	-0.985351	0.943534
9.74	-0.987317	0.939357	-0.985536	0.943727
9.745	-0.987225	0.939555	-0.985721	0.943919
9.75	-0.987133	0.939754	-0.985906	0.944112
9.755	-0.987374	0.937435	-0.986091	0.944304
9.76	-0.987614	0.935117	-0.986276	0.944496
9.765	-0.985637	0.940304	-0.98646	0.944689
9.77	-0.983659	0.945492	-0.986645	0.944881
9.775	-0.985588	0.941238	-0.986829	0.945073
9.78	-0.987516	0.936985	-0.987014	0.945265
9.785	-0.990574	0.925387	-0.987198	0.945457
9.79	-0.993631	0.91379	-0.987382	0.945648
9.795	-0.993988	0.937629	-0.987566	0.94584
9.8	-0.994344	0.961469	-0.98775	0.946032
9.805	-0.991808	0.961961	-0.987934	0.946223
9.81	-0.989271	0.962454	-0.988118	0.946414
9.815	-0.988619	0.94641	-0.988302	0.946606
9.82	-0.987968	0.930366	-0.988486	0.946797
9.825	-0.990641	0.943282	-0.98867	0.946988
9.83	-0.993313	0.956198	-0.988853	0.947179
9.835	-0.991342	0.937497	-0.989037	0.94737
9.84	-0.98937	0.918795	-0.98922	0.947561
9.845	-0.98835	0.907982	-0.989403	0.947751
9.85	-0.987331	0.897169	-0.989587	0.947942
9.855	-0.986129	0.928206	-0.98977	0.948132
9.86	-0.984928	0.959243	-0.989953	0.948323
9.865	-0.990203	0.960185	-0.990136	0.948513
9.87	-0.995479	0.961128	-0.990319	0.948703
9.875	-0.994649	0.949411	-0.990502	0.948893
9.88	-0.99382	0.937694	-0.990684	0.949083
9.885	-0.992325	0.952963	-0.990867	0.949273
9.89	-0.99083	0.968231	-0.99105	0.949463
9.895	-0.992075	0.951831	-0.991232	0.949653
9.9	-0.993319	0.935432	-0.991415	0.949843
9.905	-0.993095	0.952282	-0.991597	0.950032
9.91	-0.99287	0.969133	-0.991779	0.950222
9.915	-0.993343	0.962639	-0.991961	0.950411
9.92	-0.993816	0.956146	-0.992143	0.9506
9.925	-0.994947	0.94941	-0.992325	0.950789
9.93	-0.996077	0.942675	-0.992507	0.950979
9.935	-0.996803	0.944493	-0.992689	0.951168
9.94	-0.99753	0.94631	-0.992871	0.951356
9.945	-0.995883	0.950082	-0.993053	0.951545
9.95	-0.994236	0.953853	-0.993234	0.951734
9.955	-0.995023	0.94788	-0.993416	0.951923
9.96	-0.99581	0.941907	-0.993597	0.952111
9.965	-0.997416	0.93703	-0.993779	0.9523
9.97	-0.999022	0.932153	-0.99396	0.952488
9.975	-1.00074	0.920807	-0.994141	0.952676
9.98	-1.00246	0.909461	-0.994322	0.952864
9.985	-0.998884	0.93294	-0.994503	0.953052
9.99	-0.995313	0.95642	-0.994684	0.95324
[truncated: 10,001 more rows]
